# Supplementary material for: The Roles of the miRNAome and Transcriptome in the Ovine Ovary Reveal Poor Efficiency in Juvenile Superovulation
Source: Animals (Basel). 2021 Jan 19;11(1):239. doi: 10.3390/ani11010239 (PMC7832859; doi:10.3390/ani11010239)
Supplement: Supplementary file 1 [file animals-11-00239-s001.zip]

Archive with 13 entries (12 files):
- Supplementary file/
- Supplementary file/Supplementary File 1.xlsx
- Supplementary file/Supplementary File 10.xlsx
- Supplementary file/Supplementary File 11.xlsx
- Supplementary file/Supplementary File 2.xlsx
- Supplementary file/Supplementary File 3.xlsx
- Supplementary file/Supplementary File 4.xlsx
- Supplementary file/Supplementary File 5.xlsx
- Supplementary file/Supplementary File 6.xlsx
- Supplementary file/Supplementary File 7.xlsx
- Supplementary file/Supplementary File 8.xlsx
- Supplementary file/Supplementary File 9.xlsx
- Supplementary file/supplementary File 12.xlsx
