# Supplementary material for: The Roles of the miRNAome and Transcriptome in the Ovine Ovary Reveal Poor Efficiency in Juvenile Superovulation
Source: Animals (Basel). 2021 Jan 19;11(1):239. doi: 10.3390/ani11010239 (PMC7832859; doi:10.3390/ani11010239)
Supplement: Supplementary file 1 [file animals-11-00239-s001.zip › Supplementary file/Supplementary File 1.xlsx]

## Sheet: Sheet1
	Supplementary File 1: Data filtration of the miRNA libraries
	id	Lamb_1	Lamb_2	Lamb_3	Adult_1	Adult_2	Adult_3
	clean_reads	15742871	16608083	17060526	14885323	18019195	17036388
	high_quality	15612816	16442460	16920901	14771973	17855298	16875866
	high_quality rate (%)	99.1739	99.0028	99.1816	99.2385	99.0904	99.0578
	3'adapter_null	53218	59817	39112	87992	135049	44555
	3'adapter_null rate (%)	0.3409	0.3638	0.2311	0.5957	0.7564	0.264
	insert_null	27080	34468	47453	15049	13466	13088
	insert_null rate (%)	0.1734	0.2096	0.2804	0.1019	0.0754	0.0776
	5'adapter_contaminants	6671	6127	8023	2942	3386	2854
	5'adapter_contaminants rate (%)	0.0427	0.0373	0.0474	0.0199	0.019	0.0169
	smaller_than_18nt	333929	338017	841277	189554	208747	230059
	smaller_than_18nt rate (%)	2.1388	2.0558	4.9718	1.2832	1.1691	1.3632
	polyA	160	274	324	32	75	47
	polyA rate (%)	0.001	0.0017	0.0019	0.0002	0.0004	0.0003
	low cutoff	284669	322264	423844	149185	150839	155629
	low cutoff rate (%)	1.8233	1.96	2.5049	1.0099	0.8448	0.9222
	clean_tags	14907089	15681493	15560868	14327219	17343736	16429634
	clean_tags rate (%)	95.4798	95.3719	91.9624	96.9892	97.135	97.3558
