# Supplementary material for: The Roles of the miRNAome and Transcriptome in the Ovine Ovary Reveal Poor Efficiency in Juvenile Superovulation
Source: Animals (Basel). 2021 Jan 19;11(1):239. doi: 10.3390/ani11010239 (PMC7832859; doi:10.3390/ani11010239)
Supplement: Supplementary file 1 [file animals-11-00239-s001.zip › Supplementary file/Supplementary File 10.xlsx]

## Sheet: List
	Supplementary File 10: GO analysis of differentially expressed mRNAs in the lamb and adult sheep libraries
		CC: Cellular component
		MF: Molecular function
		BP: Biological processes

## Sheet: CC
#	GO ID	Description	Adult-vs-Lamb (1944)	All (12216)	P-value	Q-value
1	GO:0044459	plasma membrane part	166 (8.54%)	604 (4.94%)	0	0
2	GO:0005886	plasma membrane	196 (10.08%)	767 (6.28%)	0	0
3	GO:0071944	cell periphery	198 (10.19%)	788 (6.45%)	0	0
4	GO:0005694	chromosome	109 (5.61%)	387 (3.17%)	0	0
5	GO:0044421	extracellular region part	184 (9.47%)	759 (6.21%)	0	0
6	GO:0005576	extracellular region	185 (9.52%)	766 (6.27%)	0	0
7	GO:0044427	chromosomal part	101 (5.2%)	370 (3.03%)	0	1e-06
8	GO:0031988	membrane-bounded vesicle	491 (25.26%)	2516 (20.6%)	0	2e-06
9	GO:0031982	vesicle	502 (25.82%)	2603 (21.31%)	0	5e-06
10	GO:0098797	plasma membrane protein complex	33 (1.7%)	83 (0.68%)	0	6e-06
11	GO:0000775	chromosome, centromeric region	25 (1.29%)	62 (0.51%)	3e-06	0.000121
12	GO:0042611	MHC protein complex	14 (0.72%)	25 (0.2%)	5e-06	0.000163
13	GO:0000776	kinetochore	20 (1.03%)	45 (0.37%)	6e-06	0.000167
14	GO:0031012	extracellular matrix	57 (2.93%)	206 (1.69%)	1.1e-05	0.0003
15	GO:0016021	integral component of membrane	120 (6.17%)	523 (4.28%)	1.1e-05	0.0003
16	GO:0098687	chromosomal region	41 (2.11%)	138 (1.13%)	3.1e-05	0.000771
17	GO:0000323	lytic vacuole	46 (2.37%)	162 (1.33%)	3.8e-05	0.000875
18	GO:0031226	intrinsic component of plasma membrane	26 (1.34%)	75 (0.61%)	5.2e-05	0.001129
19	GO:0042101	T cell receptor complex	5 (0.26%)	5 (0.04%)	0.000102	0.002102
20	GO:0000785	chromatin	51 (2.62%)	195 (1.6%)	0.000153	0.003014
21	GO:0005887	integral component of plasma membrane	22 (1.13%)	65 (0.53%)	0.000283	0.00529
22	GO:0000228	nuclear chromosome	31 (1.59%)	106 (0.87%)	0.000377	0.00674
23	GO:0043073	germ cell nucleus	8 (0.41%)	14 (0.11%)	0.000493	0.008421
24	GO:0098802	plasma membrane receptor complex	18 (0.93%)	51 (0.42%)	0.000558	0.009142
25	GO:0098796	membrane protein complex	77 (3.96%)	342 (2.8%)	0.000749	0.011768
26	GO:0031225	anchored component of membrane	9 (0.46%)	19 (0.16%)	0.001294	0.019554
27	GO:0005773	vacuole	57 (2.93%)	244 (2%)	0.00142	0.020666
28	GO:0000793	condensed chromosome	10 (0.51%)	23 (0.19%)	0.001577	0.022134
29	GO:0043235	receptor complex	26 (1.34%)	93 (0.76%)	0.002203	0.029853
30	GO:0008305	integrin complex	8 (0.41%)	17 (0.14%)	0.002548	0.032299
31	GO:0098636	protein complex involved in cell adhesion	8 (0.41%)	17 (0.14%)	0.002548	0.032299
32	GO:0000790	nuclear chromatin	19 (0.98%)	62 (0.51%)	0.002708	0.033248
33	GO:0000777	condensed chromosome kinetochore	4 (0.21%)	5 (0.04%)	0.002792	0.033248
34	GO:0032994	protein-lipid complex	9 (0.46%)	21 (0.17%)	0.003045	0.035193
35	GO:0005615	extracellular space	10 (0.51%)	25 (0.2%)	0.003325	0.037329
36	GO:0044454	nuclear chromosome part	25 (1.29%)	91 (0.74%)	0.003425	0.037388
37	GO:0044420	extracellular matrix component	24 (1.23%)	87 (0.71%)	0.003856	0.040953
38	GO:0000940	condensed chromosome outer kinetochore	3 (0.15%)	3 (0.02%)	0.004025	0.041624
39	GO:0044291	cell-cell contact zone	9 (0.46%)	22 (0.18%)	0.004434	0.04468
40	GO:0005770	late endosome	8 (0.41%)	20 (0.16%)	0.008462	0.079176
41	GO:0034358	plasma lipoprotein particle	8 (0.41%)	20 (0.16%)	0.008462	0.079176
42	GO:1990777	lipoprotein particle	8 (0.41%)	20 (0.16%)	0.008462	0.079176
43	GO:0000779	condensed chromosome, centromeric region	6 (0.31%)	13 (0.11%)	0.010059	0.091936
44	GO:0005819	spindle	25 (1.29%)	105 (0.86%)	0.022413	0.200191
45	GO:0030894	replisome	2 (0.1%)	2 (0.02%)	0.025313	0.207252
46	GO:0042571	immunoglobulin complex, circulating	2 (0.1%)	2 (0.02%)	0.025313	0.207252
47	GO:0071753	IgM immunoglobulin complex	2 (0.1%)	2 (0.02%)	0.025313	0.207252
48	GO:0071754	IgM immunoglobulin complex, circulating	2 (0.1%)	2 (0.02%)	0.025313	0.207252
49	GO:0005623	cell	1516 (77.98%)	9317 (76.27%)	0.027526	0.212863
50	GO:0044464	cell part	1516 (77.98%)	9317 (76.27%)	0.027526	0.212863
51	GO:0032153	cell division site	10 (0.51%)	33 (0.27%)	0.028273	0.212863
52	GO:0032155	cell division site part	10 (0.51%)	33 (0.27%)	0.028273	0.212863
53	GO:0000786	nucleosome	6 (0.31%)	16 (0.13%)	0.030681	0.212863
54	GO:0044815	DNA packaging complex	6 (0.31%)	16 (0.13%)	0.030681	0.212863
55	GO:0019866	organelle inner membrane	68 (3.5%)	344 (2.82%)	0.03076	0.212863
56	GO:1902495	transmembrane transporter complex	29 (1.49%)	129 (1.06%)	0.030873	0.212863
57	GO:1990351	transporter complex	29 (1.49%)	129 (1.06%)	0.030873	0.212863
58	GO:0031090	organelle membrane	250 (12.86%)	1418 (11.61%)	0.033921	0.229842
59	GO:0032993	protein-DNA complex	8 (0.41%)	25 (0.2%)	0.03492	0.232606
60	GO:0016020	membrane	884 (45.47%)	5326 (43.6%)	0.03662	0.239861
61	GO:0033267	axon part	17 (0.87%)	69 (0.56%)	0.039698	0.255761
62	GO:0034702	ion channel complex	28 (1.44%)	127 (1.04%)	0.041929	0.265773
63	GO:0005764	lysosome	7 (0.36%)	22 (0.18%)	0.048673	0.299406
64	GO:0030016	myofibril	19 (0.98%)	81 (0.66%)	0.048758	0.299406
65	GO:0030424	axon	18 (0.93%)	76 (0.62%)	0.049757	0.300837
66	GO:0031967	organelle envelope	84 (4.32%)	446 (3.65%)	0.05155	0.302373
67	GO:0031975	envelope	84 (4.32%)	446 (3.65%)	0.05155	0.302373
68	GO:0043296	apical junction complex	18 (0.93%)	77 (0.63%)	0.055651	0.321632
69	GO:0014069	postsynaptic density	5 (0.26%)	14 (0.11%)	0.058153	0.32189
70	GO:0060076	excitatory synapse	5 (0.26%)	14 (0.11%)	0.058153	0.32189
71	GO:0099572	postsynaptic specialization	5 (0.26%)	14 (0.11%)	0.058153	0.32189
72	GO:0031674	I band	16 (0.82%)	68 (0.56%)	0.065065	0.355146
73	GO:0001674	female germ cell nucleus	2 (0.1%)	3 (0.02%)	0.06789	0.360551
74	GO:0030964	NADH dehydrogenase complex	2 (0.1%)	3 (0.02%)	0.06789	0.360551
75	GO:0005578	proteinaceous extracellular matrix	12 (0.62%)	48 (0.39%)	0.069195	0.362584
76	GO:0097525	spliceosomal snRNP complex	7 (0.36%)	24 (0.2%)	0.07438	0.384621
77	GO:0044297	cell body	35 (1.8%)	173 (1.42%)	0.075422	0.384949
78	GO:0031970	organelle envelope lumen	9 (0.46%)	34 (0.28%)	0.079499	0.394794
79	GO:0030017	sarcomere	16 (0.82%)	70 (0.57%)	0.080955	0.394794
80	GO:0005657	replication fork	4 (0.21%)	11 (0.09%)	0.0831	0.394794
81	GO:0019867	outer membrane	4 (0.21%)	11 (0.09%)	0.0831	0.394794
82	GO:0031304	intrinsic component of mitochondrial inner membrane	4 (0.21%)	11 (0.09%)	0.0831	0.394794
83	GO:0043292	contractile fiber	29 (1.49%)	141 (1.15%)	0.083379	0.394794
84	GO:0098589	membrane region	61 (3.14%)	325 (2.66%)	0.090527	0.423536
85	GO:0098794	postsynapse	5 (0.26%)	16 (0.13%)	0.096874	0.444801
86	GO:0005911	cell-cell junction	35 (1.8%)	177 (1.45%)	0.097336	0.444801
87	GO:0098573	intrinsic component of mitochondrial membrane	6 (0.31%)	21 (0.17%)	0.103693	0.468407
88	GO:0030532	small nuclear ribonucleoprotein complex	7 (0.36%)	26 (0.21%)	0.106708	0.476548
89	GO:0044425	membrane part	671 (34.52%)	4068 (33.3%)	0.112505	0.477888
90	GO:0031410	cytoplasmic vesicle	72 (3.7%)	395 (3.23%)	0.11463	0.477888
91	GO:0016023	cytoplasmic, membrane-bounded vesicle	70 (3.6%)	384 (3.14%)	0.118195	0.477888
92	GO:0005789	endoplasmic reticulum membrane	18 (0.93%)	85 (0.7%)	0.120515	0.477888
93	GO:0042175	nuclear outer membrane-endoplasmic reticulum membrane network	18 (0.93%)	85 (0.7%)	0.120515	0.477888
94	GO:0005605	basal lamina	3 (0.15%)	8 (0.07%)	0.120983	0.477888
95	GO:0043256	laminin complex	3 (0.15%)	8 (0.07%)	0.120983	0.477888
96	GO:0046658	anchored component of plasma membrane	3 (0.15%)	8 (0.07%)	0.120983	0.477888
97	GO:0016460	myosin II complex	2 (0.1%)	4 (0.03%)	0.1216	0.477888
98	GO:0019814	immunoglobulin complex	2 (0.1%)	4 (0.03%)	0.1216	0.477888
99	GO:0097651	phosphatidylinositol 3-kinase complex, class I	2 (0.1%)	4 (0.03%)	0.1216	0.477888
100	GO:1902710	GABA receptor complex	2 (0.1%)	4 (0.03%)	0.1216	0.477888
101	GO:0015629	actin cytoskeleton	27 (1.39%)	136 (1.11%)	0.127394	0.495701
102	GO:0043227	membrane-bounded organelle	1230 (63.27%)	7589 (62.12%)	0.132868	0.509044
103	GO:0031224	intrinsic component of membrane	586 (30.14%)	3553 (29.08%)	0.137041	0.509044
104	GO:0005743	mitochondrial inner membrane	4 (0.21%)	13 (0.11%)	0.13918	0.509044
105	GO:0000152	nuclear ubiquitin ligase complex	8 (0.41%)	33 (0.27%)	0.142519	0.509044
106	GO:0000792	heterochromatin	5 (0.26%)	18 (0.15%)	0.145583	0.509044
107	GO:0001917	photoreceptor inner segment	1 (0.05%)	1 (0.01%)	0.159136	0.509044
108	GO:0001931	uropod	1 (0.05%)	1 (0.01%)	0.159136	0.509044
109	GO:0005684	U2-type spliceosomal complex	1 (0.05%)	1 (0.01%)	0.159136	0.509044
110	GO:0030062	mitochondrial tricarboxylic acid cycle enzyme complex	1 (0.05%)	1 (0.01%)	0.159136	0.509044
111	GO:0031074	nucleocytoplasmic shuttling complex	1 (0.05%)	1 (0.01%)	0.159136	0.509044
112	GO:0071745	IgA immunoglobulin complex	1 (0.05%)	1 (0.01%)	0.159136	0.509044
113	GO:0071746	IgA immunoglobulin complex, circulating	1 (0.05%)	1 (0.01%)	0.159136	0.509044
114	GO:0071749	polymeric IgA immunoglobulin complex	1 (0.05%)	1 (0.01%)	0.159136	0.509044
115	GO:0071750	dimeric IgA immunoglobulin complex	1 (0.05%)	1 (0.01%)	0.159136	0.509044
116	GO:0097136	Bcl-2 family protein complex	1 (0.05%)	1 (0.01%)	0.159136	0.509044
117	GO:0097232	lamellar body membrane	1 (0.05%)	1 (0.01%)	0.159136	0.509044
118	GO:0098798	mitochondrial protein complex	1 (0.05%)	1 (0.01%)	0.159136	0.509044
119	GO:0002178	palmitoyltransferase complex	3 (0.15%)	9 (0.07%)	0.160866	0.509044
120	GO:0031211	endoplasmic reticulum palmitoyltransferase complex	3 (0.15%)	9 (0.07%)	0.160866	0.509044
121	GO:0031514	motile cilium	3 (0.15%)	9 (0.07%)	0.160866	0.509044
122	GO:0043186	P granule	3 (0.15%)	9 (0.07%)	0.160866	0.509044
123	GO:0045495	pole plasm	3 (0.15%)	9 (0.07%)	0.160866	0.509044
124	GO:0060293	germ plasm	3 (0.15%)	9 (0.07%)	0.160866	0.509044
125	GO:0031228	intrinsic component of Golgi membrane	8 (0.41%)	34 (0.28%)	0.16191	0.509044
126	GO:0005768	endosome	48 (2.47%)	263 (2.15%)	0.167481	0.52238
127	GO:0098805	whole membrane	99 (5.09%)	568 (4.65%)	0.170025	0.526142
128	GO:0060170	ciliary membrane	4 (0.21%)	14 (0.11%)	0.17159	0.526835
129	GO:0030054	cell junction	108 (5.56%)	623 (5.1%)	0.173297	0.52795
130	GO:0005942	phosphatidylinositol 3-kinase complex	2 (0.1%)	5 (0.04%)	0.181825	0.549671
131	GO:0012505	endomembrane system	127 (6.53%)	741 (6.07%)	0.186374	0.559122
132	GO:0044449	contractile fiber part	22 (1.13%)	114 (0.93%)	0.191667	0.570645
133	GO:0034703	cation channel complex	13 (0.67%)	63 (0.52%)	0.193273	0.5711
134	GO:0030139	endocytic vesicle	6 (0.31%)	25 (0.2%)	0.196557	0.576468
135	GO:0031252	cell leading edge	31 (1.59%)	167 (1.37%)	0.199538	0.579913
136	GO:0005775	vacuolar lumen	3 (0.15%)	10 (0.08%)	0.203991	0.579913
137	GO:0030666	endocytic vesicle membrane	3 (0.15%)	10 (0.08%)	0.203991	0.579913
138	GO:0030684	preribosome	3 (0.15%)	10 (0.08%)	0.203991	0.579913
139	GO:0031983	vesicle lumen	4 (0.21%)	15 (0.12%)	0.206282	0.579913
140	GO:0043226	organelle	1345 (69.19%)	8352 (68.37%)	0.206585	0.579913
141	GO:0097458	neuron part	71 (3.65%)	407 (3.33%)	0.213158	0.594121
142	GO:0043005	neuron projection	65 (3.34%)	372 (3.05%)	0.220773	0.611013
143	GO:0034705	potassium channel complex	6 (0.31%)	26 (0.21%)	0.223511	0.614265
144	GO:0005913	cell-cell adherens junction	4 (0.21%)	16 (0.13%)	0.242751	0.650466
145	GO:0034364	high-density lipoprotein particle	2 (0.1%)	6 (0.05%)	0.245134	0.650466
146	GO:0042599	lamellar body	2 (0.1%)	6 (0.05%)	0.245134	0.650466
147	GO:0044215	other organism	2 (0.1%)	6 (0.05%)	0.245134	0.650466
148	GO:0044217	other organism part	2 (0.1%)	6 (0.05%)	0.245134	0.650466
149	GO:0005720	nuclear heterochromatin	3 (0.15%)	11 (0.09%)	0.249325	0.650466
150	GO:0044456	synapse part	31 (1.59%)	172 (1.41%)	0.251455	0.650466
151	GO:0097060	synaptic membrane	22 (1.13%)	119 (0.97%)	0.254084	0.650466
152	GO:0005903	brush border	5 (0.26%)	22 (0.18%)	0.265554	0.650466
153	GO:0031300	intrinsic component of organelle membrane	24 (1.23%)	132 (1.08%)	0.269719	0.650466
154	GO:0005874	microtubule	11 (0.57%)	56 (0.46%)	0.271378	0.650466
155	GO:0098588	bounding membrane of organelle	75 (3.86%)	441 (3.61%)	0.280189	0.650466
156	GO:0001669	acrosomal vesicle	1 (0.05%)	2 (0.02%)	0.292958	0.650466
157	GO:0002080	acrosomal membrane	1 (0.05%)	2 (0.02%)	0.292958	0.650466
158	GO:0002139	stereocilia coupling link	1 (0.05%)	2 (0.02%)	0.292958	0.650466
159	GO:0002141	stereocilia ankle link	1 (0.05%)	2 (0.02%)	0.292958	0.650466
160	GO:0005593	FACIT collagen trimer	1 (0.05%)	2 (0.02%)	0.292958	0.650466
161	GO:0005771	multivesicular body	1 (0.05%)	2 (0.02%)	0.292958	0.650466
162	GO:0030496	midbody	1 (0.05%)	2 (0.02%)	0.292958	0.650466
163	GO:0030677	ribonuclease P complex	1 (0.05%)	2 (0.02%)	0.292958	0.650466
164	GO:0030681	multimeric ribonuclease P complex	1 (0.05%)	2 (0.02%)	0.292958	0.650466
165	GO:0031528	microvillus membrane	1 (0.05%)	2 (0.02%)	0.292958	0.650466
166	GO:0031672	A band	1 (0.05%)	2 (0.02%)	0.292958	0.650466
167	GO:0032997	Fc receptor complex	1 (0.05%)	2 (0.02%)	0.292958	0.650466
168	GO:0033646	host intracellular part	1 (0.05%)	2 (0.02%)	0.292958	0.650466
169	GO:0033647	host intracellular organelle	1 (0.05%)	2 (0.02%)	0.292958	0.650466
170	GO:0033648	host intracellular membrane-bounded organelle	1 (0.05%)	2 (0.02%)	0.292958	0.650466
171	GO:0043205	fibril	1 (0.05%)	2 (0.02%)	0.292958	0.650466
172	GO:0043656	intracellular region of host	1 (0.05%)	2 (0.02%)	0.292958	0.650466
173	GO:0090533	cation-transporting ATPase complex	1 (0.05%)	2 (0.02%)	0.292958	0.650466
174	GO:0097223	sperm part	1 (0.05%)	2 (0.02%)	0.292958	0.650466
175	GO:0098533	ATPase dependent transmembrane transport complex	1 (0.05%)	2 (0.02%)	0.292958	0.650466
176	GO:1902555	endoribonuclease complex	1 (0.05%)	2 (0.02%)	0.292958	0.650466
177	GO:1904949	ATPase complex	1 (0.05%)	2 (0.02%)	0.292958	0.650466
178	GO:0070822	Sin3-type complex	3 (0.15%)	12 (0.1%)	0.295921	0.651532
179	GO:0044432	endoplasmic reticulum part	27 (1.39%)	152 (1.24%)	0.296777	0.651532
180	GO:0048770	pigment granule	13 (0.67%)	69 (0.56%)	0.298411	0.651532
181	GO:0000803	sex chromosome	2 (0.1%)	7 (0.06%)	0.309022	0.663636
182	GO:0000808	origin recognition complex	2 (0.1%)	7 (0.06%)	0.309022	0.663636
183	GO:0031254	cell trailing edge	2 (0.1%)	7 (0.06%)	0.309022	0.663636
184	GO:0033177	proton-transporting two-sector ATPase complex, proton-transporting domain	4 (0.21%)	18 (0.15%)	0.319046	0.681441
185	GO:0031227	intrinsic component of endoplasmic reticulum membrane	9 (0.46%)	47 (0.38%)	0.328179	0.697159
186	GO:0031312	extrinsic component of organelle membrane	3 (0.15%)	13 (0.11%)	0.342944	0.724607
187	GO:0005769	early endosome	7 (0.36%)	36 (0.29%)	0.345792	0.726717
188	GO:0031519	PcG protein complex	4 (0.21%)	19 (0.16%)	0.357946	0.741155
189	GO:0005783	endoplasmic reticulum	32 (1.65%)	188 (1.54%)	0.367789	0.741155
190	GO:0043228	non-membrane-bounded organelle	400 (20.58%)	2477 (20.28%)	0.370307	0.741155
191	GO:0043232	intracellular non-membrane-bounded organelle	400 (20.58%)	2477 (20.28%)	0.370307	0.741155
192	GO:0005667	transcription factor complex	6 (0.31%)	31 (0.25%)	0.370759	0.741155
193	GO:0098862	cluster of actin-based cell projections	6 (0.31%)	31 (0.25%)	0.370759	0.741155
194	GO:0030426	growth cone	2 (0.1%)	8 (0.07%)	0.371701	0.741155
195	GO:1990204	oxidoreductase complex	2 (0.1%)	8 (0.07%)	0.371701	0.741155
196	GO:0044455	mitochondrial membrane part	17 (0.87%)	97 (0.79%)	0.372707	0.741155
197	GO:0030141	secretory granule	15 (0.77%)	85 (0.7%)	0.374485	0.741155
198	GO:0099503	secretory vesicle	15 (0.77%)	85 (0.7%)	0.374485	0.741155
199	GO:0044309	neuron spine	8 (0.41%)	43 (0.35%)	0.375292	0.741155
200	GO:0060205	cytoplasmic membrane-bounded vesicle lumen	3 (0.15%)	14 (0.11%)	0.389677	0.755253
201	GO:0044423	virion part	5 (0.26%)	26 (0.21%)	0.39996	0.755253
202	GO:0000922	spindle pole	1 (0.05%)	3 (0.02%)	0.405492	0.755253
203	GO:0005759	mitochondrial matrix	1 (0.05%)	3 (0.02%)	0.405492	0.755253
204	GO:0018995	host	1 (0.05%)	3 (0.02%)	0.405492	0.755253
205	GO:0030125	clathrin vesicle coat	1 (0.05%)	3 (0.02%)	0.405492	0.755253
206	GO:0032045	guanyl-nucleotide exchange factor complex	1 (0.05%)	3 (0.02%)	0.405492	0.755253
207	GO:0033643	host cell part	1 (0.05%)	3 (0.02%)	0.405492	0.755253
208	GO:0042575	DNA polymerase complex	1 (0.05%)	3 (0.02%)	0.405492	0.755253
209	GO:0043657	host cell	1 (0.05%)	3 (0.02%)	0.405492	0.755253
210	GO:0044216	other organism cell	1 (0.05%)	3 (0.02%)	0.405492	0.755253
211	GO:0045335	phagocytic vesicle	1 (0.05%)	3 (0.02%)	0.405492	0.755253
212	GO:0005740	mitochondrial envelope	26 (1.34%)	155 (1.27%)	0.417664	0.759903
213	GO:0031966	mitochondrial membrane	26 (1.34%)	155 (1.27%)	0.417664	0.759903
214	GO:0044437	vacuolar part	23 (1.18%)	137 (1.12%)	0.424894	0.759903
215	GO:0015630	microtubule cytoskeleton	95 (4.89%)	585 (4.79%)	0.430782	0.759903
216	GO:0032432	actin filament bundle	6 (0.31%)	33 (0.27%)	0.431649	0.759903
217	GO:0036477	somatodendritic compartment	6 (0.31%)	33 (0.27%)	0.431649	0.759903
218	GO:0000153	cytoplasmic ubiquitin ligase complex	2 (0.1%)	9 (0.07%)	0.43194	0.759903
219	GO:0005741	mitochondrial outer membrane	2 (0.1%)	9 (0.07%)	0.43194	0.759903
220	GO:0008278	cohesin complex	2 (0.1%)	9 (0.07%)	0.43194	0.759903
221	GO:0031306	intrinsic component of mitochondrial outer membrane	2 (0.1%)	9 (0.07%)	0.43194	0.759903
222	GO:0031968	organelle outer membrane	2 (0.1%)	9 (0.07%)	0.43194	0.759903
223	GO:0008328	ionotropic glutamate receptor complex	5 (0.26%)	27 (0.22%)	0.433683	0.759903
224	GO:0005604	basement membrane	4 (0.21%)	21 (0.17%)	0.435224	0.759903
225	GO:0043189	H4/H2A histone acetyltransferase complex	3 (0.15%)	15 (0.12%)	0.435525	0.759903
226	GO:0045202	synapse	34 (1.75%)	206 (1.69%)	0.436993	0.759903
227	GO:0000151	ubiquitin ligase complex	20 (1.03%)	120 (0.98%)	0.4487	0.773839
228	GO:0019898	extrinsic component of membrane	9 (0.46%)	52 (0.43%)	0.448945	0.773839
229	GO:0044433	cytoplasmic vesicle part	24 (1.23%)	146 (1.2%)	0.465807	0.797915
230	GO:0005635	nuclear envelope	5 (0.26%)	28 (0.23%)	0.466973	0.797915
231	GO:1902562	H4 histone acetyltransferase complex	3 (0.15%)	16 (0.13%)	0.480012	0.816643
232	GO:0034385	triglyceride-rich lipoprotein particle	2 (0.1%)	10 (0.08%)	0.488927	0.821147
233	GO:0034774	secretory granule lumen	2 (0.1%)	10 (0.08%)	0.488927	0.821147
234	GO:0090575	RNA polymerase II transcription factor complex	2 (0.1%)	10 (0.08%)	0.488927	0.821147
235	GO:0030425	dendrite	5 (0.26%)	29 (0.24%)	0.499633	0.829317
236	GO:0005732	small nucleolar ribonucleoprotein complex	1 (0.05%)	4 (0.03%)	0.500123	0.829317
237	GO:0045239	tricarboxylic acid cycle enzyme complex	1 (0.05%)	4 (0.03%)	0.500123	0.829317
238	GO:0019012	virion	5 (0.26%)	30 (0.25%)	0.531491	0.877599
239	GO:0043234	protein complex	326 (16.77%)	2054 (16.81%)	0.533981	0.877599
240	GO:0005774	vacuolar membrane	21 (1.08%)	132 (1.08%)	0.537637	0.877599
241	GO:0030659	cytoplasmic vesicle membrane	18 (0.93%)	113 (0.93%)	0.538171	0.877599
242	GO:0030427	site of polarized growth	2 (0.1%)	11 (0.09%)	0.542172	0.880469
243	GO:0061695	transferase complex, transferring phosphorus-containing groups	6 (0.31%)	37 (0.3%)	0.549059	0.887985
244	GO:0030133	transport vesicle	3 (0.15%)	18 (0.15%)	0.563508	0.900239
245	GO:0034704	calcium channel complex	3 (0.15%)	18 (0.15%)	0.563508	0.900239
246	GO:0044798	nuclear transcription factor complex	3 (0.15%)	18 (0.15%)	0.563508	0.900239
247	GO:0031414	N-terminal protein acetyltransferase complex	1 (0.05%)	5 (0.04%)	0.579697	0.914943
248	GO:0032838	cell projection cytoplasm	1 (0.05%)	5 (0.04%)	0.579697	0.914943
249	GO:0043025	neuronal cell body	1 (0.05%)	5 (0.04%)	0.579697	0.914943
250	GO:0098590	plasma membrane region	35 (1.8%)	225 (1.84%)	0.587424	0.922057
251	GO:0010008	endosome membrane	11 (0.57%)	71 (0.58%)	0.588896	0.922057
252	GO:0030667	secretory granule membrane	5 (0.26%)	32 (0.26%)	0.592243	0.923616
253	GO:0000118	histone deacetylase complex	4 (0.21%)	26 (0.21%)	0.611859	0.950437
254	GO:0012506	vesicle membrane	24 (1.23%)	158 (1.29%)	0.632391	0.974721
255	GO:0000139	Golgi membrane	16 (0.82%)	106 (0.87%)	0.632453	0.974721
256	GO:0000794	condensed nuclear chromosome	1 (0.05%)	6 (0.05%)	0.646609	0.984952
257	GO:0000798	nuclear cohesin complex	1 (0.05%)	6 (0.05%)	0.646609	0.984952
258	GO:0005788	endoplasmic reticulum lumen	1 (0.05%)	6 (0.05%)	0.646609	0.984952
259	GO:0044440	endosomal part	11 (0.57%)	75 (0.61%)	0.664596	1
260	GO:0000307	cyclin-dependent protein kinase holoenzyme complex	2 (0.1%)	14 (0.11%)	0.677754	1
261	GO:0031256	leading edge membrane	2 (0.1%)	14 (0.11%)	0.677754	1
262	GO:0031965	nuclear membrane	2 (0.1%)	14 (0.11%)	0.677754	1
263	GO:0032589	neuron projection membrane	2 (0.1%)	14 (0.11%)	0.677754	1
264	GO:0033202	DNA helicase complex	2 (0.1%)	14 (0.11%)	0.677754	1
265	GO:0044431	Golgi apparatus part	19 (0.98%)	129 (1.06%)	0.680752	1
266	GO:0005730	nucleolus	1 (0.05%)	7 (0.06%)	0.702874	1
267	GO:0005795	Golgi stack	1 (0.05%)	7 (0.06%)	0.702874	1
268	GO:0019908	nuclear cyclin-dependent protein kinase holoenzyme complex	1 (0.05%)	7 (0.06%)	0.702874	1
269	GO:0030658	transport vesicle membrane	1 (0.05%)	7 (0.06%)	0.702874	1
270	GO:0031010	ISWI-type complex	1 (0.05%)	7 (0.06%)	0.702874	1
271	GO:0031985	Golgi cisterna	1 (0.05%)	7 (0.06%)	0.702874	1
272	GO:0033061	DNA recombinase mediator complex	1 (0.05%)	7 (0.06%)	0.702874	1
273	GO:0044452	nucleolar part	1 (0.05%)	7 (0.06%)	0.702874	1
274	GO:0098791	Golgi subcompartment	1 (0.05%)	7 (0.06%)	0.702874	1
275	GO:0044463	cell projection part	43 (2.21%)	289 (2.37%)	0.710847	1
276	GO:0090544	BAF-type complex	2 (0.1%)	15 (0.12%)	0.71502	1
277	GO:0044429	mitochondrial part	42 (2.16%)	283 (2.32%)	0.715414	1
278	GO:0005739	mitochondrion	42 (2.16%)	284 (2.32%)	0.724065	1
279	GO:0008023	transcription elongation factor complex	3 (0.15%)	23 (0.19%)	0.732654	1
280	GO:0070603	SWI/SNF superfamily-type complex	3 (0.15%)	23 (0.19%)	0.732654	1
281	GO:1902554	serine/threonine protein kinase complex	3 (0.15%)	23 (0.19%)	0.732654	1
282	GO:0000109	nucleotide-excision repair complex	1 (0.05%)	8 (0.07%)	0.750184	1
283	GO:0005849	mRNA cleavage factor complex	1 (0.05%)	8 (0.07%)	0.750184	1
284	GO:0016528	sarcoplasm	1 (0.05%)	8 (0.07%)	0.750184	1
285	GO:0045120	pronucleus	1 (0.05%)	8 (0.07%)	0.750184	1
286	GO:1902911	protein kinase complex	3 (0.15%)	24 (0.2%)	0.759441	1
287	GO:0009295	nucleoid	4 (0.21%)	32 (0.26%)	0.772348	1
288	GO:0031461	cullin-RING ubiquitin ligase complex	9 (0.46%)	68 (0.56%)	0.775219	1
289	GO:0016459	myosin complex	2 (0.1%)	17 (0.14%)	0.778703	1
290	GO:0019897	extrinsic component of plasma membrane	2 (0.1%)	17 (0.14%)	0.778703	1
291	GO:0044430	cytoskeletal part	98 (5.04%)	659 (5.39%)	0.789035	1
292	GO:0000314	organellar small ribosomal subunit	1 (0.05%)	9 (0.07%)	0.789965	1
293	GO:0022624	proteasome accessory complex	1 (0.05%)	9 (0.07%)	0.789965	1
294	GO:0032421	stereocilium bundle	1 (0.05%)	9 (0.07%)	0.789965	1
295	GO:0080008	Cul4-RING E3 ubiquitin ligase complex	1 (0.05%)	9 (0.07%)	0.789965	1
296	GO:0005794	Golgi apparatus	19 (0.98%)	139 (1.14%)	0.798664	1
297	GO:0005581	collagen trimer	2 (0.1%)	18 (0.15%)	0.805602	1
298	GO:0016234	inclusion body	4 (0.21%)	34 (0.28%)	0.812552	1
299	GO:0005868	cytoplasmic dynein complex	1 (0.05%)	10 (0.08%)	0.823414	1
300	GO:0005876	spindle microtubule	1 (0.05%)	10 (0.08%)	0.823414	1
301	GO:0031253	cell projection membrane	14 (0.72%)	107 (0.88%)	0.824704	1
302	GO:0042995	cell projection	120 (6.17%)	811 (6.64%)	0.828639	1
303	GO:0030120	vesicle coat	2 (0.1%)	19 (0.16%)	0.829549	1
304	GO:0016469	proton-transporting two-sector ATPase complex	4 (0.21%)	35 (0.29%)	0.830364	1
305	GO:0005856	cytoskeleton	162 (8.33%)	1085 (8.88%)	0.833995	1
306	GO:0005815	microtubule organizing center	44 (2.26%)	313 (2.56%)	0.838333	1
307	GO:0030135	coated vesicle	8 (0.41%)	66 (0.54%)	0.845277	1
308	GO:0046930	pore complex	4 (0.21%)	36 (0.29%)	0.846743	1
309	GO:0044422	organelle part	569 (29.27%)	3693 (30.23%)	0.849324	1
310	GO:0044424	intracellular part	1318 (67.8%)	8401 (68.77%)	0.849696	1
311	GO:0030118	clathrin coat	2 (0.1%)	20 (0.16%)	0.850802	1
312	GO:0031332	RNAi effector complex	1 (0.05%)	11 (0.09%)	0.851538	1
313	GO:0032806	carboxy-terminal domain protein kinase complex	1 (0.05%)	11 (0.09%)	0.851538	1
314	GO:0030662	coated vesicle membrane	4 (0.21%)	37 (0.3%)	0.861766	1
315	GO:0005622	intracellular	1318 (67.8%)	8409 (68.84%)	0.865069	1
316	GO:0044441	ciliary part	14 (0.72%)	112 (0.92%)	0.871124	1
317	GO:0042579	microbody	12 (0.62%)	98 (0.8%)	0.874373	1
318	GO:0000315	organellar large ribosomal subunit	1 (0.05%)	12 (0.1%)	0.875185	1
319	GO:0005778	peroxisomal membrane	1 (0.05%)	12 (0.1%)	0.875185	1
320	GO:0031231	intrinsic component of peroxisomal membrane	1 (0.05%)	12 (0.1%)	0.875185	1
321	GO:0031903	microbody membrane	1 (0.05%)	12 (0.1%)	0.875185	1
322	GO:0070161	anchoring junction	56 (2.88%)	403 (3.3%)	0.885399	1
323	GO:0005902	microvillus	3 (0.15%)	31 (0.25%)	0.891166	1
324	GO:0030863	cortical cytoskeleton	3 (0.15%)	31 (0.25%)	0.891166	1
325	GO:0030131	clathrin adaptor complex	1 (0.05%)	13 (0.11%)	0.895067	1
326	GO:0030136	clathrin-coated vesicle	1 (0.05%)	13 (0.11%)	0.895067	1
327	GO:0030665	clathrin-coated vesicle membrane	1 (0.05%)	13 (0.11%)	0.895067	1
328	GO:1990391	DNA repair complex	1 (0.05%)	13 (0.11%)	0.895067	1
329	GO:1990234	transferase complex	39 (2.01%)	291 (2.38%)	0.899482	1
330	GO:0044665	MLL1/2 complex	2 (0.1%)	23 (0.19%)	0.900841	1
331	GO:0000313	organellar ribosome	3 (0.15%)	32 (0.26%)	0.903458	1
332	GO:0005777	peroxisome	4 (0.21%)	41 (0.34%)	0.909863	1
333	GO:0044438	microbody part	4 (0.21%)	41 (0.34%)	0.909863	1
334	GO:0044439	peroxisomal part	4 (0.21%)	41 (0.34%)	0.909863	1
335	GO:0033176	proton-transporting V-type ATPase complex	1 (0.05%)	14 (0.11%)	0.911783	1
336	GO:0031974	membrane-enclosed lumen	149 (7.66%)	1029 (8.42%)	0.913983	1
337	GO:0034708	methyltransferase complex	6 (0.31%)	59 (0.48%)	0.924698	1
338	GO:0044450	microtubule organizing center part	2 (0.1%)	25 (0.2%)	0.924972	1
339	GO:0044444	cytoplasmic part	436 (22.43%)	2894 (23.69%)	0.927934	1
340	GO:0000502	proteasome complex	2 (0.1%)	26 (0.21%)	0.934848	1
341	GO:0099568	cytoplasmic region	4 (0.21%)	44 (0.36%)	0.935512	1
342	GO:0000781	chromosome, telomeric region	1 (0.05%)	16 (0.13%)	0.937654	1
343	GO:0005737	cytoplasm	436 (22.43%)	2903 (23.76%)	0.938598	1
344	GO:0030119	AP-type membrane coat adaptor complex	3 (0.15%)	36 (0.29%)	0.94101	1
345	GO:0031301	integral component of organelle membrane	1 (0.05%)	17 (0.14%)	0.947589	1
346	GO:0005929	cilium	23 (1.18%)	194 (1.59%)	0.955552	1
347	GO:0005938	cell cortex	3 (0.15%)	39 (0.32%)	0.95973	1
348	GO:0044448	cell cortex part	3 (0.15%)	39 (0.32%)	0.95973	1
349	GO:0043233	organelle lumen	140 (7.2%)	998 (8.17%)	0.961065	1
350	GO:0098858	actin-based cell projection	3 (0.15%)	40 (0.33%)	0.964615	1
351	GO:0044446	intracellular organelle part	465 (23.92%)	3121 (25.55%)	0.966494	1
352	GO:0031984	organelle subcompartment	9 (0.46%)	92 (0.75%)	0.967379	1
353	GO:0070013	intracellular organelle lumen	137 (7.05%)	984 (8.06%)	0.967667	1
354	GO:0005798	Golgi-associated vesicle	1 (0.05%)	20 (0.16%)	0.968866	1
355	GO:0099512	supramolecular fiber	14 (0.72%)	132 (1.08%)	0.969202	1
356	GO:0099513	polymeric cytoskeletal fiber	14 (0.72%)	132 (1.08%)	0.969202	1
357	GO:0072372	primary cilium	6 (0.31%)	68 (0.56%)	0.969815	1
358	GO:0036464	cytoplasmic ribonucleoprotein granule	7 (0.36%)	78 (0.64%)	0.974266	1
359	GO:0005634	nucleus	161 (8.28%)	1154 (9.45%)	0.976189	1
360	GO:0032991	macromolecular complex	426 (21.91%)	2887 (23.63%)	0.976466	1
361	GO:0030117	membrane coat	5 (0.26%)	62 (0.51%)	0.977591	1
362	GO:0048475	coated membrane	5 (0.26%)	62 (0.51%)	0.977591	1
363	GO:1902494	catalytic complex	48 (2.47%)	387 (3.17%)	0.979307	1
364	GO:0031981	nuclear lumen	132 (6.79%)	965 (7.9%)	0.979952	1
365	GO:0043231	intracellular membrane-bounded organelle	966 (49.69%)	6329 (51.81%)	0.980403	1
366	GO:0031513	nonmotile primary cilium	4 (0.21%)	55 (0.45%)	0.982623	1
367	GO:0044428	nuclear part	157 (8.08%)	1139 (9.32%)	0.983614	1
368	GO:0005912	adherens junction	43 (2.21%)	357 (2.92%)	0.984742	1
369	GO:0030055	cell-substrate junction	42 (2.16%)	352 (2.88%)	0.986522	1
370	GO:0030286	dynein complex	1 (0.05%)	25 (0.2%)	0.986934	1
371	GO:0005924	cell-substrate adherens junction	41 (2.11%)	349 (2.86%)	0.989455	1
372	GO:0005875	microtubule associated complex	6 (0.31%)	78 (0.64%)	0.989965	1
373	GO:0035097	histone methyltransferase complex	2 (0.1%)	39 (0.32%)	0.990361	1
374	GO:0043229	intracellular organelle	1106 (56.89%)	7245 (59.31%)	0.99143	1
375	GO:0005681	spliceosomal complex	8 (0.41%)	98 (0.8%)	0.992168	1
376	GO:0035770	ribonucleoprotein granule	9 (0.46%)	108 (0.88%)	0.993174	1
377	GO:0005829	cytosol	1 (0.05%)	32 (0.26%)	0.996128	1
378	GO:0044445	cytosolic part	1 (0.05%)	32 (0.26%)	0.996128	1
379	GO:0016604	nuclear body	19 (0.98%)	199 (1.63%)	0.996794	1
380	GO:0000123	histone acetyltransferase complex	3 (0.15%)	60 (0.49%)	0.997734	1
381	GO:0031248	protein acetyltransferase complex	4 (0.21%)	73 (0.6%)	0.998342	1
382	GO:1902493	acetyltransferase complex	4 (0.21%)	73 (0.6%)	0.998342	1
383	GO:0045111	intermediate filament cytoskeleton	4 (0.21%)	76 (0.62%)	0.998899	1
384	GO:0005882	intermediate filament	3 (0.15%)	74 (0.61%)	0.999708	1
385	GO:0005654	nucleoplasm	36 (1.85%)	392 (3.21%)	0.999971	1
386	GO:0044451	nucleoplasm part	36 (1.85%)	392 (3.21%)	0.999971	1
387	GO:0015935	small ribosomal subunit	1 (0.05%)	67 (0.55%)	0.999991	1
388	GO:0015934	large ribosomal subunit	1 (0.05%)	122 (1%)	1	1
389	GO:0030529	intracellular ribonucleoprotein complex	41 (2.11%)	564 (4.62%)	1	1
390	GO:1990904	ribonucleoprotein complex	41 (2.11%)	564 (4.62%)	1	1
391	GO:0005840	ribosome	5 (0.26%)	219 (1.79%)	1	1
392	GO:0044391	ribosomal subunit	2 (0.1%)	201 (1.65%)	1	1
393	GO:0005575	cellular_component	1944 (100%)	12216 (100%)	1	1

## Sheet: MF
#	GO ID	Description	Adult-vs-Lamb (1763)	All (11420)	P-value	Q-value
1	GO:0005488	binding	1411 (80.03%)	8511 (74.53%)	0	2e-06
2	GO:0005515	protein binding	701 (39.76%)	3863 (33.83%)	0	3e-06
3	GO:0046983	protein dimerization activity	157 (8.91%)	705 (6.17%)	0	0.000108
4	GO:0005539	glycosaminoglycan binding	36 (2.04%)	106 (0.93%)	2e-06	0.000284
5	GO:0097367	carbohydrate derivative binding	274 (15.54%)	1387 (12.15%)	2e-06	0.000316
6	GO:0004713	protein tyrosine kinase activity	25 (1.42%)	72 (0.63%)	4.1e-05	0.004278
7	GO:0036094	small molecule binding	302 (17.13%)	1605 (14.05%)	4.4e-05	0.004278
8	GO:0043121	neurotrophin binding	6 (0.34%)	7 (0.06%)	8.2e-05	0.00689
9	GO:0004930	G-protein coupled receptor activity	51 (2.89%)	206 (1.8%)	0.000302	0.022652
10	GO:0005102	receptor binding	127 (7.2%)	632 (5.53%)	0.000741	0.048982
11	GO:0022843	voltage-gated cation channel activity	7 (0.4%)	12 (0.11%)	0.000798	0.048982
12	GO:0001883	purine nucleoside binding	232 (13.16%)	1255 (10.99%)	0.001082	0.050889
13	GO:0032549	ribonucleoside binding	232 (13.16%)	1255 (10.99%)	0.001082	0.050889
14	GO:0032550	purine ribonucleoside binding	232 (13.16%)	1255 (10.99%)	0.001082	0.050889
15	GO:0001882	nucleoside binding	232 (13.16%)	1256 (11%)	0.001131	0.050889
16	GO:0008395	steroid hydroxylase activity	5 (0.28%)	7 (0.06%)	0.001393	0.058777
17	GO:0003823	antigen binding	9 (0.51%)	21 (0.18%)	0.002453	0.097412
18	GO:0019955	cytokine binding	10 (0.57%)	25 (0.22%)	0.002638	0.098931
19	GO:0004497	monooxygenase activity	17 (0.96%)	55 (0.48%)	0.002904	0.103163
20	GO:0016709	oxidoreductase activity, acting on paired donors, with incorporation or reduction of molecular oxygen, NAD(P)H as one donor, and incorporation of one atom of oxygen	5 (0.28%)	8 (0.07%)	0.003242	0.109433
21	GO:0038024	cargo receptor activity	12 (0.68%)	34 (0.3%)	0.003515	0.112086
22	GO:0008092	cytoskeletal protein binding	96 (5.45%)	480 (4.2%)	0.003653	0.112086
23	GO:0001664	G-protein coupled receptor binding	24 (1.36%)	90 (0.79%)	0.004147	0.115521
24	GO:0008094	DNA-dependent ATPase activity	7 (0.4%)	15 (0.13%)	0.004233	0.115521
25	GO:0004714	transmembrane receptor protein tyrosine kinase activity	13 (0.74%)	39 (0.34%)	0.004279	0.115521
26	GO:0001637	G-protein coupled chemoattractant receptor activity	10 (0.57%)	27 (0.24%)	0.005078	0.126958
27	GO:0008227	G-protein coupled amine receptor activity	10 (0.57%)	27 (0.24%)	0.005078	0.126958
28	GO:0004953	icosanoid receptor activity	6 (0.34%)	12 (0.11%)	0.005352	0.129024
29	GO:0016247	channel regulator activity	16 (0.91%)	54 (0.47%)	0.00603	0.138728
30	GO:0022857	transmembrane transporter activity	109 (6.18%)	564 (4.94%)	0.00621	0.138728
31	GO:0004935	adrenergic receptor activity	5 (0.28%)	9 (0.08%)	0.006371	0.138728
32	GO:0004896	cytokine receptor activity	13 (0.74%)	41 (0.36%)	0.006887	0.141662
33	GO:0015267	channel activity	43 (2.44%)	193 (1.69%)	0.007136	0.141662
34	GO:0022803	passive transmembrane transporter activity	43 (2.44%)	193 (1.69%)	0.007136	0.141662
35	GO:0019904	protein domain specific binding	58 (3.29%)	276 (2.42%)	0.007602	0.146618
36	GO:0022891	substrate-specific transmembrane transporter activity	96 (5.45%)	493 (4.32%)	0.007972	0.149481
37	GO:0008528	G-protein coupled peptide receptor activity	22 (1.25%)	85 (0.74%)	0.008572	0.153727
38	GO:0071813	lipoprotein particle binding	6 (0.34%)	13 (0.11%)	0.008654	0.153727
39	GO:0005215	transporter activity	130 (7.37%)	695 (6.09%)	0.009183	0.158192
40	GO:0005244	voltage-gated ion channel activity	8 (0.45%)	21 (0.18%)	0.009834	0.158192
41	GO:0022832	voltage-gated channel activity	8 (0.45%)	21 (0.18%)	0.009834	0.158192
42	GO:0001653	peptide receptor activity	23 (1.3%)	91 (0.8%)	0.009843	0.158192
43	GO:0016491	oxidoreductase activity	94 (5.33%)	488 (4.27%)	0.011521	0.173971
44	GO:0004672	protein kinase activity	76 (4.31%)	385 (3.37%)	0.012336	0.173971
45	GO:0005261	cation channel activity	24 (1.36%)	98 (0.86%)	0.012638	0.173971
46	GO:0005248	voltage-gated sodium channel activity	3 (0.17%)	4 (0.04%)	0.012997	0.173971
47	GO:0019902	phosphatase binding	19 (1.08%)	73 (0.64%)	0.01313	0.173971
48	GO:0071814	protein-lipid complex binding	6 (0.34%)	14 (0.12%)	0.013194	0.173971
49	GO:0015075	ion transmembrane transporter activity	87 (4.93%)	450 (3.94%)	0.013384	0.173971
50	GO:0004112	cyclic-nucleotide phosphodiesterase activity	8 (0.45%)	22 (0.19%)	0.013402	0.173971
51	GO:0004114	3',5'-cyclic-nucleotide phosphodiesterase activity	8 (0.45%)	22 (0.19%)	0.013402	0.173971
52	GO:0004950	chemokine receptor activity	8 (0.45%)	22 (0.19%)	0.013402	0.173971
53	GO:0044877	macromolecular complex binding	54 (3.06%)	262 (2.29%)	0.014234	0.174541
54	GO:0019199	transmembrane receptor protein kinase activity	15 (0.85%)	54 (0.47%)	0.014368	0.174541
55	GO:0005216	ion channel activity	41 (2.33%)	190 (1.66%)	0.014507	0.174541
56	GO:0022838	substrate-specific channel activity	41 (2.33%)	190 (1.66%)	0.014507	0.174541
57	GO:0050839	cell adhesion molecule binding	12 (0.68%)	40 (0.35%)	0.014739	0.174541
58	GO:0032813	tumor necrosis factor receptor superfamily binding	9 (0.51%)	27 (0.24%)	0.016426	0.188784
59	GO:0008081	phosphoric diester hydrolase activity	14 (0.79%)	50 (0.44%)	0.016501	0.188784
60	GO:0001948	glycoprotein binding	5 (0.28%)	11 (0.1%)	0.017852	0.197543
61	GO:0042379	chemokine receptor binding	5 (0.28%)	11 (0.1%)	0.017852	0.197543
62	GO:0022892	substrate-specific transporter activity	111 (6.3%)	598 (5.24%)	0.018942	0.200919
63	GO:0023023	MHC protein complex binding	6 (0.34%)	15 (0.13%)	0.019167	0.200919
64	GO:0000166	nucleotide binding	34 (1.93%)	155 (1.36%)	0.019348	0.200919
65	GO:1901265	nucleoside phosphate binding	34 (1.93%)	155 (1.36%)	0.019348	0.200919
66	GO:0032403	protein complex binding	31 (1.76%)	139 (1.22%)	0.019816	0.200992
67	GO:0043566	structure-specific DNA binding	31 (1.76%)	140 (1.23%)	0.021806	0.200992
68	GO:0019838	growth factor binding	17 (0.96%)	67 (0.59%)	0.023393	0.200992
69	GO:0004003	ATP-dependent DNA helicase activity	4 (0.23%)	8 (0.07%)	0.023541	0.200992
70	GO:0008026	ATP-dependent helicase activity	4 (0.23%)	8 (0.07%)	0.023541	0.200992
71	GO:0030228	lipoprotein particle receptor activity	4 (0.23%)	8 (0.07%)	0.023541	0.200992
72	GO:0070035	purine NTP-dependent helicase activity	4 (0.23%)	8 (0.07%)	0.023541	0.200992
73	GO:0004030	aldehyde dehydrogenase [NAD(P)+] activity	2 (0.11%)	2 (0.02%)	0.023821	0.200992
74	GO:0004084	branched-chain-amino-acid transaminase activity	2 (0.11%)	2 (0.02%)	0.023821	0.200992
75	GO:0016716	oxidoreductase activity, acting on paired donors, with incorporation or reduction of molecular oxygen, another compound as one donor, and incorporation of one atom of oxygen	2 (0.11%)	2 (0.02%)	0.023821	0.200992
76	GO:0019136	deoxynucleoside kinase activity	2 (0.11%)	2 (0.02%)	0.023821	0.200992
77	GO:0030547	receptor inhibitor activity	2 (0.11%)	2 (0.02%)	0.023821	0.200992
78	GO:0034185	apolipoprotein binding	2 (0.11%)	2 (0.02%)	0.023821	0.200992
79	GO:0051400	BH domain binding	2 (0.11%)	2 (0.02%)	0.023821	0.200992
80	GO:0070492	oligosaccharide binding	2 (0.11%)	2 (0.02%)	0.023821	0.200992
81	GO:0003678	DNA helicase activity	9 (0.51%)	29 (0.25%)	0.026361	0.219672
82	GO:0017022	myosin binding	5 (0.28%)	12 (0.11%)	0.026781	0.220449
83	GO:0016301	kinase activity	96 (5.45%)	517 (4.53%)	0.027379	0.221213
84	GO:0015631	tubulin binding	32 (1.82%)	148 (1.3%)	0.027529	0.221213
85	GO:0005125	cytokine activity	10 (0.57%)	34 (0.3%)	0.028566	0.223198
86	GO:0004448	isocitrate dehydrogenase activity	3 (0.17%)	5 (0.04%)	0.028768	0.223198
87	GO:0030247	polysaccharide binding	3 (0.17%)	5 (0.04%)	0.028768	0.223198
88	GO:0030551	cyclic nucleotide binding	8 (0.45%)	25 (0.22%)	0.029645	0.227393
89	GO:0008324	cation transmembrane transporter activity	51 (2.89%)	256 (2.24%)	0.03035	0.230185
90	GO:0016614	oxidoreductase activity, acting on CH-OH group of donors	23 (1.3%)	103 (0.9%)	0.04002	0.296849
91	GO:0046873	metal ion transmembrane transporter activity	23 (1.3%)	103 (0.9%)	0.04002	0.296849
92	GO:0004386	helicase activity	13 (0.74%)	51 (0.45%)	0.042503	0.311843
93	GO:0016616	oxidoreductase activity, acting on the CH-OH group of donors, NAD or NADP as acceptor	17 (0.96%)	72 (0.63%)	0.044546	0.321351
94	GO:0016772	transferase activity, transferring phosphorus-containing groups	122 (6.92%)	685 (6%)	0.044751	0.321351
95	GO:0016773	phosphotransferase activity, alcohol group as acceptor	78 (4.42%)	422 (3.7%)	0.047358	0.336489
96	GO:0016298	lipase activity	13 (0.74%)	52 (0.46%)	0.048961	0.341058
97	GO:0004936	alpha-adrenergic receptor activity	3 (0.17%)	6 (0.05%)	0.051	0.341058
98	GO:0005249	voltage-gated potassium channel activity	3 (0.17%)	6 (0.05%)	0.051	0.341058
99	GO:0016813	hydrolase activity, acting on carbon-nitrogen (but not peptide) bonds, in linear amidines	3 (0.17%)	6 (0.05%)	0.051	0.341058
100	GO:0016917	GABA receptor activity	3 (0.17%)	6 (0.05%)	0.051	0.341058
101	GO:0019900	kinase binding	61 (3.46%)	323 (2.83%)	0.051032	0.341058
102	GO:0000217	DNA secondary structure binding	4 (0.23%)	10 (0.09%)	0.054704	0.3585
103	GO:0015149	hexose transmembrane transporter activity	4 (0.23%)	10 (0.09%)	0.054704	0.3585
104	GO:0016769	transferase activity, transferring nitrogenous groups	8 (0.45%)	28 (0.25%)	0.055939	0.363068
105	GO:0098772	molecular function regulator	97 (5.5%)	541 (4.74%)	0.058779	0.363682
106	GO:0016684	oxidoreductase activity, acting on peroxide as acceptor	6 (0.34%)	19 (0.17%)	0.060343	0.363682
107	GO:0019840	isoprenoid binding	6 (0.34%)	19 (0.17%)	0.060343	0.363682
108	GO:0003824	catalytic activity	683 (38.74%)	4234 (37.08%)	0.061114	0.363682
109	GO:0061135	endopeptidase regulator activity	13 (0.74%)	54 (0.47%)	0.063832	0.363682
110	GO:0004022	alcohol dehydrogenase (NAD) activity	2 (0.11%)	3 (0.03%)	0.064116	0.363682
111	GO:0004683	calmodulin-dependent protein kinase activity	2 (0.11%)	3 (0.03%)	0.064116	0.363682
112	GO:0004939	beta-adrenergic receptor activity	2 (0.11%)	3 (0.03%)	0.064116	0.363682
113	GO:0004942	anaphylatoxin receptor activity	2 (0.11%)	3 (0.03%)	0.064116	0.363682
114	GO:0005017	platelet-derived growth factor-activated receptor activity	2 (0.11%)	3 (0.03%)	0.064116	0.363682
115	GO:0015172	acidic amino acid transmembrane transporter activity	2 (0.11%)	3 (0.03%)	0.064116	0.363682
116	GO:0043548	phosphatidylinositol 3-kinase binding	2 (0.11%)	3 (0.03%)	0.064116	0.363682
117	GO:0050542	icosanoid binding	2 (0.11%)	3 (0.03%)	0.064116	0.363682
118	GO:0097642	calcitonin family receptor activity	2 (0.11%)	3 (0.03%)	0.064116	0.363682
119	GO:1901567	fatty acid derivative binding	2 (0.11%)	3 (0.03%)	0.064116	0.363682
120	GO:0015079	potassium ion transmembrane transporter activity	7 (0.4%)	24 (0.21%)	0.06495	0.365344
121	GO:0005048	signal sequence binding	5 (0.28%)	15 (0.13%)	0.068343	0.37813
122	GO:0005267	potassium channel activity	5 (0.28%)	15 (0.13%)	0.068343	0.37813
123	GO:0016860	intramolecular oxidoreductase activity	6 (0.34%)	20 (0.18%)	0.075372	0.405873
124	GO:0015923	mannosidase activity	4 (0.23%)	11 (0.1%)	0.075763	0.405873
125	GO:0019865	immunoglobulin binding	4 (0.23%)	11 (0.1%)	0.075763	0.405873
126	GO:0046915	transition metal ion transmembrane transporter activity	4 (0.23%)	11 (0.1%)	0.075763	0.405873
127	GO:0046906	tetrapyrrole binding	24 (1.36%)	116 (1.02%)	0.078067	0.414202
128	GO:0001221	transcription cofactor binding	3 (0.17%)	7 (0.06%)	0.079206	0.414202
129	GO:0048020	CCR chemokine receptor binding	3 (0.17%)	7 (0.06%)	0.079206	0.414202
130	GO:0043178	alcohol binding	8 (0.45%)	30 (0.26%)	0.079772	0.414202
131	GO:0061134	peptidase regulator activity	15 (0.85%)	67 (0.59%)	0.083802	0.431805
132	GO:0005085	guanyl-nucleotide exchange factor activity	17 (0.96%)	78 (0.68%)	0.084616	0.432697
133	GO:0004879	RNA polymerase II transcription factor activity, ligand-activated sequence-specific DNA binding	5 (0.28%)	16 (0.14%)	0.087251	0.439509
134	GO:0098531	transcription factor activity, direct ligand regulated sequence-specific DNA binding	5 (0.28%)	16 (0.14%)	0.087251	0.439509
135	GO:0005126	cytokine receptor binding	21 (1.19%)	101 (0.88%)	0.090738	0.452998
136	GO:0004553	hydrolase activity, hydrolyzing O-glycosyl compounds	13 (0.74%)	57 (0.5%)	0.091271	0.452998
137	GO:0031072	heat shock protein binding	7 (0.4%)	26 (0.23%)	0.093961	0.460389
138	GO:0008289	lipid binding	53 (3.01%)	288 (2.52%)	0.094124	0.460389
139	GO:0016651	oxidoreductase activity, acting on NAD(P)H	12 (0.68%)	52 (0.46%)	0.095074	0.460405
140	GO:0005272	sodium channel activity	4 (0.23%)	12 (0.11%)	0.100254	0.460405
141	GO:0015145	monosaccharide transmembrane transporter activity	4 (0.23%)	12 (0.11%)	0.100254	0.460405
142	GO:0001871	pattern binding	5 (0.28%)	17 (0.15%)	0.108574	0.460405
143	GO:0004601	peroxidase activity	5 (0.28%)	17 (0.15%)	0.108574	0.460405
144	GO:0016209	antioxidant activity	8 (0.45%)	32 (0.28%)	0.108784	0.460405
145	GO:0019899	enzyme binding	151 (8.56%)	892 (7.81%)	0.109291	0.460405
146	GO:0070851	growth factor receptor binding	11 (0.62%)	48 (0.42%)	0.111255	0.460405
147	GO:0008106	alcohol dehydrogenase (NADP+) activity	3 (0.17%)	8 (0.07%)	0.112605	0.460405
148	GO:0033293	monocarboxylic acid binding	3 (0.17%)	8 (0.07%)	0.112605	0.460405
149	GO:0004983	neuropeptide Y receptor activity	2 (0.11%)	4 (0.04%)	0.115235	0.460405
150	GO:0015101	organic cation transmembrane transporter activity	2 (0.11%)	4 (0.04%)	0.115235	0.460405
151	GO:0019206	nucleoside kinase activity	2 (0.11%)	4 (0.04%)	0.115235	0.460405
152	GO:0019763	immunoglobulin receptor activity	2 (0.11%)	4 (0.04%)	0.115235	0.460405
153	GO:0019957	C-C chemokine binding	2 (0.11%)	4 (0.04%)	0.115235	0.460405
154	GO:0030296	protein tyrosine kinase activator activity	2 (0.11%)	4 (0.04%)	0.115235	0.460405
155	GO:0046912	transferase activity, transferring acyl groups, acyl groups converted into alkyl on transfer	2 (0.11%)	4 (0.04%)	0.115235	0.460405
156	GO:0050780	dopamine receptor binding	2 (0.11%)	4 (0.04%)	0.115235	0.460405
157	GO:0052841	inositol bisdiphosphate tetrakisphosphate diphosphatase activity	2 (0.11%)	4 (0.04%)	0.115235	0.460405
158	GO:0052842	inositol diphosphate pentakisphosphate diphosphatase activity	2 (0.11%)	4 (0.04%)	0.115235	0.460405
159	GO:0004866	endopeptidase inhibitor activity	10 (0.57%)	43 (0.38%)	0.116042	0.460405
160	GO:0022890	inorganic cation transmembrane transporter activity	32 (1.82%)	168 (1.47%)	0.117316	0.460405
161	GO:0015077	monovalent inorganic cation transmembrane transporter activity	23 (1.3%)	116 (1.02%)	0.119623	0.460405
162	GO:0005253	anion channel activity	9 (0.51%)	38 (0.33%)	0.120747	0.460405
163	GO:0008509	anion transmembrane transporter activity	29 (1.64%)	151 (1.32%)	0.121261	0.460405
164	GO:0031690	adrenergic receptor binding	4 (0.23%)	13 (0.11%)	0.127874	0.460405
165	GO:0050664	oxidoreductase activity, acting on NAD(P)H, oxygen as acceptor	4 (0.23%)	13 (0.11%)	0.127874	0.460405
166	GO:0046872	metal ion binding	257 (14.58%)	1564 (13.7%)	0.128764	0.460405
167	GO:0032934	sterol binding	7 (0.4%)	28 (0.25%)	0.129041	0.460405
168	GO:0042578	phosphoric ester hydrolase activity	47 (2.67%)	259 (2.27%)	0.129437	0.460405
169	GO:0030414	peptidase inhibitor activity	10 (0.57%)	44 (0.39%)	0.130521	0.460405
170	GO:0005501	retinoid binding	5 (0.28%)	18 (0.16%)	0.132159	0.460405
171	GO:0003682	chromatin binding	16 (0.91%)	78 (0.68%)	0.13924	0.460405
172	GO:0016798	hydrolase activity, acting on glycosyl bonds	16 (0.91%)	78 (0.68%)	0.13924	0.460405
173	GO:0022836	gated channel activity	17 (0.96%)	84 (0.74%)	0.142772	0.460405
174	GO:0005088	Ras guanyl-nucleotide exchange factor activity	14 (0.79%)	67 (0.59%)	0.142801	0.460405
175	GO:0033218	amide binding	14 (0.79%)	67 (0.59%)	0.142801	0.460405
176	GO:0043168	anion binding	58 (3.29%)	329 (2.88%)	0.149623	0.460405
177	GO:0005518	collagen binding	3 (0.17%)	9 (0.08%)	0.150269	0.460405
178	GO:0008373	sialyltransferase activity	3 (0.17%)	9 (0.08%)	0.150269	0.460405
179	GO:0008565	protein transporter activity	3 (0.17%)	9 (0.08%)	0.150269	0.460405
180	GO:0022884	macromolecule transmembrane transporter activity	3 (0.17%)	9 (0.08%)	0.150269	0.460405
181	GO:0045125	bioactive lipid receptor activity	3 (0.17%)	9 (0.08%)	0.150269	0.460405
182	GO:0050660	flavin adenine dinucleotide binding	3 (0.17%)	9 (0.08%)	0.150269	0.460405
183	GO:0004620	phospholipase activity	9 (0.51%)	40 (0.35%)	0.153586	0.460405
184	GO:0005319	lipid transporter activity	9 (0.51%)	40 (0.35%)	0.153586	0.460405
185	GO:0000828	inositol hexakisphosphate kinase activity	1 (0.06%)	1 (0.01%)	0.154378	0.460405
186	GO:0004630	phospholipase D activity	1 (0.06%)	1 (0.01%)	0.154378	0.460405
187	GO:0004806	triglyceride lipase activity	1 (0.06%)	1 (0.01%)	0.154378	0.460405
188	GO:0004974	leukotriene receptor activity	1 (0.06%)	1 (0.01%)	0.154378	0.460405
189	GO:0005242	inward rectifier potassium channel activity	1 (0.06%)	1 (0.01%)	0.154378	0.460405
190	GO:0005313	L-glutamate transmembrane transporter activity	1 (0.06%)	1 (0.01%)	0.154378	0.460405
191	GO:0005324	long-chain fatty acid transporter activity	1 (0.06%)	1 (0.01%)	0.154378	0.460405
192	GO:0008309	double-stranded DNA exodeoxyribonuclease activity	1 (0.06%)	1 (0.01%)	0.154378	0.460405
193	GO:0008905	mannose-phosphate guanylyltransferase activity	1 (0.06%)	1 (0.01%)	0.154378	0.460405
194	GO:0015067	amidinotransferase activity	1 (0.06%)	1 (0.01%)	0.154378	0.460405
195	GO:0015142	tricarboxylic acid transmembrane transporter activity	1 (0.06%)	1 (0.01%)	0.154378	0.460405
196	GO:0015165	pyrimidine nucleotide-sugar transmembrane transporter activity	1 (0.06%)	1 (0.01%)	0.154378	0.460405
197	GO:0015271	outward rectifier potassium channel activity	1 (0.06%)	1 (0.01%)	0.154378	0.460405
198	GO:0015373	monovalent anion:sodium symporter activity	1 (0.06%)	1 (0.01%)	0.154378	0.460405
199	GO:0015556	C4-dicarboxylate transmembrane transporter activity	1 (0.06%)	1 (0.01%)	0.154378	0.460405
200	GO:0016297	acyl-[acyl-carrier-protein] hydrolase activity	1 (0.06%)	1 (0.01%)	0.154378	0.460405
201	GO:0016649	oxidoreductase activity, acting on the CH-NH group of donors, quinone or similar compound as acceptor	1 (0.06%)	1 (0.01%)	0.154378	0.460405
202	GO:0016717	oxidoreductase activity, acting on paired donors, with oxidation of a pair of donors resulting in the reduction of molecular oxygen to two molecules of water	1 (0.06%)	1 (0.01%)	0.154378	0.460405
203	GO:0016793	triphosphoric monoester hydrolase activity	1 (0.06%)	1 (0.01%)	0.154378	0.460405
204	GO:0019001	guanyl nucleotide binding	1 (0.06%)	1 (0.01%)	0.154378	0.460405
205	GO:0019103	pyrimidine nucleotide binding	1 (0.06%)	1 (0.01%)	0.154378	0.460405
206	GO:0019171	3-hydroxyacyl-[acyl-carrier-protein] dehydratase activity	1 (0.06%)	1 (0.01%)	0.154378	0.460405
207	GO:0019798	procollagen-proline dioxygenase activity	1 (0.06%)	1 (0.01%)	0.154378	0.460405
208	GO:0023026	MHC class II protein complex binding	1 (0.06%)	1 (0.01%)	0.154378	0.460405
209	GO:0031559	oxidosqualene cyclase activity	1 (0.06%)	1 (0.01%)	0.154378	0.460405
210	GO:0031705	bombesin receptor binding	1 (0.06%)	1 (0.01%)	0.154378	0.460405
211	GO:0032027	myosin light chain binding	1 (0.06%)	1 (0.01%)	0.154378	0.460405
212	GO:0032393	MHC class I receptor activity	1 (0.06%)	1 (0.01%)	0.154378	0.460405
213	GO:0032397	activating MHC class I receptor activity	1 (0.06%)	1 (0.01%)	0.154378	0.460405
214	GO:0032552	deoxyribonucleotide binding	1 (0.06%)	1 (0.01%)	0.154378	0.460405
215	GO:0032554	purine deoxyribonucleotide binding	1 (0.06%)	1 (0.01%)	0.154378	0.460405
216	GO:0032560	guanyl deoxyribonucleotide binding	1 (0.06%)	1 (0.01%)	0.154378	0.460405
217	GO:0033677	DNA/RNA helicase activity	1 (0.06%)	1 (0.01%)	0.154378	0.460405
218	GO:0033678	5'-3' DNA/RNA helicase activity	1 (0.06%)	1 (0.01%)	0.154378	0.460405
219	GO:0038181	bile acid receptor activity	1 (0.06%)	1 (0.01%)	0.154378	0.460405
220	GO:0043208	glycosphingolipid binding	1 (0.06%)	1 (0.01%)	0.154378	0.460405
221	GO:0048019	receptor antagonist activity	1 (0.06%)	1 (0.01%)	0.154378	0.460405
222	GO:0048030	disaccharide binding	1 (0.06%)	1 (0.01%)	0.154378	0.460405
223	GO:0048531	beta-1,3-galactosyltransferase activity	1 (0.06%)	1 (0.01%)	0.154378	0.460405
224	GO:0051861	glycolipid binding	1 (0.06%)	1 (0.01%)	0.154378	0.460405
225	GO:0016787	hydrolase activity	281 (15.94%)	1726 (15.11%)	0.154984	0.460405
226	GO:0008483	transaminase activity	5 (0.28%)	19 (0.17%)	0.157808	0.460405
227	GO:0015144	carbohydrate transmembrane transporter activity	5 (0.28%)	19 (0.17%)	0.157808	0.460405
228	GO:0016645	oxidoreductase activity, acting on the CH-NH group of donors	5 (0.28%)	19 (0.17%)	0.157808	0.460405
229	GO:0051119	sugar transmembrane transporter activity	5 (0.28%)	19 (0.17%)	0.157808	0.460405
230	GO:1901476	carbohydrate transporter activity	5 (0.28%)	19 (0.17%)	0.157808	0.460405
231	GO:0016776	phosphotransferase activity, phosphate group as acceptor	4 (0.23%)	14 (0.12%)	0.158243	0.460405
232	GO:0033764	steroid dehydrogenase activity, acting on the CH-OH group of donors, NAD or NADP as acceptor	4 (0.23%)	14 (0.12%)	0.158243	0.460405
233	GO:0008146	sulfotransferase activity	7 (0.4%)	30 (0.26%)	0.169697	0.472444
234	GO:0016836	hydro-lyase activity	7 (0.4%)	30 (0.26%)	0.169697	0.472444
235	GO:0003707	steroid hormone receptor activity	2 (0.11%)	5 (0.04%)	0.17288	0.472444
236	GO:0005246	calcium channel regulator activity	2 (0.11%)	5 (0.04%)	0.17288	0.472444
237	GO:0008320	protein transmembrane transporter activity	2 (0.11%)	5 (0.04%)	0.17288	0.472444
238	GO:0015926	glucosidase activity	2 (0.11%)	5 (0.04%)	0.17288	0.472444
239	GO:0016888	endodeoxyribonuclease activity, producing 5'-phosphomonoesters	2 (0.11%)	5 (0.04%)	0.17288	0.472444
240	GO:0016918	retinal binding	2 (0.11%)	5 (0.04%)	0.17288	0.472444
241	GO:0035173	histone kinase activity	2 (0.11%)	5 (0.04%)	0.17288	0.472444
242	GO:0035184	histone threonine kinase activity	2 (0.11%)	5 (0.04%)	0.17288	0.472444
243	GO:0043236	laminin binding	2 (0.11%)	5 (0.04%)	0.17288	0.472444
244	GO:0043425	bHLH transcription factor binding	2 (0.11%)	5 (0.04%)	0.17288	0.472444
245	GO:0047429	nucleoside-triphosphate diphosphatase activity	2 (0.11%)	5 (0.04%)	0.17288	0.472444
246	GO:0050840	extracellular matrix binding	2 (0.11%)	5 (0.04%)	0.17288	0.472444
247	GO:1901338	catecholamine binding	2 (0.11%)	5 (0.04%)	0.17288	0.472444
248	GO:0005310	dicarboxylic acid transmembrane transporter activity	4 (0.23%)	15 (0.13%)	0.190934	0.510187
249	GO:0008378	galactosyltransferase activity	4 (0.23%)	15 (0.13%)	0.190934	0.510187
250	GO:0004033	aldo-keto reductase (NADP) activity	3 (0.17%)	10 (0.09%)	0.191226	0.510187
251	GO:0016641	oxidoreductase activity, acting on the CH-NH2 group of donors, oxygen as acceptor	3 (0.17%)	10 (0.09%)	0.191226	0.510187
252	GO:0016722	oxidoreductase activity, oxidizing metal ions	3 (0.17%)	10 (0.09%)	0.191226	0.510187
253	GO:0042974	retinoic acid receptor binding	3 (0.17%)	10 (0.09%)	0.191226	0.510187
254	GO:0019887	protein kinase regulator activity	16 (0.91%)	83 (0.73%)	0.202952	0.539341
255	GO:0016278	lysine N-methyltransferase activity	9 (0.51%)	43 (0.38%)	0.209955	0.553593
256	GO:0016279	protein-lysine N-methyltransferase activity	9 (0.51%)	43 (0.38%)	0.209955	0.553593
257	GO:0005548	phospholipid transporter activity	5 (0.28%)	21 (0.18%)	0.214338	0.562951
258	GO:0016818	hydrolase activity, acting on acid anhydrides, in phosphorus-containing anhydrides	88 (4.99%)	527 (4.61%)	0.222499	0.569439
259	GO:0005496	steroid binding	8 (0.45%)	38 (0.33%)	0.223925	0.569439
260	GO:0030246	carbohydrate binding	8 (0.45%)	38 (0.33%)	0.223925	0.569439
261	GO:0016229	steroid dehydrogenase activity	4 (0.23%)	16 (0.14%)	0.225495	0.569439
262	GO:0016817	hydrolase activity, acting on acid anhydrides	88 (4.99%)	528 (4.62%)	0.228311	0.569439
263	GO:0003713	transcription coactivator activity	6 (0.34%)	27 (0.24%)	0.229269	0.569439
264	GO:0005506	iron ion binding	6 (0.34%)	27 (0.24%)	0.229269	0.569439
265	GO:0016877	ligase activity, forming carbon-sulfur bonds	6 (0.34%)	27 (0.24%)	0.229269	0.569439
266	GO:0016462	pyrophosphatase activity	87 (4.93%)	522 (4.57%)	0.22982	0.569439
267	GO:0004857	enzyme inhibitor activity	28 (1.59%)	157 (1.37%)	0.2304	0.569439
268	GO:0017111	nucleoside-triphosphatase activity	81 (4.59%)	485 (4.25%)	0.232973	0.569439
269	GO:0005504	fatty acid binding	2 (0.11%)	6 (0.05%)	0.233819	0.569439
270	GO:0016832	aldehyde-lyase activity	2 (0.11%)	6 (0.05%)	0.233819	0.569439
271	GO:0022829	wide pore channel activity	2 (0.11%)	6 (0.05%)	0.233819	0.569439
272	GO:0030594	neurotransmitter receptor activity	2 (0.11%)	6 (0.05%)	0.233819	0.569439
273	GO:0042562	hormone binding	2 (0.11%)	6 (0.05%)	0.233819	0.569439
274	GO:0004629	phospholipase C activity	3 (0.17%)	11 (0.1%)	0.234524	0.569439
275	GO:0015298	solute:cation antiporter activity	3 (0.17%)	11 (0.1%)	0.234524	0.569439
276	GO:0016878	acid-thiol ligase activity	3 (0.17%)	11 (0.1%)	0.234524	0.569439
277	GO:0016893	endonuclease activity, active with either ribo- or deoxyribonucleic acids and producing 5'-phosphomonoesters	3 (0.17%)	11 (0.1%)	0.234524	0.569439
278	GO:0030545	receptor regulator activity	3 (0.17%)	11 (0.1%)	0.234524	0.569439
279	GO:0008276	protein methyltransferase activity	11 (0.62%)	56 (0.49%)	0.238812	0.577772
280	GO:0015081	sodium ion transmembrane transporter activity	8 (0.45%)	39 (0.34%)	0.246446	0.594111
281	GO:0016788	hydrolase activity, acting on ester bonds	81 (4.59%)	489 (4.28%)	0.258267	0.603053
282	GO:0019205	nucleobase-containing compound kinase activity	4 (0.23%)	17 (0.15%)	0.26147	0.603053
283	GO:0050662	coenzyme binding	4 (0.23%)	17 (0.15%)	0.26147	0.603053
284	GO:0019207	kinase regulator activity	17 (0.96%)	93 (0.81%)	0.261872	0.603053
285	GO:1901363	heterocyclic compound binding	581 (32.96%)	3686 (32.28%)	0.262305	0.603053
286	GO:0016835	carbon-oxygen lyase activity	7 (0.4%)	34 (0.3%)	0.264409	0.603053
287	GO:0070011	peptidase activity, acting on L-amino acid peptides	75 (4.25%)	453 (3.97%)	0.269336	0.603053
288	GO:0016701	oxidoreductase activity, acting on single donors with incorporation of molecular oxygen	5 (0.28%)	23 (0.2%)	0.276066	0.603053
289	GO:0005342	organic acid transmembrane transporter activity	15 (0.85%)	82 (0.72%)	0.278192	0.603053
290	GO:0005089	Rho guanyl-nucleotide exchange factor activity	3 (0.17%)	12 (0.11%)	0.279281	0.603053
291	GO:0019956	chemokine binding	3 (0.17%)	12 (0.11%)	0.279281	0.603053
292	GO:0042805	actinin binding	3 (0.17%)	12 (0.11%)	0.279281	0.603053
293	GO:0001071	nucleic acid binding transcription factor activity	101 (5.73%)	619 (5.42%)	0.283324	0.603053
294	GO:0001847	opsonin receptor activity	1 (0.06%)	2 (0.02%)	0.284935	0.603053
295	GO:0003880	protein C-terminal carboxyl O-methyltransferase activity	1 (0.06%)	2 (0.02%)	0.284935	0.603053
296	GO:0004016	adenylate cyclase activity	1 (0.06%)	2 (0.02%)	0.284935	0.603053
297	GO:0004549	tRNA-specific ribonuclease activity	1 (0.06%)	2 (0.02%)	0.284935	0.603053
298	GO:0004611	phosphoenolpyruvate carboxykinase activity	1 (0.06%)	2 (0.02%)	0.284935	0.603053
299	GO:0005030	neurotrophin receptor activity	1 (0.06%)	2 (0.02%)	0.284935	0.603053
300	GO:0005245	voltage-gated calcium channel activity	1 (0.06%)	2 (0.02%)	0.284935	0.603053
301	GO:0005328	neurotransmitter:sodium symporter activity	1 (0.06%)	2 (0.02%)	0.284935	0.603053
302	GO:0005338	nucleotide-sugar transmembrane transporter activity	1 (0.06%)	2 (0.02%)	0.284935	0.603053
303	GO:0005499	vitamin D binding	1 (0.06%)	2 (0.02%)	0.284935	0.603053
304	GO:0015252	hydrogen ion channel activity	1 (0.06%)	2 (0.02%)	0.284935	0.603053
305	GO:0016653	oxidoreductase activity, acting on NAD(P)H, heme protein as acceptor	1 (0.06%)	2 (0.02%)	0.284935	0.603053
306	GO:0016668	oxidoreductase activity, acting on a sulfur group of donors, NAD(P) as acceptor	1 (0.06%)	2 (0.02%)	0.284935	0.603053
307	GO:0016670	oxidoreductase activity, acting on a sulfur group of donors, oxygen as acceptor	1 (0.06%)	2 (0.02%)	0.284935	0.603053
308	GO:0016748	succinyltransferase activity	1 (0.06%)	2 (0.02%)	0.284935	0.603053
309	GO:0016749	N-succinyltransferase activity	1 (0.06%)	2 (0.02%)	0.284935	0.603053
310	GO:0016849	phosphorus-oxygen lyase activity	1 (0.06%)	2 (0.02%)	0.284935	0.603053
311	GO:0016862	intramolecular oxidoreductase activity, interconverting keto- and enol-groups	1 (0.06%)	2 (0.02%)	0.284935	0.603053
312	GO:0031714	C5a anaphylatoxin chemotactic receptor binding	1 (0.06%)	2 (0.02%)	0.284935	0.603053
313	GO:0032052	bile acid binding	1 (0.06%)	2 (0.02%)	0.284935	0.603053
314	GO:0035014	phosphatidylinositol 3-kinase regulator activity	1 (0.06%)	2 (0.02%)	0.284935	0.603053
315	GO:0043176	amine binding	1 (0.06%)	2 (0.02%)	0.284935	0.603053
316	GO:0047555	3',5'-cyclic-GMP phosphodiesterase activity	1 (0.06%)	2 (0.02%)	0.284935	0.603053
317	GO:0052813	phosphatidylinositol bisphosphate kinase activity	1 (0.06%)	2 (0.02%)	0.284935	0.603053
318	GO:1902271	D3 vitamins binding	1 (0.06%)	2 (0.02%)	0.284935	0.603053
319	GO:0004529	exodeoxyribonuclease activity	2 (0.11%)	7 (0.06%)	0.295665	0.603053
320	GO:0004955	prostaglandin receptor activity	2 (0.11%)	7 (0.06%)	0.295665	0.603053
321	GO:0008329	signaling pattern recognition receptor activity	2 (0.11%)	7 (0.06%)	0.295665	0.603053
322	GO:0015248	sterol transporter activity	2 (0.11%)	7 (0.06%)	0.295665	0.603053
323	GO:0015296	anion:cation symporter activity	2 (0.11%)	7 (0.06%)	0.295665	0.603053
324	GO:0016454	C-palmitoyltransferase activity	2 (0.11%)	7 (0.06%)	0.295665	0.603053
325	GO:0016647	oxidoreductase activity, acting on the CH-NH group of donors, oxygen as acceptor	2 (0.11%)	7 (0.06%)	0.295665	0.603053
326	GO:0016863	intramolecular oxidoreductase activity, transposing C=C bonds	2 (0.11%)	7 (0.06%)	0.295665	0.603053
327	GO:0016891	endoribonuclease activity, producing 5'-phosphomonoesters	2 (0.11%)	7 (0.06%)	0.295665	0.603053
328	GO:0016895	exodeoxyribonuclease activity, producing 5'-phosphomonoesters	2 (0.11%)	7 (0.06%)	0.295665	0.603053
329	GO:0036137	kynurenine aminotransferase activity	2 (0.11%)	7 (0.06%)	0.295665	0.603053
330	GO:0038187	pattern recognition receptor activity	2 (0.11%)	7 (0.06%)	0.295665	0.603053
331	GO:0046943	carboxylic acid transmembrane transporter activity	14 (0.79%)	77 (0.67%)	0.295719	0.603053
332	GO:0008757	S-adenosylmethionine-dependent methyltransferase activity	11 (0.62%)	59 (0.52%)	0.296944	0.603725
333	GO:0004520	endodeoxyribonuclease activity	5 (0.28%)	24 (0.21%)	0.308189	0.624707
334	GO:0008233	peptidase activity	75 (4.25%)	459 (4.02%)	0.311821	0.630178
335	GO:0004869	cysteine-type endopeptidase inhibitor activity	3 (0.17%)	13 (0.11%)	0.324703	0.65037
336	GO:0015645	fatty acid ligase activity	3 (0.17%)	13 (0.11%)	0.324703	0.65037
337	GO:0034483	heparan sulfate sulfotransferase activity	3 (0.17%)	13 (0.11%)	0.324703	0.65037
338	GO:0097159	organic cyclic compound binding	598 (33.92%)	3819 (33.44%)	0.331065	0.661151
339	GO:0005262	calcium channel activity	4 (0.23%)	19 (0.17%)	0.335912	0.662984
340	GO:0015036	disulfide oxidoreductase activity	4 (0.23%)	19 (0.17%)	0.335912	0.662984
341	GO:0019209	kinase activator activity	4 (0.23%)	19 (0.17%)	0.335912	0.662984
342	GO:0030295	protein kinase activator activity	4 (0.23%)	19 (0.17%)	0.335912	0.662984
343	GO:0000981	RNA polymerase II transcription factor activity, sequence-specific DNA binding	48 (2.72%)	292 (2.56%)	0.340058	0.66921
344	GO:0016705	oxidoreductase activity, acting on paired donors, with incorporation or reduction of molecular oxygen	16 (0.91%)	92 (0.81%)	0.343194	0.673417
345	GO:0004954	prostanoid receptor activity	2 (0.11%)	8 (0.07%)	0.356685	0.687892
346	GO:0005072	transforming growth factor beta receptor, cytoplasmic mediator activity	2 (0.11%)	8 (0.07%)	0.356685	0.687892
347	GO:0005172	vascular endothelial growth factor receptor binding	2 (0.11%)	8 (0.07%)	0.356685	0.687892
348	GO:0008028	monocarboxylic acid transmembrane transporter activity	2 (0.11%)	8 (0.07%)	0.356685	0.687892
349	GO:0016801	hydrolase activity, acting on ether bonds	2 (0.11%)	8 (0.07%)	0.356685	0.687892
350	GO:0016803	ether hydrolase activity	2 (0.11%)	8 (0.07%)	0.356685	0.687892
351	GO:0004175	endopeptidase activity	34 (1.93%)	206 (1.8%)	0.363339	0.694943
352	GO:0016810	hydrolase activity, acting on carbon-nitrogen (but not peptide) bonds	14 (0.79%)	81 (0.71%)	0.367415	0.694943
353	GO:0016628	oxidoreductase activity, acting on the CH-CH group of donors, NAD or NADP as acceptor	3 (0.17%)	14 (0.12%)	0.370101	0.694943
354	GO:0016702	oxidoreductase activity, acting on single donors with incorporation of molecular oxygen, incorporation of two atoms of oxygen	3 (0.17%)	14 (0.12%)	0.370101	0.694943
355	GO:0035250	UDP-galactosyltransferase activity	3 (0.17%)	14 (0.12%)	0.370101	0.694943
356	GO:0042287	MHC protein binding	3 (0.17%)	14 (0.12%)	0.370101	0.694943
357	GO:0001076	transcription factor activity, RNA polymerase II transcription factor binding	12 (0.68%)	69 (0.6%)	0.375183	0.694943
358	GO:1901981	phosphatidylinositol phosphate binding	11 (0.62%)	63 (0.55%)	0.379252	0.694943
359	GO:0016829	lyase activity	18 (1.02%)	107 (0.94%)	0.385152	0.694943
360	GO:0004519	endonuclease activity	8 (0.45%)	45 (0.39%)	0.392284	0.694943
361	GO:0000268	peroxisome targeting sequence binding	1 (0.06%)	3 (0.03%)	0.395345	0.694943
362	GO:0003696	satellite DNA binding	1 (0.06%)	3 (0.03%)	0.395345	0.694943
363	GO:0003899	DNA-directed RNA polymerase activity	1 (0.06%)	3 (0.03%)	0.395345	0.694943
364	GO:0004470	malic enzyme activity	1 (0.06%)	3 (0.03%)	0.395345	0.694943
365	GO:0004864	protein phosphatase inhibitor activity	1 (0.06%)	3 (0.03%)	0.395345	0.694943
366	GO:0005035	death receptor activity	1 (0.06%)	3 (0.03%)	0.395345	0.694943
367	GO:0008297	single-stranded DNA exodeoxyribonuclease activity	1 (0.06%)	3 (0.03%)	0.395345	0.694943
368	GO:0008409	5'-3' exonuclease activity	1 (0.06%)	3 (0.03%)	0.395345	0.694943
369	GO:0010340	carboxyl-O-methyltransferase activity	1 (0.06%)	3 (0.03%)	0.395345	0.694943
370	GO:0010861	thyroid hormone receptor activator activity	1 (0.06%)	3 (0.03%)	0.395345	0.694943
371	GO:0016500	protein-hormone receptor activity	1 (0.06%)	3 (0.03%)	0.395345	0.694943
372	GO:0016724	oxidoreductase activity, oxidizing metal ions, oxygen as acceptor	1 (0.06%)	3 (0.03%)	0.395345	0.694943
373	GO:0016822	hydrolase activity, acting on acid carbon-carbon bonds	1 (0.06%)	3 (0.03%)	0.395345	0.694943
374	GO:0016823	hydrolase activity, acting on acid carbon-carbon bonds, in ketonic substances	1 (0.06%)	3 (0.03%)	0.395345	0.694943
375	GO:0016833	oxo-acid-lyase activity	1 (0.06%)	3 (0.03%)	0.395345	0.694943
376	GO:0016861	intramolecular oxidoreductase activity, interconverting aldoses and ketoses	1 (0.06%)	3 (0.03%)	0.395345	0.694943
377	GO:0019201	nucleotide kinase activity	1 (0.06%)	3 (0.03%)	0.395345	0.694943
378	GO:0034190	apolipoprotein receptor binding	1 (0.06%)	3 (0.03%)	0.395345	0.694943
379	GO:0035325	Toll-like receptor binding	1 (0.06%)	3 (0.03%)	0.395345	0.694943
380	GO:0048038	quinone binding	1 (0.06%)	3 (0.03%)	0.395345	0.694943
381	GO:0051998	protein carboxyl O-methyltransferase activity	1 (0.06%)	3 (0.03%)	0.395345	0.694943
382	GO:0070568	guanylyltransferase activity	1 (0.06%)	3 (0.03%)	0.395345	0.694943
383	GO:0090484	drug transporter activity	1 (0.06%)	3 (0.03%)	0.395345	0.694943
384	GO:0090599	alpha-glucosidase activity	1 (0.06%)	3 (0.03%)	0.395345	0.694943
385	GO:0008238	exopeptidase activity	11 (0.62%)	64 (0.56%)	0.400265	0.699945
386	GO:0016853	isomerase activity	11 (0.62%)	64 (0.56%)	0.400265	0.699945
387	GO:0003779	actin binding	21 (1.19%)	127 (1.11%)	0.402399	0.70186
388	GO:0016667	oxidoreductase activity, acting on a sulfur group of donors	5 (0.28%)	27 (0.24%)	0.406417	0.706727
389	GO:0035091	phosphatidylinositol binding	13 (0.74%)	77 (0.67%)	0.409616	0.706727
390	GO:0015085	calcium ion transmembrane transporter activity	4 (0.23%)	21 (0.18%)	0.411034	0.706727
391	GO:0034061	DNA polymerase activity	4 (0.23%)	21 (0.18%)	0.411034	0.706727
392	GO:0072509	divalent inorganic cation transmembrane transporter activity	4 (0.23%)	21 (0.18%)	0.411034	0.706727
393	GO:0016796	exonuclease activity, active with either ribo- or deoxyribonucleic acids and producing 5'-phosphomonoesters	3 (0.17%)	15 (0.13%)	0.414893	0.706727
394	GO:0004725	protein tyrosine phosphatase activity	2 (0.11%)	9 (0.08%)	0.41566	0.706727
395	GO:0008556	potassium-transporting ATPase activity	2 (0.11%)	9 (0.08%)	0.41566	0.706727
396	GO:0016538	cyclin-dependent protein serine/threonine kinase regulator activity	2 (0.11%)	9 (0.08%)	0.41566	0.706727
397	GO:0016646	oxidoreductase activity, acting on the CH-NH group of donors, NAD or NADP as acceptor	2 (0.11%)	9 (0.08%)	0.41566	0.706727
398	GO:0008514	organic anion transmembrane transporter activity	14 (0.79%)	84 (0.74%)	0.422762	0.715329
399	GO:0003700	transcription factor activity, sequence-specific DNA binding	49 (2.78%)	307 (2.69%)	0.423111	0.715329
400	GO:0015103	inorganic anion transmembrane transporter activity	7 (0.4%)	40 (0.35%)	0.423898	0.715329
401	GO:0015276	ligand-gated ion channel activity	9 (0.51%)	53 (0.46%)	0.434755	0.729998
402	GO:0022834	ligand-gated channel activity	9 (0.51%)	53 (0.46%)	0.434755	0.729998
403	GO:0018024	histone-lysine N-methyltransferase activity	5 (0.28%)	28 (0.25%)	0.438986	0.734846
404	GO:0043167	ion binding	466 (26.43%)	2999 (26.26%)	0.439819	0.734846
405	GO:0003954	NADH dehydrogenase activity	4 (0.23%)	22 (0.19%)	0.447999	0.744827
406	GO:0050136	NADH dehydrogenase (quinone) activity	4 (0.23%)	22 (0.19%)	0.447999	0.744827
407	GO:0015297	antiporter activity	3 (0.17%)	16 (0.14%)	0.458601	0.754607
408	GO:0015929	hexosaminidase activity	3 (0.17%)	16 (0.14%)	0.458601	0.754607
409	GO:0016790	thiolester hydrolase activity	3 (0.17%)	16 (0.14%)	0.458601	0.754607
410	GO:0016782	transferase activity, transferring sulfur-containing groups	8 (0.45%)	48 (0.42%)	0.4672	0.754607
411	GO:0004536	deoxyribonuclease activity	5 (0.28%)	29 (0.25%)	0.471118	0.754607
412	GO:0015171	amino acid transmembrane transporter activity	5 (0.28%)	29 (0.25%)	0.471118	0.754607
413	GO:0042054	histone methyltransferase activity	5 (0.28%)	29 (0.25%)	0.471118	0.754607
414	GO:0005003	ephrin receptor activity	2 (0.11%)	10 (0.09%)	0.471769	0.754607
415	GO:0005160	transforming growth factor beta receptor binding	2 (0.11%)	10 (0.09%)	0.471769	0.754607
416	GO:0005451	monovalent cation:proton antiporter activity	2 (0.11%)	10 (0.09%)	0.471769	0.754607
417	GO:0015299	solute:proton antiporter activity	2 (0.11%)	10 (0.09%)	0.471769	0.754607
418	GO:0015491	cation:cation antiporter activity	2 (0.11%)	10 (0.09%)	0.471769	0.754607
419	GO:0016248	channel inhibitor activity	2 (0.11%)	10 (0.09%)	0.471769	0.754607
420	GO:0016505	peptidase activator activity involved in apoptotic process	2 (0.11%)	10 (0.09%)	0.471769	0.754607
421	GO:0016799	hydrolase activity, hydrolyzing N-glycosyl compounds	2 (0.11%)	10 (0.09%)	0.471769	0.754607
422	GO:0016859	cis-trans isomerase activity	2 (0.11%)	10 (0.09%)	0.471769	0.754607
423	GO:0003677	DNA binding	125 (7.09%)	803 (7.03%)	0.474439	0.754881
424	GO:0004721	phosphoprotein phosphatase activity	16 (0.91%)	100 (0.88%)	0.480467	0.754881
425	GO:0008170	N-methyltransferase activity	9 (0.51%)	55 (0.48%)	0.481343	0.754881
426	GO:0048037	cofactor binding	9 (0.51%)	55 (0.48%)	0.481343	0.754881
427	GO:0016655	oxidoreductase activity, acting on NAD(P)H, quinone or similar compound as acceptor	4 (0.23%)	23 (0.2%)	0.484196	0.754881
428	GO:0001595	angiotensin receptor activity	1 (0.06%)	4 (0.04%)	0.488715	0.754881
429	GO:0003730	mRNA 3'-UTR binding	1 (0.06%)	4 (0.04%)	0.488715	0.754881
430	GO:0004559	alpha-mannosidase activity	1 (0.06%)	4 (0.04%)	0.488715	0.754881
431	GO:0004977	melanocortin receptor activity	1 (0.06%)	4 (0.04%)	0.488715	0.754881
432	GO:0015377	cation:chloride symporter activity	1 (0.06%)	4 (0.04%)	0.488715	0.754881
433	GO:0015924	mannosyl-oligosaccharide mannosidase activity	1 (0.06%)	4 (0.04%)	0.488715	0.754881
434	GO:0016421	CoA carboxylase activity	1 (0.06%)	4 (0.04%)	0.488715	0.754881
435	GO:0046625	sphingolipid binding	1 (0.06%)	4 (0.04%)	0.488715	0.754881
436	GO:0051032	nucleic acid transmembrane transporter activity	1 (0.06%)	4 (0.04%)	0.488715	0.754881
437	GO:0051184	cofactor transporter activity	1 (0.06%)	4 (0.04%)	0.488715	0.754881
438	GO:0042277	peptide binding	8 (0.45%)	49 (0.43%)	0.491798	0.757908
439	GO:0030234	enzyme regulator activity	65 (3.69%)	418 (3.66%)	0.495769	0.762182
440	GO:0009975	cyclase activity	3 (0.17%)	17 (0.15%)	0.500843	0.762182
441	GO:0016408	C-acyltransferase activity	3 (0.17%)	17 (0.15%)	0.500843	0.762182
442	GO:0015293	symporter activity	5 (0.28%)	30 (0.26%)	0.50264	0.762182
443	GO:0015294	solute:cation symporter activity	5 (0.28%)	30 (0.26%)	0.50264	0.762182
444	GO:0016830	carbon-carbon lyase activity	7 (0.4%)	43 (0.38%)	0.503605	0.762182
445	GO:0031406	carboxylic acid binding	7 (0.4%)	43 (0.38%)	0.503605	0.762182
446	GO:0043177	organic acid binding	7 (0.4%)	43 (0.38%)	0.503605	0.762182
447	GO:0016779	nucleotidyltransferase activity	10 (0.57%)	63 (0.55%)	0.515386	0.778267
448	GO:0004540	ribonuclease activity	4 (0.23%)	24 (0.21%)	0.519397	0.780831
449	GO:0016831	carboxy-lyase activity	4 (0.23%)	24 (0.21%)	0.519397	0.780831
450	GO:0008527	taste receptor activity	2 (0.11%)	11 (0.1%)	0.52449	0.781525
451	GO:0017069	snRNA binding	2 (0.11%)	11 (0.1%)	0.52449	0.781525
452	GO:0034062	RNA polymerase activity	2 (0.11%)	11 (0.1%)	0.52449	0.781525
453	GO:0060589	nucleoside-triphosphatase regulator activity	2 (0.11%)	11 (0.1%)	0.52449	0.781525
454	GO:0042393	histone binding	9 (0.51%)	57 (0.5%)	0.526972	0.783494
455	GO:0017016	Ras GTPase binding	22 (1.25%)	142 (1.24%)	0.528805	0.784492
456	GO:0015370	solute:sodium symporter activity	3 (0.17%)	18 (0.16%)	0.541328	0.799555
457	GO:0016638	oxidoreductase activity, acting on the CH-NH2 group of donors	3 (0.17%)	18 (0.16%)	0.541328	0.799555
458	GO:1902936	phosphatidylinositol bisphosphate binding	6 (0.34%)	38 (0.33%)	0.544847	0.80152
459	GO:0000062	fatty-acyl-CoA binding	1 (0.06%)	5 (0.04%)	0.567674	0.80152
460	GO:0002020	protease binding	1 (0.06%)	5 (0.04%)	0.567674	0.80152
461	GO:0004457	lactate dehydrogenase activity	1 (0.06%)	5 (0.04%)	0.567674	0.80152
462	GO:0004551	nucleotide diphosphatase activity	1 (0.06%)	5 (0.04%)	0.567674	0.80152
463	GO:0004690	cyclic nucleotide-dependent protein kinase activity	1 (0.06%)	5 (0.04%)	0.567674	0.80152
464	GO:0004712	protein serine/threonine/tyrosine kinase activity	1 (0.06%)	5 (0.04%)	0.567674	0.80152
465	GO:0005104	fibroblast growth factor receptor binding	1 (0.06%)	5 (0.04%)	0.567674	0.80152
466	GO:0015245	fatty acid transporter activity	1 (0.06%)	5 (0.04%)	0.567674	0.80152
467	GO:0016615	malate dehydrogenase activity	1 (0.06%)	5 (0.04%)	0.567674	0.80152
468	GO:0016778	diphosphotransferase activity	1 (0.06%)	5 (0.04%)	0.567674	0.80152
469	GO:0016812	hydrolase activity, acting on carbon-nitrogen (but not peptide) bonds, in cyclic amides	1 (0.06%)	5 (0.04%)	0.567674	0.80152
470	GO:0016885	ligase activity, forming carbon-carbon bonds	1 (0.06%)	5 (0.04%)	0.567674	0.80152
471	GO:0030546	receptor activator activity	1 (0.06%)	5 (0.04%)	0.567674	0.80152
472	GO:0030695	GTPase regulator activity	1 (0.06%)	5 (0.04%)	0.567674	0.80152
473	GO:0034481	chondroitin sulfotransferase activity	1 (0.06%)	5 (0.04%)	0.567674	0.80152
474	GO:0036002	pre-mRNA binding	1 (0.06%)	5 (0.04%)	0.567674	0.80152
475	GO:0036041	long-chain fatty acid binding	1 (0.06%)	5 (0.04%)	0.567674	0.80152
476	GO:0051393	alpha-actinin binding	1 (0.06%)	5 (0.04%)	0.567674	0.80152
477	GO:1901505	carbohydrate derivative transporter activity	1 (0.06%)	5 (0.04%)	0.567674	0.80152
478	GO:0004177	aminopeptidase activity	2 (0.11%)	12 (0.11%)	0.573532	0.80152
479	GO:0005254	chloride channel activity	2 (0.11%)	12 (0.11%)	0.573532	0.80152
480	GO:0016289	CoA hydrolase activity	2 (0.11%)	12 (0.11%)	0.573532	0.80152
481	GO:0016504	peptidase activator activity	2 (0.11%)	12 (0.11%)	0.573532	0.80152
482	GO:0016620	oxidoreductase activity, acting on the aldehyde or oxo group of donors, NAD or NADP as acceptor	2 (0.11%)	12 (0.11%)	0.573532	0.80152
483	GO:0051183	vitamin transporter activity	2 (0.11%)	12 (0.11%)	0.573532	0.80152
484	GO:0005057	receptor signaling protein activity	7 (0.4%)	46 (0.4%)	0.579304	0.806999
485	GO:0015108	chloride transmembrane transporter activity	3 (0.17%)	19 (0.17%)	0.579844	0.806999
486	GO:0005543	phospholipid binding	23 (1.3%)	153 (1.34%)	0.590253	0.819796
487	GO:0015291	secondary active transmembrane transporter activity	16 (0.91%)	108 (0.95%)	0.612506	0.839707
488	GO:0015932	nucleobase-containing compound transmembrane transporter activity	3 (0.17%)	20 (0.18%)	0.616245	0.839707
489	GO:0016763	transferase activity, transferring pentosyl groups	4 (0.23%)	27 (0.24%)	0.617361	0.839707
490	GO:0019829	cation-transporting ATPase activity	4 (0.23%)	27 (0.24%)	0.617361	0.839707
491	GO:0004521	endoribonuclease activity	2 (0.11%)	13 (0.11%)	0.618773	0.839707
492	GO:0015215	nucleotide transmembrane transporter activity	2 (0.11%)	13 (0.11%)	0.618773	0.839707
493	GO:0015605	organophosphate ester transmembrane transporter activity	2 (0.11%)	13 (0.11%)	0.618773	0.839707
494	GO:1901677	phosphate transmembrane transporter activity	2 (0.11%)	13 (0.11%)	0.618773	0.839707
495	GO:0004702	receptor signaling protein serine/threonine kinase activity	5 (0.28%)	34 (0.3%)	0.61989	0.839707
496	GO:0003774	motor activity	6 (0.34%)	41 (0.36%)	0.62305	0.839707
497	GO:0005024	transforming growth factor beta-activated receptor activity	1 (0.06%)	6 (0.05%)	0.634445	0.839707
498	GO:0016712	oxidoreductase activity, acting on paired donors, with incorporation or reduction of molecular oxygen, reduced flavin or flavoprotein as one donor, and incorporation of one atom of oxygen	1 (0.06%)	6 (0.05%)	0.634445	0.839707
499	GO:0016714	oxidoreductase activity, acting on paired donors, with incorporation or reduction of molecular oxygen, reduced pteridine as one donor, and incorporation of one atom of oxygen	1 (0.06%)	6 (0.05%)	0.634445	0.839707
500	GO:0016723	oxidoreductase activity, oxidizing metal ions, NAD or NADP as acceptor	1 (0.06%)	6 (0.05%)	0.634445	0.839707
501	GO:0016755	transferase activity, transferring amino-acyl groups	1 (0.06%)	6 (0.05%)	0.634445	0.839707
502	GO:0016868	intramolecular transferase activity, phosphotransferases	1 (0.06%)	6 (0.05%)	0.634445	0.839707
503	GO:0016889	endodeoxyribonuclease activity, producing 3'-phosphomonoesters	1 (0.06%)	6 (0.05%)	0.634445	0.839707
504	GO:0017076	purine nucleotide binding	1 (0.06%)	6 (0.05%)	0.634445	0.839707
505	GO:0031543	peptidyl-proline dioxygenase activity	1 (0.06%)	6 (0.05%)	0.634445	0.839707
506	GO:0047617	acyl-CoA hydrolase activity	1 (0.06%)	6 (0.05%)	0.634445	0.839707
507	GO:0052744	phosphatidylinositol monophosphate phosphatase activity	1 (0.06%)	6 (0.05%)	0.634445	0.839707
508	GO:0070546	L-phenylalanine aminotransferase activity	1 (0.06%)	6 (0.05%)	0.634445	0.839707
509	GO:1901681	sulfur compound binding	1 (0.06%)	6 (0.05%)	0.634445	0.839707
510	GO:1901682	sulfur compound transmembrane transporter activity	1 (0.06%)	6 (0.05%)	0.634445	0.839707
511	GO:0043169	cation binding	420 (23.82%)	2756 (24.13%)	0.639823	0.845167
512	GO:0016811	hydrolase activity, acting on carbon-nitrogen (but not peptide) bonds, in linear amides	6 (0.34%)	42 (0.37%)	0.647332	0.853417
513	GO:0016874	ligase activity	15 (0.85%)	104 (0.91%)	0.65466	0.861395
514	GO:0016887	ATPase activity	17 (0.96%)	118 (1.03%)	0.661163	0.867172
515	GO:0016791	phosphatase activity	25 (1.42%)	172 (1.51%)	0.66162	0.867172
516	GO:0031267	small GTPase binding	23 (1.3%)	159 (1.39%)	0.667162	0.872741
517	GO:0004527	exonuclease activity	5 (0.28%)	36 (0.32%)	0.671913	0.873162
518	GO:0031490	chromatin DNA binding	5 (0.28%)	36 (0.32%)	0.671913	0.873162
519	GO:0042623	ATPase activity, coupled	16 (0.91%)	112 (0.98%)	0.672445	0.873162
520	GO:0016765	transferase activity, transferring alkyl or aryl (other than methyl) groups	4 (0.23%)	29 (0.25%)	0.675245	0.873162
521	GO:0019903	protein phosphatase binding	4 (0.23%)	29 (0.25%)	0.675245	0.873162
522	GO:0060090	binding, bridging	4 (0.23%)	29 (0.25%)	0.675245	0.873162
523	GO:0000149	SNARE binding	3 (0.17%)	22 (0.19%)	0.682412	0.873339
524	GO:0001067	regulatory region nucleic acid binding	60 (3.4%)	409 (3.58%)	0.690119	0.873339
525	GO:0001608	G-protein coupled nucleotide receptor activity	1 (0.06%)	7 (0.06%)	0.690909	0.873339
526	GO:0004312	fatty acid synthase activity	1 (0.06%)	7 (0.06%)	0.690909	0.873339
527	GO:0004576	oligosaccharyl transferase activity	1 (0.06%)	7 (0.06%)	0.690909	0.873339
528	GO:0005402	cation:sugar symporter activity	1 (0.06%)	7 (0.06%)	0.690909	0.873339
529	GO:0008242	omega peptidase activity	1 (0.06%)	7 (0.06%)	0.690909	0.873339
530	GO:0008484	sulfuric ester hydrolase activity	1 (0.06%)	7 (0.06%)	0.690909	0.873339
531	GO:0015179	L-amino acid transmembrane transporter activity	1 (0.06%)	7 (0.06%)	0.690909	0.873339
532	GO:0016884	carbon-nitrogen ligase activity, with glutamine as amido-N-donor	1 (0.06%)	7 (0.06%)	0.690909	0.873339
533	GO:0019905	syntaxin binding	1 (0.06%)	7 (0.06%)	0.690909	0.873339
534	GO:0051766	inositol trisphosphate kinase activity	1 (0.06%)	7 (0.06%)	0.690909	0.873339
535	GO:0004675	transmembrane receptor protein serine/threonine kinase activity	2 (0.11%)	15 (0.13%)	0.697961	0.877325
536	GO:0052866	phosphatidylinositol phosphate phosphatase activity	2 (0.11%)	15 (0.13%)	0.697961	0.877325
537	GO:0099516	ion antiporter activity	2 (0.11%)	15 (0.13%)	0.697961	0.877325
538	GO:0051020	GTPase binding	23 (1.3%)	162 (1.42%)	0.702637	0.881562
539	GO:0015399	primary active transmembrane transporter activity	10 (0.57%)	73 (0.64%)	0.708562	0.885047
540	GO:0015405	P-P-bond-hydrolysis-driven transmembrane transporter activity	10 (0.57%)	73 (0.64%)	0.708562	0.885047
541	GO:0022804	active transmembrane transporter activity	26 (1.47%)	183 (1.6%)	0.709349	0.885047
542	GO:0004674	protein serine/threonine kinase activity	18 (1.02%)	129 (1.13%)	0.716787	0.891158
543	GO:0019842	vitamin binding	5 (0.28%)	38 (0.33%)	0.718997	0.891158
544	GO:0000975	regulatory region DNA binding	59 (3.35%)	407 (3.56%)	0.724271	0.891158
545	GO:0004518	nuclease activity	17 (0.96%)	123 (1.08%)	0.727948	0.891158
546	GO:0016814	hydrolase activity, acting on carbon-nitrogen (but not peptide) bonds, in cyclic amidines	2 (0.11%)	16 (0.14%)	0.732155	0.891158
547	GO:0016879	ligase activity, forming carbon-nitrogen bonds	6 (0.34%)	46 (0.4%)	0.734451	0.891158
548	GO:0000175	3'-5'-exoribonuclease activity	1 (0.06%)	8 (0.07%)	0.738655	0.891158
549	GO:0004532	exoribonuclease activity	1 (0.06%)	8 (0.07%)	0.738655	0.891158
550	GO:0005227	calcium activated cation channel activity	1 (0.06%)	8 (0.07%)	0.738655	0.891158
551	GO:0008171	O-methyltransferase activity	1 (0.06%)	8 (0.07%)	0.738655	0.891158
552	GO:0008200	ion channel inhibitor activity	1 (0.06%)	8 (0.07%)	0.738655	0.891158
553	GO:0016405	CoA-ligase activity	1 (0.06%)	8 (0.07%)	0.738655	0.891158
554	GO:0016411	acylglycerol O-acyltransferase activity	1 (0.06%)	8 (0.07%)	0.738655	0.891158
555	GO:0016896	exoribonuclease activity, producing 5'-phosphomonoesters	1 (0.06%)	8 (0.07%)	0.738655	0.891158
556	GO:0022839	ion gated channel activity	1 (0.06%)	8 (0.07%)	0.738655	0.891158
557	GO:0042165	neurotransmitter binding	1 (0.06%)	8 (0.07%)	0.738655	0.891158
558	GO:0044390	ubiquitin-like protein conjugating enzyme binding	1 (0.06%)	8 (0.07%)	0.738655	0.891158
559	GO:0030674	protein binding, bridging	3 (0.17%)	24 (0.21%)	0.73968	0.891158
560	GO:0052689	carboxylic ester hydrolase activity	3 (0.17%)	24 (0.21%)	0.73968	0.891158
561	GO:0003729	mRNA binding	5 (0.28%)	39 (0.34%)	0.740652	0.891158
562	GO:0001085	RNA polymerase II transcription factor binding	7 (0.4%)	54 (0.47%)	0.748481	0.898977
563	GO:0017048	Rho GTPase binding	4 (0.23%)	32 (0.28%)	0.750104	0.899326
564	GO:0051213	dioxygenase activity	5 (0.28%)	40 (0.35%)	0.761054	0.910836
565	GO:0008376	acetylgalactosaminyltransferase activity	2 (0.11%)	17 (0.15%)	0.762997	0.911545
566	GO:0046914	transition metal ion binding	173 (9.81%)	1173 (10.27%)	0.766943	0.914641
567	GO:0016854	racemase and epimerase activity	1 (0.06%)	9 (0.08%)	0.779029	0.922534
568	GO:0030291	protein serine/threonine kinase inhibitor activity	1 (0.06%)	9 (0.08%)	0.779029	0.922534
569	GO:0032553	ribonucleotide binding	1 (0.06%)	9 (0.08%)	0.779029	0.922534
570	GO:0034593	phosphatidylinositol bisphosphate phosphatase activity	1 (0.06%)	9 (0.08%)	0.779029	0.922534
571	GO:0008047	enzyme activator activity	18 (1.02%)	136 (1.19%)	0.795748	0.940683
572	GO:0016740	transferase activity	232 (13.16%)	1573 (13.77%)	0.802415	0.945827
573	GO:0046332	SMAD binding	3 (0.17%)	27 (0.24%)	0.809806	0.945827
574	GO:0042625	ATPase coupled ion transmembrane transporter activity	4 (0.23%)	35 (0.31%)	0.810957	0.945827
575	GO:0005326	neurotransmitter transporter activity	1 (0.06%)	10 (0.09%)	0.813169	0.945827
576	GO:0009055	electron carrier activity	1 (0.06%)	10 (0.09%)	0.813169	0.945827
577	GO:0016894	endonuclease activity, active with either ribo- or deoxyribonucleic acids and producing 3'-phosphomonoesters	1 (0.06%)	10 (0.09%)	0.813169	0.945827
578	GO:0032451	demethylase activity	1 (0.06%)	10 (0.09%)	0.813169	0.945827
579	GO:0032452	histone demethylase activity	1 (0.06%)	10 (0.09%)	0.813169	0.945827
580	GO:0005230	extracellular ligand-gated ion channel activity	2 (0.11%)	19 (0.17%)	0.815513	0.945827
581	GO:0016866	intramolecular transferase activity	2 (0.11%)	19 (0.17%)	0.815513	0.945827
582	GO:0016881	acid-amino acid ligase activity	2 (0.11%)	19 (0.17%)	0.815513	0.945827
583	GO:0016741	transferase activity, transferring one-carbon groups	22 (1.25%)	167 (1.46%)	0.82137	0.950166
584	GO:0008194	UDP-glycosyltransferase activity	10 (0.57%)	81 (0.71%)	0.82207	0.950166
585	GO:0044212	transcription regulatory region DNA binding	44 (2.5%)	322 (2.82%)	0.834221	0.955331
586	GO:0004860	protein kinase inhibitor activity	2 (0.11%)	20 (0.18%)	0.837654	0.955331
587	GO:0008188	neuropeptide receptor activity	2 (0.11%)	20 (0.18%)	0.837654	0.955331
588	GO:0015662	ATPase activity, coupled to transmembrane movement of ions, phosphorylative mechanism	2 (0.11%)	20 (0.18%)	0.837654	0.955331
589	GO:0019210	kinase inhibitor activity	2 (0.11%)	20 (0.18%)	0.837654	0.955331
590	GO:0008017	microtubule binding	1 (0.06%)	11 (0.1%)	0.842037	0.955331
591	GO:0070739	protein-glutamic acid ligase activity	1 (0.06%)	11 (0.1%)	0.842037	0.955331
592	GO:0001104	RNA polymerase II transcription cofactor activity	4 (0.23%)	37 (0.32%)	0.844369	0.955331
593	GO:0016820	hydrolase activity, acting on acid anhydrides, catalyzing transmembrane movement of substances	4 (0.23%)	37 (0.32%)	0.844369	0.955331
594	GO:0042626	ATPase activity, coupled to transmembrane movement of substances	4 (0.23%)	37 (0.32%)	0.844369	0.955331
595	GO:0043492	ATPase activity, coupled to movement of substances	4 (0.23%)	37 (0.32%)	0.844369	0.955331
596	GO:0004812	aminoacyl-tRNA ligase activity	3 (0.17%)	29 (0.25%)	0.847112	0.955331
597	GO:0016875	ligase activity, forming carbon-oxygen bonds	3 (0.17%)	29 (0.25%)	0.847112	0.955331
598	GO:0016876	ligase activity, forming aminoacyl-tRNA and related compounds	3 (0.17%)	29 (0.25%)	0.847112	0.955331
599	GO:0035257	nuclear hormone receptor binding	6 (0.34%)	53 (0.46%)	0.847768	0.955331
600	GO:0008374	O-acyltransferase activity	2 (0.11%)	21 (0.18%)	0.85736	0.96453
601	GO:0015078	hydrogen ion transmembrane transporter activity	3 (0.17%)	30 (0.26%)	0.863257	0.965101
602	GO:0004659	prenyltransferase activity	1 (0.06%)	12 (0.11%)	0.866447	0.965101
603	GO:0008187	poly-pyrimidine tract binding	1 (0.06%)	12 (0.11%)	0.866447	0.965101
604	GO:0008408	3'-5' exonuclease activity	1 (0.06%)	12 (0.11%)	0.866447	0.965101
605	GO:0035254	glutamate receptor binding	1 (0.06%)	12 (0.11%)	0.866447	0.965101
606	GO:0070325	lipoprotein particle receptor binding	1 (0.06%)	12 (0.11%)	0.866447	0.965101
607	GO:1990837	sequence-specific double-stranded DNA binding	33 (1.87%)	252 (2.21%)	0.871884	0.969558
608	GO:0043565	sequence-specific DNA binding	36 (2.04%)	274 (2.4%)	0.87655	0.973023
609	GO:0016409	palmitoyltransferase activity	3 (0.17%)	31 (0.27%)	0.877883	0.973023
610	GO:0044389	ubiquitin-like protein ligase binding	18 (1.02%)	147 (1.29%)	0.886231	0.973631
611	GO:0003724	RNA helicase activity	1 (0.06%)	13 (0.11%)	0.887086	0.973631
612	GO:0019212	phosphatase inhibitor activity	1 (0.06%)	13 (0.11%)	0.887086	0.973631
613	GO:0030276	clathrin binding	1 (0.06%)	13 (0.11%)	0.887086	0.973631
614	GO:0060229	lipase activator activity	1 (0.06%)	13 (0.11%)	0.887086	0.973631
615	GO:0070735	protein-glycine ligase activity	1 (0.06%)	13 (0.11%)	0.887086	0.973631
616	GO:0048029	monosaccharide binding	2 (0.11%)	23 (0.2%)	0.890351	0.975334
617	GO:0019901	protein kinase binding	6 (0.34%)	57 (0.5%)	0.892476	0.975334
618	GO:0008168	methyltransferase activity	13 (0.74%)	111 (0.97%)	0.892973	0.975334
619	GO:0000976	transcription regulatory region sequence-specific DNA binding	32 (1.82%)	250 (2.19%)	0.897729	0.9769
620	GO:0051540	metal cluster binding	6 (0.34%)	58 (0.51%)	0.901725	0.9769
621	GO:0051536	iron-sulfur cluster binding	5 (0.28%)	50 (0.44%)	0.903166	0.9769
622	GO:0016903	oxidoreductase activity, acting on the aldehyde or oxo group of donors	2 (0.11%)	24 (0.21%)	0.904048	0.9769
623	GO:0019888	protein phosphatase regulator activity	2 (0.11%)	24 (0.21%)	0.904048	0.9769
624	GO:0005343	organic acid:sodium symporter activity	1 (0.06%)	14 (0.12%)	0.904537	0.9769
625	GO:0070566	adenylyltransferase activity	1 (0.06%)	14 (0.12%)	0.904537	0.9769
626	GO:0000982	transcription factor activity, RNA polymerase II core promoter proximal region sequence-specific binding	21 (1.19%)	173 (1.51%)	0.909359	0.977201
627	GO:0000988	transcription factor activity, protein binding	42 (2.38%)	324 (2.84%)	0.910444	0.977201
628	GO:0000989	transcription factor activity, transcription factor binding	41 (2.33%)	317 (2.78%)	0.910723	0.977201
629	GO:0016706	oxidoreductase activity, acting on paired donors, with incorporation or reduction of molecular oxygen, 2-oxoglutarate as one donor, and incorporation of one atom each of oxygen into both donors	2 (0.11%)	25 (0.22%)	0.916132	0.977201
630	GO:0036459	thiol-dependent ubiquitinyl hydrolase activity	2 (0.11%)	25 (0.22%)	0.916132	0.977201
631	GO:0101005	ubiquitinyl hydrolase activity	2 (0.11%)	25 (0.22%)	0.916132	0.977201
632	GO:0003690	double-stranded DNA binding	33 (1.87%)	262 (2.29%)	0.918361	0.977201
633	GO:0005231	excitatory extracellular ligand-gated ion channel activity	1 (0.06%)	15 (0.13%)	0.919293	0.977201
634	GO:0051018	protein kinase A binding	1 (0.06%)	15 (0.13%)	0.919293	0.977201
635	GO:0071855	neuropeptide receptor binding	1 (0.06%)	15 (0.13%)	0.919293	0.977201
636	GO:0032182	ubiquitin-like protein binding	7 (0.4%)	69 (0.6%)	0.924232	0.980907
637	GO:0001228	transcriptional activator activity, RNA polymerase II transcription regulatory region sequence-specific binding	1 (0.06%)	16 (0.14%)	0.931769	0.985805
638	GO:0008235	metalloexopeptidase activity	1 (0.06%)	16 (0.14%)	0.931769	0.985805
639	GO:0044822	poly(A) RNA binding	13 (0.74%)	118 (1.03%)	0.933824	0.986434
640	GO:0008375	acetylglucosaminyltransferase activity	2 (0.11%)	28 (0.25%)	0.944348	0.995992
641	GO:0016757	transferase activity, transferring glycosyl groups	22 (1.25%)	192 (1.68%)	0.953979	1
642	GO:0051427	hormone receptor binding	6 (0.34%)	67 (0.59%)	0.958323	1
643	GO:0016597	amino acid binding	1 (0.06%)	19 (0.17%)	0.958775	1
644	GO:0019783	ubiquitin-like protein-specific protease activity	2 (0.11%)	32 (0.28%)	0.96819	1
645	GO:0003727	single-stranded RNA binding	1 (0.06%)	21 (0.18%)	0.97054	1
646	GO:0016627	oxidoreductase activity, acting on the CH-CH group of donors	3 (0.17%)	43 (0.38%)	0.971435	1
647	GO:0019208	phosphatase regulator activity	2 (0.11%)	33 (0.29%)	0.972395	1
648	GO:0043021	ribonucleoprotein complex binding	2 (0.11%)	35 (0.31%)	0.979252	1
649	GO:0016758	transferase activity, transferring hexosyl groups	9 (0.51%)	100 (0.88%)	0.979395	1
650	GO:0008234	cysteine-type peptidase activity	2 (0.11%)	36 (0.32%)	0.98203	1
651	GO:0008080	N-acetyltransferase activity	3 (0.17%)	47 (0.41%)	0.98293	1
652	GO:0003712	transcription cofactor activity	30 (1.7%)	269 (2.36%)	0.983212	1
653	GO:0000977	RNA polymerase II regulatory region sequence-specific DNA binding	19 (1.08%)	184 (1.61%)	0.983253	1
654	GO:0001012	RNA polymerase II regulatory region DNA binding	19 (1.08%)	184 (1.61%)	0.983253	1
655	GO:0016410	N-acyltransferase activity	4 (0.23%)	58 (0.51%)	0.984987	1
656	GO:0008237	metallopeptidase activity	1 (0.06%)	26 (0.23%)	0.987285	1
657	GO:0016746	transferase activity, transferring acyl groups	16 (0.91%)	164 (1.44%)	0.987656	1
658	GO:0004842	ubiquitin-protein transferase activity	2 (0.11%)	40 (0.35%)	0.989945	1
659	GO:0019787	ubiquitin-like protein transferase activity	17 (0.96%)	180 (1.58%)	0.993421	1
660	GO:0035258	steroid hormone receptor binding	2 (0.11%)	43 (0.38%)	0.99353	1
661	GO:0016747	transferase activity, transferring acyl groups other than amino-acyl groups	12 (0.68%)	140 (1.23%)	0.994503	1
662	GO:0016407	acetyltransferase activity	3 (0.17%)	56 (0.49%)	0.994852	1
663	GO:0005198	structural molecule activity	27 (1.53%)	264 (2.31%)	0.994957	1
664	GO:0003676	nucleic acid binding	335 (19%)	2429 (21.27%)	0.99516	1
665	GO:0043130	ubiquitin binding	1 (0.06%)	32 (0.28%)	0.995364	1
666	GO:0008135	translation factor activity, RNA binding	5 (0.28%)	79 (0.69%)	0.996086	1
667	GO:0060089	molecular transducer activity	197 (11.17%)	1514 (13.26%)	0.998093	1
668	GO:0008134	transcription factor binding	18 (1.02%)	212 (1.86%)	0.999131	1
669	GO:0004872	receptor activity	164 (9.3%)	1307 (11.44%)	0.999271	1
670	GO:0004871	signal transducer activity	157 (8.91%)	1291 (11.3%)	0.999836	1
671	GO:0038023	signaling receptor activity	148 (8.39%)	1236 (10.82%)	0.999897	1
672	GO:0003723	RNA binding	128 (7.26%)	1210 (10.6%)	1	1
673	GO:0004888	transmembrane signaling receptor activity	114 (6.47%)	1120 (9.81%)	1	1
674	GO:0099600	transmembrane receptor activity	118 (6.69%)	1155 (10.11%)	1	1
675	GO:0003674	molecular_function	1763 (100%)	11420 (100%)	1	1

## Sheet: BP
#	GO ID	Description	Adult-vs-Lamb (2004)	All (12670)	P-value	Q-value
1	GO:0002376	immune system process	314 (15.67%)	1223 (9.65%)	0	0
2	GO:0022610	biological adhesion	226 (11.28%)	807 (6.37%)	0	0
3	GO:0007155	cell adhesion	197 (9.83%)	686 (5.41%)	0	0
4	GO:0098609	cell-cell adhesion	132 (6.59%)	421 (3.32%)	0	0
5	GO:0045321	leukocyte activation	126 (6.29%)	396 (3.13%)	0	0
6	GO:0046649	lymphocyte activation	111 (5.54%)	340 (2.68%)	0	0
7	GO:0098602	single organism cell adhesion	120 (5.99%)	387 (3.05%)	0	0
8	GO:0001775	cell activation	144 (7.19%)	497 (3.92%)	0	0
9	GO:0016337	single organismal cell-cell adhesion	102 (5.09%)	310 (2.45%)	0	0
10	GO:0034109	homotypic cell-cell adhesion	80 (3.99%)	220 (1.74%)	0	0
11	GO:0006955	immune response	128 (6.39%)	430 (3.39%)	0	0
12	GO:0070486	leukocyte aggregation	71 (3.54%)	194 (1.53%)	0	0
13	GO:0007159	leukocyte cell-cell adhesion	73 (3.64%)	205 (1.62%)	0	0
14	GO:0002682	regulation of immune system process	165 (8.23%)	631 (4.98%)	0	0
15	GO:0042110	T cell activation	68 (3.39%)	189 (1.49%)	0	0
16	GO:0070489	T cell aggregation	68 (3.39%)	189 (1.49%)	0	0
17	GO:0071593	lymphocyte aggregation	68 (3.39%)	189 (1.49%)	0	0
18	GO:0050900	leukocyte migration	52 (2.59%)	136 (1.07%)	0	0
19	GO:0048583	regulation of response to stimulus	359 (17.91%)	1714 (13.53%)	0	0
20	GO:0048518	positive regulation of biological process	411 (20.51%)	2011 (15.87%)	0	0
21	GO:0048584	positive regulation of response to stimulus	155 (7.73%)	621 (4.9%)	0	0
22	GO:0002252	immune effector process	96 (4.79%)	335 (2.64%)	0	0
23	GO:0008283	cell proliferation	226 (11.28%)	992 (7.83%)	0	0
24	GO:0002684	positive regulation of immune system process	109 (5.44%)	399 (3.15%)	0	0
25	GO:0022402	cell cycle process	155 (7.73%)	634 (5%)	0	1e-06
26	GO:0050776	regulation of immune response	90 (4.49%)	317 (2.5%)	0	1e-06
27	GO:0070661	leukocyte proliferation	48 (2.4%)	135 (1.07%)	0	2e-06
28	GO:0051249	regulation of lymphocyte activation	60 (2.99%)	186 (1.47%)	0	2e-06
29	GO:0050865	regulation of cell activation	68 (3.39%)	223 (1.76%)	0	3e-06
30	GO:0002694	regulation of leukocyte activation	65 (3.24%)	210 (1.66%)	0	3e-06
31	GO:0051239	regulation of multicellular organismal process	253 (12.62%)	1172 (9.25%)	0	3e-06
32	GO:0030155	regulation of cell adhesion	80 (3.99%)	279 (2.2%)	0	4e-06
33	GO:0032943	mononuclear cell proliferation	46 (2.3%)	130 (1.03%)	0	4e-06
34	GO:0048731	system development	417 (20.81%)	2107 (16.63%)	0	6e-06
35	GO:0046651	lymphocyte proliferation	43 (2.15%)	120 (0.95%)	0	7e-06
36	GO:0034110	regulation of homotypic cell-cell adhesion	49 (2.45%)	146 (1.15%)	0	9e-06
37	GO:0006952	defense response	147 (7.34%)	619 (4.89%)	0	1e-05
38	GO:0030098	lymphocyte differentiation	52 (2.59%)	160 (1.26%)	0	1.1e-05
39	GO:0009605	response to external stimulus	198 (9.88%)	890 (7.02%)	0	1.1e-05
40	GO:0002520	immune system development	117 (5.84%)	469 (3.7%)	0	1.3e-05
41	GO:0007049	cell cycle	186 (9.28%)	829 (6.54%)	0	1.4e-05
42	GO:0002443	leukocyte mediated immunity	42 (2.1%)	120 (0.95%)	0	1.7e-05
43	GO:0006950	response to stress	340 (16.97%)	1691 (13.35%)	0	2.4e-05
44	GO:0050790	regulation of catalytic activity	215 (10.73%)	994 (7.85%)	0	2.7e-05
45	GO:0032101	regulation of response to external stimulus	60 (2.99%)	201 (1.59%)	0	3.1e-05
46	GO:0030217	T cell differentiation	37 (1.85%)	104 (0.82%)	1e-06	5.3e-05
47	GO:0042127	regulation of cell proliferation	152 (7.58%)	664 (5.24%)	1e-06	5.3e-05
48	GO:0030097	hemopoiesis	95 (4.74%)	372 (2.94%)	1e-06	5.5e-05
49	GO:0048513	animal organ development	289 (14.42%)	1419 (11.2%)	1e-06	6.3e-05
50	GO:0022407	regulation of cell-cell adhesion	54 (2.69%)	179 (1.41%)	1e-06	7.3e-05
51	GO:0048534	hematopoietic or lymphoid organ development	108 (5.39%)	440 (3.47%)	1e-06	7.4e-05
52	GO:0002263	cell activation involved in immune response	29 (1.45%)	74 (0.58%)	1e-06	7.6e-05
53	GO:0002366	leukocyte activation involved in immune response	29 (1.45%)	74 (0.58%)	1e-06	7.6e-05
54	GO:0050863	regulation of T cell activation	40 (2%)	119 (0.94%)	1e-06	8.5e-05
55	GO:1903037	regulation of leukocyte cell-cell adhesion	40 (2%)	119 (0.94%)	1e-06	8.5e-05
56	GO:0009617	response to bacterium	67 (3.34%)	241 (1.9%)	1e-06	9.3e-05
57	GO:0030595	leukocyte chemotaxis	35 (1.75%)	99 (0.78%)	1e-06	0.0001
58	GO:0065009	regulation of molecular function	278 (13.87%)	1367 (10.79%)	1e-06	0.000101
59	GO:0050778	positive regulation of immune response	70 (3.49%)	257 (2.03%)	2e-06	0.000116
60	GO:0002521	leukocyte differentiation	71 (3.54%)	262 (2.07%)	2e-06	0.000118
61	GO:0060326	cell chemotaxis	36 (1.8%)	104 (0.82%)	2e-06	0.000118
62	GO:1903047	mitotic cell cycle process	72 (3.59%)	267 (2.11%)	2e-06	0.000118
63	GO:0007275	multicellular organism development	444 (22.16%)	2333 (18.41%)	2e-06	0.000137
64	GO:0002237	response to molecule of bacterial origin	42 (2.1%)	131 (1.03%)	3e-06	0.000159
65	GO:0000280	nuclear division	69 (3.44%)	255 (2.01%)	3e-06	0.000159
66	GO:0009607	response to biotic stimulus	94 (4.69%)	378 (2.98%)	3e-06	0.000159
67	GO:0050670	regulation of lymphocyte proliferation	37 (1.85%)	110 (0.87%)	3e-06	0.000171
68	GO:0032502	developmental process	614 (30.64%)	3355 (26.48%)	3e-06	0.000182
69	GO:0070663	regulation of leukocyte proliferation	39 (1.95%)	120 (0.95%)	4e-06	0.000235
70	GO:0048285	organelle fission	70 (3.49%)	263 (2.08%)	4e-06	0.000237
71	GO:0035556	intracellular signal transduction	233 (11.63%)	1130 (8.92%)	4e-06	0.000237
72	GO:0002367	cytokine production involved in immune response	15 (0.75%)	28 (0.22%)	4e-06	0.000242
73	GO:0008284	positive regulation of cell proliferation	52 (2.59%)	179 (1.41%)	5e-06	0.000271
74	GO:0048522	positive regulation of cellular process	321 (16.02%)	1633 (12.89%)	5e-06	0.000272
75	GO:0044699	single-organism process	1570 (78.34%)	9431 (74.44%)	5e-06	0.000281
76	GO:0032944	regulation of mononuclear cell proliferation	38 (1.9%)	117 (0.92%)	6e-06	0.000286
77	GO:0051707	response to other organism	89 (4.44%)	359 (2.83%)	6e-06	0.000286
78	GO:0001934	positive regulation of protein phosphorylation	93 (4.64%)	380 (3%)	6e-06	0.00031
79	GO:0003013	circulatory system process	59 (2.94%)	213 (1.68%)	6e-06	0.000315
80	GO:0002285	lymphocyte activation involved in immune response	22 (1.1%)	53 (0.42%)	7e-06	0.000333
81	GO:0006959	humoral immune response	16 (0.8%)	32 (0.25%)	7e-06	0.000335
82	GO:0044767	single-organism developmental process	578 (28.84%)	3157 (24.92%)	7e-06	0.000335
83	GO:0010033	response to organic substance	234 (11.68%)	1144 (9.03%)	7e-06	0.000351
84	GO:0051247	positive regulation of protein metabolic process	124 (6.19%)	543 (4.29%)	8e-06	0.00037
85	GO:0008610	lipid biosynthetic process	45 (2.25%)	150 (1.18%)	9e-06	0.000387
86	GO:0002440	production of molecular mediator of immune response	28 (1.4%)	77 (0.61%)	9e-06	0.000387
87	GO:0002703	regulation of leukocyte mediated immunity	28 (1.4%)	77 (0.61%)	9e-06	0.000387
88	GO:0050795	regulation of behavior	27 (1.35%)	73 (0.58%)	9e-06	0.000387
89	GO:0032270	positive regulation of cellular protein metabolic process	123 (6.14%)	539 (4.25%)	9e-06	0.000393
90	GO:0043207	response to external biotic stimulus	89 (4.44%)	363 (2.87%)	9e-06	0.000393
91	GO:0044707	single-multicellular organism process	575 (28.69%)	3146 (24.83%)	9e-06	0.000404
92	GO:0044763	single-organism cellular process	1344 (67.07%)	7962 (62.84%)	1e-05	0.000424
93	GO:0010562	positive regulation of phosphorus metabolic process	110 (5.49%)	473 (3.73%)	1.1e-05	0.000462
94	GO:0045937	positive regulation of phosphate metabolic process	110 (5.49%)	473 (3.73%)	1.1e-05	0.000462
95	GO:0008015	blood circulation	54 (2.69%)	193 (1.52%)	1.1e-05	0.000465
96	GO:0008202	steroid metabolic process	47 (2.35%)	161 (1.27%)	1.2e-05	0.000501
97	GO:0048519	negative regulation of biological process	359 (17.91%)	1870 (14.76%)	1.2e-05	0.000502
98	GO:0032879	regulation of localization	201 (10.03%)	968 (7.64%)	1.3e-05	0.000525
99	GO:0042098	T cell proliferation	31 (1.55%)	91 (0.72%)	1.3e-05	0.000539
100	GO:0002274	myeloid leukocyte activation	23 (1.15%)	59 (0.47%)	1.5e-05	0.000576
101	GO:0006694	steroid biosynthetic process	25 (1.25%)	67 (0.53%)	1.5e-05	0.000597
102	GO:0042742	defense response to bacterium	25 (1.25%)	67 (0.53%)	1.5e-05	0.000597
103	GO:0002253	activation of immune response	59 (2.94%)	219 (1.73%)	1.6e-05	0.000608
104	GO:0031401	positive regulation of protein modification process	109 (5.44%)	472 (3.73%)	1.7e-05	0.000633
105	GO:0051338	regulation of transferase activity	89 (4.44%)	369 (2.91%)	1.8e-05	0.000665
106	GO:0071621	granulocyte chemotaxis	21 (1.05%)	52 (0.41%)	1.8e-05	0.000673
107	GO:0001932	regulation of protein phosphorylation	145 (7.24%)	665 (5.25%)	1.8e-05	0.000679
108	GO:0051240	positive regulation of multicellular organismal process	89 (4.44%)	371 (2.93%)	2.2e-05	0.000806
109	GO:0019724	B cell mediated immunity	20 (1%)	49 (0.39%)	2.4e-05	0.000857
110	GO:0000278	mitotic cell cycle	86 (4.29%)	357 (2.82%)	2.6e-05	0.000919
111	GO:0044711	single-organism biosynthetic process	106 (5.29%)	461 (3.64%)	2.6e-05	0.000938
112	GO:0051174	regulation of phosphorus metabolic process	187 (9.33%)	901 (7.11%)	2.7e-05	0.000965
113	GO:0032103	positive regulation of response to external stimulus	24 (1.2%)	65 (0.51%)	2.8e-05	0.00097
114	GO:0031325	positive regulation of cellular metabolic process	181 (9.03%)	868 (6.85%)	2.8e-05	0.00097
115	GO:0019220	regulation of phosphate metabolic process	186 (9.28%)	896 (7.07%)	2.8e-05	0.000976
116	GO:0072676	lymphocyte migration	13 (0.65%)	25 (0.2%)	3e-05	0.001009
117	GO:1902531	regulation of intracellular signal transduction	153 (7.63%)	715 (5.64%)	3.1e-05	0.001033
118	GO:0070887	cellular response to chemical stimulus	147 (7.34%)	683 (5.39%)	3.2e-05	0.001084
119	GO:0002718	regulation of cytokine production involved in immune response	11 (0.55%)	19 (0.15%)	3.3e-05	0.001099
120	GO:0031399	regulation of protein modification process	189 (9.43%)	916 (7.23%)	3.5e-05	0.001139
121	GO:0097529	myeloid leukocyte migration	21 (1.05%)	54 (0.43%)	3.6e-05	0.001139
122	GO:0097530	granulocyte migration	21 (1.05%)	54 (0.43%)	3.6e-05	0.001139
123	GO:0000165	MAPK cascade	74 (3.69%)	299 (2.36%)	3.6e-05	0.001139
124	GO:0023014	signal transduction by protein phosphorylation	74 (3.69%)	299 (2.36%)	3.6e-05	0.001139
125	GO:0061082	myeloid leukocyte cytokine production	8 (0.4%)	11 (0.09%)	4.1e-05	0.001285
126	GO:0044710	single-organism metabolic process	497 (24.8%)	2714 (21.42%)	4.1e-05	0.001297
127	GO:0002449	lymphocyte mediated immunity	26 (1.3%)	75 (0.59%)	4.7e-05	0.001438
128	GO:0071103	DNA conformation change	26 (1.3%)	75 (0.59%)	4.7e-05	0.001438
129	GO:0050920	regulation of chemotaxis	24 (1.2%)	67 (0.53%)	4.9e-05	0.001512
130	GO:0042327	positive regulation of phosphorylation	98 (4.89%)	426 (3.36%)	5.2e-05	0.00157
131	GO:0048856	anatomical structure development	524 (26.15%)	2884 (22.76%)	5.6e-05	0.001693
132	GO:0051262	protein tetramerization	9 (0.45%)	14 (0.11%)	5.7e-05	0.001707
133	GO:0006897	endocytosis	66 (3.29%)	264 (2.08%)	6.7e-05	0.001987
134	GO:0042325	regulation of phosphorylation	160 (7.98%)	766 (6.05%)	7.6e-05	0.002231
135	GO:0010564	regulation of cell cycle process	52 (2.59%)	196 (1.55%)	7.6e-05	0.002238
136	GO:0042113	B cell activation	29 (1.45%)	90 (0.71%)	8.1e-05	0.002348
137	GO:0006793	phosphorus metabolic process	329 (16.42%)	1734 (13.69%)	8.2e-05	0.002371
138	GO:0006812	cation transport	118 (5.89%)	538 (4.25%)	8.5e-05	0.002439
139	GO:0009966	regulation of signal transduction	261 (13.02%)	1340 (10.58%)	8.6e-05	0.002459
140	GO:0006629	lipid metabolic process	144 (7.19%)	680 (5.37%)	8.9e-05	0.002492
141	GO:0002697	regulation of immune effector process	43 (2.15%)	154 (1.22%)	8.9e-05	0.002492
142	GO:0045619	regulation of lymphocyte differentiation	21 (1.05%)	57 (0.45%)	9e-05	0.002508
143	GO:0002250	adaptive immune response	30 (1.5%)	95 (0.75%)	9.3e-05	0.002572
144	GO:0006954	inflammatory response	26 (1.3%)	78 (0.62%)	9.9e-05	0.002703
145	GO:0002889	regulation of immunoglobulin mediated immune response	12 (0.6%)	24 (0.19%)	9.9e-05	0.002703
146	GO:0051336	regulation of hydrolase activity	134 (6.69%)	627 (4.95%)	0.000101	0.00274
147	GO:2000026	regulation of multicellular organismal development	133 (6.64%)	623 (4.92%)	0.000113	0.003038
148	GO:0006468	protein phosphorylation	165 (8.23%)	800 (6.31%)	0.000115	0.003079
149	GO:0002706	regulation of lymphocyte mediated immunity	19 (0.95%)	50 (0.39%)	0.00012	0.00317
150	GO:0043408	regulation of MAPK cascade	67 (3.34%)	274 (2.16%)	0.000121	0.003185
151	GO:0019221	cytokine-mediated signaling pathway	41 (2.05%)	147 (1.16%)	0.000132	0.003447
152	GO:0002712	regulation of B cell mediated immunity	13 (0.65%)	28 (0.22%)	0.000134	0.003475
153	GO:0002460	adaptive immune response based on somatic recombination of immune receptors built from immunoglobulin superfamily domains	28 (1.4%)	88 (0.69%)	0.000136	0.003515
154	GO:0043549	regulation of kinase activity	78 (3.89%)	332 (2.62%)	0.000144	0.003694
155	GO:0006796	phosphate-containing compound metabolic process	322 (16.07%)	1706 (13.46%)	0.000149	0.003805
156	GO:0030001	metal ion transport	91 (4.54%)	401 (3.16%)	0.000158	0.003988
157	GO:0007059	chromosome segregation	26 (1.3%)	80 (0.63%)	0.000158	0.003988
158	GO:0002700	regulation of production of molecular mediator of immune response	18 (0.9%)	47 (0.37%)	0.00016	0.003995
159	GO:0046632	alpha-beta T cell differentiation	14 (0.7%)	32 (0.25%)	0.000163	0.00405
160	GO:0010646	regulation of cell communication	284 (14.17%)	1486 (11.73%)	0.000164	0.00405
161	GO:0023051	regulation of signaling	280 (13.97%)	1463 (11.55%)	0.000166	0.004077
162	GO:0016477	cell migration	135 (6.74%)	640 (5.05%)	0.000176	0.004295
163	GO:0016064	immunoglobulin mediated immune response	16 (0.8%)	40 (0.32%)	0.000203	0.00492
164	GO:0009893	positive regulation of metabolic process	203 (10.13%)	1025 (8.09%)	0.000221	0.005327
165	GO:0010604	positive regulation of macromolecule metabolic process	154 (7.68%)	751 (5.93%)	0.000259	0.006194
166	GO:0019216	regulation of lipid metabolic process	35 (1.75%)	123 (0.97%)	0.000261	0.006211
167	GO:0007067	mitotic nuclear division	21 (1.05%)	61 (0.48%)	0.000272	0.006437
168	GO:0045580	regulation of T cell differentiation	17 (0.85%)	45 (0.36%)	0.000293	0.006886
169	GO:1901700	response to oxygen-containing compound	93 (4.64%)	419 (3.31%)	0.000305	0.007137
170	GO:0002685	regulation of leukocyte migration	22 (1.1%)	66 (0.52%)	0.000331	0.007612
171	GO:0002819	regulation of adaptive immune response	22 (1.1%)	66 (0.52%)	0.000331	0.007612
172	GO:0016125	sterol metabolic process	22 (1.1%)	66 (0.52%)	0.000331	0.007612
173	GO:0071345	cellular response to cytokine stimulus	41 (2.05%)	154 (1.22%)	0.000388	0.008859
174	GO:0001906	cell killing	18 (0.9%)	50 (0.39%)	0.000393	0.00892
175	GO:0034728	nucleosome organization	31 (1.55%)	107 (0.84%)	0.000406	0.009176
176	GO:0019932	second-messenger-mediated signaling	34 (1.7%)	121 (0.96%)	0.00041	0.0092
177	GO:0031589	cell-substrate adhesion	38 (1.9%)	140 (1.1%)	0.000413	0.009225
178	GO:0030154	cell differentiation	352 (17.56%)	1908 (15.06%)	0.000431	0.009577
179	GO:0002696	positive regulation of leukocyte activation	24 (1.2%)	76 (0.6%)	0.000452	0.009976
180	GO:0001501	skeletal system development	37 (1.85%)	136 (1.07%)	0.000466	0.010224
181	GO:0002822	regulation of adaptive immune response based on somatic recombination of immune receptors built from immunoglobulin superfamily domains	20 (1%)	59 (0.47%)	0.000475	0.010381
182	GO:0002444	myeloid leukocyte mediated immunity	11 (0.55%)	24 (0.19%)	0.000506	0.010954
183	GO:0002504	antigen processing and presentation of peptide or polysaccharide antigen via MHC class II	5 (0.25%)	6 (0.05%)	0.000514	0.010954
184	GO:0010934	macrophage cytokine production	5 (0.25%)	6 (0.05%)	0.000514	0.010954
185	GO:0010935	regulation of macrophage cytokine production	5 (0.25%)	6 (0.05%)	0.000514	0.010954
186	GO:0048520	positive regulation of behavior	18 (0.9%)	51 (0.4%)	0.000518	0.010954
187	GO:0050921	positive regulation of chemotaxis	18 (0.9%)	51 (0.4%)	0.000518	0.010954
188	GO:0006935	chemotaxis	78 (3.89%)	346 (2.73%)	0.000558	0.011638
189	GO:0042330	taxis	78 (3.89%)	346 (2.73%)	0.000558	0.011638
190	GO:0050867	positive regulation of cell activation	24 (1.2%)	77 (0.61%)	0.00056	0.011638
191	GO:0051251	positive regulation of lymphocyte activation	21 (1.05%)	64 (0.51%)	0.00057	0.011791
192	GO:0050793	regulation of developmental process	217 (10.83%)	1124 (8.87%)	0.000592	0.012184
193	GO:0019722	calcium-mediated signaling	20 (1%)	60 (0.47%)	0.000609	0.012463
194	GO:0044772	mitotic cell cycle phase transition	44 (2.2%)	172 (1.36%)	0.000616	0.012542
195	GO:0002580	regulation of antigen processing and presentation of peptide or polysaccharide antigen via MHC class II	4 (0.2%)	4 (0.03%)	0.000624	0.012652
196	GO:0016310	phosphorylation	184 (9.18%)	936 (7.39%)	0.000641	0.012934
197	GO:0008203	cholesterol metabolic process	13 (0.65%)	32 (0.25%)	0.000666	0.013301
198	GO:1902652	secondary alcohol metabolic process	13 (0.65%)	32 (0.25%)	0.000666	0.013301
199	GO:0007610	behavior	88 (4.39%)	402 (3.17%)	0.000698	0.013858
200	GO:0030888	regulation of B cell proliferation	14 (0.7%)	36 (0.28%)	0.000705	0.013858
201	GO:0044770	cell cycle phase transition	45 (2.25%)	178 (1.4%)	0.000705	0.013858
202	GO:0046631	alpha-beta T cell activation	16 (0.8%)	44 (0.35%)	0.000718	0.013951
203	GO:1903522	regulation of blood circulation	32 (1.6%)	115 (0.91%)	0.000719	0.013951
204	GO:0001909	leukocyte mediated cytotoxicity	15 (0.75%)	40 (0.32%)	0.00072	0.013951
205	GO:0006259	DNA metabolic process	114 (5.69%)	545 (4.3%)	0.000763	0.014702
206	GO:0051726	regulation of cell cycle	73 (3.64%)	323 (2.55%)	0.000766	0.014705
207	GO:1903725	regulation of phospholipid metabolic process	11 (0.55%)	25 (0.2%)	0.000776	0.014815
208	GO:0045859	regulation of protein kinase activity	68 (3.39%)	297 (2.34%)	0.000793	0.015058
209	GO:0098542	defense response to other organism	28 (1.4%)	97 (0.77%)	0.000807	0.015264
210	GO:0009595	detection of biotic stimulus	6 (0.3%)	9 (0.07%)	0.000846	0.015706
211	GO:0032490	detection of molecule of bacterial origin	6 (0.3%)	9 (0.07%)	0.000846	0.015706
212	GO:0098581	detection of external biotic stimulus	6 (0.3%)	9 (0.07%)	0.000846	0.015706
213	GO:1990267	response to transition metal nanoparticle	6 (0.3%)	9 (0.07%)	0.000846	0.015706
214	GO:0043085	positive regulation of catalytic activity	78 (3.89%)	351 (2.77%)	0.000871	0.016029
215	GO:0072678	T cell migration	8 (0.4%)	15 (0.12%)	0.000872	0.016029
216	GO:0002027	regulation of heart rate	12 (0.6%)	29 (0.23%)	0.000879	0.016091
217	GO:0002688	regulation of leukocyte chemotaxis	17 (0.85%)	49 (0.39%)	0.000919	0.01669
218	GO:0042129	regulation of T cell proliferation	25 (1.25%)	84 (0.66%)	0.000927	0.01669
219	GO:0002891	positive regulation of immunoglobulin mediated immune response	7 (0.35%)	12 (0.09%)	0.000929	0.01669
220	GO:0015844	monoamine transport	7 (0.35%)	12 (0.09%)	0.000929	0.01669
221	GO:0006323	DNA packaging	13 (0.65%)	33 (0.26%)	0.000942	0.016845
222	GO:0002764	immune response-regulating signaling pathway	53 (2.64%)	221 (1.74%)	0.000959	0.017059
223	GO:0010001	glial cell differentiation	28 (1.4%)	98 (0.77%)	0.000963	0.017059
224	GO:0042100	B cell proliferation	14 (0.7%)	37 (0.29%)	0.00097	0.017117
225	GO:0051347	positive regulation of transferase activity	51 (2.54%)	211 (1.67%)	0.000983	0.017258
226	GO:0032844	regulation of homeostatic process	43 (2.15%)	171 (1.35%)	0.001027	0.017964
227	GO:0070838	divalent metal ion transport	51 (2.54%)	212 (1.67%)	0.001099	0.019054
228	GO:0072511	divalent inorganic cation transport	51 (2.54%)	212 (1.67%)	0.001099	0.019054
229	GO:0002757	immune response-activating signal transduction	48 (2.4%)	197 (1.55%)	0.001135	0.01951
230	GO:0065008	regulation of biological quality	292 (14.57%)	1577 (12.45%)	0.001135	0.01951
231	GO:0002286	T cell activation involved in immune response	11 (0.55%)	26 (0.21%)	0.001154	0.01975
232	GO:0002705	positive regulation of leukocyte mediated immunity	17 (0.85%)	50 (0.39%)	0.00119	0.020205
233	GO:0098742	cell-cell adhesion via plasma-membrane adhesion molecules	33 (1.65%)	123 (0.97%)	0.001191	0.020205
234	GO:0015696	ammonium transport	9 (0.45%)	19 (0.15%)	0.001237	0.020894
235	GO:0050854	regulation of antigen receptor-mediated signaling pathway	12 (0.6%)	30 (0.24%)	0.001257	0.021139
236	GO:0051259	protein oligomerization	54 (2.69%)	229 (1.81%)	0.001304	0.021786
237	GO:0043410	positive regulation of MAPK cascade	40 (2%)	158 (1.25%)	0.001316	0.021786
238	GO:0051246	regulation of protein metabolic process	239 (11.93%)	1269 (10.02%)	0.001317	0.021786
239	GO:1902533	positive regulation of intracellular signal transduction	43 (2.15%)	173 (1.37%)	0.001318	0.021786
240	GO:0000226	microtubule cytoskeleton organization	48 (2.4%)	199 (1.57%)	0.001427	0.02349
241	GO:0048523	negative regulation of cellular process	285 (14.22%)	1542 (12.17%)	0.001463	0.023928
242	GO:0006811	ion transport	161 (8.03%)	820 (6.47%)	0.001465	0.023928
243	GO:0042063	gliogenesis	30 (1.5%)	110 (0.87%)	0.001472	0.023936
244	GO:0002714	positive regulation of B cell mediated immunity	8 (0.4%)	16 (0.13%)	0.001503	0.024348
245	GO:0010647	positive regulation of cell communication	83 (4.14%)	385 (3.04%)	0.001562	0.024998
246	GO:0022616	DNA strand elongation	5 (0.25%)	7 (0.06%)	0.001562	0.024998
247	GO:0045161	neuronal ion channel clustering	5 (0.25%)	7 (0.06%)	0.001562	0.024998
248	GO:0006461	protein complex assembly	123 (6.14%)	607 (4.79%)	0.001664	0.026417
249	GO:0070271	protein complex biogenesis	123 (6.14%)	607 (4.79%)	0.001664	0.026417
250	GO:0032268	regulation of cellular protein metabolic process	231 (11.53%)	1228 (9.69%)	0.001696	0.026776
251	GO:0001817	regulation of cytokine production	70 (3.49%)	316 (2.49%)	0.001701	0.026776
252	GO:0048585	negative regulation of response to stimulus	99 (4.94%)	474 (3.74%)	0.001733	0.026844
253	GO:0002686	negative regulation of leukocyte migration	7 (0.35%)	13 (0.1%)	0.001739	0.026844
254	GO:0045123	cellular extravasation	7 (0.35%)	13 (0.1%)	0.001739	0.026844
255	GO:0070229	negative regulation of lymphocyte apoptotic process	7 (0.35%)	13 (0.1%)	0.001739	0.026844
256	GO:2000107	negative regulation of leukocyte apoptotic process	7 (0.35%)	13 (0.1%)	0.001739	0.026844
257	GO:0003073	regulation of systemic arterial blood pressure	12 (0.6%)	31 (0.24%)	0.001759	0.02705
258	GO:0001816	cytokine production	79 (3.94%)	365 (2.88%)	0.001783	0.027315
259	GO:0051046	regulation of secretion	46 (2.3%)	191 (1.51%)	0.00183	0.027753
260	GO:0002507	tolerance induction	6 (0.3%)	10 (0.08%)	0.001833	0.027753
261	GO:0042752	regulation of circadian rhythm	6 (0.3%)	10 (0.08%)	0.001833	0.027753
262	GO:0001960	negative regulation of cytokine-mediated signaling pathway	9 (0.45%)	20 (0.16%)	0.001936	0.028983
263	GO:0006956	complement activation	9 (0.45%)	20 (0.16%)	0.001936	0.028983
264	GO:0060761	negative regulation of response to cytokine stimulus	9 (0.45%)	20 (0.16%)	0.001936	0.028983
265	GO:0019882	antigen processing and presentation	23 (1.15%)	79 (0.62%)	0.002012	0.029882
266	GO:0023056	positive regulation of signaling	80 (3.99%)	372 (2.94%)	0.002019	0.029882
267	GO:0040012	regulation of locomotion	80 (3.99%)	372 (2.94%)	0.002019	0.029882
268	GO:0071824	protein-DNA complex subunit organization	31 (1.55%)	117 (0.92%)	0.002047	0.03019
269	GO:0006875	cellular metal ion homeostasis	56 (2.79%)	244 (1.93%)	0.002073	0.03046
270	GO:0045860	positive regulation of protein kinase activity	42 (2.1%)	172 (1.36%)	0.002139	0.031313
271	GO:0003012	muscle system process	48 (2.4%)	203 (1.6%)	0.002211	0.032242
272	GO:0040011	locomotion	185 (9.23%)	967 (7.63%)	0.0023	0.033421
273	GO:0006633	fatty acid biosynthetic process	13 (0.65%)	36 (0.28%)	0.002391	0.03448
274	GO:0007051	spindle organization	13 (0.65%)	36 (0.28%)	0.002391	0.03448
275	GO:0080134	regulation of response to stress	103 (5.14%)	501 (3.95%)	0.002402	0.034513
276	GO:0051054	positive regulation of DNA metabolic process	8 (0.4%)	17 (0.13%)	0.002449	0.03506
277	GO:0048870	cell motility	150 (7.49%)	767 (6.05%)	0.002474	0.035166
278	GO:0051674	localization of cell	150 (7.49%)	767 (6.05%)	0.002474	0.035166
279	GO:0016053	organic acid biosynthetic process	21 (1.05%)	71 (0.56%)	0.002502	0.035317
280	GO:0046394	carboxylic acid biosynthetic process	21 (1.05%)	71 (0.56%)	0.002502	0.035317
281	GO:0012501	programmed cell death	200 (9.98%)	1056 (8.33%)	0.002512	0.035329
282	GO:0033674	positive regulation of kinase activity	43 (2.15%)	179 (1.41%)	0.002661	0.037176
283	GO:0006915	apoptotic process	176 (8.78%)	918 (7.25%)	0.002662	0.037176
284	GO:0002577	regulation of antigen processing and presentation	4 (0.2%)	5 (0.04%)	0.002727	0.03795
285	GO:0034112	positive regulation of homotypic cell-cell adhesion	15 (0.75%)	45 (0.36%)	0.002835	0.039171
286	GO:0046890	regulation of lipid biosynthetic process	15 (0.75%)	45 (0.36%)	0.002835	0.039171
287	GO:0051049	regulation of transport	132 (6.59%)	667 (5.26%)	0.002848	0.039221
288	GO:0034097	response to cytokine	64 (3.19%)	290 (2.29%)	0.002873	0.039426
289	GO:0009268	response to pH	7 (0.35%)	14 (0.11%)	0.003006	0.040958
290	GO:0034453	microtubule anchoring	7 (0.35%)	14 (0.11%)	0.003006	0.040958
291	GO:0001959	regulation of cytokine-mediated signaling pathway	17 (0.85%)	54 (0.43%)	0.003047	0.041234
292	GO:0060759	regulation of response to cytokine stimulus	17 (0.85%)	54 (0.43%)	0.003047	0.041234
293	GO:0050864	regulation of B cell activation	19 (0.95%)	63 (0.5%)	0.003089	0.041663
294	GO:0072330	monocarboxylic acid biosynthetic process	13 (0.65%)	37 (0.29%)	0.00316	0.042477
295	GO:0002683	negative regulation of immune system process	36 (1.8%)	145 (1.14%)	0.003179	0.042581
296	GO:2000021	regulation of ion homeostasis	22 (1.1%)	77 (0.61%)	0.003224	0.04304
297	GO:0031341	regulation of cell killing	12 (0.6%)	33 (0.26%)	0.003256	0.043329
298	GO:0065003	macromolecular complex assembly	145 (7.24%)	744 (5.87%)	0.003317	0.043993
299	GO:0032496	response to lipopolysaccharide	18 (0.9%)	59 (0.47%)	0.003419	0.045175
300	GO:0031347	regulation of defense response	61 (3.04%)	276 (2.18%)	0.003429	0.045175
301	GO:0046637	regulation of alpha-beta T cell differentiation	6 (0.3%)	11 (0.09%)	0.003494	0.045878
302	GO:0006816	calcium ion transport	37 (1.85%)	151 (1.19%)	0.003568	0.046489
303	GO:0007517	muscle organ development	33 (1.65%)	131 (1.03%)	0.003615	0.046489
304	GO:0002643	regulation of tolerance induction	5 (0.25%)	8 (0.06%)	0.003623	0.046489
305	GO:0002645	positive regulation of tolerance induction	5 (0.25%)	8 (0.06%)	0.003623	0.046489
306	GO:0045830	positive regulation of isotype switching	5 (0.25%)	8 (0.06%)	0.003623	0.046489
307	GO:0045911	positive regulation of DNA recombination	5 (0.25%)	8 (0.06%)	0.003623	0.046489
308	GO:0050871	positive regulation of B cell activation	5 (0.25%)	8 (0.06%)	0.003623	0.046489
309	GO:0001820	serotonin secretion	3 (0.15%)	3 (0.02%)	0.003952	0.050219
310	GO:0070424	regulation of nucleotide-binding oligomerization domain containing signaling pathway	3 (0.15%)	3 (0.02%)	0.003952	0.050219
311	GO:1900424	regulation of defense response to bacterium	3 (0.15%)	3 (0.02%)	0.003952	0.050219
312	GO:0009967	positive regulation of signal transduction	75 (3.74%)	354 (2.79%)	0.00408	0.051353
313	GO:1903706	regulation of hemopoiesis	33 (1.65%)	132 (1.04%)	0.004105	0.051353
314	GO:0031333	negative regulation of protein complex assembly	13 (0.65%)	38 (0.3%)	0.004119	0.051353
315	GO:0045807	positive regulation of endocytosis	13 (0.65%)	38 (0.3%)	0.004119	0.051353
316	GO:0050727	regulation of inflammatory response	13 (0.65%)	38 (0.3%)	0.004119	0.051353
317	GO:0050848	regulation of calcium-mediated signaling	13 (0.65%)	38 (0.3%)	0.004119	0.051353
318	GO:0003015	heart process	24 (1.2%)	88 (0.69%)	0.00418	0.051946
319	GO:0007186	G-protein coupled receptor signaling pathway	62 (3.09%)	284 (2.24%)	0.004282	0.053015
320	GO:0050851	antigen receptor-mediated signaling pathway	21 (1.05%)	74 (0.58%)	0.004312	0.053015
321	GO:0040017	positive regulation of locomotion	25 (1.25%)	93 (0.73%)	0.004313	0.053015
322	GO:0002708	positive regulation of lymphocyte mediated immunity	12 (0.6%)	34 (0.27%)	0.00432	0.053015
323	GO:0043067	regulation of programmed cell death	147 (7.34%)	761 (6.01%)	0.00439	0.053717
324	GO:0001910	regulation of leukocyte mediated cytotoxicity	10 (0.5%)	26 (0.21%)	0.004439	0.053818
325	GO:0034502	protein localization to chromosome	10 (0.5%)	26 (0.21%)	0.004439	0.053818
326	GO:0043367	CD4-positive, alpha-beta T cell differentiation	10 (0.5%)	26 (0.21%)	0.004439	0.053818
327	GO:2000145	regulation of cell motility	70 (3.49%)	328 (2.59%)	0.004504	0.05443
328	GO:0044057	regulation of system process	43 (2.15%)	184 (1.45%)	0.004559	0.054931
329	GO:0006979	response to oxidative stress	30 (1.5%)	118 (0.93%)	0.004648	0.055828
330	GO:0042981	regulation of apoptotic process	145 (7.24%)	751 (5.93%)	0.004732	0.056666
331	GO:0002699	positive regulation of immune effector process	20 (1%)	70 (0.55%)	0.004847	0.057479
332	GO:0002886	regulation of myeloid leukocyte mediated immunity	7 (0.35%)	15 (0.12%)	0.004872	0.057479
333	GO:0032757	positive regulation of interleukin-8 production	7 (0.35%)	15 (0.12%)	0.004872	0.057479
334	GO:0042551	neuron maturation	7 (0.35%)	15 (0.12%)	0.004872	0.057479
335	GO:0090329	regulation of DNA-dependent DNA replication	7 (0.35%)	15 (0.12%)	0.004872	0.057479
336	GO:0043062	extracellular structure organization	39 (1.95%)	164 (1.29%)	0.004903	0.057669
337	GO:0030334	regulation of cell migration	69 (3.44%)	324 (2.56%)	0.00503	0.05899
338	GO:0051270	regulation of cellular component movement	71 (3.54%)	335 (2.64%)	0.005056	0.059067
339	GO:0003018	vascular process in circulatory system	18 (0.9%)	61 (0.48%)	0.005067	0.059067
340	GO:0008016	regulation of heart contraction	21 (1.05%)	75 (0.59%)	0.005116	0.059397
341	GO:0045444	fat cell differentiation	16 (0.8%)	52 (0.41%)	0.005125	0.059397
342	GO:0048017	inositol lipid-mediated signaling	27 (1.35%)	104 (0.82%)	0.005191	0.059982
343	GO:0009887	organ morphogenesis	90 (4.49%)	441 (3.48%)	0.005382	0.062015
344	GO:0002768	immune response-regulating cell surface receptor signaling pathway	39 (1.95%)	165 (1.3%)	0.005465	0.06271
345	GO:0044281	small molecule metabolic process	201 (10.03%)	1080 (8.52%)	0.005474	0.06271
346	GO:0002821	positive regulation of adaptive immune response	12 (0.6%)	35 (0.28%)	0.005644	0.064167
347	GO:0002824	positive regulation of adaptive immune response based on somatic recombination of immune receptors built from immunoglobulin superfamily domains	12 (0.6%)	35 (0.28%)	0.005644	0.064167
348	GO:0022409	positive regulation of cell-cell adhesion	17 (0.85%)	57 (0.45%)	0.00565	0.064167
349	GO:0043551	regulation of phosphatidylinositol 3-kinase activity	8 (0.4%)	19 (0.15%)	0.005667	0.064174
350	GO:0048568	embryonic organ development	40 (2%)	171 (1.35%)	0.005962	0.067318
351	GO:0006334	nucleosome assembly	9 (0.45%)	23 (0.18%)	0.006019	0.067647
352	GO:0035637	multicellular organismal signaling	6 (0.3%)	12 (0.09%)	0.006059	0.067647
353	GO:0061337	cardiac conduction	6 (0.3%)	12 (0.09%)	0.006059	0.067647
354	GO:0086065	cell communication involved in cardiac conduction	6 (0.3%)	12 (0.09%)	0.006059	0.067647
355	GO:0048869	cellular developmental process	386 (19.26%)	2189 (17.28%)	0.006132	0.068185
356	GO:0001819	positive regulation of cytokine production	47 (2.35%)	208 (1.64%)	0.006142	0.068185
357	GO:0006928	movement of cell or subcellular component	186 (9.28%)	995 (7.85%)	0.006185	0.068464
358	GO:1903046	meiotic cell cycle process	22 (1.1%)	81 (0.64%)	0.006264	0.068945
359	GO:0072358	cardiovascular system development	75 (3.74%)	360 (2.84%)	0.00628	0.068945
360	GO:0072359	circulatory system development	75 (3.74%)	360 (2.84%)	0.00628	0.068945
361	GO:0046903	secretion	74 (3.69%)	355 (2.8%)	0.006513	0.071304
362	GO:0071887	leukocyte apoptotic process	13 (0.65%)	40 (0.32%)	0.006737	0.073549
363	GO:0006753	nucleoside phosphate metabolic process	62 (3.09%)	290 (2.29%)	0.006917	0.075308
364	GO:0002377	immunoglobulin production	15 (0.75%)	49 (0.39%)	0.006972	0.075486
365	GO:0002687	positive regulation of leukocyte migration	15 (0.75%)	49 (0.39%)	0.006972	0.075486
366	GO:0001659	temperature homeostasis	5 (0.25%)	9 (0.07%)	0.007094	0.075799
367	GO:0032508	DNA duplex unwinding	5 (0.25%)	9 (0.07%)	0.007094	0.075799
368	GO:0002524	hypersensitivity	4 (0.2%)	6 (0.05%)	0.007154	0.075799
369	GO:0002692	negative regulation of cellular extravasation	4 (0.2%)	6 (0.05%)	0.007154	0.075799
370	GO:0002883	regulation of hypersensitivity	4 (0.2%)	6 (0.05%)	0.007154	0.075799
371	GO:0010893	positive regulation of steroid biosynthetic process	4 (0.2%)	6 (0.05%)	0.007154	0.075799
372	GO:0030261	chromosome condensation	4 (0.2%)	6 (0.05%)	0.007154	0.075799
373	GO:0031342	negative regulation of cell killing	4 (0.2%)	6 (0.05%)	0.007154	0.075799
374	GO:0051261	protein depolymerization	12 (0.6%)	36 (0.28%)	0.00727	0.076823
375	GO:0051321	meiotic cell cycle	22 (1.1%)	82 (0.65%)	0.007313	0.076873
376	GO:0008277	regulation of G-protein coupled receptor protein signaling pathway	18 (0.9%)	63 (0.5%)	0.007314	0.076873
377	GO:0002437	inflammatory response to antigenic stimulus	7 (0.35%)	16 (0.13%)	0.007493	0.07813
378	GO:0010324	membrane invagination	7 (0.35%)	16 (0.13%)	0.007493	0.07813
379	GO:0036314	response to sterol	7 (0.35%)	16 (0.13%)	0.007493	0.07813
380	GO:0043270	positive regulation of ion transport	16 (0.8%)	54 (0.43%)	0.00765	0.079558
381	GO:0044255	cellular lipid metabolic process	95 (4.74%)	475 (3.75%)	0.007747	0.080355
382	GO:0043122	regulation of I-kappaB kinase/NF-kappaB signaling	37 (1.85%)	158 (1.25%)	0.007807	0.080763
383	GO:0071822	protein complex subunit organization	178 (8.88%)	954 (7.53%)	0.007896	0.081476
384	GO:0008219	cell death	205 (10.23%)	1113 (8.78%)	0.007969	0.082012
385	GO:0000070	mitotic sister chromatid segregation	10 (0.5%)	28 (0.22%)	0.008123	0.08306
386	GO:0010463	mesenchymal cell proliferation	10 (0.5%)	28 (0.22%)	0.008123	0.08306
387	GO:0010837	regulation of keratinocyte proliferation	8 (0.4%)	20 (0.16%)	0.008155	0.08306
388	GO:0043616	keratinocyte proliferation	8 (0.4%)	20 (0.16%)	0.008155	0.08306
389	GO:0060047	heart contraction	21 (1.05%)	78 (0.62%)	0.008297	0.083478
390	GO:0010464	regulation of mesenchymal cell proliferation	9 (0.45%)	24 (0.19%)	0.008301	0.083478
391	GO:0030837	negative regulation of actin filament polymerization	9 (0.45%)	24 (0.19%)	0.008301	0.083478
392	GO:0032272	negative regulation of protein polymerization	9 (0.45%)	24 (0.19%)	0.008301	0.083478
393	GO:0072376	protein activation cascade	9 (0.45%)	24 (0.19%)	0.008301	0.083478
394	GO:0002429	immune response-activating cell surface receptor signaling pathway	33 (1.65%)	138 (1.09%)	0.008378	0.083892
395	GO:0010941	regulation of cell death	150 (7.49%)	792 (6.25%)	0.008385	0.083892
396	GO:0032392	DNA geometric change	13 (0.65%)	41 (0.32%)	0.008466	0.084066
397	GO:0032680	regulation of tumor necrosis factor production	13 (0.65%)	41 (0.32%)	0.008466	0.084066
398	GO:1903555	regulation of tumor necrosis factor superfamily cytokine production	13 (0.65%)	41 (0.32%)	0.008466	0.084066
399	GO:0043269	regulation of ion transport	41 (2.05%)	180 (1.42%)	0.008704	0.086211
400	GO:0051094	positive regulation of developmental process	75 (3.74%)	365 (2.88%)	0.008825	0.087189
401	GO:0030003	cellular cation homeostasis	57 (2.84%)	266 (2.1%)	0.00888	0.087516
402	GO:0048015	phosphatidylinositol-mediated signaling	19 (0.95%)	69 (0.54%)	0.0091	0.08946
403	GO:1901293	nucleoside phosphate biosynthetic process	39 (1.95%)	170 (1.34%)	0.009153	0.089762
404	GO:0043244	regulation of protein complex disassembly	12 (0.6%)	37 (0.29%)	0.009243	0.090417
405	GO:0015672	monovalent inorganic cation transport	42 (2.1%)	186 (1.47%)	0.009322	0.090965
406	GO:0006936	muscle contraction	31 (1.55%)	129 (1.02%)	0.009655	0.093978
407	GO:0055082	cellular chemical homeostasis	61 (3.04%)	289 (2.28%)	0.009693	0.09412
408	GO:0045191	regulation of isotype switching	6 (0.3%)	13 (0.1%)	0.009763	0.094334
409	GO:0046634	regulation of alpha-beta T cell activation	6 (0.3%)	13 (0.1%)	0.009763	0.094334
410	GO:0007346	regulation of mitotic cell cycle	36 (1.8%)	155 (1.22%)	0.009817	0.09461
411	GO:1903034	regulation of response to wounding	22 (1.1%)	84 (0.66%)	0.009839	0.09461
412	GO:1902105	regulation of leukocyte differentiation	28 (1.4%)	114 (0.9%)	0.009975	0.0955
413	GO:0035710	CD4-positive, alpha-beta T cell activation	11 (0.55%)	33 (0.26%)	0.009998	0.0955
414	GO:0006873	cellular ion homeostasis	58 (2.89%)	273 (2.15%)	0.010004	0.0955
415	GO:0016265	death	206 (10.28%)	1125 (8.88%)	0.010036	0.095573
416	GO:0000075	cell cycle checkpoint	26 (1.3%)	104 (0.82%)	0.010073	0.095696
417	GO:0052547	regulation of peptidase activity	38 (1.9%)	166 (1.31%)	0.010356	0.098143
418	GO:0044085	cellular component biogenesis	219 (10.93%)	1203 (9.49%)	0.01039	0.09819
419	GO:0043087	regulation of GTPase activity	59 (2.94%)	279 (2.2%)	0.01041	0.09819
420	GO:0045595	regulation of cell differentiation	145 (7.24%)	768 (6.06%)	0.010523	0.098804
421	GO:0006720	isoprenoid metabolic process	13 (0.65%)	42 (0.33%)	0.010525	0.098804
422	GO:0022607	cellular component assembly	201 (10.03%)	1097 (8.66%)	0.010645	0.09969
423	GO:0002381	immunoglobulin production involved in immunoglobulin mediated immune response	10 (0.5%)	29 (0.23%)	0.010676	0.099743
424	GO:0044093	positive regulation of molecular function	104 (5.19%)	532 (4.2%)	0.010781	0.100483
425	GO:0030335	positive regulation of cell migration	20 (1%)	75 (0.59%)	0.010978	0.100847
426	GO:2000147	positive regulation of cell motility	20 (1%)	75 (0.59%)	0.010978	0.100847
427	GO:0060341	regulation of cellular localization	76 (3.79%)	374 (2.95%)	0.01102	0.100847
428	GO:0002704	negative regulation of leukocyte mediated immunity	7 (0.35%)	17 (0.13%)	0.011024	0.100847
429	GO:0045190	isotype switching	7 (0.35%)	17 (0.13%)	0.011024	0.100847
430	GO:0050852	T cell receptor signaling pathway	7 (0.35%)	17 (0.13%)	0.011024	0.100847
431	GO:0050856	regulation of T cell receptor signaling pathway	7 (0.35%)	17 (0.13%)	0.011024	0.100847
432	GO:0071622	regulation of granulocyte chemotaxis	7 (0.35%)	17 (0.13%)	0.011024	0.100847
433	GO:0002312	B cell activation involved in immune response	9 (0.45%)	25 (0.2%)	0.011184	0.101729
434	GO:0050810	regulation of steroid biosynthetic process	9 (0.45%)	25 (0.2%)	0.011184	0.101729
435	GO:0051346	negative regulation of hydrolase activity	27 (1.35%)	110 (0.87%)	0.011352	0.101729
436	GO:0002287	alpha-beta T cell activation involved in immune response	8 (0.4%)	21 (0.17%)	0.011378	0.101729
437	GO:0002292	T cell differentiation involved in immune response	8 (0.4%)	21 (0.17%)	0.011378	0.101729
438	GO:0002293	alpha-beta T cell differentiation involved in immune response	8 (0.4%)	21 (0.17%)	0.011378	0.101729
439	GO:0030835	negative regulation of actin filament depolymerization	8 (0.4%)	21 (0.17%)	0.011378	0.101729
440	GO:0031577	spindle checkpoint	8 (0.4%)	21 (0.17%)	0.011378	0.101729
441	GO:0043242	negative regulation of protein complex disassembly	8 (0.4%)	21 (0.17%)	0.011378	0.101729
442	GO:1901880	negative regulation of protein depolymerization	8 (0.4%)	21 (0.17%)	0.011378	0.101729
443	GO:1903708	positive regulation of hemopoiesis	14 (0.7%)	47 (0.37%)	0.011603	0.103212
444	GO:0051341	regulation of oxidoreductase activity	12 (0.6%)	38 (0.3%)	0.011608	0.103212
445	GO:0061061	muscle structure development	58 (2.89%)	275 (2.17%)	0.011622	0.103212
446	GO:0007249	I-kappaB kinase/NF-kappaB signaling	37 (1.85%)	162 (1.28%)	0.011717	0.103825
447	GO:0050878	regulation of body fluid levels	51 (2.54%)	237 (1.87%)	0.011805	0.104284
448	GO:0001568	blood vessel development	46 (2.3%)	210 (1.66%)	0.011822	0.104284
449	GO:0010942	positive regulation of cell death	32 (1.6%)	136 (1.07%)	0.011849	0.104292
450	GO:0001525	angiogenesis	31 (1.55%)	131 (1.03%)	0.012072	0.105551
451	GO:0048608	reproductive structure development	31 (1.55%)	131 (1.03%)	0.012072	0.105551
452	GO:0061458	reproductive system development	31 (1.55%)	131 (1.03%)	0.012072	0.105551
453	GO:0031349	positive regulation of defense response	35 (1.75%)	152 (1.2%)	0.012314	0.106376
454	GO:0001656	metanephros development	5 (0.25%)	10 (0.08%)	0.012355	0.106376
455	GO:0002920	regulation of humoral immune response	5 (0.25%)	10 (0.08%)	0.012355	0.106376
456	GO:0010737	protein kinase A signaling	5 (0.25%)	10 (0.08%)	0.012355	0.106376
457	GO:0034122	negative regulation of toll-like receptor signaling pathway	5 (0.25%)	10 (0.08%)	0.012355	0.106376
458	GO:0044786	cell cycle DNA replication	5 (0.25%)	10 (0.08%)	0.012355	0.106376
459	GO:0061640	cytoskeleton-dependent cytokinesis	5 (0.25%)	10 (0.08%)	0.012355	0.106376
460	GO:0051272	positive regulation of cellular component movement	20 (1%)	76 (0.6%)	0.012741	0.109464
461	GO:0009117	nucleotide metabolic process	57 (2.84%)	271 (2.14%)	0.01297	0.111188
462	GO:0007010	cytoskeleton organization	116 (5.79%)	605 (4.78%)	0.013287	0.113662
463	GO:0048562	embryonic organ morphogenesis	31 (1.55%)	132 (1.04%)	0.013453	0.114494
464	GO:0006261	DNA-dependent DNA replication	10 (0.5%)	30 (0.24%)	0.013793	0.114494
465	GO:0045058	T cell selection	10 (0.5%)	30 (0.24%)	0.013793	0.114494
466	GO:0050870	positive regulation of T cell activation	10 (0.5%)	30 (0.24%)	0.013793	0.114494
467	GO:1903039	positive regulation of leukocyte cell-cell adhesion	10 (0.5%)	30 (0.24%)	0.013793	0.114494
468	GO:0002532	production of molecular mediator involved in inflammatory response	3 (0.15%)	4 (0.03%)	0.013935	0.114494
469	GO:0002544	chronic inflammatory response	3 (0.15%)	4 (0.03%)	0.013935	0.114494
470	GO:0002676	regulation of chronic inflammatory response	3 (0.15%)	4 (0.03%)	0.013935	0.114494
471	GO:0006828	manganese ion transport	3 (0.15%)	4 (0.03%)	0.013935	0.114494
472	GO:0006837	serotonin transport	3 (0.15%)	4 (0.03%)	0.013935	0.114494
473	GO:0008356	asymmetric cell division	3 (0.15%)	4 (0.03%)	0.013935	0.114494
474	GO:0010511	regulation of phosphatidylinositol biosynthetic process	3 (0.15%)	4 (0.03%)	0.013935	0.114494
475	GO:0033194	response to hydroperoxide	3 (0.15%)	4 (0.03%)	0.013935	0.114494
476	GO:0042749	regulation of circadian sleep/wake cycle	3 (0.15%)	4 (0.03%)	0.013935	0.114494
477	GO:0044381	glucose import in response to insulin stimulus	3 (0.15%)	4 (0.03%)	0.013935	0.114494
478	GO:0060638	mesenchymal-epithelial cell signaling	3 (0.15%)	4 (0.03%)	0.013935	0.114494
479	GO:0071071	regulation of phospholipid biosynthetic process	3 (0.15%)	4 (0.03%)	0.013935	0.114494
480	GO:0086010	membrane depolarization during action potential	3 (0.15%)	4 (0.03%)	0.013935	0.114494
481	GO:1902667	regulation of axon guidance	3 (0.15%)	4 (0.03%)	0.013935	0.114494
482	GO:0044283	small molecule biosynthetic process	28 (1.4%)	117 (0.92%)	0.01419	0.116295
483	GO:0002690	positive regulation of leukocyte chemotaxis	12 (0.6%)	39 (0.31%)	0.014411	0.116295
484	GO:0051325	interphase	12 (0.6%)	39 (0.31%)	0.014411	0.116295
485	GO:0045785	positive regulation of cell adhesion	19 (0.95%)	72 (0.57%)	0.014509	0.116295
486	GO:0071310	cellular response to organic substance	107 (5.34%)	555 (4.38%)	0.014543	0.116295
487	GO:1903530	regulation of secretion by cell	36 (1.8%)	159 (1.25%)	0.014603	0.116295
488	GO:0002438	acute inflammatory response to antigenic stimulus	4 (0.2%)	7 (0.06%)	0.01461	0.116295
489	GO:0002691	regulation of cellular extravasation	4 (0.2%)	7 (0.06%)	0.01461	0.116295
490	GO:0002864	regulation of acute inflammatory response to antigenic stimulus	4 (0.2%)	7 (0.06%)	0.01461	0.116295
491	GO:0032225	regulation of synaptic transmission, dopaminergic	4 (0.2%)	7 (0.06%)	0.01461	0.116295
492	GO:0035872	nucleotide-binding domain, leucine rich repeat containing receptor signaling pathway	4 (0.2%)	7 (0.06%)	0.01461	0.116295
493	GO:0045940	positive regulation of steroid metabolic process	4 (0.2%)	7 (0.06%)	0.01461	0.116295
494	GO:0048747	muscle fiber development	4 (0.2%)	7 (0.06%)	0.01461	0.116295
495	GO:0070423	nucleotide-binding oligomerization domain containing signaling pathway	4 (0.2%)	7 (0.06%)	0.01461	0.116295
496	GO:1903510	mucopolysaccharide metabolic process	4 (0.2%)	7 (0.06%)	0.01461	0.116295
497	GO:0002673	regulation of acute inflammatory response	9 (0.45%)	26 (0.21%)	0.014755	0.116295
498	GO:2000106	regulation of leukocyte apoptotic process	9 (0.45%)	26 (0.21%)	0.014755	0.116295
499	GO:0002833	positive regulation of response to biotic stimulus	6 (0.3%)	14 (0.11%)	0.014831	0.116295
500	GO:0002861	regulation of inflammatory response to antigenic stimulus	6 (0.3%)	14 (0.11%)	0.014831	0.116295
501	GO:0009310	amine catabolic process	6 (0.3%)	14 (0.11%)	0.014831	0.116295
502	GO:0045582	positive regulation of T cell differentiation	6 (0.3%)	14 (0.11%)	0.014831	0.116295
503	GO:0045621	positive regulation of lymphocyte differentiation	6 (0.3%)	14 (0.11%)	0.014831	0.116295
504	GO:0030323	respiratory tube development	24 (1.2%)	97 (0.77%)	0.014831	0.116295
505	GO:0019637	organophosphate metabolic process	91 (4.54%)	464 (3.66%)	0.015014	0.117492
506	GO:0043086	negative regulation of catalytic activity	41 (2.05%)	186 (1.47%)	0.015114	0.118047
507	GO:0055065	metal ion homeostasis	60 (2.99%)	290 (2.29%)	0.015438	0.119716
508	GO:0006836	neurotransmitter transport	8 (0.4%)	22 (0.17%)	0.015449	0.119716
509	GO:0032635	interleukin-6 production	8 (0.4%)	22 (0.17%)	0.015449	0.119716
510	GO:0032675	regulation of interleukin-6 production	8 (0.4%)	22 (0.17%)	0.015449	0.119716
511	GO:0043368	positive T cell selection	7 (0.35%)	18 (0.14%)	0.015619	0.120563
512	GO:0055006	cardiac cell development	7 (0.35%)	18 (0.14%)	0.015619	0.120563
513	GO:0097305	response to alcohol	17 (0.85%)	63 (0.5%)	0.016151	0.124421
514	GO:0006631	fatty acid metabolic process	38 (1.9%)	171 (1.35%)	0.016592	0.127168
515	GO:0035108	limb morphogenesis	25 (1.25%)	103 (0.81%)	0.016604	0.127168
516	GO:0060173	limb development	25 (1.25%)	103 (0.81%)	0.016604	0.127168
517	GO:0016043	cellular component organization	576 (28.74%)	3394 (26.79%)	0.017155	0.131132
518	GO:0006458	'de novo' protein folding	10 (0.5%)	31 (0.24%)	0.017544	0.133078
519	GO:0010517	regulation of phospholipase activity	10 (0.5%)	31 (0.24%)	0.017544	0.133078
520	GO:0030834	regulation of actin filament depolymerization	10 (0.5%)	31 (0.24%)	0.017544	0.133078
521	GO:1901879	regulation of protein depolymerization	10 (0.5%)	31 (0.24%)	0.017544	0.133078
522	GO:0006066	alcohol metabolic process	36 (1.8%)	161 (1.27%)	0.017624	0.133427
523	GO:0007204	positive regulation of cytosolic calcium ion concentration	15 (0.75%)	54 (0.43%)	0.017741	0.134055
524	GO:0060537	muscle tissue development	41 (2.05%)	188 (1.48%)	0.017955	0.135415
525	GO:0044092	negative regulation of molecular function	64 (3.19%)	315 (2.49%)	0.018514	0.139365
526	GO:0009628	response to abiotic stimulus	84 (4.19%)	428 (3.38%)	0.018558	0.139431
527	GO:0042493	response to drug	13 (0.65%)	45 (0.36%)	0.019077	0.142146
528	GO:0002702	positive regulation of production of molecular mediator of immune response	9 (0.45%)	27 (0.21%)	0.019099	0.142146
529	GO:0014897	striated muscle hypertrophy	9 (0.45%)	27 (0.21%)	0.019099	0.142146
530	GO:0031497	chromatin assembly	9 (0.45%)	27 (0.21%)	0.019099	0.142146
531	GO:0043550	regulation of lipid kinase activity	9 (0.45%)	27 (0.21%)	0.019099	0.142146
532	GO:0007611	learning or memory	22 (1.1%)	89 (0.7%)	0.019293	0.143052
533	GO:0050890	cognition	22 (1.1%)	89 (0.7%)	0.019293	0.143052
534	GO:0015850	organic hydroxy compound transport	20 (1%)	79 (0.62%)	0.019406	0.143619
535	GO:0071840	cellular component organization or biogenesis	586 (29.24%)	3462 (27.32%)	0.019565	0.144527
536	GO:0070227	lymphocyte apoptotic process	11 (0.55%)	36 (0.28%)	0.019777	0.145817
537	GO:0032611	interleukin-1 beta production	8 (0.4%)	23 (0.18%)	0.020478	0.150429
538	GO:0051983	regulation of chromosome segregation	8 (0.4%)	23 (0.18%)	0.020478	0.150429
539	GO:0009612	response to mechanical stimulus	15 (0.75%)	55 (0.43%)	0.020928	0.153447
540	GO:0033554	cellular response to stress	134 (6.69%)	720 (5.68%)	0.021108	0.153989
541	GO:0009165	nucleotide biosynthetic process	36 (1.8%)	163 (1.29%)	0.021125	0.153989
542	GO:0043065	positive regulation of apoptotic process	29 (1.45%)	126 (0.99%)	0.021383	0.153989
543	GO:0051179	localization	605 (30.19%)	3584 (28.29%)	0.021398	0.153989
544	GO:0044070	regulation of anion transport	7 (0.35%)	19 (0.15%)	0.021425	0.153989
545	GO:0000038	very long-chain fatty acid metabolic process	6 (0.3%)	15 (0.12%)	0.02147	0.153989
546	GO:0001890	placenta development	6 (0.3%)	15 (0.12%)	0.02147	0.153989
547	GO:0001892	embryonic placenta development	6 (0.3%)	15 (0.12%)	0.02147	0.153989
548	GO:0003044	regulation of systemic arterial blood pressure mediated by a chemical signal	6 (0.3%)	15 (0.12%)	0.02147	0.153989
549	GO:0010623	developmental programmed cell death	6 (0.3%)	15 (0.12%)	0.02147	0.153989
550	GO:0035914	skeletal muscle cell differentiation	6 (0.3%)	15 (0.12%)	0.02147	0.153989
551	GO:0060706	cell differentiation involved in embryonic placenta development	6 (0.3%)	15 (0.12%)	0.02147	0.153989
552	GO:0007599	hemostasis	38 (1.9%)	174 (1.37%)	0.021598	0.154629
553	GO:0006333	chromatin assembly or disassembly	10 (0.5%)	32 (0.25%)	0.021995	0.156905
554	GO:0030042	actin filament depolymerization	10 (0.5%)	32 (0.25%)	0.021995	0.156905
555	GO:0032640	tumor necrosis factor production	18 (0.9%)	70 (0.55%)	0.022084	0.157254
556	GO:0032412	regulation of ion transmembrane transporter activity	19 (0.95%)	75 (0.59%)	0.022169	0.157572
557	GO:0051052	regulation of DNA metabolic process	34 (1.7%)	153 (1.21%)	0.022495	0.159607
558	GO:0022414	reproductive process	126 (6.29%)	675 (5.33%)	0.022776	0.159656
559	GO:0002526	acute inflammatory response	13 (0.65%)	46 (0.36%)	0.022852	0.159656
560	GO:0046058	cAMP metabolic process	13 (0.65%)	46 (0.36%)	0.022852	0.159656
561	GO:0000003	reproduction	127 (6.34%)	681 (5.37%)	0.022921	0.159656
562	GO:0006470	protein dephosphorylation	36 (1.8%)	164 (1.29%)	0.023072	0.159656
563	GO:0090407	organophosphate biosynthetic process	43 (2.15%)	202 (1.59%)	0.023192	0.159656
564	GO:0051050	positive regulation of transport	45 (2.25%)	213 (1.68%)	0.023294	0.159656
565	GO:0043068	positive regulation of programmed cell death	29 (1.45%)	127 (1%)	0.023652	0.159656
566	GO:0030801	positive regulation of cyclic nucleotide metabolic process	14 (0.7%)	51 (0.4%)	0.023835	0.159656
567	GO:0045981	positive regulation of nucleotide metabolic process	14 (0.7%)	51 (0.4%)	0.023835	0.159656
568	GO:0051320	S phase	11 (0.55%)	37 (0.29%)	0.024233	0.159656
569	GO:0002204	somatic recombination of immunoglobulin genes involved in immune response	9 (0.45%)	28 (0.22%)	0.024298	0.159656
570	GO:0002208	somatic diversification of immunoglobulins involved in immune response	9 (0.45%)	28 (0.22%)	0.024298	0.159656
571	GO:0006909	phagocytosis	9 (0.45%)	28 (0.22%)	0.024298	0.159656
572	GO:0008217	regulation of blood pressure	15 (0.75%)	56 (0.44%)	0.02453	0.159656
573	GO:0051924	regulation of calcium ion transport	15 (0.75%)	56 (0.44%)	0.02453	0.159656
574	GO:0043280	positive regulation of cysteine-type endopeptidase activity involved in apoptotic process	16 (0.8%)	61 (0.48%)	0.024987	0.159656
575	GO:2001056	positive regulation of cysteine-type endopeptidase activity	16 (0.8%)	61 (0.48%)	0.024987	0.159656
576	GO:0000212	meiotic spindle organization	2 (0.1%)	2 (0.02%)	0.025007	0.159656
577	GO:0000724	double-strand break repair via homologous recombination	2 (0.1%)	2 (0.02%)	0.025007	0.159656
578	GO:0001794	type IIa hypersensitivity	2 (0.1%)	2 (0.02%)	0.025007	0.159656
579	GO:0001796	regulation of type IIa hypersensitivity	2 (0.1%)	2 (0.02%)	0.025007	0.159656
580	GO:0001802	type III hypersensitivity	2 (0.1%)	2 (0.02%)	0.025007	0.159656
581	GO:0001803	regulation of type III hypersensitivity	2 (0.1%)	2 (0.02%)	0.025007	0.159656
582	GO:0002445	type II hypersensitivity	2 (0.1%)	2 (0.02%)	0.025007	0.159656
583	GO:0002579	positive regulation of antigen processing and presentation	2 (0.1%)	2 (0.02%)	0.025007	0.159656
584	GO:0002581	negative regulation of antigen processing and presentation of peptide or polysaccharide antigen via MHC class II	2 (0.1%)	2 (0.02%)	0.025007	0.159656
585	GO:0002582	positive regulation of antigen processing and presentation of peptide or polysaccharide antigen via MHC class II	2 (0.1%)	2 (0.02%)	0.025007	0.159656
586	GO:0002892	regulation of type II hypersensitivity	2 (0.1%)	2 (0.02%)	0.025007	0.159656
587	GO:0007143	female meiotic division	2 (0.1%)	2 (0.02%)	0.025007	0.159656
588	GO:0009750	response to fructose	2 (0.1%)	2 (0.02%)	0.025007	0.159656
589	GO:0010663	positive regulation of striated muscle cell apoptotic process	2 (0.1%)	2 (0.02%)	0.025007	0.159656
590	GO:0010833	telomere maintenance via telomere lengthening	2 (0.1%)	2 (0.02%)	0.025007	0.159656
591	GO:0010992	ubiquitin homeostasis	2 (0.1%)	2 (0.02%)	0.025007	0.159656
592	GO:0010993	regulation of ubiquitin homeostasis	2 (0.1%)	2 (0.02%)	0.025007	0.159656
593	GO:0014062	regulation of serotonin secretion	2 (0.1%)	2 (0.02%)	0.025007	0.159656
594	GO:0014912	negative regulation of smooth muscle cell migration	2 (0.1%)	2 (0.02%)	0.025007	0.159656
595	GO:0015691	cadmium ion transport	2 (0.1%)	2 (0.02%)	0.025007	0.159656
596	GO:0019627	urea metabolic process	2 (0.1%)	2 (0.02%)	0.025007	0.159656
597	GO:0019731	antibacterial humoral response	2 (0.1%)	2 (0.02%)	0.025007	0.159656
598	GO:0030852	regulation of granulocyte differentiation	2 (0.1%)	2 (0.02%)	0.025007	0.159656
599	GO:0031055	chromatin remodeling at centromere	2 (0.1%)	2 (0.02%)	0.025007	0.159656
600	GO:0031290	retinal ganglion cell axon guidance	2 (0.1%)	2 (0.02%)	0.025007	0.159656
601	GO:0031952	regulation of protein autophosphorylation	2 (0.1%)	2 (0.02%)	0.025007	0.159656
602	GO:0031954	positive regulation of protein autophosphorylation	2 (0.1%)	2 (0.02%)	0.025007	0.159656
603	GO:0032875	regulation of DNA endoreduplication	2 (0.1%)	2 (0.02%)	0.025007	0.159656
604	GO:0036035	osteoclast development	2 (0.1%)	2 (0.02%)	0.025007	0.159656
605	GO:0042023	DNA endoreduplication	2 (0.1%)	2 (0.02%)	0.025007	0.159656
606	GO:0046622	positive regulation of organ growth	2 (0.1%)	2 (0.02%)	0.025007	0.159656
607	GO:0046688	response to copper ion	2 (0.1%)	2 (0.02%)	0.025007	0.159656
608	GO:0046777	protein autophosphorylation	2 (0.1%)	2 (0.02%)	0.025007	0.159656
609	GO:0048755	branching morphogenesis of a nerve	2 (0.1%)	2 (0.02%)	0.025007	0.159656
610	GO:0051103	DNA ligation involved in DNA repair	2 (0.1%)	2 (0.02%)	0.025007	0.159656
611	GO:0051709	regulation of killing of cells of other organism	2 (0.1%)	2 (0.02%)	0.025007	0.159656
612	GO:0070426	positive regulation of nucleotide-binding oligomerization domain containing signaling pathway	2 (0.1%)	2 (0.02%)	0.025007	0.159656
613	GO:0070948	regulation of neutrophil mediated cytotoxicity	2 (0.1%)	2 (0.02%)	0.025007	0.159656
614	GO:0070949	regulation of neutrophil mediated killing of symbiont cell	2 (0.1%)	2 (0.02%)	0.025007	0.159656
615	GO:0070950	regulation of neutrophil mediated killing of bacterium	2 (0.1%)	2 (0.02%)	0.025007	0.159656
616	GO:0090101	negative regulation of transmembrane receptor protein serine/threonine kinase signaling pathway	2 (0.1%)	2 (0.02%)	0.025007	0.159656
617	GO:0090259	regulation of retinal ganglion cell axon guidance	2 (0.1%)	2 (0.02%)	0.025007	0.159656
618	GO:0090400	stress-induced premature senescence	2 (0.1%)	2 (0.02%)	0.025007	0.159656
619	GO:0098751	bone cell development	2 (0.1%)	2 (0.02%)	0.025007	0.159656
620	GO:0022898	regulation of transmembrane transporter activity	19 (0.95%)	76 (0.6%)	0.025311	0.161078
621	GO:0001504	neurotransmitter uptake	4 (0.2%)	8 (0.06%)	0.025596	0.161078
622	GO:0002347	response to tumor cell	4 (0.2%)	8 (0.06%)	0.025596	0.161078
623	GO:0002707	negative regulation of lymphocyte mediated immunity	4 (0.2%)	8 (0.06%)	0.025596	0.161078
624	GO:0033627	cell adhesion mediated by integrin	4 (0.2%)	8 (0.06%)	0.025596	0.161078
625	GO:0050853	B cell receptor signaling pathway	4 (0.2%)	8 (0.06%)	0.025596	0.161078
626	GO:0050855	regulation of B cell receptor signaling pathway	4 (0.2%)	8 (0.06%)	0.025596	0.161078
627	GO:0051937	catecholamine transport	4 (0.2%)	8 (0.06%)	0.025596	0.161078
628	GO:0055094	response to lipoprotein particle	4 (0.2%)	8 (0.06%)	0.025596	0.161078
629	GO:0034220	ion transmembrane transport	48 (2.4%)	231 (1.82%)	0.025978	0.163188
630	GO:0009306	protein secretion	35 (1.75%)	160 (1.26%)	0.026014	0.163188
631	GO:0050801	ion homeostasis	72 (3.59%)	366 (2.89%)	0.026318	0.164829
632	GO:0032637	interleukin-8 production	8 (0.4%)	24 (0.19%)	0.026567	0.165865
633	GO:0032677	regulation of interleukin-8 production	8 (0.4%)	24 (0.19%)	0.026567	0.165865
634	GO:0051960	regulation of nervous system development	43 (2.15%)	204 (1.61%)	0.027045	0.16803
635	GO:0007088	regulation of mitotic nuclear division	13 (0.65%)	47 (0.37%)	0.027153	0.16803
636	GO:0035270	endocrine system development	13 (0.65%)	47 (0.37%)	0.027153	0.16803
637	GO:0030336	negative regulation of cell migration	10 (0.5%)	33 (0.26%)	0.027211	0.16803
638	GO:0032612	interleukin-1 production	10 (0.5%)	33 (0.26%)	0.027211	0.16803
639	GO:0051271	negative regulation of cellular component movement	10 (0.5%)	33 (0.26%)	0.027211	0.16803
640	GO:2000146	negative regulation of cell motility	10 (0.5%)	33 (0.26%)	0.027211	0.16803
641	GO:0035107	appendage morphogenesis	26 (1.3%)	113 (0.89%)	0.028306	0.174214
642	GO:0006163	purine nucleotide metabolic process	35 (1.75%)	161 (1.27%)	0.028345	0.174214
643	GO:0071900	regulation of protein serine/threonine kinase activity	35 (1.75%)	161 (1.27%)	0.028345	0.174214
644	GO:0002294	CD4-positive, alpha-beta T cell differentiation involved in immune response	7 (0.35%)	20 (0.16%)	0.028571	0.175082
645	GO:0006275	regulation of DNA replication	15 (0.75%)	57 (0.45%)	0.028575	0.175082
646	GO:0071706	tumor necrosis factor superfamily cytokine production	18 (0.9%)	72 (0.57%)	0.028958	0.176729
647	GO:0034765	regulation of ion transmembrane transport	25 (1.25%)	108 (0.85%)	0.029023	0.176729
648	GO:0048511	rhythmic process	25 (1.25%)	108 (0.85%)	0.029023	0.176729
649	GO:0050708	regulation of protein secretion	25 (1.25%)	108 (0.85%)	0.029023	0.176729
650	GO:0010522	regulation of calcium ion transport into cytosol	11 (0.55%)	38 (0.3%)	0.029377	0.177506
651	GO:0001990	regulation of systemic arterial blood pressure by hormone	5 (0.25%)	12 (0.09%)	0.02951	0.177506
652	GO:0002026	regulation of the force of heart contraction	5 (0.25%)	12 (0.09%)	0.02951	0.177506
653	GO:0034367	macromolecular complex remodeling	5 (0.25%)	12 (0.09%)	0.02951	0.177506
654	GO:0034368	protein-lipid complex remodeling	5 (0.25%)	12 (0.09%)	0.02951	0.177506
655	GO:0034369	plasma lipoprotein particle remodeling	5 (0.25%)	12 (0.09%)	0.02951	0.177506
656	GO:0043383	negative T cell selection	5 (0.25%)	12 (0.09%)	0.02951	0.177506
657	GO:0071624	positive regulation of granulocyte chemotaxis	5 (0.25%)	12 (0.09%)	0.02951	0.177506
658	GO:0051128	regulation of cellular component organization	191 (9.53%)	1067 (8.42%)	0.029719	0.178493
659	GO:0007052	mitotic spindle organization	6 (0.3%)	16 (0.13%)	0.029856	0.179044
660	GO:0016445	somatic diversification of immunoglobulins	9 (0.45%)	29 (0.23%)	0.030428	0.179751
661	GO:0016447	somatic recombination of immunoglobulin gene segments	9 (0.45%)	29 (0.23%)	0.030428	0.179751
662	GO:0072091	regulation of stem cell proliferation	9 (0.45%)	29 (0.23%)	0.030428	0.179751
663	GO:0031323	regulation of cellular metabolic process	491 (24.5%)	2896 (22.86%)	0.030582	0.179751
664	GO:0002719	negative regulation of cytokine production involved in immune response	3 (0.15%)	5 (0.04%)	0.030747	0.179751
665	GO:0002888	positive regulation of myeloid leukocyte mediated immunity	3 (0.15%)	5 (0.04%)	0.030747	0.179751
666	GO:0003085	negative regulation of systemic arterial blood pressure	3 (0.15%)	5 (0.04%)	0.030747	0.179751
667	GO:0010043	response to zinc ion	3 (0.15%)	5 (0.04%)	0.030747	0.179751
668	GO:0032715	negative regulation of interleukin-6 production	3 (0.15%)	5 (0.04%)	0.030747	0.179751
669	GO:0036037	CD8-positive, alpha-beta T cell activation	3 (0.15%)	5 (0.04%)	0.030747	0.179751
670	GO:0042745	circadian sleep/wake cycle	3 (0.15%)	5 (0.04%)	0.030747	0.179751
671	GO:0043370	regulation of CD4-positive, alpha-beta T cell differentiation	3 (0.15%)	5 (0.04%)	0.030747	0.179751
672	GO:0045776	negative regulation of blood pressure	3 (0.15%)	5 (0.04%)	0.030747	0.179751
673	GO:0046638	positive regulation of alpha-beta T cell differentiation	3 (0.15%)	5 (0.04%)	0.030747	0.179751
674	GO:0070944	neutrophil mediated killing of bacterium	3 (0.15%)	5 (0.04%)	0.030747	0.179751
675	GO:0071241	cellular response to inorganic substance	3 (0.15%)	5 (0.04%)	0.030747	0.179751
676	GO:2000514	regulation of CD4-positive, alpha-beta T cell activation	3 (0.15%)	5 (0.04%)	0.030747	0.179751
677	GO:0006939	smooth muscle contraction	12 (0.6%)	43 (0.34%)	0.030939	0.180608
678	GO:0009892	negative regulation of metabolic process	142 (7.09%)	777 (6.13%)	0.031185	0.181774
679	GO:0010959	regulation of metal ion transport	26 (1.3%)	114 (0.9%)	0.031332	0.1822
680	GO:0048514	blood vessel morphogenesis	39 (1.95%)	184 (1.45%)	0.03135	0.1822
681	GO:0042592	homeostatic process	146 (7.29%)	801 (6.32%)	0.031579	0.183263
682	GO:0072089	stem cell proliferation	13 (0.65%)	48 (0.38%)	0.032018	0.185534
683	GO:0001818	negative regulation of cytokine production	25 (1.25%)	109 (0.86%)	0.03219	0.186257
684	GO:0001944	vasculature development	49 (2.45%)	240 (1.89%)	0.032961	0.190434
685	GO:0009968	negative regulation of signal transduction	69 (3.44%)	353 (2.79%)	0.033018	0.190434
686	GO:0060538	skeletal muscle organ development	15 (0.75%)	58 (0.46%)	0.033091	0.190434
687	GO:0010950	positive regulation of endopeptidase activity	16 (0.8%)	63 (0.5%)	0.033226	0.190434
688	GO:0000018	regulation of DNA recombination	10 (0.5%)	34 (0.27%)	0.033252	0.190434
689	GO:0015718	monocarboxylic acid transport	10 (0.5%)	34 (0.27%)	0.033252	0.190434
690	GO:0071417	cellular response to organonitrogen compound	10 (0.5%)	34 (0.27%)	0.033252	0.190434
691	GO:0055086	nucleobase-containing small molecule metabolic process	63 (3.14%)	319 (2.52%)	0.033297	0.190434
692	GO:0006690	icosanoid metabolic process	8 (0.4%)	25 (0.2%)	0.033806	0.191955
693	GO:0010518	positive regulation of phospholipase activity	8 (0.4%)	25 (0.2%)	0.033806	0.191955
694	GO:0060193	positive regulation of lipase activity	8 (0.4%)	25 (0.2%)	0.033806	0.191955
695	GO:0070228	regulation of lymphocyte apoptotic process	8 (0.4%)	25 (0.2%)	0.033806	0.191955
696	GO:1901568	fatty acid derivative metabolic process	8 (0.4%)	25 (0.2%)	0.033806	0.191955
697	GO:0050767	regulation of neurogenesis	39 (1.95%)	185 (1.46%)	0.03386	0.191987
698	GO:0032940	secretion by cell	56 (2.79%)	280 (2.21%)	0.034523	0.195465
699	GO:0002562	somatic diversification of immune receptors via germline recombination within a single locus	11 (0.55%)	39 (0.31%)	0.035256	0.199047
700	GO:0016444	somatic cell DNA recombination	11 (0.55%)	39 (0.31%)	0.035256	0.199047
701	GO:0051345	positive regulation of hydrolase activity	28 (1.4%)	126 (0.99%)	0.035787	0.201754
702	GO:0035150	regulation of tube size	12 (0.6%)	44 (0.35%)	0.03662	0.204988
703	GO:0050880	regulation of blood vessel size	12 (0.6%)	44 (0.35%)	0.03662	0.204988
704	GO:0060401	cytosolic calcium ion transport	12 (0.6%)	44 (0.35%)	0.03662	0.204988
705	GO:0060402	calcium ion transport into cytosol	12 (0.6%)	44 (0.35%)	0.03662	0.204988
706	GO:1901699	cellular response to nitrogen compound	12 (0.6%)	44 (0.35%)	0.03662	0.204988
707	GO:0048878	chemical homeostasis	102 (5.09%)	546 (4.31%)	0.036807	0.205744
708	GO:0001754	eye photoreceptor cell differentiation	7 (0.35%)	21 (0.17%)	0.037167	0.207171
709	GO:0007044	cell-substrate junction assembly	7 (0.35%)	21 (0.17%)	0.037167	0.207171
710	GO:0010810	regulation of cell-substrate adhesion	18 (0.9%)	74 (0.58%)	0.037314	0.207589
711	GO:0030804	positive regulation of cyclic nucleotide biosynthetic process	13 (0.65%)	49 (0.39%)	0.037481	0.207589
712	GO:0030810	positive regulation of nucleotide biosynthetic process	13 (0.65%)	49 (0.39%)	0.037481	0.207589
713	GO:0048644	muscle organ morphogenesis	13 (0.65%)	49 (0.39%)	0.037481	0.207589
714	GO:0019915	lipid storage	9 (0.45%)	30 (0.24%)	0.037557	0.207589
715	GO:0032768	regulation of monooxygenase activity	9 (0.45%)	30 (0.24%)	0.037557	0.207589
716	GO:0030326	embryonic limb morphogenesis	17 (0.85%)	69 (0.54%)	0.037742	0.208321
717	GO:0007507	heart development	36 (1.8%)	170 (1.34%)	0.037879	0.208494
718	GO:0072521	purine-containing compound metabolic process	36 (1.8%)	170 (1.34%)	0.037879	0.208494
719	GO:0051260	protein homooligomerization	14 (0.7%)	54 (0.43%)	0.037948	0.208583
720	GO:0040013	negative regulation of locomotion	15 (0.75%)	59 (0.47%)	0.038106	0.208913
721	GO:0097193	intrinsic apoptotic signaling pathway	26 (1.3%)	116 (0.92%)	0.038114	0.208913
722	GO:0045935	positive regulation of nucleobase-containing compound metabolic process	53 (2.64%)	265 (2.09%)	0.038841	0.212602
723	GO:0048468	cell development	181 (9.03%)	1016 (8.02%)	0.039395	0.215336
724	GO:0006310	DNA recombination	21 (1.05%)	90 (0.71%)	0.03956	0.215939
725	GO:0060627	regulation of vesicle-mediated transport	30 (1.5%)	138 (1.09%)	0.040003	0.216042
726	GO:0033077	T cell differentiation in thymus	6 (0.3%)	17 (0.13%)	0.040128	0.216042
727	GO:0042093	T-helper cell differentiation	6 (0.3%)	17 (0.13%)	0.040128	0.216042
728	GO:0051693	actin filament capping	6 (0.3%)	17 (0.13%)	0.040128	0.216042
729	GO:0071594	thymocyte aggregation	6 (0.3%)	17 (0.13%)	0.040128	0.216042
730	GO:0086001	cardiac muscle cell action potential	6 (0.3%)	17 (0.13%)	0.040128	0.216042
731	GO:0048706	embryonic skeletal system development	10 (0.5%)	35 (0.28%)	0.04017	0.216042
732	GO:0051438	regulation of ubiquitin-protein transferase activity	10 (0.5%)	35 (0.28%)	0.04017	0.216042
733	GO:0002279	mast cell activation involved in immune response	4 (0.2%)	9 (0.07%)	0.040399	0.216042
734	GO:0030540	female genitalia development	4 (0.2%)	9 (0.07%)	0.040399	0.216042
735	GO:0032370	positive regulation of lipid transport	4 (0.2%)	9 (0.07%)	0.040399	0.216042
736	GO:0042402	cellular biogenic amine catabolic process	4 (0.2%)	9 (0.07%)	0.040399	0.216042
737	GO:0045576	mast cell activation	4 (0.2%)	9 (0.07%)	0.040399	0.216042
738	GO:0060359	response to ammonium ion	4 (0.2%)	9 (0.07%)	0.040399	0.216042
739	GO:0098657	import into cell	4 (0.2%)	9 (0.07%)	0.040399	0.216042
740	GO:0032409	regulation of transporter activity	20 (1%)	85 (0.67%)	0.040471	0.216139
741	GO:0055080	cation homeostasis	65 (3.24%)	334 (2.64%)	0.040725	0.217201
742	GO:0051302	regulation of cell division	19 (0.95%)	80 (0.63%)	0.041324	0.219558
743	GO:0009620	response to fungus	5 (0.25%)	13 (0.1%)	0.041851	0.219558
744	GO:0032459	regulation of protein oligomerization	5 (0.25%)	13 (0.1%)	0.041851	0.219558
745	GO:0033081	regulation of T cell differentiation in thymus	5 (0.25%)	13 (0.1%)	0.041851	0.219558
746	GO:0042462	eye photoreceptor cell development	5 (0.25%)	13 (0.1%)	0.041851	0.219558
747	GO:0043044	ATP-dependent chromatin remodeling	5 (0.25%)	13 (0.1%)	0.041851	0.219558
748	GO:0043114	regulation of vascular permeability	5 (0.25%)	13 (0.1%)	0.041851	0.219558
749	GO:0043486	histone exchange	5 (0.25%)	13 (0.1%)	0.041851	0.219558
750	GO:0051353	positive regulation of oxidoreductase activity	5 (0.25%)	13 (0.1%)	0.041851	0.219558
751	GO:0051384	response to glucocorticoid	5 (0.25%)	13 (0.1%)	0.041851	0.219558
752	GO:2000398	regulation of thymocyte aggregation	5 (0.25%)	13 (0.1%)	0.041851	0.219558
753	GO:0034762	regulation of transmembrane transport	26 (1.3%)	117 (0.92%)	0.041889	0.219558
754	GO:0051235	maintenance of location	26 (1.3%)	117 (0.92%)	0.041889	0.219558
755	GO:0030183	B cell differentiation	8 (0.4%)	26 (0.21%)	0.042273	0.221275
756	GO:0050896	response to stimulus	843 (42.07%)	5107 (40.31%)	0.04255	0.222428
757	GO:0035113	embryonic appendage morphogenesis	17 (0.85%)	70 (0.55%)	0.042765	0.223259
758	GO:0023057	negative regulation of signaling	69 (3.44%)	358 (2.83%)	0.043086	0.22464
759	GO:0007126	meiotic nuclear division	16 (0.8%)	65 (0.51%)	0.043294	0.225427
760	GO:0000819	sister chromatid segregation	13 (0.65%)	50 (0.39%)	0.043575	0.226291
761	GO:0010212	response to ionizing radiation	13 (0.65%)	50 (0.39%)	0.043575	0.226291
762	GO:1901698	response to nitrogen compound	51 (2.54%)	256 (2.02%)	0.044693	0.231792
763	GO:0044702	single organism reproductive process	101 (5.04%)	545 (4.3%)	0.045179	0.233398
764	GO:0008406	gonad development	20 (1%)	86 (0.68%)	0.045179	0.233398
765	GO:0030100	regulation of endocytosis	20 (1%)	86 (0.68%)	0.045179	0.233398
766	GO:0045786	negative regulation of cell cycle	19 (0.95%)	81 (0.64%)	0.046275	0.238446
767	GO:1901615	organic hydroxy compound metabolic process	47 (2.35%)	234 (1.85%)	0.046277	0.238446
768	GO:0006820	anion transport	56 (2.79%)	285 (2.25%)	0.046413	0.238833
769	GO:0097190	apoptotic signaling pathway	50 (2.5%)	251 (1.98%)	0.046505	0.238994
770	GO:0002275	myeloid cell activation involved in immune response	7 (0.35%)	22 (0.17%)	0.047302	0.242437
771	GO:0006874	cellular calcium ion homeostasis	30 (1.5%)	140 (1.1%)	0.047359	0.242437
772	GO:0055074	calcium ion homeostasis	30 (1.5%)	140 (1.1%)	0.047359	0.242437
773	GO:0009187	cyclic nucleotide metabolic process	22 (1.1%)	97 (0.77%)	0.047466	0.242672
774	GO:0009150	purine ribonucleotide metabolic process	32 (1.6%)	151 (1.19%)	0.047636	0.24312
775	GO:0009314	response to radiation	43 (2.15%)	212 (1.67%)	0.047677	0.24312
776	GO:0006306	DNA methylation	10 (0.5%)	36 (0.28%)	0.048014	0.243714
777	GO:0006835	dicarboxylic acid transport	10 (0.5%)	36 (0.28%)	0.048014	0.243714
778	GO:0009190	cyclic nucleotide biosynthetic process	17 (0.85%)	71 (0.56%)	0.048249	0.243714
779	GO:0009308	amine metabolic process	17 (0.85%)	71 (0.56%)	0.048249	0.243714
780	GO:0030802	regulation of cyclic nucleotide biosynthetic process	17 (0.85%)	71 (0.56%)	0.048249	0.243714
781	GO:0030808	regulation of nucleotide biosynthetic process	17 (0.85%)	71 (0.56%)	0.048249	0.243714
782	GO:0044106	cellular amine metabolic process	17 (0.85%)	71 (0.56%)	0.048249	0.243714
783	GO:0033993	response to lipid	55 (2.74%)	280 (2.21%)	0.048286	0.243714
784	GO:0098771	inorganic ion homeostasis	66 (3.29%)	343 (2.71%)	0.048389	0.243922
785	GO:0048736	appendage development	27 (1.35%)	124 (0.98%)	0.04851	0.244218
786	GO:0010648	negative regulation of cell communication	71 (3.54%)	372 (2.94%)	0.048824	0.245489
787	GO:0060191	regulation of lipase activity	11 (0.55%)	41 (0.32%)	0.049393	0.248033
788	GO:0009259	ribonucleotide metabolic process	33 (1.65%)	157 (1.24%)	0.049568	0.248522
789	GO:0043066	negative regulation of apoptotic process	42 (2.1%)	207 (1.63%)	0.049616	0.248522
790	GO:0006305	DNA alkylation	12 (0.6%)	46 (0.36%)	0.05011	0.249713
791	GO:0060415	muscle tissue morphogenesis	12 (0.6%)	46 (0.36%)	0.05011	0.249713
792	GO:0051783	regulation of nuclear division	14 (0.7%)	56 (0.44%)	0.05017	0.249713
793	GO:1901990	regulation of mitotic cell cycle phase transition	14 (0.7%)	56 (0.44%)	0.05017	0.249713
794	GO:0019725	cellular homeostasis	69 (3.44%)	361 (2.85%)	0.05017	0.249713
795	GO:0007017	microtubule-based process	62 (3.09%)	321 (2.53%)	0.050946	0.253254
796	GO:0006260	DNA replication	19 (0.95%)	82 (0.65%)	0.051638	0.256372
797	GO:0031294	lymphocyte costimulation	8 (0.4%)	27 (0.21%)	0.05203	0.257997
798	GO:0032787	monocarboxylic acid metabolic process	53 (2.64%)	270 (2.13%)	0.052277	0.258573
799	GO:0051173	positive regulation of nitrogen compound metabolic process	53 (2.64%)	270 (2.13%)	0.052277	0.258573
800	GO:0010466	negative regulation of peptidase activity	22 (1.1%)	98 (0.77%)	0.052408	0.258896
801	GO:0051241	negative regulation of multicellular organismal process	54 (2.69%)	276 (2.18%)	0.053179	0.259674
802	GO:0009888	tissue development	149 (7.44%)	834 (6.58%)	0.053308	0.259674
803	GO:0033043	regulation of organelle organization	88 (4.39%)	473 (3.73%)	0.053824	0.259674
804	GO:0050804	modulation of synaptic transmission	24 (1.2%)	109 (0.86%)	0.053896	0.259674
805	GO:0051480	regulation of cytosolic calcium ion concentration	21 (1.05%)	93 (0.73%)	0.054079	0.259674
806	GO:0002446	neutrophil mediated immunity	3 (0.15%)	6 (0.05%)	0.05434	0.259674
807	GO:0002467	germinal center formation	3 (0.15%)	6 (0.05%)	0.05434	0.259674
808	GO:0002689	negative regulation of leukocyte chemotaxis	3 (0.15%)	6 (0.05%)	0.05434	0.259674
809	GO:0003209	cardiac atrium morphogenesis	3 (0.15%)	6 (0.05%)	0.05434	0.259674
810	GO:0018107	peptidyl-threonine phosphorylation	3 (0.15%)	6 (0.05%)	0.05434	0.259674
811	GO:0018149	peptide cross-linking	3 (0.15%)	6 (0.05%)	0.05434	0.259674
812	GO:0018210	peptidyl-threonine modification	3 (0.15%)	6 (0.05%)	0.05434	0.259674
813	GO:0019933	cAMP-mediated signaling	3 (0.15%)	6 (0.05%)	0.05434	0.259674
814	GO:0021546	rhombomere development	3 (0.15%)	6 (0.05%)	0.05434	0.259674
815	GO:0022037	metencephalon development	3 (0.15%)	6 (0.05%)	0.05434	0.259674
816	GO:0031268	pseudopodium organization	3 (0.15%)	6 (0.05%)	0.05434	0.259674
817	GO:0031269	pseudopodium assembly	3 (0.15%)	6 (0.05%)	0.05434	0.259674
818	GO:0032615	interleukin-12 production	3 (0.15%)	6 (0.05%)	0.05434	0.259674
819	GO:0032655	regulation of interleukin-12 production	3 (0.15%)	6 (0.05%)	0.05434	0.259674
820	GO:0032733	positive regulation of interleukin-10 production	3 (0.15%)	6 (0.05%)	0.05434	0.259674
821	GO:0034776	response to histamine	3 (0.15%)	6 (0.05%)	0.05434	0.259674
822	GO:0035336	long-chain fatty-acyl-CoA metabolic process	3 (0.15%)	6 (0.05%)	0.05434	0.259674
823	GO:0043949	regulation of cAMP-mediated signaling	3 (0.15%)	6 (0.05%)	0.05434	0.259674
824	GO:0048512	circadian behavior	3 (0.15%)	6 (0.05%)	0.05434	0.259674
825	GO:0051873	killing by host of symbiont cells	3 (0.15%)	6 (0.05%)	0.05434	0.259674
826	GO:0070942	neutrophil mediated cytotoxicity	3 (0.15%)	6 (0.05%)	0.05434	0.259674
827	GO:0070943	neutrophil mediated killing of symbiont cell	3 (0.15%)	6 (0.05%)	0.05434	0.259674
828	GO:0016311	dephosphorylation	36 (1.8%)	175 (1.38%)	0.054973	0.262347
829	GO:1902229	regulation of intrinsic apoptotic signaling pathway in response to DNA damage	9 (0.45%)	32 (0.25%)	0.055038	0.262347
830	GO:0043281	regulation of cysteine-type endopeptidase activity involved in apoptotic process	16 (0.8%)	67 (0.53%)	0.055364	0.262347
831	GO:2000116	regulation of cysteine-type endopeptidase activity	16 (0.8%)	67 (0.53%)	0.055364	0.262347
832	GO:0007268	synaptic transmission	34 (1.7%)	164 (1.29%)	0.055388	0.262347
833	GO:0099536	synaptic signaling	34 (1.7%)	164 (1.29%)	0.055388	0.262347
834	GO:0099537	trans-synaptic signaling	34 (1.7%)	164 (1.29%)	0.055388	0.262347
835	GO:0051301	cell division	28 (1.4%)	131 (1.03%)	0.05543	0.262347
836	GO:1901565	organonitrogen compound catabolic process	20 (1%)	88 (0.69%)	0.055756	0.263573
837	GO:1901987	regulation of cell cycle phase transition	15 (0.75%)	62 (0.49%)	0.056378	0.266195
838	GO:0045744	negative regulation of G-protein coupled receptor protein signaling pathway	10 (0.5%)	37 (0.29%)	0.056821	0.267525
839	GO:0006693	prostaglandin metabolic process	5 (0.25%)	14 (0.11%)	0.056863	0.267525
840	GO:2000377	regulation of reactive oxygen species metabolic process	5 (0.25%)	14 (0.11%)	0.056863	0.267525
841	GO:0045862	positive regulation of proteolysis	19 (0.95%)	83 (0.66%)	0.057424	0.269847
842	GO:0019693	ribose phosphate metabolic process	33 (1.65%)	159 (1.25%)	0.057634	0.270509
843	GO:0007568	aging	13 (0.65%)	52 (0.41%)	0.057766	0.270806
844	GO:0055085	transmembrane transport	49 (2.45%)	249 (1.97%)	0.057897	0.271098
845	GO:0006996	organelle organization	299 (14.92%)	1746 (13.78%)	0.058273	0.272539
846	GO:0006940	regulation of smooth muscle contraction	7 (0.35%)	23 (0.18%)	0.059037	0.273467
847	GO:0015908	fatty acid transport	7 (0.35%)	23 (0.18%)	0.059037	0.273467
848	GO:0070613	regulation of protein processing	7 (0.35%)	23 (0.18%)	0.059037	0.273467
849	GO:1903317	regulation of protein maturation	7 (0.35%)	23 (0.18%)	0.059037	0.273467
850	GO:0010332	response to gamma radiation	4 (0.2%)	10 (0.08%)	0.059094	0.273467
851	GO:0010884	positive regulation of lipid storage	4 (0.2%)	10 (0.08%)	0.059094	0.273467
852	GO:0032760	positive regulation of tumor necrosis factor production	4 (0.2%)	10 (0.08%)	0.059094	0.273467
853	GO:0072160	nephron tubule epithelial cell differentiation	4 (0.2%)	10 (0.08%)	0.059094	0.273467
854	GO:1903557	positive regulation of tumor necrosis factor superfamily cytokine production	4 (0.2%)	10 (0.08%)	0.059094	0.273467
855	GO:0035295	tube development	66 (3.29%)	347 (2.74%)	0.059166	0.273476
856	GO:1902578	single-organism localization	335 (16.72%)	1968 (15.53%)	0.060124	0.277582
857	GO:0010921	regulation of phosphatase activity	17 (0.85%)	73 (0.58%)	0.060669	0.279771
858	GO:0045137	development of primary sexual characteristics	20 (1%)	89 (0.7%)	0.061649	0.283959
859	GO:0009611	response to wounding	38 (1.9%)	188 (1.48%)	0.062304	0.28664
860	GO:0010883	regulation of lipid storage	8 (0.4%)	28 (0.22%)	0.063123	0.289569
861	GO:0046660	female sex differentiation	8 (0.4%)	28 (0.22%)	0.063123	0.289569
862	GO:0010243	response to organonitrogen compound	45 (2.25%)	228 (1.8%)	0.064144	0.289569
863	GO:0003006	developmental process involved in reproduction	60 (2.99%)	314 (2.48%)	0.064323	0.289569
864	GO:0071705	nitrogen compound transport	60 (2.99%)	314 (2.48%)	0.064323	0.289569
865	GO:0048738	cardiac muscle tissue development	14 (0.7%)	58 (0.46%)	0.064872	0.289569
866	GO:0006813	potassium ion transport	9 (0.45%)	33 (0.26%)	0.065473	0.289569
867	GO:0048704	embryonic skeletal system morphogenesis	9 (0.45%)	33 (0.26%)	0.065473	0.289569
868	GO:0065004	protein-DNA complex assembly	9 (0.45%)	33 (0.26%)	0.065473	0.289569
869	GO:0010469	regulation of receptor activity	13 (0.65%)	53 (0.42%)	0.065909	0.289569
870	GO:0034764	positive regulation of transmembrane transport	10 (0.5%)	38 (0.3%)	0.066623	0.289569
871	GO:0044728	DNA methylation or demethylation	10 (0.5%)	38 (0.3%)	0.066623	0.289569
872	GO:0014013	regulation of gliogenesis	12 (0.6%)	48 (0.38%)	0.066635	0.289569
873	GO:0019218	regulation of steroid metabolic process	12 (0.6%)	48 (0.38%)	0.066635	0.289569
874	GO:0032874	positive regulation of stress-activated MAPK cascade	12 (0.6%)	48 (0.38%)	0.066635	0.289569
875	GO:0070304	positive regulation of stress-activated protein kinase signaling cascade	12 (0.6%)	48 (0.38%)	0.066635	0.289569
876	GO:0033238	regulation of cellular amine metabolic process	6 (0.3%)	19 (0.15%)	0.06667	0.289569
877	GO:0002200	somatic diversification of immune receptors	11 (0.55%)	43 (0.34%)	0.066929	0.289569
878	GO:0038034	signal transduction in absence of ligand	11 (0.55%)	43 (0.34%)	0.066929	0.289569
879	GO:0000076	DNA replication checkpoint	2 (0.1%)	3 (0.02%)	0.067117	0.289569
880	GO:0000737	DNA catabolic process, endonucleolytic	2 (0.1%)	3 (0.02%)	0.067117	0.289569
881	GO:0001806	type IV hypersensitivity	2 (0.1%)	3 (0.02%)	0.067117	0.289569
882	GO:0001807	regulation of type IV hypersensitivity	2 (0.1%)	3 (0.02%)	0.067117	0.289569
883	GO:0002468	dendritic cell antigen processing and presentation	2 (0.1%)	3 (0.02%)	0.067117	0.289569
884	GO:0002578	negative regulation of antigen processing and presentation	2 (0.1%)	3 (0.02%)	0.067117	0.289569
885	GO:0003093	regulation of glomerular filtration	2 (0.1%)	3 (0.02%)	0.067117	0.289569
886	GO:0003094	glomerular filtration	2 (0.1%)	3 (0.02%)	0.067117	0.289569
887	GO:0003096	renal sodium ion transport	2 (0.1%)	3 (0.02%)	0.067117	0.289569
888	GO:0003099	positive regulation of the force of heart contraction by chemical signal	2 (0.1%)	3 (0.02%)	0.067117	0.289569
889	GO:0003188	heart valve formation	2 (0.1%)	3 (0.02%)	0.067117	0.289569
890	GO:0006563	L-serine metabolic process	2 (0.1%)	3 (0.02%)	0.067117	0.289569
891	GO:0007339	binding of sperm to zona pellucida	2 (0.1%)	3 (0.02%)	0.067117	0.289569
892	GO:0009200	deoxyribonucleoside triphosphate metabolic process	2 (0.1%)	3 (0.02%)	0.067117	0.289569
893	GO:0009211	pyrimidine deoxyribonucleoside triphosphate metabolic process	2 (0.1%)	3 (0.02%)	0.067117	0.289569
894	GO:0010982	regulation of high-density lipoprotein particle clearance	2 (0.1%)	3 (0.02%)	0.067117	0.289569
895	GO:0015740	C4-dicarboxylate transport	2 (0.1%)	3 (0.02%)	0.067117	0.289569
896	GO:0018027	peptidyl-lysine dimethylation	2 (0.1%)	3 (0.02%)	0.067117	0.289569
897	GO:0030908	protein splicing	2 (0.1%)	3 (0.02%)	0.067117	0.289569
898	GO:0031033	myosin filament organization	2 (0.1%)	3 (0.02%)	0.067117	0.289569
899	GO:0032305	positive regulation of icosanoid secretion	2 (0.1%)	3 (0.02%)	0.067117	0.289569
900	GO:0032515	negative regulation of phosphoprotein phosphatase activity	2 (0.1%)	3 (0.02%)	0.067117	0.289569
901	GO:0032692	negative regulation of interleukin-1 production	2 (0.1%)	3 (0.02%)	0.067117	0.289569
902	GO:0034285	response to disaccharide	2 (0.1%)	3 (0.02%)	0.067117	0.289569
903	GO:0034384	high-density lipoprotein particle clearance	2 (0.1%)	3 (0.02%)	0.067117	0.289569
904	GO:0042116	macrophage activation	2 (0.1%)	3 (0.02%)	0.067117	0.289569
905	GO:0042482	positive regulation of odontogenesis	2 (0.1%)	3 (0.02%)	0.067117	0.289569
906	GO:0045822	negative regulation of heart contraction	2 (0.1%)	3 (0.02%)	0.067117	0.289569
907	GO:0045921	positive regulation of exocytosis	2 (0.1%)	3 (0.02%)	0.067117	0.289569
908	GO:0046620	regulation of organ growth	2 (0.1%)	3 (0.02%)	0.067117	0.289569
909	GO:0050919	negative chemotaxis	2 (0.1%)	3 (0.02%)	0.067117	0.289569
910	GO:0051225	spindle assembly	2 (0.1%)	3 (0.02%)	0.067117	0.289569
911	GO:0051934	catecholamine uptake involved in synaptic transmission	2 (0.1%)	3 (0.02%)	0.067117	0.289569
912	GO:0071312	cellular response to alkaloid	2 (0.1%)	3 (0.02%)	0.067117	0.289569
913	GO:0071941	nitrogen cycle metabolic process	2 (0.1%)	3 (0.02%)	0.067117	0.289569
914	GO:0090493	catecholamine uptake	2 (0.1%)	3 (0.02%)	0.067117	0.289569
915	GO:1903523	negative regulation of blood circulation	2 (0.1%)	3 (0.02%)	0.067117	0.289569
916	GO:2000193	positive regulation of fatty acid transport	2 (0.1%)	3 (0.02%)	0.067117	0.289569
917	GO:0072503	cellular divalent inorganic cation homeostasis	31 (1.55%)	150 (1.18%)	0.067226	0.289724
918	GO:0035304	regulation of protein dephosphorylation	17 (0.85%)	74 (0.58%)	0.067634	0.291167
919	GO:0007267	cell-cell signaling	67 (3.34%)	356 (2.81%)	0.068943	0.296477
920	GO:0010952	positive regulation of peptidase activity	16 (0.8%)	69 (0.54%)	0.069578	0.298882
921	GO:0090066	regulation of anatomical structure size	41 (2.05%)	207 (1.63%)	0.071094	0.305065
922	GO:0032946	positive regulation of mononuclear cell proliferation	7 (0.35%)	24 (0.19%)	0.072407	0.310363
923	GO:0043069	negative regulation of programmed cell death	42 (2.1%)	213 (1.68%)	0.072495	0.310403
924	GO:0050673	epithelial cell proliferation	29 (1.45%)	140 (1.1%)	0.072928	0.311757
925	GO:0010975	regulation of neuron projection development	23 (1.15%)	107 (0.84%)	0.072969	0.311757
926	GO:0032102	negative regulation of response to external stimulus	14 (0.7%)	59 (0.47%)	0.0732	0.312402
927	GO:0007269	neurotransmitter secretion	5 (0.25%)	15 (0.12%)	0.074559	0.31548
928	GO:0055013	cardiac muscle cell development	5 (0.25%)	15 (0.12%)	0.074559	0.31548
929	GO:0071375	cellular response to peptide hormone stimulus	5 (0.25%)	15 (0.12%)	0.074559	0.31548
930	GO:0071825	protein-lipid complex subunit organization	5 (0.25%)	15 (0.12%)	0.074559	0.31548
931	GO:0071827	plasma lipoprotein particle organization	5 (0.25%)	15 (0.12%)	0.074559	0.31548
932	GO:0090183	regulation of kidney development	5 (0.25%)	15 (0.12%)	0.074559	0.31548
933	GO:0099531	presynaptic process involved in synaptic transmission	5 (0.25%)	15 (0.12%)	0.074559	0.31548
934	GO:1901653	cellular response to peptide	5 (0.25%)	15 (0.12%)	0.074559	0.31548
935	GO:0007623	circadian rhythm	13 (0.65%)	54 (0.43%)	0.074774	0.315714
936	GO:0048705	skeletal system morphogenesis	13 (0.65%)	54 (0.43%)	0.074774	0.315714
937	GO:0002637	regulation of immunoglobulin production	8 (0.4%)	29 (0.23%)	0.075579	0.317414
938	GO:0006353	DNA-templated transcription, termination	8 (0.4%)	29 (0.23%)	0.075579	0.317414
939	GO:0006721	terpenoid metabolic process	8 (0.4%)	29 (0.23%)	0.075579	0.317414
940	GO:0022900	electron transport chain	8 (0.4%)	29 (0.23%)	0.075579	0.317414
941	GO:0033559	unsaturated fatty acid metabolic process	8 (0.4%)	29 (0.23%)	0.075579	0.317414
942	GO:1904062	regulation of cation transmembrane transport	12 (0.6%)	49 (0.39%)	0.07609	0.318884
943	GO:0030029	actin filament-based process	68 (3.39%)	364 (2.87%)	0.076157	0.318884
944	GO:0044765	single-organism transport	319 (15.92%)	1881 (14.85%)	0.076171	0.318884
945	GO:0007548	sex differentiation	24 (1.2%)	113 (0.89%)	0.076328	0.319206
946	GO:0080090	regulation of primary metabolic process	456 (22.75%)	2727 (21.52%)	0.076626	0.320113
947	GO:0014896	muscle hypertrophy	9 (0.45%)	34 (0.27%)	0.077072	0.320283
948	GO:0030193	regulation of blood coagulation	9 (0.45%)	34 (0.27%)	0.077072	0.320283
949	GO:0034767	positive regulation of ion transmembrane transport	9 (0.45%)	34 (0.27%)	0.077072	0.320283
950	GO:0051340	regulation of ligase activity	9 (0.45%)	34 (0.27%)	0.077072	0.320283
951	GO:1900046	regulation of hemostasis	9 (0.45%)	34 (0.27%)	0.077072	0.320283
952	GO:1902107	positive regulation of leukocyte differentiation	10 (0.5%)	39 (0.31%)	0.077439	0.320819
953	GO:0008645	hexose transport	16 (0.8%)	70 (0.55%)	0.077522	0.320819
954	GO:1901701	cellular response to oxygen-containing compound	16 (0.8%)	70 (0.55%)	0.077522	0.320819
955	GO:0043623	cellular protein complex assembly	46 (2.3%)	237 (1.87%)	0.077573	0.320819
956	GO:0072507	divalent inorganic cation homeostasis	31 (1.55%)	152 (1.2%)	0.077607	0.320819
957	GO:0080135	regulation of cellular response to stress	40 (2%)	203 (1.6%)	0.078719	0.325076
958	GO:0050794	regulation of cellular process	1022 (51%)	6276 (49.53%)	0.080163	0.330695
959	GO:0007009	plasma membrane organization	18 (0.9%)	81 (0.64%)	0.080265	0.33077
960	GO:0001963	synaptic transmission, dopaminergic	4 (0.2%)	11 (0.09%)	0.081583	0.334111
961	GO:0003230	cardiac atrium development	4 (0.2%)	11 (0.09%)	0.081583	0.334111
962	GO:0003254	regulation of membrane depolarization	4 (0.2%)	11 (0.09%)	0.081583	0.334111
963	GO:0015800	acidic amino acid transport	4 (0.2%)	11 (0.09%)	0.081583	0.334111
964	GO:0015813	L-glutamate transport	4 (0.2%)	11 (0.09%)	0.081583	0.334111
965	GO:0032770	positive regulation of monooxygenase activity	4 (0.2%)	11 (0.09%)	0.081583	0.334111
966	GO:0001912	positive regulation of leukocyte mediated cytotoxicity	6 (0.3%)	20 (0.16%)	0.082998	0.335797
967	GO:0002639	positive regulation of immunoglobulin production	6 (0.3%)	20 (0.16%)	0.082998	0.335797
968	GO:0009225	nucleotide-sugar metabolic process	6 (0.3%)	20 (0.16%)	0.082998	0.335797
969	GO:0035303	regulation of dephosphorylation	17 (0.85%)	76 (0.6%)	0.083133	0.335797
970	GO:0000052	citrulline metabolic process	3 (0.15%)	7 (0.06%)	0.084137	0.335797
971	GO:0002675	positive regulation of acute inflammatory response	3 (0.15%)	7 (0.06%)	0.084137	0.335797
972	GO:0002701	negative regulation of production of molecular mediator of immune response	3 (0.15%)	7 (0.06%)	0.084137	0.335797
973	GO:0002713	negative regulation of B cell mediated immunity	3 (0.15%)	7 (0.06%)	0.084137	0.335797
974	GO:0002890	negative regulation of immunoglobulin mediated immune response	3 (0.15%)	7 (0.06%)	0.084137	0.335797
975	GO:0006598	polyamine catabolic process	3 (0.15%)	7 (0.06%)	0.084137	0.335797
976	GO:0006661	phosphatidylinositol biosynthetic process	3 (0.15%)	7 (0.06%)	0.084137	0.335797
977	GO:0007622	rhythmic behavior	3 (0.15%)	7 (0.06%)	0.084137	0.335797
978	GO:0007638	mechanosensory behavior	3 (0.15%)	7 (0.06%)	0.084137	0.335797
979	GO:0016079	synaptic vesicle exocytosis	3 (0.15%)	7 (0.06%)	0.084137	0.335797
980	GO:0019240	citrulline biosynthetic process	3 (0.15%)	7 (0.06%)	0.084137	0.335797
981	GO:0031640	killing of cells of other organism	3 (0.15%)	7 (0.06%)	0.084137	0.335797
982	GO:0032728	positive regulation of interferon-beta production	3 (0.15%)	7 (0.06%)	0.084137	0.335797
983	GO:0032731	positive regulation of interleukin-1 beta production	3 (0.15%)	7 (0.06%)	0.084137	0.335797
984	GO:0032732	positive regulation of interleukin-1 production	3 (0.15%)	7 (0.06%)	0.084137	0.335797
985	GO:0035455	response to interferon-alpha	3 (0.15%)	7 (0.06%)	0.084137	0.335797
986	GO:0050000	chromosome localization	3 (0.15%)	7 (0.06%)	0.084137	0.335797
987	GO:0051883	killing of cells in other organism involved in symbiotic interaction	3 (0.15%)	7 (0.06%)	0.084137	0.335797
988	GO:0060231	mesenchymal to epithelial transition	3 (0.15%)	7 (0.06%)	0.084137	0.335797
989	GO:0098801	regulation of renal system process	3 (0.15%)	7 (0.06%)	0.084137	0.335797
990	GO:0099504	synaptic vesicle cycle	3 (0.15%)	7 (0.06%)	0.084137	0.335797
991	GO:0002065	columnar/cuboidal epithelial cell differentiation	13 (0.65%)	55 (0.43%)	0.084374	0.335797
992	GO:0008630	intrinsic apoptotic signaling pathway in response to DNA damage	13 (0.65%)	55 (0.43%)	0.084374	0.335797
993	GO:0098813	nuclear chromosome segregation	13 (0.65%)	55 (0.43%)	0.084374	0.335797
994	GO:0006814	sodium ion transport	19 (0.95%)	87 (0.69%)	0.085045	0.338126
995	GO:0034622	cellular macromolecular complex assembly	66 (3.29%)	355 (2.8%)	0.085877	0.341092
996	GO:0051091	positive regulation of sequence-specific DNA binding transcription factor activity	21 (1.05%)	98 (0.77%)	0.085999	0.341233
997	GO:0000904	cell morphogenesis involved in differentiation	62 (3.09%)	332 (2.62%)	0.087388	0.346173
998	GO:0042743	hydrogen peroxide metabolic process	7 (0.35%)	25 (0.2%)	0.087419	0.346173
999	GO:0030177	positive regulation of Wnt signaling pathway	15 (0.75%)	66 (0.52%)	0.088959	0.350871
1000	GO:0051494	negative regulation of cytoskeleton organization	15 (0.75%)	66 (0.52%)	0.088959	0.350871
1001	GO:0055001	muscle cell development	15 (0.75%)	66 (0.52%)	0.088959	0.350871
1002	GO:0000082	G1/S transition of mitotic cell cycle	10 (0.5%)	40 (0.32%)	0.08928	0.350871
1003	GO:0021675	nerve development	10 (0.5%)	40 (0.32%)	0.08928	0.350871
1004	GO:0044843	cell cycle G1/S phase transition	10 (0.5%)	40 (0.32%)	0.08928	0.350871
1005	GO:0051899	membrane depolarization	8 (0.4%)	30 (0.24%)	0.089405	0.350871
1006	GO:0097006	regulation of plasma lipoprotein particle levels	8 (0.4%)	30 (0.24%)	0.089405	0.350871
1007	GO:0097192	extrinsic apoptotic signaling pathway in absence of ligand	8 (0.4%)	30 (0.24%)	0.089405	0.350871
1008	GO:0055008	cardiac muscle tissue morphogenesis	9 (0.45%)	35 (0.28%)	0.089846	0.352254
1009	GO:0014070	response to organic cyclic compound	60 (2.99%)	321 (2.53%)	0.090142	0.353063
1010	GO:0009891	positive regulation of biosynthetic process	55 (2.74%)	292 (2.3%)	0.090723	0.354988
1011	GO:0031328	positive regulation of cellular biosynthetic process	46 (2.3%)	240 (1.89%)	0.091326	0.356994
1012	GO:0061448	connective tissue development	14 (0.7%)	61 (0.48%)	0.091866	0.358749
1013	GO:0007399	nervous system development	146 (7.29%)	834 (6.58%)	0.092261	0.359938
1014	GO:0006082	organic acid metabolic process	92 (4.59%)	511 (4.03%)	0.094701	0.367249
1015	GO:0001570	vasculogenesis	5 (0.25%)	16 (0.13%)	0.094879	0.367249
1016	GO:0001961	positive regulation of cytokine-mediated signaling pathway	5 (0.25%)	16 (0.13%)	0.094879	0.367249
1017	GO:0003382	epithelial cell morphogenesis	5 (0.25%)	16 (0.13%)	0.094879	0.367249
1018	GO:0017145	stem cell division	5 (0.25%)	16 (0.13%)	0.094879	0.367249
1019	GO:0046605	regulation of centrosome cycle	5 (0.25%)	16 (0.13%)	0.094879	0.367249
1020	GO:0060760	positive regulation of response to cytokine stimulus	5 (0.25%)	16 (0.13%)	0.094879	0.367249
1021	GO:0071173	spindle assembly checkpoint	5 (0.25%)	16 (0.13%)	0.094879	0.367249
1022	GO:0008643	carbohydrate transport	16 (0.8%)	72 (0.57%)	0.095132	0.367507
1023	GO:0015749	monosaccharide transport	16 (0.8%)	72 (0.57%)	0.095132	0.367507
1024	GO:0006974	cellular response to DNA damage stimulus	63 (3.14%)	340 (2.68%)	0.096181	0.370837
1025	GO:0051130	positive regulation of cellular component organization	63 (3.14%)	340 (2.68%)	0.096181	0.370837
1026	GO:0002831	regulation of response to biotic stimulus	12 (0.6%)	51 (0.4%)	0.097444	0.374976
1027	GO:0014065	phosphatidylinositol 3-kinase signaling	12 (0.6%)	51 (0.4%)	0.097444	0.374976
1028	GO:0045087	innate immune response	27 (1.35%)	133 (1.05%)	0.098586	0.379
1029	GO:0031398	positive regulation of protein ubiquitination	11 (0.55%)	46 (0.36%)	0.099965	0.383556
1030	GO:1903322	positive regulation of protein modification by small protein conjugation or removal	11 (0.55%)	46 (0.36%)	0.099965	0.383556
1031	GO:0021602	cranial nerve morphogenesis	6 (0.3%)	21 (0.17%)	0.10133	0.387288
1032	GO:0031343	positive regulation of cell killing	6 (0.3%)	21 (0.17%)	0.10133	0.387288
1033	GO:0032651	regulation of interleukin-1 beta production	6 (0.3%)	21 (0.17%)	0.10133	0.387288
1034	GO:0045604	regulation of epidermal cell differentiation	6 (0.3%)	21 (0.17%)	0.10133	0.387288
1035	GO:0044236	multicellular organism metabolic process	10 (0.5%)	41 (0.32%)	0.102146	0.389923
1036	GO:0055002	striated muscle cell development	14 (0.7%)	62 (0.49%)	0.102217	0.389923
1037	GO:0008154	actin polymerization or depolymerization	26 (1.3%)	128 (1.01%)	0.102929	0.391883
1038	GO:0008285	negative regulation of cell proliferation	26 (1.3%)	128 (1.01%)	0.102929	0.391883
1039	GO:0000079	regulation of cyclin-dependent protein serine/threonine kinase activity	9 (0.45%)	36 (0.28%)	0.10379	0.394024
1040	GO:0045639	positive regulation of myeloid cell differentiation	9 (0.45%)	36 (0.28%)	0.10379	0.394024
1041	GO:1904029	regulation of cyclin-dependent protein kinase activity	9 (0.45%)	36 (0.28%)	0.10379	0.394024
1042	GO:0070665	positive regulation of leukocyte proliferation	7 (0.35%)	26 (0.21%)	0.104052	0.394639
1043	GO:0051146	striated muscle cell differentiation	22 (1.1%)	106 (0.84%)	0.105468	0.399628
1044	GO:0009123	nucleoside monophosphate metabolic process	13 (0.65%)	57 (0.45%)	0.105799	0.400494
1045	GO:0030799	regulation of cyclic nucleotide metabolic process	18 (0.9%)	84 (0.66%)	0.105933	0.400618
1046	GO:0030162	regulation of proteolysis	51 (2.54%)	272 (2.15%)	0.106209	0.401281
1047	GO:0045597	positive regulation of cell differentiation	59 (2.94%)	319 (2.52%)	0.107157	0.404292
1048	GO:0045664	regulation of neuron differentiation	25 (1.25%)	123 (0.97%)	0.107495	0.404292
1049	GO:0014706	striated muscle tissue development	34 (1.7%)	174 (1.37%)	0.107537	0.404292
1050	GO:0046889	positive regulation of lipid biosynthetic process	4 (0.2%)	12 (0.09%)	0.10762	0.404292
1051	GO:0086002	cardiac muscle cell action potential involved in contraction	4 (0.2%)	12 (0.09%)	0.10762	0.404292
1052	GO:0086003	cardiac muscle cell contraction	4 (0.2%)	12 (0.09%)	0.10762	0.404292
1053	GO:0051090	regulation of sequence-specific DNA binding transcription factor activity	28 (1.4%)	140 (1.1%)	0.108292	0.40616
1054	GO:0019752	carboxylic acid metabolic process	87 (4.34%)	485 (3.83%)	0.108323	0.40616
1055	GO:0007519	skeletal muscle tissue development	12 (0.6%)	52 (0.41%)	0.109348	0.409227
1056	GO:0009141	nucleoside triphosphate metabolic process	12 (0.6%)	52 (0.41%)	0.109348	0.409227
1057	GO:0051716	cellular response to stimulus	641 (31.99%)	3902 (30.8%)	0.109544	0.40957
1058	GO:0031098	stress-activated protein kinase signaling cascade	21 (1.05%)	101 (0.8%)	0.110121	0.410563
1059	GO:0050678	regulation of epithelial cell proliferation	21 (1.05%)	101 (0.8%)	0.110121	0.410563
1060	GO:0051403	stress-activated MAPK cascade	21 (1.05%)	101 (0.8%)	0.110121	0.410563
1061	GO:0048469	cell maturation	11 (0.55%)	47 (0.37%)	0.112794	0.411618
1062	GO:0008037	cell recognition	14 (0.7%)	63 (0.5%)	0.113246	0.411618
1063	GO:0010639	negative regulation of organelle organization	25 (1.25%)	124 (0.98%)	0.115363	0.411618
1064	GO:0042886	amide transport	25 (1.25%)	124 (0.98%)	0.115363	0.411618
1065	GO:0032872	regulation of stress-activated MAPK cascade	18 (0.9%)	85 (0.67%)	0.1155	0.411618
1066	GO:0070302	regulation of stress-activated protein kinase signaling cascade	18 (0.9%)	85 (0.67%)	0.1155	0.411618
1067	GO:0009124	nucleoside monophosphate biosynthetic process	10 (0.5%)	42 (0.33%)	0.116029	0.411618
1068	GO:0009411	response to UV	10 (0.5%)	42 (0.33%)	0.116029	0.411618
1069	GO:0051208	sequestering of calcium ion	10 (0.5%)	42 (0.33%)	0.116029	0.411618
1070	GO:0051282	regulation of sequestering of calcium ion	10 (0.5%)	42 (0.33%)	0.116029	0.411618
1071	GO:0051283	negative regulation of sequestering of calcium ion	10 (0.5%)	42 (0.33%)	0.116029	0.411618
1072	GO:0072593	reactive oxygen species metabolic process	13 (0.65%)	58 (0.46%)	0.117622	0.411618
1073	GO:0007613	memory	5 (0.25%)	17 (0.13%)	0.117692	0.411618
1074	GO:0010823	negative regulation of mitochondrion organization	5 (0.25%)	17 (0.13%)	0.117692	0.411618
1075	GO:0035567	non-canonical Wnt signaling pathway	5 (0.25%)	17 (0.13%)	0.117692	0.411618
1076	GO:0042310	vasoconstriction	5 (0.25%)	17 (0.13%)	0.117692	0.411618
1077	GO:0060048	cardiac muscle contraction	5 (0.25%)	17 (0.13%)	0.117692	0.411618
1078	GO:0070670	response to interleukin-4	5 (0.25%)	17 (0.13%)	0.117692	0.411618
1079	GO:0009988	cell-cell recognition	9 (0.45%)	37 (0.29%)	0.118887	0.411618
1080	GO:0000060	protein import into nucleus, translocation	3 (0.15%)	8 (0.06%)	0.119262	0.411618
1081	GO:0002228	natural killer cell mediated immunity	3 (0.15%)	8 (0.06%)	0.119262	0.411618
1082	GO:0002715	regulation of natural killer cell mediated immunity	3 (0.15%)	8 (0.06%)	0.119262	0.411618
1083	GO:0002717	positive regulation of natural killer cell mediated immunity	3 (0.15%)	8 (0.06%)	0.119262	0.411618
1084	GO:0003177	pulmonary valve development	3 (0.15%)	8 (0.06%)	0.119262	0.411618
1085	GO:0010662	regulation of striated muscle cell apoptotic process	3 (0.15%)	8 (0.06%)	0.119262	0.411618
1086	GO:0030497	fatty acid elongation	3 (0.15%)	8 (0.06%)	0.119262	0.411618
1087	GO:0031281	positive regulation of cyclase activity	3 (0.15%)	8 (0.06%)	0.119262	0.411618
1088	GO:0032608	interferon-beta production	3 (0.15%)	8 (0.06%)	0.119262	0.411618
1089	GO:0032613	interleukin-10 production	3 (0.15%)	8 (0.06%)	0.119262	0.411618
1090	GO:0032648	regulation of interferon-beta production	3 (0.15%)	8 (0.06%)	0.119262	0.411618
1091	GO:0032653	regulation of interleukin-10 production	3 (0.15%)	8 (0.06%)	0.119262	0.411618
1092	GO:0033158	regulation of protein import into nucleus, translocation	3 (0.15%)	8 (0.06%)	0.119262	0.411618
1093	GO:0035265	organ growth	3 (0.15%)	8 (0.06%)	0.119262	0.411618
1094	GO:0045762	positive regulation of adenylate cyclase activity	3 (0.15%)	8 (0.06%)	0.119262	0.411618
1095	GO:0046635	positive regulation of alpha-beta T cell activation	3 (0.15%)	8 (0.06%)	0.119262	0.411618
1096	GO:0050729	positive regulation of inflammatory response	3 (0.15%)	8 (0.06%)	0.119262	0.411618
1097	GO:0051852	disruption by host of symbiont cells	3 (0.15%)	8 (0.06%)	0.119262	0.411618
1098	GO:0060306	regulation of membrane repolarization	3 (0.15%)	8 (0.06%)	0.119262	0.411618
1099	GO:0072182	regulation of nephron tubule epithelial cell differentiation	3 (0.15%)	8 (0.06%)	0.119262	0.411618
1100	GO:0072215	regulation of metanephros development	3 (0.15%)	8 (0.06%)	0.119262	0.411618
1101	GO:0097205	renal filtration	3 (0.15%)	8 (0.06%)	0.119262	0.411618
1102	GO:2000379	positive regulation of reactive oxygen species metabolic process	3 (0.15%)	8 (0.06%)	0.119262	0.411618
1103	GO:0051704	multi-organism process	186 (9.28%)	1087 (8.58%)	0.119648	0.411618
1104	GO:0098660	inorganic ion transmembrane transport	19 (0.95%)	91 (0.72%)	0.120156	0.411618
1105	GO:0098662	inorganic cation transmembrane transport	19 (0.95%)	91 (0.72%)	0.120156	0.411618
1106	GO:0000083	regulation of transcription involved in G1/S transition of mitotic cell cycle	2 (0.1%)	4 (0.03%)	0.120298	0.411618
1107	GO:0001911	negative regulation of leukocyte mediated cytotoxicity	2 (0.1%)	4 (0.03%)	0.120298	0.411618
1108	GO:0002634	regulation of germinal center formation	2 (0.1%)	4 (0.03%)	0.120298	0.411618
1109	GO:0003057	regulation of the force of heart contraction by chemical signal	2 (0.1%)	4 (0.03%)	0.120298	0.411618
1110	GO:0003337	mesenchymal to epithelial transition involved in metanephros morphogenesis	2 (0.1%)	4 (0.03%)	0.120298	0.411618
1111	GO:0003339	regulation of mesenchymal to epithelial transition involved in metanephros morphogenesis	2 (0.1%)	4 (0.03%)	0.120298	0.411618
1112	GO:0006266	DNA ligation	2 (0.1%)	4 (0.03%)	0.120298	0.411618
1113	GO:0006568	tryptophan metabolic process	2 (0.1%)	4 (0.03%)	0.120298	0.411618
1114	GO:0006910	phagocytosis, recognition	2 (0.1%)	4 (0.03%)	0.120298	0.411618
1115	GO:0009155	purine deoxyribonucleotide catabolic process	2 (0.1%)	4 (0.03%)	0.120298	0.411618
1116	GO:0009264	deoxyribonucleotide catabolic process	2 (0.1%)	4 (0.03%)	0.120298	0.411618
1117	GO:0010310	regulation of hydrogen peroxide metabolic process	2 (0.1%)	4 (0.03%)	0.120298	0.411618
1118	GO:0010635	regulation of mitochondrial fusion	2 (0.1%)	4 (0.03%)	0.120298	0.411618
1119	GO:0019730	antimicrobial humoral response	2 (0.1%)	4 (0.03%)	0.120298	0.411618
1120	GO:0023058	adaptation of signaling pathway	2 (0.1%)	4 (0.03%)	0.120298	0.411618
1121	GO:0030316	osteoclast differentiation	2 (0.1%)	4 (0.03%)	0.120298	0.411618
1122	GO:0031649	heat generation	2 (0.1%)	4 (0.03%)	0.120298	0.411618
1123	GO:0031650	regulation of heat generation	2 (0.1%)	4 (0.03%)	0.120298	0.411618
1124	GO:0032303	regulation of icosanoid secretion	2 (0.1%)	4 (0.03%)	0.120298	0.411618
1125	GO:0032460	negative regulation of protein oligomerization	2 (0.1%)	4 (0.03%)	0.120298	0.411618
1126	GO:0032494	response to peptidoglycan	2 (0.1%)	4 (0.03%)	0.120298	0.411618
1127	GO:0032607	interferon-alpha production	2 (0.1%)	4 (0.03%)	0.120298	0.411618
1128	GO:0032647	regulation of interferon-alpha production	2 (0.1%)	4 (0.03%)	0.120298	0.411618
1129	GO:0032727	positive regulation of interferon-alpha production	2 (0.1%)	4 (0.03%)	0.120298	0.411618
1130	GO:0032735	positive regulation of interleukin-12 production	2 (0.1%)	4 (0.03%)	0.120298	0.411618
1131	GO:0034370	triglyceride-rich lipoprotein particle remodeling	2 (0.1%)	4 (0.03%)	0.120298	0.411618
1132	GO:0034433	steroid esterification	2 (0.1%)	4 (0.03%)	0.120298	0.411618
1133	GO:0034434	sterol esterification	2 (0.1%)	4 (0.03%)	0.120298	0.411618
1134	GO:0038030	non-canonical Wnt signaling pathway via MAPK cascade	2 (0.1%)	4 (0.03%)	0.120298	0.411618
1135	GO:0043171	peptide catabolic process	2 (0.1%)	4 (0.03%)	0.120298	0.411618
1136	GO:0045600	positive regulation of fat cell differentiation	2 (0.1%)	4 (0.03%)	0.120298	0.411618
1137	GO:0045912	negative regulation of carbohydrate metabolic process	2 (0.1%)	4 (0.03%)	0.120298	0.411618
1138	GO:0046386	deoxyribose phosphate catabolic process	2 (0.1%)	4 (0.03%)	0.120298	0.411618
1139	GO:0048845	venous blood vessel morphogenesis	2 (0.1%)	4 (0.03%)	0.120298	0.411618
1140	GO:0051642	centrosome localization	2 (0.1%)	4 (0.03%)	0.120298	0.411618
1141	GO:0060413	atrial septum morphogenesis	2 (0.1%)	4 (0.03%)	0.120298	0.411618
1142	GO:0060837	blood vessel endothelial cell differentiation	2 (0.1%)	4 (0.03%)	0.120298	0.411618
1143	GO:0060841	venous blood vessel development	2 (0.1%)	4 (0.03%)	0.120298	0.411618
1144	GO:0060926	cardiac pacemaker cell development	2 (0.1%)	4 (0.03%)	0.120298	0.411618
1145	GO:0061437	renal system vasculature development	2 (0.1%)	4 (0.03%)	0.120298	0.411618
1146	GO:0061440	kidney vasculature development	2 (0.1%)	4 (0.03%)	0.120298	0.411618
1147	GO:0072012	glomerulus vasculature development	2 (0.1%)	4 (0.03%)	0.120298	0.411618
1148	GO:0072210	metanephric nephron development	2 (0.1%)	4 (0.03%)	0.120298	0.411618
1149	GO:0072273	metanephric nephron morphogenesis	2 (0.1%)	4 (0.03%)	0.120298	0.411618
1150	GO:0072283	metanephric renal vesicle morphogenesis	2 (0.1%)	4 (0.03%)	0.120298	0.411618
1151	GO:0072319	vesicle uncoating	2 (0.1%)	4 (0.03%)	0.120298	0.411618
1152	GO:0090398	cellular senescence	2 (0.1%)	4 (0.03%)	0.120298	0.411618
1153	GO:0098810	neurotransmitter reuptake	2 (0.1%)	4 (0.03%)	0.120298	0.411618
1154	GO:1903793	positive regulation of anion transport	2 (0.1%)	4 (0.03%)	0.120298	0.411618
1155	GO:2000378	negative regulation of reactive oxygen species metabolic process	2 (0.1%)	4 (0.03%)	0.120298	0.411618
1156	GO:0060548	negative regulation of cell death	43 (2.15%)	228 (1.8%)	0.12051	0.411839
1157	GO:0010821	regulation of mitochondrion organization	17 (0.85%)	80 (0.63%)	0.120571	0.411839
1158	GO:0048066	developmental pigmentation	8 (0.4%)	32 (0.25%)	0.121108	0.413316
1159	GO:0043266	regulation of potassium ion transport	6 (0.3%)	22 (0.17%)	0.12159	0.414027
1160	GO:0055007	cardiac muscle cell differentiation	6 (0.3%)	22 (0.17%)	0.12159	0.414027
1161	GO:0007015	actin filament organization	39 (1.95%)	205 (1.62%)	0.12185	0.414027
1162	GO:0002474	antigen processing and presentation of peptide antigen via MHC class I	7 (0.35%)	27 (0.21%)	0.12226	0.414027
1163	GO:0016101	diterpenoid metabolic process	7 (0.35%)	27 (0.21%)	0.12226	0.414027
1164	GO:0032652	regulation of interleukin-1 production	7 (0.35%)	27 (0.21%)	0.12226	0.414027
1165	GO:0042345	regulation of NF-kappaB import into nucleus	7 (0.35%)	27 (0.21%)	0.12226	0.414027
1166	GO:0042348	NF-kappaB import into nucleus	7 (0.35%)	27 (0.21%)	0.12226	0.414027
1167	GO:0042461	photoreceptor cell development	7 (0.35%)	27 (0.21%)	0.12226	0.414027
1168	GO:0022008	neurogenesis	109 (5.44%)	621 (4.9%)	0.123966	0.419448
1169	GO:0043436	oxoacid metabolic process	89 (4.44%)	501 (3.95%)	0.124533	0.421004
1170	GO:0072331	signal transduction by p53 class mediator	18 (0.9%)	86 (0.68%)	0.125572	0.422512
1171	GO:0052548	regulation of endopeptidase activity	16 (0.8%)	75 (0.59%)	0.125891	0.422512
1172	GO:0031396	regulation of protein ubiquitination	23 (1.15%)	114 (0.9%)	0.126095	0.422512
1173	GO:0045089	positive regulation of innate immune response	23 (1.15%)	114 (0.9%)	0.126095	0.422512
1174	GO:0097285	cell-type specific apoptotic process	26 (1.3%)	131 (1.03%)	0.126363	0.422512
1175	GO:0043433	negative regulation of sequence-specific DNA binding transcription factor activity	11 (0.55%)	48 (0.38%)	0.126517	0.422512
1176	GO:2001242	regulation of intrinsic apoptotic signaling pathway	11 (0.55%)	48 (0.38%)	0.126517	0.422512
1177	GO:0044087	regulation of cellular component biogenesis	52 (2.59%)	282 (2.23%)	0.128449	0.422512
1178	GO:0048002	antigen processing and presentation of peptide antigen	13 (0.65%)	59 (0.47%)	0.130176	0.422512
1179	GO:0042990	regulation of transcription factor import into nucleus	10 (0.5%)	43 (0.34%)	0.130907	0.422512
1180	GO:0061041	regulation of wound healing	10 (0.5%)	43 (0.34%)	0.130907	0.422512
1181	GO:0072073	kidney epithelium development	10 (0.5%)	43 (0.34%)	0.130907	0.422512
1182	GO:0022403	cell cycle phase	15 (0.75%)	70 (0.55%)	0.131469	0.422512
1183	GO:0003007	heart morphogenesis	22 (1.1%)	109 (0.86%)	0.13191	0.422512
1184	GO:0031324	negative regulation of cellular metabolic process	105 (5.24%)	599 (4.73%)	0.132071	0.422512
1185	GO:0040007	growth	96 (4.79%)	545 (4.3%)	0.132837	0.422512
1186	GO:0007423	sensory organ development	43 (2.15%)	230 (1.82%)	0.132992	0.422512
1187	GO:0009653	anatomical structure morphogenesis	260 (12.97%)	1546 (12.2%)	0.133033	0.422512
1188	GO:1903649	regulation of cytoplasmic transport	33 (1.65%)	172 (1.36%)	0.133557	0.422512
1189	GO:0090087	regulation of peptide transport	20 (1%)	98 (0.77%)	0.134267	0.422512
1190	GO:0003014	renal system process	9 (0.45%)	38 (0.3%)	0.135108	0.422512
1191	GO:0045685	regulation of glial cell differentiation	9 (0.45%)	38 (0.3%)	0.135108	0.422512
1192	GO:0045787	positive regulation of cell cycle	9 (0.45%)	38 (0.3%)	0.135108	0.422512
1193	GO:0051047	positive regulation of secretion	9 (0.45%)	38 (0.3%)	0.135108	0.422512
1194	GO:0035239	tube morphogenesis	39 (1.95%)	207 (1.63%)	0.135148	0.422512
1195	GO:0045088	regulation of innate immune response	23 (1.15%)	115 (0.91%)	0.135211	0.422512
1196	GO:0010524	positive regulation of calcium ion transport into cytosol	4 (0.2%)	13 (0.1%)	0.136851	0.422512
1197	GO:0014821	phasic smooth muscle contraction	4 (0.2%)	13 (0.1%)	0.136851	0.422512
1198	GO:0014910	regulation of smooth muscle cell migration	4 (0.2%)	13 (0.1%)	0.136851	0.422512
1199	GO:0030816	positive regulation of cAMP metabolic process	4 (0.2%)	13 (0.1%)	0.136851	0.422512
1200	GO:0030819	positive regulation of cAMP biosynthetic process	4 (0.2%)	13 (0.1%)	0.136851	0.422512
1201	GO:0032292	peripheral nervous system axon ensheathment	4 (0.2%)	13 (0.1%)	0.136851	0.422512
1202	GO:0042634	regulation of hair cycle	4 (0.2%)	13 (0.1%)	0.136851	0.422512
1203	GO:0044003	modification by symbiont of host morphology or physiology	4 (0.2%)	13 (0.1%)	0.136851	0.422512
1204	GO:0048639	positive regulation of developmental growth	4 (0.2%)	13 (0.1%)	0.136851	0.422512
1205	GO:0051155	positive regulation of striated muscle cell differentiation	4 (0.2%)	13 (0.1%)	0.136851	0.422512
1206	GO:0002224	toll-like receptor signaling pathway	14 (0.7%)	65 (0.51%)	0.137319	0.422512
1207	GO:0006941	striated muscle contraction	14 (0.7%)	65 (0.51%)	0.137319	0.422512
1208	GO:0032845	negative regulation of homeostatic process	14 (0.7%)	65 (0.51%)	0.137319	0.422512
1209	GO:0015698	inorganic anion transport	21 (1.05%)	104 (0.82%)	0.138056	0.422512
1210	GO:0015833	peptide transport	24 (1.2%)	121 (0.96%)	0.138252	0.422512
1211	GO:0048592	eye morphogenesis	8 (0.4%)	33 (0.26%)	0.138912	0.422512
1212	GO:0051351	positive regulation of ligase activity	8 (0.4%)	33 (0.26%)	0.138912	0.422512
1213	GO:0051443	positive regulation of ubiquitin-protein transferase activity	8 (0.4%)	33 (0.26%)	0.138912	0.422512
1214	GO:0051223	regulation of protein transport	44 (2.2%)	237 (1.87%)	0.14046	0.422512
1215	GO:0001655	urogenital system development	19 (0.95%)	93 (0.73%)	0.140554	0.422512
1216	GO:0098655	cation transmembrane transport	19 (0.95%)	93 (0.73%)	0.140554	0.422512
1217	GO:0009952	anterior/posterior pattern specification	11 (0.55%)	49 (0.39%)	0.141114	0.422512
1218	GO:0043254	regulation of protein complex assembly	33 (1.65%)	173 (1.37%)	0.141176	0.422512
1219	GO:0008064	regulation of actin polymerization or depolymerization	22 (1.1%)	110 (0.87%)	0.141524	0.422512
1220	GO:0030832	regulation of actin filament length	22 (1.1%)	110 (0.87%)	0.141524	0.422512
1221	GO:0043405	regulation of MAP kinase activity	22 (1.1%)	110 (0.87%)	0.141524	0.422512
1222	GO:0045765	regulation of angiogenesis	22 (1.1%)	110 (0.87%)	0.141524	0.422512
1223	GO:1901342	regulation of vasculature development	22 (1.1%)	110 (0.87%)	0.141524	0.422512
1224	GO:0022612	gland morphogenesis	5 (0.25%)	18 (0.14%)	0.142811	0.422512
1225	GO:0034121	regulation of toll-like receptor signaling pathway	5 (0.25%)	18 (0.14%)	0.142811	0.422512
1226	GO:0000302	response to reactive oxygen species	15 (0.75%)	71 (0.56%)	0.143638	0.422512
1227	GO:0021955	central nervous system neuron axonogenesis	6 (0.3%)	23 (0.18%)	0.143668	0.422512
1228	GO:0043534	blood vessel endothelial cell migration	6 (0.3%)	23 (0.18%)	0.143668	0.422512
1229	GO:0051701	interaction with host	6 (0.3%)	23 (0.18%)	0.143668	0.422512
1230	GO:0072028	nephron morphogenesis	6 (0.3%)	23 (0.18%)	0.143668	0.422512
1231	GO:0015849	organic acid transport	27 (1.35%)	139 (1.1%)	0.14605	0.422512
1232	GO:0007389	pattern specification process	52 (2.59%)	285 (2.25%)	0.146165	0.422512
1233	GO:0015918	sterol transport	10 (0.5%)	44 (0.35%)	0.146753	0.422512
1234	GO:0042991	transcription factor import into nucleus	10 (0.5%)	44 (0.35%)	0.146753	0.422512
1235	GO:0043648	dicarboxylic acid metabolic process	10 (0.5%)	44 (0.35%)	0.146753	0.422512
1236	GO:0051238	sequestering of metal ion	10 (0.5%)	44 (0.35%)	0.146753	0.422512
1237	GO:0072006	nephron development	10 (0.5%)	44 (0.35%)	0.146753	0.422512
1238	GO:0090596	sensory organ morphogenesis	10 (0.5%)	44 (0.35%)	0.146753	0.422512
1239	GO:0021700	developmental maturation	21 (1.05%)	105 (0.83%)	0.148205	0.422512
1240	GO:0002221	pattern recognition receptor signaling pathway	16 (0.8%)	77 (0.61%)	0.149256	0.422512
1241	GO:0000041	transition metal ion transport	12 (0.6%)	55 (0.43%)	0.149861	0.422512
1242	GO:0009798	axis specification	12 (0.6%)	55 (0.43%)	0.149861	0.422512
1243	GO:0006091	generation of precursor metabolites and energy	25 (1.25%)	128 (1.01%)	0.150314	0.422512
1244	GO:0007264	small GTPase mediated signal transduction	25 (1.25%)	128 (1.01%)	0.150314	0.422512
1245	GO:0045861	negative regulation of proteolysis	25 (1.25%)	128 (1.01%)	0.150314	0.422512
1246	GO:0050789	regulation of biological process	1184 (59.08%)	7350 (58.01%)	0.150577	0.422512
1247	GO:0048729	tissue morphogenesis	49 (2.45%)	268 (2.12%)	0.150739	0.422512
1248	GO:0035264	multicellular organism growth	9 (0.45%)	39 (0.31%)	0.152408	0.422512
1249	GO:0040014	regulation of multicellular organism growth	9 (0.45%)	39 (0.31%)	0.152408	0.422512
1250	GO:0046530	photoreceptor cell differentiation	9 (0.45%)	39 (0.31%)	0.152408	0.422512
1251	GO:0046942	carboxylic acid transport	26 (1.3%)	134 (1.06%)	0.152789	0.422512
1252	GO:1903320	regulation of protein modification by small protein conjugation or removal	26 (1.3%)	134 (1.06%)	0.152789	0.422512
1253	GO:0072001	renal system development	17 (0.85%)	83 (0.66%)	0.15427	0.422512
1254	GO:0048598	embryonic morphogenesis	59 (2.94%)	328 (2.59%)	0.155057	0.422512
1255	GO:0061564	axon development	20 (1%)	100 (0.79%)	0.155284	0.422512
1256	GO:0044848	biological phase	15 (0.75%)	72 (0.57%)	0.156403	0.422512
1257	GO:0032880	regulation of protein localization	49 (2.45%)	269 (2.12%)	0.157287	0.422512
1258	GO:0006457	protein folding	13 (0.65%)	61 (0.48%)	0.157417	0.422512
1259	GO:0007187	G-protein coupled receptor signaling pathway, coupled to cyclic nucleotide second messenger	13 (0.65%)	61 (0.48%)	0.157417	0.422512
1260	GO:0030048	actin filament-based movement	8 (0.4%)	34 (0.27%)	0.157939	0.422512
1261	GO:0000019	regulation of mitotic recombination	1 (0.05%)	1 (0.01%)	0.158169	0.422512
1262	GO:0000422	mitophagy	1 (0.05%)	1 (0.01%)	0.158169	0.422512
1263	GO:0000741	karyogamy	1 (0.05%)	1 (0.01%)	0.158169	0.422512
1264	GO:0000912	assembly of actomyosin apparatus involved in cytokinesis	1 (0.05%)	1 (0.01%)	0.158169	0.422512
1265	GO:0001547	antral ovarian follicle growth	1 (0.05%)	1 (0.01%)	0.158169	0.422512
1266	GO:0001696	gastric acid secretion	1 (0.05%)	1 (0.01%)	0.158169	0.422512
1267	GO:0001821	histamine secretion	1 (0.05%)	1 (0.01%)	0.158169	0.422512
1268	GO:0002019	regulation of renal output by angiotensin	1 (0.05%)	1 (0.01%)	0.158169	0.422512
1269	GO:0002225	positive regulation of antimicrobial peptide production	1 (0.05%)	1 (0.01%)	0.158169	0.422512
1270	GO:0002291	T cell activation via T cell receptor contact with antigen bound to MHC molecule on antigen presenting cell	1 (0.05%)	1 (0.01%)	0.158169	0.422512
1271	GO:0002349	histamine production involved in inflammatory response	1 (0.05%)	1 (0.01%)	0.158169	0.422512
1272	GO:0002351	serotonin production involved in inflammatory response	1 (0.05%)	1 (0.01%)	0.158169	0.422512
1273	GO:0002408	myeloid dendritic cell chemotaxis	1 (0.05%)	1 (0.01%)	0.158169	0.422512
1274	GO:0002430	complement receptor mediated signaling pathway	1 (0.05%)	1 (0.01%)	0.158169	0.422512
1275	GO:0002441	histamine secretion involved in inflammatory response	1 (0.05%)	1 (0.01%)	0.158169	0.422512
1276	GO:0002442	serotonin secretion involved in inflammatory response	1 (0.05%)	1 (0.01%)	0.158169	0.422512
1277	GO:0002679	respiratory burst involved in defense response	1 (0.05%)	1 (0.01%)	0.158169	0.422512
1278	GO:0002759	regulation of antimicrobial humoral response	1 (0.05%)	1 (0.01%)	0.158169	0.422512
1279	GO:0002760	positive regulation of antimicrobial humoral response	1 (0.05%)	1 (0.01%)	0.158169	0.422512
1280	GO:0002778	antibacterial peptide production	1 (0.05%)	1 (0.01%)	0.158169	0.422512
1281	GO:0002780	antibacterial peptide biosynthetic process	1 (0.05%)	1 (0.01%)	0.158169	0.422512
1282	GO:0002784	regulation of antimicrobial peptide production	1 (0.05%)	1 (0.01%)	0.158169	0.422512
1283	GO:0002786	regulation of antibacterial peptide production	1 (0.05%)	1 (0.01%)	0.158169	0.422512
1284	GO:0002803	positive regulation of antibacterial peptide production	1 (0.05%)	1 (0.01%)	0.158169	0.422512
1285	GO:0002805	regulation of antimicrobial peptide biosynthetic process	1 (0.05%)	1 (0.01%)	0.158169	0.422512
1286	GO:0002808	regulation of antibacterial peptide biosynthetic process	1 (0.05%)	1 (0.01%)	0.158169	0.422512
1287	GO:0002815	biosynthetic process of antibacterial peptides active against Gram-positive bacteria	1 (0.05%)	1 (0.01%)	0.158169	0.422512
1288	GO:0002816	regulation of biosynthetic process of antibacterial peptides active against Gram-positive bacteria	1 (0.05%)	1 (0.01%)	0.158169	0.422512
1289	GO:0002922	positive regulation of humoral immune response	1 (0.05%)	1 (0.01%)	0.158169	0.422512
1290	GO:0003083	negative regulation of renal output by angiotensin	1 (0.05%)	1 (0.01%)	0.158169	0.422512
1291	GO:0003241	growth involved in heart morphogenesis	1 (0.05%)	1 (0.01%)	0.158169	0.422512
1292	GO:0006312	mitotic recombination	1 (0.05%)	1 (0.01%)	0.158169	0.422512
1293	GO:0006505	GPI anchor metabolic process	1 (0.05%)	1 (0.01%)	0.158169	0.422512
1294	GO:0006526	arginine biosynthetic process	1 (0.05%)	1 (0.01%)	0.158169	0.422512
1295	GO:0006549	isoleucine metabolic process	1 (0.05%)	1 (0.01%)	0.158169	0.422512
1296	GO:0006599	phosphagen metabolic process	1 (0.05%)	1 (0.01%)	0.158169	0.422512
1297	GO:0006600	creatine metabolic process	1 (0.05%)	1 (0.01%)	0.158169	0.422512
1298	GO:0006603	phosphocreatine metabolic process	1 (0.05%)	1 (0.01%)	0.158169	0.422512
1299	GO:0006671	phytosphingosine metabolic process	1 (0.05%)	1 (0.01%)	0.158169	0.422512
1300	GO:0006842	tricarboxylic acid transport	1 (0.05%)	1 (0.01%)	0.158169	0.422512
1301	GO:0007056	spindle assembly involved in female meiosis	1 (0.05%)	1 (0.01%)	0.158169	0.422512
1302	GO:0009157	deoxyribonucleoside monophosphate biosynthetic process	1 (0.05%)	1 (0.01%)	0.158169	0.422512
1303	GO:0009177	pyrimidine deoxyribonucleoside monophosphate biosynthetic process	1 (0.05%)	1 (0.01%)	0.158169	0.422512
1304	GO:0009608	response to symbiont	1 (0.05%)	1 (0.01%)	0.158169	0.422512
1305	GO:0009744	response to sucrose	1 (0.05%)	1 (0.01%)	0.158169	0.422512
1306	GO:0009946	proximal/distal axis specification	1 (0.05%)	1 (0.01%)	0.158169	0.422512
1307	GO:0010042	response to manganese ion	1 (0.05%)	1 (0.01%)	0.158169	0.422512
1308	GO:0010446	response to alkaline pH	1 (0.05%)	1 (0.01%)	0.158169	0.422512
1309	GO:0010459	negative regulation of heart rate	1 (0.05%)	1 (0.01%)	0.158169	0.422512
1310	GO:0010519	negative regulation of phospholipase activity	1 (0.05%)	1 (0.01%)	0.158169	0.422512
1311	GO:0010726	positive regulation of hydrogen peroxide metabolic process	1 (0.05%)	1 (0.01%)	0.158169	0.422512
1312	GO:0010813	neuropeptide catabolic process	1 (0.05%)	1 (0.01%)	0.158169	0.422512
1313	GO:0010825	positive regulation of centrosome duplication	1 (0.05%)	1 (0.01%)	0.158169	0.422512
1314	GO:0014046	dopamine secretion	1 (0.05%)	1 (0.01%)	0.158169	0.422512
1315	GO:0014059	regulation of dopamine secretion	1 (0.05%)	1 (0.01%)	0.158169	0.422512
1316	GO:0014805	smooth muscle adaptation	1 (0.05%)	1 (0.01%)	0.158169	0.422512
1317	GO:0014852	regulation of skeletal muscle contraction by neural stimulation via neuromuscular junction	1 (0.05%)	1 (0.01%)	0.158169	0.422512
1318	GO:0014911	positive regulation of smooth muscle cell migration	1 (0.05%)	1 (0.01%)	0.158169	0.422512
1319	GO:0015682	ferric iron transport	1 (0.05%)	1 (0.01%)	0.158169	0.422512
1320	GO:0015744	succinate transport	1 (0.05%)	1 (0.01%)	0.158169	0.422512
1321	GO:0015785	UDP-galactose transport	1 (0.05%)	1 (0.01%)	0.158169	0.422512
1322	GO:0015872	dopamine transport	1 (0.05%)	1 (0.01%)	0.158169	0.422512
1323	GO:0015874	norepinephrine transport	1 (0.05%)	1 (0.01%)	0.158169	0.422512
1324	GO:0016108	tetraterpenoid metabolic process	1 (0.05%)	1 (0.01%)	0.158169	0.422512
1325	GO:0016119	carotene metabolic process	1 (0.05%)	1 (0.01%)	0.158169	0.422512
1326	GO:0016242	negative regulation of macroautophagy	1 (0.05%)	1 (0.01%)	0.158169	0.422512
1327	GO:0018076	N-terminal peptidyl-lysine acetylation	1 (0.05%)	1 (0.01%)	0.158169	0.422512
1328	GO:0019448	L-cysteine catabolic process	1 (0.05%)	1 (0.01%)	0.158169	0.422512
1329	GO:0019530	taurine metabolic process	1 (0.05%)	1 (0.01%)	0.158169	0.422512
1330	GO:0021549	cerebellum development	1 (0.05%)	1 (0.01%)	0.158169	0.422512
1331	GO:0021695	cerebellar cortex development	1 (0.05%)	1 (0.01%)	0.158169	0.422512
1332	GO:0030512	negative regulation of transforming growth factor beta receptor signaling pathway	1 (0.05%)	1 (0.01%)	0.158169	0.422512
1333	GO:0030514	negative regulation of BMP signaling pathway	1 (0.05%)	1 (0.01%)	0.158169	0.422512
1334	GO:0030853	negative regulation of granulocyte differentiation	1 (0.05%)	1 (0.01%)	0.158169	0.422512
1335	GO:0030854	positive regulation of granulocyte differentiation	1 (0.05%)	1 (0.01%)	0.158169	0.422512
1336	GO:0031145	anaphase-promoting complex-dependent proteasomal ubiquitin-dependent protein catabolic process	1 (0.05%)	1 (0.01%)	0.158169	0.422512
1337	GO:0031580	membrane raft distribution	1 (0.05%)	1 (0.01%)	0.158169	0.422512
1338	GO:0032227	negative regulation of synaptic transmission, dopaminergic	1 (0.05%)	1 (0.01%)	0.158169	0.422512
1339	GO:0032571	response to vitamin K	1 (0.05%)	1 (0.01%)	0.158169	0.422512
1340	GO:0032691	negative regulation of interleukin-1 beta production	1 (0.05%)	1 (0.01%)	0.158169	0.422512
1341	GO:0032780	negative regulation of ATPase activity	1 (0.05%)	1 (0.01%)	0.158169	0.422512
1342	GO:0032898	neurotrophin production	1 (0.05%)	1 (0.01%)	0.158169	0.422512
1343	GO:0032927	positive regulation of activin receptor signaling pathway	1 (0.05%)	1 (0.01%)	0.158169	0.422512
1344	GO:0033135	regulation of peptidyl-serine phosphorylation	1 (0.05%)	1 (0.01%)	0.158169	0.422512
1345	GO:0033138	positive regulation of peptidyl-serine phosphorylation	1 (0.05%)	1 (0.01%)	0.158169	0.422512
1346	GO:0033216	ferric iron import	1 (0.05%)	1 (0.01%)	0.158169	0.422512
1347	GO:0033364	mast cell secretory granule organization	1 (0.05%)	1 (0.01%)	0.158169	0.422512
1348	GO:0033366	protein localization to secretory granule	1 (0.05%)	1 (0.01%)	0.158169	0.422512
1349	GO:0033367	protein localization to mast cell secretory granule	1 (0.05%)	1 (0.01%)	0.158169	0.422512
1350	GO:0033370	maintenance of protein location in mast cell secretory granule	1 (0.05%)	1 (0.01%)	0.158169	0.422512
1351	GO:0033371	T cell secretory granule organization	1 (0.05%)	1 (0.01%)	0.158169	0.422512
1352	GO:0033374	protein localization to T cell secretory granule	1 (0.05%)	1 (0.01%)	0.158169	0.422512
1353	GO:0033375	protease localization to T cell secretory granule	1 (0.05%)	1 (0.01%)	0.158169	0.422512
1354	GO:0033377	maintenance of protein location in T cell secretory granule	1 (0.05%)	1 (0.01%)	0.158169	0.422512
1355	GO:0033379	maintenance of protease location in T cell secretory granule	1 (0.05%)	1 (0.01%)	0.158169	0.422512
1356	GO:0033575	protein glycosylation at cell surface	1 (0.05%)	1 (0.01%)	0.158169	0.422512
1357	GO:0034014	response to triglyceride	1 (0.05%)	1 (0.01%)	0.158169	0.422512
1358	GO:0034104	negative regulation of tissue remodeling	1 (0.05%)	1 (0.01%)	0.158169	0.422512
1359	GO:0034350	regulation of glial cell apoptotic process	1 (0.05%)	1 (0.01%)	0.158169	0.422512
1360	GO:0034351	negative regulation of glial cell apoptotic process	1 (0.05%)	1 (0.01%)	0.158169	0.422512
1361	GO:0034397	telomere localization	1 (0.05%)	1 (0.01%)	0.158169	0.422512
1362	GO:0035090	maintenance of apical/basal cell polarity	1 (0.05%)	1 (0.01%)	0.158169	0.422512
1363	GO:0035426	extracellular matrix-cell signaling	1 (0.05%)	1 (0.01%)	0.158169	0.422512
1364	GO:0035638	signal maturation	1 (0.05%)	1 (0.01%)	0.158169	0.422512
1365	GO:0035701	hematopoietic stem cell migration	1 (0.05%)	1 (0.01%)	0.158169	0.422512
1366	GO:0036017	response to erythropoietin	1 (0.05%)	1 (0.01%)	0.158169	0.422512
1367	GO:0036058	filtration diaphragm assembly	1 (0.05%)	1 (0.01%)	0.158169	0.422512
1368	GO:0036112	medium-chain fatty-acyl-CoA metabolic process	1 (0.05%)	1 (0.01%)	0.158169	0.422512
1369	GO:0038031	non-canonical Wnt signaling pathway via JNK cascade	1 (0.05%)	1 (0.01%)	0.158169	0.422512
1370	GO:0038128	ERBB2 signaling pathway	1 (0.05%)	1 (0.01%)	0.158169	0.422512
1371	GO:0042214	terpene metabolic process	1 (0.05%)	1 (0.01%)	0.158169	0.422512
1372	GO:0042706	eye photoreceptor cell fate commitment	1 (0.05%)	1 (0.01%)	0.158169	0.422512
1373	GO:0043092	L-amino acid import	1 (0.05%)	1 (0.01%)	0.158169	0.422512
1374	GO:0043374	CD8-positive, alpha-beta T cell differentiation	1 (0.05%)	1 (0.01%)	0.158169	0.422512
1375	GO:0043376	regulation of CD8-positive, alpha-beta T cell differentiation	1 (0.05%)	1 (0.01%)	0.158169	0.422512
1376	GO:0043525	positive regulation of neuron apoptotic process	1 (0.05%)	1 (0.01%)	0.158169	0.422512
1377	GO:0043696	dedifferentiation	1 (0.05%)	1 (0.01%)	0.158169	0.422512
1378	GO:0045730	respiratory burst	1 (0.05%)	1 (0.01%)	0.158169	0.422512
1379	GO:0045840	positive regulation of mitotic nuclear division	1 (0.05%)	1 (0.01%)	0.158169	0.422512
1380	GO:0045932	negative regulation of muscle contraction	1 (0.05%)	1 (0.01%)	0.158169	0.422512
1381	GO:0045956	positive regulation of calcium ion-dependent exocytosis	1 (0.05%)	1 (0.01%)	0.158169	0.422512
1382	GO:0045986	negative regulation of smooth muscle contraction	1 (0.05%)	1 (0.01%)	0.158169	0.422512
1383	GO:0046439	L-cysteine metabolic process	1 (0.05%)	1 (0.01%)	0.158169	0.422512
1384	GO:0046552	photoreceptor cell fate commitment	1 (0.05%)	1 (0.01%)	0.158169	0.422512
1385	GO:0046607	positive regulation of centrosome cycle	1 (0.05%)	1 (0.01%)	0.158169	0.422512
1386	GO:0046629	gamma-delta T cell activation	1 (0.05%)	1 (0.01%)	0.158169	0.422512
1387	GO:0046643	regulation of gamma-delta T cell activation	1 (0.05%)	1 (0.01%)	0.158169	0.422512
1388	GO:0048069	eye pigmentation	1 (0.05%)	1 (0.01%)	0.158169	0.422512
1389	GO:0048073	regulation of eye pigmentation	1 (0.05%)	1 (0.01%)	0.158169	0.422512
1390	GO:0048305	immunoglobulin secretion	1 (0.05%)	1 (0.01%)	0.158169	0.422512
1391	GO:0048536	spleen development	1 (0.05%)	1 (0.01%)	0.158169	0.422512
1392	GO:0048745	smooth muscle tissue development	1 (0.05%)	1 (0.01%)	0.158169	0.422512
1393	GO:0050674	urothelial cell proliferation	1 (0.05%)	1 (0.01%)	0.158169	0.422512
1394	GO:0050675	regulation of urothelial cell proliferation	1 (0.05%)	1 (0.01%)	0.158169	0.422512
1395	GO:0050701	interleukin-1 secretion	1 (0.05%)	1 (0.01%)	0.158169	0.422512
1396	GO:0050829	defense response to Gram-negative bacterium	1 (0.05%)	1 (0.01%)	0.158169	0.422512
1397	GO:0050830	defense response to Gram-positive bacterium	1 (0.05%)	1 (0.01%)	0.158169	0.422512
1398	GO:0050923	regulation of negative chemotaxis	1 (0.05%)	1 (0.01%)	0.158169	0.422512
1399	GO:0050924	positive regulation of negative chemotaxis	1 (0.05%)	1 (0.01%)	0.158169	0.422512
1400	GO:0051319	G2 phase	1 (0.05%)	1 (0.01%)	0.158169	0.422512
1401	GO:0051352	negative regulation of ligase activity	1 (0.05%)	1 (0.01%)	0.158169	0.422512
1402	GO:0051414	response to cortisol	1 (0.05%)	1 (0.01%)	0.158169	0.422512
1403	GO:0051436	negative regulation of ubiquitin-protein ligase activity involved in mitotic cell cycle	1 (0.05%)	1 (0.01%)	0.158169	0.422512
1404	GO:0051444	negative regulation of ubiquitin-protein transferase activity	1 (0.05%)	1 (0.01%)	0.158169	0.422512
1405	GO:0051608	histamine transport	1 (0.05%)	1 (0.01%)	0.158169	0.422512
1406	GO:0051620	norepinephrine uptake	1 (0.05%)	1 (0.01%)	0.158169	0.422512
1407	GO:0051621	regulation of norepinephrine uptake	1 (0.05%)	1 (0.01%)	0.158169	0.422512
1408	GO:0051665	membrane raft localization	1 (0.05%)	1 (0.01%)	0.158169	0.422512
1409	GO:0051940	regulation of catecholamine uptake involved in synaptic transmission	1 (0.05%)	1 (0.01%)	0.158169	0.422512
1410	GO:0055095	lipoprotein particle mediated signaling	1 (0.05%)	1 (0.01%)	0.158169	0.422512
1411	GO:0060192	negative regulation of lipase activity	1 (0.05%)	1 (0.01%)	0.158169	0.422512
1412	GO:0060419	heart growth	1 (0.05%)	1 (0.01%)	0.158169	0.422512
1413	GO:0060495	cell-cell signaling involved in lung development	1 (0.05%)	1 (0.01%)	0.158169	0.422512
1414	GO:0060564	negative regulation of APC-Cdc20 complex activity	1 (0.05%)	1 (0.01%)	0.158169	0.422512
1415	GO:0060796	regulation of transcription involved in primary germ layer cell fate commitment	1 (0.05%)	1 (0.01%)	0.158169	0.422512
1416	GO:0061113	pancreas morphogenesis	1 (0.05%)	1 (0.01%)	0.158169	0.422512
1417	GO:0061643	chemorepulsion of axon	1 (0.05%)	1 (0.01%)	0.158169	0.422512
1418	GO:0061726	mitochondrion disassembly	1 (0.05%)	1 (0.01%)	0.158169	0.422512
1419	GO:0065006	protein-carbohydrate complex assembly	1 (0.05%)	1 (0.01%)	0.158169	0.422512
1420	GO:0070099	regulation of chemokine-mediated signaling pathway	1 (0.05%)	1 (0.01%)	0.158169	0.422512
1421	GO:0070101	positive regulation of chemokine-mediated signaling pathway	1 (0.05%)	1 (0.01%)	0.158169	0.422512
1422	GO:0070314	G1 to G0 transition	1 (0.05%)	1 (0.01%)	0.158169	0.422512
1423	GO:0070343	white fat cell proliferation	1 (0.05%)	1 (0.01%)	0.158169	0.422512
1424	GO:0070425	negative regulation of nucleotide-binding oligomerization domain containing signaling pathway	1 (0.05%)	1 (0.01%)	0.158169	0.422512
1425	GO:0070827	chromatin maintenance	1 (0.05%)	1 (0.01%)	0.158169	0.422512
1426	GO:0070945	neutrophil mediated killing of gram-negative bacterium	1 (0.05%)	1 (0.01%)	0.158169	0.422512
1427	GO:0070951	regulation of neutrophil mediated killing of gram-negative bacterium	1 (0.05%)	1 (0.01%)	0.158169	0.422512
1428	GO:0071242	cellular response to ammonium ion	1 (0.05%)	1 (0.01%)	0.158169	0.422512
1429	GO:0071402	cellular response to lipoprotein particle stimulus	1 (0.05%)	1 (0.01%)	0.158169	0.422512
1430	GO:0071823	protein-carbohydrate complex subunit organization	1 (0.05%)	1 (0.01%)	0.158169	0.422512
1431	GO:0071875	adrenergic receptor signaling pathway	1 (0.05%)	1 (0.01%)	0.158169	0.422512
1432	GO:0072098	anterior/posterior pattern specification involved in kidney development	1 (0.05%)	1 (0.01%)	0.158169	0.422512
1433	GO:0072141	renal interstitial fibroblast development	1 (0.05%)	1 (0.01%)	0.158169	0.422512
1434	GO:0072194	kidney smooth muscle tissue development	1 (0.05%)	1 (0.01%)	0.158169	0.422512
1435	GO:0072512	trivalent inorganic cation transport	1 (0.05%)	1 (0.01%)	0.158169	0.422512
1436	GO:0072567	chemokine (C-X-C motif) ligand 2 production	1 (0.05%)	1 (0.01%)	0.158169	0.422512
1437	GO:0090100	positive regulation of transmembrane receptor protein serine/threonine kinase signaling pathway	1 (0.05%)	1 (0.01%)	0.158169	0.422512
1438	GO:0090261	positive regulation of inclusion body assembly	1 (0.05%)	1 (0.01%)	0.158169	0.422512
1439	GO:0090281	negative regulation of calcium ion import	1 (0.05%)	1 (0.01%)	0.158169	0.422512
1440	GO:0090306	spindle assembly involved in meiosis	1 (0.05%)	1 (0.01%)	0.158169	0.422512
1441	GO:0097039	protein linear polyubiquitination	1 (0.05%)	1 (0.01%)	0.158169	0.422512
1442	GO:1900426	positive regulation of defense response to bacterium	1 (0.05%)	1 (0.01%)	0.158169	0.422512
1443	GO:1901216	positive regulation of neuron death	1 (0.05%)	1 (0.01%)	0.158169	0.422512
1444	GO:1901229	regulation of non-canonical Wnt signaling pathway via JNK cascade	1 (0.05%)	1 (0.01%)	0.158169	0.422512
1445	GO:1901660	calcium ion export	1 (0.05%)	1 (0.01%)	0.158169	0.422512
1446	GO:1902528	regulation of protein linear polyubiquitination	1 (0.05%)	1 (0.01%)	0.158169	0.422512
1447	GO:1903008	organelle disassembly	1 (0.05%)	1 (0.01%)	0.158169	0.422512
1448	GO:1903282	regulation of glutathione peroxidase activity	1 (0.05%)	1 (0.01%)	0.158169	0.422512
1449	GO:1903307	positive regulation of regulated secretory pathway	1 (0.05%)	1 (0.01%)	0.158169	0.422512
1450	GO:1903845	negative regulation of cellular response to transforming growth factor beta stimulus	1 (0.05%)	1 (0.01%)	0.158169	0.422512
1451	GO:1903975	regulation of glial cell migration	1 (0.05%)	1 (0.01%)	0.158169	0.422512
1452	GO:1903976	negative regulation of glial cell migration	1 (0.05%)	1 (0.01%)	0.158169	0.422512
1453	GO:2000050	regulation of non-canonical Wnt signaling pathway	1 (0.05%)	1 (0.01%)	0.158169	0.422512
1454	GO:2000468	regulation of peroxidase activity	1 (0.05%)	1 (0.01%)	0.158169	0.422512
1455	GO:2001185	regulation of CD8-positive, alpha-beta T cell activation	1 (0.05%)	1 (0.01%)	0.158169	0.422512
1456	GO:0002088	lens development in camera-type eye	3 (0.15%)	9 (0.07%)	0.158693	0.422512
1457	GO:0007263	nitric oxide mediated signal transduction	3 (0.15%)	9 (0.07%)	0.158693	0.422512
1458	GO:0009226	nucleotide-sugar biosynthetic process	3 (0.15%)	9 (0.07%)	0.158693	0.422512
1459	GO:0010831	positive regulation of myotube differentiation	3 (0.15%)	9 (0.07%)	0.158693	0.422512
1460	GO:0032461	positive regulation of protein oligomerization	3 (0.15%)	9 (0.07%)	0.158693	0.422512
1461	GO:0034314	Arp2/3 complex-mediated actin nucleation	3 (0.15%)	9 (0.07%)	0.158693	0.422512
1462	GO:0042635	positive regulation of hair cycle	3 (0.15%)	9 (0.07%)	0.158693	0.422512
1463	GO:0042771	intrinsic apoptotic signaling pathway in response to DNA damage by p53 class mediator	3 (0.15%)	9 (0.07%)	0.158693	0.422512
1464	GO:0044246	regulation of multicellular organismal metabolic process	3 (0.15%)	9 (0.07%)	0.158693	0.422512
1465	GO:0044364	disruption of cells of other organism	3 (0.15%)	9 (0.07%)	0.158693	0.422512
1466	GO:0046323	glucose import	3 (0.15%)	9 (0.07%)	0.158693	0.422512
1467	GO:0048813	dendrite morphogenesis	3 (0.15%)	9 (0.07%)	0.158693	0.422512
1468	GO:0048814	regulation of dendrite morphogenesis	3 (0.15%)	9 (0.07%)	0.158693	0.422512
1469	GO:0050691	regulation of defense response to virus by host	3 (0.15%)	9 (0.07%)	0.158693	0.422512
1470	GO:0050806	positive regulation of synaptic transmission	3 (0.15%)	9 (0.07%)	0.158693	0.422512
1471	GO:0051349	positive regulation of lyase activity	3 (0.15%)	9 (0.07%)	0.158693	0.422512
1472	GO:0051818	disruption of cells of other organism involved in symbiotic interaction	3 (0.15%)	9 (0.07%)	0.158693	0.422512
1473	GO:0051952	regulation of amine transport	3 (0.15%)	9 (0.07%)	0.158693	0.422512
1474	GO:0060071	Wnt signaling pathway, planar cell polarity pathway	3 (0.15%)	9 (0.07%)	0.158693	0.422512
1475	GO:0060561	apoptotic process involved in morphogenesis	3 (0.15%)	9 (0.07%)	0.158693	0.422512
1476	GO:0060600	dichotomous subdivision of an epithelial terminal unit	3 (0.15%)	9 (0.07%)	0.158693	0.422512
1477	GO:0060602	branch elongation of an epithelium	3 (0.15%)	9 (0.07%)	0.158693	0.422512
1478	GO:0072332	intrinsic apoptotic signaling pathway by p53 class mediator	3 (0.15%)	9 (0.07%)	0.158693	0.422512
1479	GO:0086009	membrane repolarization	3 (0.15%)	9 (0.07%)	0.158693	0.422512
1480	GO:0090175	regulation of establishment of planar polarity	3 (0.15%)	9 (0.07%)	0.158693	0.422512
1481	GO:1902165	regulation of intrinsic apoptotic signaling pathway in response to DNA damage by p53 class mediator	3 (0.15%)	9 (0.07%)	0.158693	0.422512
1482	GO:1902253	regulation of intrinsic apoptotic signaling pathway by p53 class mediator	3 (0.15%)	9 (0.07%)	0.158693	0.422512
1483	GO:1902742	apoptotic process involved in development	3 (0.15%)	9 (0.07%)	0.158693	0.422512
1484	GO:2000696	regulation of epithelial cell differentiation involved in kidney development	3 (0.15%)	9 (0.07%)	0.158693	0.422512
1485	GO:0048667	cell morphogenesis involved in neuron differentiation	21 (1.05%)	106 (0.84%)	0.158763	0.422512
1486	GO:0065007	biological regulation	1235 (61.63%)	7679 (60.61%)	0.160453	0.426723
1487	GO:0006810	transport	410 (20.46%)	2487 (19.63%)	0.161312	0.428718
1488	GO:0002062	chondrocyte differentiation	7 (0.35%)	29 (0.23%)	0.163097	0.43288
1489	GO:0070252	actin-mediated cell contraction	7 (0.35%)	29 (0.23%)	0.163097	0.43288
1490	GO:0035051	cardiocyte differentiation	12 (0.6%)	56 (0.44%)	0.1649	0.437373
1491	GO:0032147	activation of protein kinase activity	20 (1%)	101 (0.8%)	0.166436	0.441149
1492	GO:0002456	T cell mediated immunity	6 (0.3%)	24 (0.19%)	0.167421	0.443168
1493	GO:0033555	multicellular organismal response to stress	6 (0.3%)	24 (0.19%)	0.167421	0.443168
1494	GO:0001773	myeloid dendritic cell activation	4 (0.2%)	14 (0.11%)	0.168846	0.445745
1495	GO:0006195	purine nucleotide catabolic process	4 (0.2%)	14 (0.11%)	0.168846	0.445745
1496	GO:0010543	regulation of platelet activation	4 (0.2%)	14 (0.11%)	0.168846	0.445745
1497	GO:0048532	anatomical structure arrangement	4 (0.2%)	14 (0.11%)	0.168846	0.445745
1498	GO:0006595	polyamine metabolic process	5 (0.25%)	19 (0.15%)	0.170005	0.44731
1499	GO:0042102	positive regulation of T cell proliferation	5 (0.25%)	19 (0.15%)	0.170005	0.44731
1500	GO:0046823	negative regulation of nucleocytoplasmic transport	5 (0.25%)	19 (0.15%)	0.170005	0.44731
1501	GO:0050671	positive regulation of lymphocyte proliferation	5 (0.25%)	19 (0.15%)	0.170005	0.44731
1502	GO:0050777	negative regulation of immune response	5 (0.25%)	19 (0.15%)	0.170005	0.44731
1503	GO:0051493	regulation of cytoskeleton organization	37 (1.85%)	200 (1.58%)	0.170262	0.447575
1504	GO:0001701	in utero embryonic development	9 (0.45%)	40 (0.32%)	0.170736	0.447575
1505	GO:0006641	triglyceride metabolic process	9 (0.45%)	40 (0.32%)	0.170736	0.447575
1506	GO:0010948	negative regulation of cell cycle process	9 (0.45%)	40 (0.32%)	0.170736	0.447575
1507	GO:0030041	actin filament polymerization	18 (0.9%)	90 (0.71%)	0.170785	0.447575
1508	GO:0030833	regulation of actin filament polymerization	18 (0.9%)	90 (0.71%)	0.170785	0.447575
1509	GO:0007272	ensheathment of neurons	13 (0.65%)	62 (0.49%)	0.172062	0.450622
1510	GO:0030031	cell projection assembly	22 (1.1%)	113 (0.89%)	0.172699	0.451942
1511	GO:0006576	cellular biogenic amine metabolic process	11 (0.55%)	51 (0.4%)	0.172814	0.451942
1512	GO:0003002	regionalization	41 (2.05%)	224 (1.77%)	0.173706	0.451942
1513	GO:0006140	regulation of nucleotide metabolic process	19 (0.95%)	96 (0.76%)	0.174589	0.451942
1514	GO:0007162	negative regulation of cell adhesion	16 (0.8%)	79 (0.62%)	0.174814	0.451942
1515	GO:0051234	establishment of localization	455 (22.7%)	2774 (21.89%)	0.17691	0.451942
1516	GO:0051093	negative regulation of developmental process	47 (2.35%)	260 (2.05%)	0.177134	0.451942
1517	GO:0042391	regulation of membrane potential	20 (1%)	102 (0.81%)	0.178003	0.451942
1518	GO:0034111	negative regulation of homotypic cell-cell adhesion	8 (0.4%)	35 (0.28%)	0.178115	0.451942
1519	GO:0048565	digestive tract development	8 (0.4%)	35 (0.28%)	0.178115	0.451942
1520	GO:0055123	digestive system development	8 (0.4%)	35 (0.28%)	0.178115	0.451942
1521	GO:1903169	regulation of calcium ion transmembrane transport	8 (0.4%)	35 (0.28%)	0.178115	0.451942
1522	GO:0007626	locomotory behavior	17 (0.85%)	85 (0.67%)	0.179293	0.451942
1523	GO:0001941	postsynaptic membrane organization	2 (0.1%)	5 (0.04%)	0.179999	0.451942
1524	GO:0001977	renal system process involved in regulation of blood volume	2 (0.1%)	5 (0.04%)	0.179999	0.451942
1525	GO:0002418	immune response to tumor cell	2 (0.1%)	5 (0.04%)	0.179999	0.451942
1526	GO:0002423	natural killer cell mediated immune response to tumor cell	2 (0.1%)	5 (0.04%)	0.179999	0.451942
1527	GO:0002517	T cell tolerance induction	2 (0.1%)	5 (0.04%)	0.179999	0.451942
1528	GO:0002664	regulation of T cell tolerance induction	2 (0.1%)	5 (0.04%)	0.179999	0.451942
1529	GO:0002666	positive regulation of T cell tolerance induction	2 (0.1%)	5 (0.04%)	0.179999	0.451942
1530	GO:0002837	regulation of immune response to tumor cell	2 (0.1%)	5 (0.04%)	0.179999	0.451942
1531	GO:0002839	positive regulation of immune response to tumor cell	2 (0.1%)	5 (0.04%)	0.179999	0.451942
1532	GO:0002855	regulation of natural killer cell mediated immune response to tumor cell	2 (0.1%)	5 (0.04%)	0.179999	0.451942
1533	GO:0002857	positive regulation of natural killer cell mediated immune response to tumor cell	2 (0.1%)	5 (0.04%)	0.179999	0.451942
1534	GO:0003338	metanephros morphogenesis	2 (0.1%)	5 (0.04%)	0.179999	0.451942
1535	GO:0003348	cardiac endothelial cell differentiation	2 (0.1%)	5 (0.04%)	0.179999	0.451942
1536	GO:0006907	pinocytosis	2 (0.1%)	5 (0.04%)	0.179999	0.451942
1537	GO:0007398	ectoderm development	2 (0.1%)	5 (0.04%)	0.179999	0.451942
1538	GO:0008053	mitochondrial fusion	2 (0.1%)	5 (0.04%)	0.179999	0.451942
1539	GO:0008334	histone mRNA metabolic process	2 (0.1%)	5 (0.04%)	0.179999	0.451942
1540	GO:0010561	negative regulation of glycoprotein biosynthetic process	2 (0.1%)	5 (0.04%)	0.179999	0.451942
1541	GO:0010738	regulation of protein kinase A signaling	2 (0.1%)	5 (0.04%)	0.179999	0.451942
1542	GO:0010996	response to auditory stimulus	2 (0.1%)	5 (0.04%)	0.179999	0.451942
1543	GO:0017182	peptidyl-diphthamide metabolic process	2 (0.1%)	5 (0.04%)	0.179999	0.451942
1544	GO:0018202	peptidyl-histidine modification	2 (0.1%)	5 (0.04%)	0.179999	0.451942
1545	GO:0018208	peptidyl-proline modification	2 (0.1%)	5 (0.04%)	0.179999	0.451942
1546	GO:0019674	NAD metabolic process	2 (0.1%)	5 (0.04%)	0.179999	0.451942
1547	GO:0021548	pons development	2 (0.1%)	5 (0.04%)	0.179999	0.451942
1548	GO:0031223	auditory behavior	2 (0.1%)	5 (0.04%)	0.179999	0.451942
1549	GO:0032892	positive regulation of organic acid transport	2 (0.1%)	5 (0.04%)	0.179999	0.451942
1550	GO:0033239	negative regulation of cellular amine metabolic process	2 (0.1%)	5 (0.04%)	0.179999	0.451942
1551	GO:0033241	regulation of cellular amine catabolic process	2 (0.1%)	5 (0.04%)	0.179999	0.451942
1552	GO:0033242	negative regulation of cellular amine catabolic process	2 (0.1%)	5 (0.04%)	0.179999	0.451942
1553	GO:0033260	nuclear DNA replication	2 (0.1%)	5 (0.04%)	0.179999	0.451942
1554	GO:0033262	regulation of nuclear cell cycle DNA replication	2 (0.1%)	5 (0.04%)	0.179999	0.451942
1555	GO:0035405	histone-threonine phosphorylation	2 (0.1%)	5 (0.04%)	0.179999	0.451942
1556	GO:0043330	response to exogenous dsRNA	2 (0.1%)	5 (0.04%)	0.179999	0.451942
1557	GO:0045598	regulation of fat cell differentiation	2 (0.1%)	5 (0.04%)	0.179999	0.451942
1558	GO:0045823	positive regulation of heart contraction	2 (0.1%)	5 (0.04%)	0.179999	0.451942
1559	GO:0048070	regulation of developmental pigmentation	2 (0.1%)	5 (0.04%)	0.179999	0.451942
1560	GO:0048311	mitochondrion distribution	2 (0.1%)	5 (0.04%)	0.179999	0.451942
1561	GO:0050432	catecholamine secretion	2 (0.1%)	5 (0.04%)	0.179999	0.451942
1562	GO:0050433	regulation of catecholamine secretion	2 (0.1%)	5 (0.04%)	0.179999	0.451942
1563	GO:0050807	regulation of synapse organization	2 (0.1%)	5 (0.04%)	0.179999	0.451942
1564	GO:0051303	establishment of chromosome localization	2 (0.1%)	5 (0.04%)	0.179999	0.451942
1565	GO:0061318	renal filtration cell differentiation	2 (0.1%)	5 (0.04%)	0.179999	0.451942
1566	GO:0061588	calcium activated phospholipid scrambling	2 (0.1%)	5 (0.04%)	0.179999	0.451942
1567	GO:0072077	renal vesicle morphogenesis	2 (0.1%)	5 (0.04%)	0.179999	0.451942
1568	GO:0072087	renal vesicle development	2 (0.1%)	5 (0.04%)	0.179999	0.451942
1569	GO:0072497	mesenchymal stem cell differentiation	2 (0.1%)	5 (0.04%)	0.179999	0.451942
1570	GO:0090288	negative regulation of cellular response to growth factor stimulus	2 (0.1%)	5 (0.04%)	0.179999	0.451942
1571	GO:1902307	positive regulation of sodium ion transmembrane transport	2 (0.1%)	5 (0.04%)	0.179999	0.451942
1572	GO:1903019	negative regulation of glycoprotein metabolic process	2 (0.1%)	5 (0.04%)	0.179999	0.451942
1573	GO:1903248	regulation of citrulline biosynthetic process	2 (0.1%)	5 (0.04%)	0.179999	0.451942
1574	GO:1903524	positive regulation of blood circulation	2 (0.1%)	5 (0.04%)	0.179999	0.451942
1575	GO:1902589	single-organism organelle organization	172 (8.58%)	1020 (8.05%)	0.181043	0.454275
1576	GO:0042303	molting cycle	10 (0.5%)	46 (0.36%)	0.181183	0.454338
1577	GO:0051276	chromosome organization	100 (4.99%)	580 (4.58%)	0.182331	0.456925
1578	GO:0032271	regulation of protein polymerization	18 (0.9%)	91 (0.72%)	0.183269	0.458985
1579	GO:0048634	regulation of muscle organ development	7 (0.35%)	30 (0.24%)	0.185525	0.463753
1580	GO:0048806	genitalia development	7 (0.35%)	30 (0.24%)	0.185525	0.463753
1581	GO:1901019	regulation of calcium ion transmembrane transporter activity	7 (0.35%)	30 (0.24%)	0.185525	0.463753
1582	GO:0007409	axonogenesis	19 (0.95%)	97 (0.77%)	0.18681	0.466672
1583	GO:0001822	kidney development	16 (0.8%)	80 (0.63%)	0.188374	0.470281
1584	GO:0048666	neuron development	79 (3.94%)	454 (3.58%)	0.189482	0.472021
1585	GO:0032386	regulation of intracellular transport	41 (2.05%)	226 (1.78%)	0.189573	0.472021
1586	GO:0007270	neuron-neuron synaptic transmission	9 (0.45%)	41 (0.32%)	0.190027	0.472021
1587	GO:0010822	positive regulation of mitochondrion organization	9 (0.45%)	41 (0.32%)	0.190027	0.472021
1588	GO:0031960	response to corticosteroid	9 (0.45%)	41 (0.32%)	0.190027	0.472021
1589	GO:0042633	hair cycle	9 (0.45%)	41 (0.32%)	0.190027	0.472021
1590	GO:0050818	regulation of coagulation	9 (0.45%)	41 (0.32%)	0.190027	0.472021
1591	GO:0070588	calcium ion transmembrane transport	9 (0.45%)	41 (0.32%)	0.190027	0.472021
1592	GO:0001523	retinoid metabolic process	6 (0.3%)	25 (0.2%)	0.192685	0.476528
1593	GO:0001676	long-chain fatty acid metabolic process	6 (0.3%)	25 (0.2%)	0.192685	0.476528
1594	GO:0001776	leukocyte homeostasis	6 (0.3%)	25 (0.2%)	0.192685	0.476528
1595	GO:0032330	regulation of chondrocyte differentiation	6 (0.3%)	25 (0.2%)	0.192685	0.476528
1596	GO:0045682	regulation of epidermis development	6 (0.3%)	25 (0.2%)	0.192685	0.476528
1597	GO:0060993	kidney morphogenesis	6 (0.3%)	25 (0.2%)	0.192685	0.476528
1598	GO:0061035	regulation of cartilage development	6 (0.3%)	25 (0.2%)	0.192685	0.476528
1599	GO:0034330	cell junction organization	21 (1.05%)	109 (0.86%)	0.192807	0.47653
1600	GO:0043933	macromolecular complex subunit organization	236 (11.78%)	1419 (11.2%)	0.196111	0.484394
1601	GO:0002709	regulation of T cell mediated immunity	5 (0.25%)	20 (0.16%)	0.199007	0.485866
1602	GO:0003300	cardiac muscle hypertrophy	5 (0.25%)	20 (0.16%)	0.199007	0.485866
1603	GO:0006801	superoxide metabolic process	5 (0.25%)	20 (0.16%)	0.199007	0.485866
1604	GO:0008585	female gonad development	5 (0.25%)	20 (0.16%)	0.199007	0.485866
1605	GO:0015807	L-amino acid transport	5 (0.25%)	20 (0.16%)	0.199007	0.485866
1606	GO:0030258	lipid modification	5 (0.25%)	20 (0.16%)	0.199007	0.485866
1607	GO:0046545	development of primary female sexual characteristics	5 (0.25%)	20 (0.16%)	0.199007	0.485866
1608	GO:0048546	digestive tract morphogenesis	5 (0.25%)	20 (0.16%)	0.199007	0.485866
1609	GO:0048675	axon extension	5 (0.25%)	20 (0.16%)	0.199007	0.485866
1610	GO:0050770	regulation of axonogenesis	5 (0.25%)	20 (0.16%)	0.199007	0.485866
1611	GO:0051084	'de novo' posttranslational protein folding	5 (0.25%)	20 (0.16%)	0.199007	0.485866
1612	GO:1903650	negative regulation of cytoplasmic transport	5 (0.25%)	20 (0.16%)	0.199007	0.485866
1613	GO:0021954	central nervous system neuron development	8 (0.4%)	36 (0.28%)	0.19935	0.485866
1614	GO:0060284	regulation of cell development	63 (3.14%)	359 (2.83%)	0.199417	0.485866
1615	GO:0000910	cytokinesis	10 (0.5%)	47 (0.37%)	0.199667	0.485866
1616	GO:0014066	regulation of phosphatidylinositol 3-kinase signaling	10 (0.5%)	47 (0.37%)	0.199667	0.485866
1617	GO:0034599	cellular response to oxidative stress	10 (0.5%)	47 (0.37%)	0.199667	0.485866
1618	GO:0019222	regulation of metabolic process	661 (32.98%)	4074 (32.15%)	0.200205	0.485866
1619	GO:0006188	IMP biosynthetic process	3 (0.15%)	10 (0.08%)	0.201379	0.485866
1620	GO:0007602	phototransduction	3 (0.15%)	10 (0.08%)	0.201379	0.485866
1621	GO:0010658	striated muscle cell apoptotic process	3 (0.15%)	10 (0.08%)	0.201379	0.485866
1622	GO:0010866	regulation of triglyceride biosynthetic process	3 (0.15%)	10 (0.08%)	0.201379	0.485866
1623	GO:0015837	amine transport	3 (0.15%)	10 (0.08%)	0.201379	0.485866
1624	GO:0015909	long-chain fatty acid transport	3 (0.15%)	10 (0.08%)	0.201379	0.485866
1625	GO:0019048	modulation by virus of host morphology or physiology	3 (0.15%)	10 (0.08%)	0.201379	0.485866
1626	GO:0019432	triglyceride biosynthetic process	3 (0.15%)	10 (0.08%)	0.201379	0.485866
1627	GO:0032835	glomerulus development	3 (0.15%)	10 (0.08%)	0.201379	0.485866
1628	GO:0032869	cellular response to insulin stimulus	3 (0.15%)	10 (0.08%)	0.201379	0.485866
1629	GO:0046040	IMP metabolic process	3 (0.15%)	10 (0.08%)	0.201379	0.485866
1630	GO:0046460	neutral lipid biosynthetic process	3 (0.15%)	10 (0.08%)	0.201379	0.485866
1631	GO:0046463	acylglycerol biosynthetic process	3 (0.15%)	10 (0.08%)	0.201379	0.485866
1632	GO:0048521	negative regulation of behavior	3 (0.15%)	10 (0.08%)	0.201379	0.485866
1633	GO:0050918	positive chemotaxis	3 (0.15%)	10 (0.08%)	0.201379	0.485866
1634	GO:0050922	negative regulation of chemotaxis	3 (0.15%)	10 (0.08%)	0.201379	0.485866
1635	GO:0050926	regulation of positive chemotaxis	3 (0.15%)	10 (0.08%)	0.201379	0.485866
1636	GO:0050927	positive regulation of positive chemotaxis	3 (0.15%)	10 (0.08%)	0.201379	0.485866
1637	GO:0051354	negative regulation of oxidoreductase activity	3 (0.15%)	10 (0.08%)	0.201379	0.485866
1638	GO:1902305	regulation of sodium ion transmembrane transport	3 (0.15%)	10 (0.08%)	0.201379	0.485866
1639	GO:0009267	cellular response to starvation	4 (0.2%)	15 (0.12%)	0.203133	0.487419
1640	GO:0035725	sodium ion transmembrane transport	4 (0.2%)	15 (0.12%)	0.203133	0.487419
1641	GO:0036230	granulocyte activation	4 (0.2%)	15 (0.12%)	0.203133	0.487419
1642	GO:0045834	positive regulation of lipid metabolic process	4 (0.2%)	15 (0.12%)	0.203133	0.487419
1643	GO:0050663	cytokine secretion	4 (0.2%)	15 (0.12%)	0.203133	0.487419
1644	GO:0071804	cellular potassium ion transport	4 (0.2%)	15 (0.12%)	0.203133	0.487419
1645	GO:0071805	potassium ion transmembrane transport	4 (0.2%)	15 (0.12%)	0.203133	0.487419
1646	GO:0072523	purine-containing compound catabolic process	4 (0.2%)	15 (0.12%)	0.203133	0.487419
1647	GO:1903036	positive regulation of response to wounding	4 (0.2%)	15 (0.12%)	0.203133	0.487419
1648	GO:0006304	DNA modification	13 (0.65%)	64 (0.51%)	0.203261	0.487431
1649	GO:0007005	mitochondrion organization	27 (1.35%)	145 (1.14%)	0.204706	0.490599
1650	GO:0048589	developmental growth	28 (1.4%)	151 (1.19%)	0.206059	0.493544
1651	GO:0030036	actin cytoskeleton organization	56 (2.79%)	318 (2.51%)	0.207362	0.496316
1652	GO:0022603	regulation of anatomical structure morphogenesis	78 (3.89%)	451 (3.56%)	0.20752	0.496316
1653	GO:0030330	DNA damage response, signal transduction by p53 class mediator	11 (0.55%)	53 (0.42%)	0.207594	0.496316
1654	GO:0008652	cellular amino acid biosynthetic process	7 (0.35%)	31 (0.24%)	0.20913	0.499386
1655	GO:0021782	glial cell development	7 (0.35%)	31 (0.24%)	0.20913	0.499386
1656	GO:0002698	negative regulation of immune effector process	9 (0.45%)	42 (0.33%)	0.210208	0.501353
1657	GO:0032602	chemokine production	9 (0.45%)	42 (0.33%)	0.210208	0.501353
1658	GO:0010876	lipid localization	25 (1.25%)	134 (1.06%)	0.212718	0.507033
1659	GO:0030856	regulation of epithelial cell differentiation	12 (0.6%)	59 (0.47%)	0.214194	0.510244
1660	GO:0009792	embryo development ending in birth or egg hatching	40 (2%)	223 (1.76%)	0.214508	0.510684
1661	GO:0002218	activation of innate immune response	20 (1%)	105 (0.83%)	0.215072	0.511411
1662	GO:0002758	innate immune response-activating signal transduction	20 (1%)	105 (0.83%)	0.215072	0.511411
1663	GO:0006644	phospholipid metabolic process	30 (1.5%)	164 (1.29%)	0.218625	0.519547
1664	GO:0030324	lung development	6 (0.3%)	26 (0.21%)	0.219275	0.520154
1665	GO:0051703	intraspecies interaction between organisms	6 (0.3%)	26 (0.21%)	0.219275	0.520154
1666	GO:0060541	respiratory system development	6 (0.3%)	26 (0.21%)	0.219275	0.520154
1667	GO:0042770	signal transduction in response to DNA damage	13 (0.65%)	65 (0.51%)	0.219746	0.520959
1668	GO:0044238	primary metabolic process	974 (48.6%)	6055 (47.79%)	0.220775	0.523084
1669	GO:0030301	cholesterol transport	8 (0.4%)	37 (0.29%)	0.221547	0.524284
1670	GO:0030902	hindbrain development	8 (0.4%)	37 (0.29%)	0.221547	0.524284
1671	GO:0044708	single-organism behavior	36 (1.8%)	200 (1.58%)	0.222277	0.525697
1672	GO:0043009	chordate embryonic development	39 (1.95%)	218 (1.72%)	0.22318	0.527517
1673	GO:0009416	response to light stimulus	26 (1.3%)	141 (1.11%)	0.225436	0.53253
1674	GO:0055088	lipid homeostasis	11 (0.55%)	54 (0.43%)	0.226018	0.533585
1675	GO:0032535	regulation of cellular component size	30 (1.5%)	165 (1.3%)	0.229113	0.540267
1676	GO:0006692	prostanoid metabolic process	5 (0.25%)	21 (0.17%)	0.229531	0.540267
1677	GO:0034381	plasma lipoprotein particle clearance	5 (0.25%)	21 (0.17%)	0.229531	0.540267
1678	GO:0051928	positive regulation of calcium ion transport	5 (0.25%)	21 (0.17%)	0.229531	0.540267
1679	GO:0061383	trabecula morphogenesis	5 (0.25%)	21 (0.17%)	0.229531	0.540267
1680	GO:0001952	regulation of cell-matrix adhesion	9 (0.45%)	43 (0.34%)	0.231199	0.543222
1681	GO:0031503	protein complex localization	9 (0.45%)	43 (0.34%)	0.231199	0.543222
1682	GO:0043500	muscle adaptation	9 (0.45%)	43 (0.34%)	0.231199	0.543222
1683	GO:0008366	axon ensheathment	12 (0.6%)	60 (0.47%)	0.231881	0.543892
1684	GO:0031348	negative regulation of defense response	12 (0.6%)	60 (0.47%)	0.231881	0.543892
1685	GO:0048871	multicellular organismal homeostasis	22 (1.1%)	118 (0.93%)	0.231897	0.543892
1686	GO:0006308	DNA catabolic process	7 (0.35%)	32 (0.25%)	0.233777	0.547326
1687	GO:0044259	multicellular organismal macromolecule metabolic process	7 (0.35%)	32 (0.25%)	0.233777	0.547326
1688	GO:1901136	carbohydrate derivative catabolic process	7 (0.35%)	32 (0.25%)	0.233777	0.547326
1689	GO:0051258	protein polymerization	18 (0.9%)	95 (0.75%)	0.237459	0.549319
1690	GO:0001654	eye development	27 (1.35%)	148 (1.17%)	0.237843	0.549319
1691	GO:0006865	amino acid transport	10 (0.5%)	49 (0.39%)	0.238866	0.549319
1692	GO:0000086	G2/M transition of mitotic cell cycle	4 (0.2%)	16 (0.13%)	0.239217	0.549319
1693	GO:0007045	cell-substrate adherens junction assembly	4 (0.2%)	16 (0.13%)	0.239217	0.549319
1694	GO:0010389	regulation of G2/M transition of mitotic cell cycle	4 (0.2%)	16 (0.13%)	0.239217	0.549319
1695	GO:0031532	actin cytoskeleton reorganization	4 (0.2%)	16 (0.13%)	0.239217	0.549319
1696	GO:0034332	adherens junction organization	4 (0.2%)	16 (0.13%)	0.239217	0.549319
1697	GO:0034333	adherens junction assembly	4 (0.2%)	16 (0.13%)	0.239217	0.549319
1698	GO:0042594	response to starvation	4 (0.2%)	16 (0.13%)	0.239217	0.549319
1699	GO:0044839	cell cycle G2/M phase transition	4 (0.2%)	16 (0.13%)	0.239217	0.549319
1700	GO:0090207	regulation of triglyceride metabolic process	4 (0.2%)	16 (0.13%)	0.239217	0.549319
1701	GO:1902749	regulation of cell cycle G2/M phase transition	4 (0.2%)	16 (0.13%)	0.239217	0.549319
1702	GO:0001503	ossification	33 (1.65%)	184 (1.45%)	0.241008	0.549319
1703	GO:0010256	endomembrane system organization	20 (1%)	107 (0.84%)	0.241603	0.549319
1704	GO:0000245	spliceosomal complex assembly	2 (0.1%)	6 (0.05%)	0.242829	0.549319
1705	GO:0002385	mucosal immune response	2 (0.1%)	6 (0.05%)	0.242829	0.549319
1706	GO:0002720	positive regulation of cytokine production involved in immune response	2 (0.1%)	6 (0.05%)	0.242829	0.549319
1707	GO:0002834	regulation of response to tumor cell	2 (0.1%)	6 (0.05%)	0.242829	0.549319
1708	GO:0002836	positive regulation of response to tumor cell	2 (0.1%)	6 (0.05%)	0.242829	0.549319
1709	GO:0003283	atrial septum development	2 (0.1%)	6 (0.05%)	0.242829	0.549319
1710	GO:0006007	glucose catabolic process	2 (0.1%)	6 (0.05%)	0.242829	0.549319
1711	GO:0006376	mRNA splice site selection	2 (0.1%)	6 (0.05%)	0.242829	0.549319
1712	GO:0006670	sphingosine metabolic process	2 (0.1%)	6 (0.05%)	0.242829	0.549319
1713	GO:0006999	nuclear pore organization	2 (0.1%)	6 (0.05%)	0.242829	0.549319
1714	GO:0010224	response to UV-B	2 (0.1%)	6 (0.05%)	0.242829	0.549319
1715	GO:0010454	negative regulation of cell fate commitment	2 (0.1%)	6 (0.05%)	0.242829	0.549319
1716	GO:0010661	positive regulation of muscle cell apoptotic process	2 (0.1%)	6 (0.05%)	0.242829	0.549319
1717	GO:0010923	negative regulation of phosphatase activity	2 (0.1%)	6 (0.05%)	0.242829	0.549319
1718	GO:0016236	macroautophagy	2 (0.1%)	6 (0.05%)	0.242829	0.549319
1719	GO:0016486	peptide hormone processing	2 (0.1%)	6 (0.05%)	0.242829	0.549319
1720	GO:0017121	phospholipid scrambling	2 (0.1%)	6 (0.05%)	0.242829	0.549319
1721	GO:0019054	modulation by virus of host process	2 (0.1%)	6 (0.05%)	0.242829	0.549319
1722	GO:0019320	hexose catabolic process	2 (0.1%)	6 (0.05%)	0.242829	0.549319
1723	GO:0021536	diencephalon development	2 (0.1%)	6 (0.05%)	0.242829	0.549319
1724	GO:0022617	extracellular matrix disassembly	2 (0.1%)	6 (0.05%)	0.242829	0.549319
1725	GO:0032373	positive regulation of sterol transport	2 (0.1%)	6 (0.05%)	0.242829	0.549319
1726	GO:0034103	regulation of tissue remodeling	2 (0.1%)	6 (0.05%)	0.242829	0.549319
1727	GO:0035809	regulation of urine volume	2 (0.1%)	6 (0.05%)	0.242829	0.549319
1728	GO:0036003	positive regulation of transcription from RNA polymerase II promoter in response to stress	2 (0.1%)	6 (0.05%)	0.242829	0.549319
1729	GO:0036315	cellular response to sterol	2 (0.1%)	6 (0.05%)	0.242829	0.549319
1730	GO:0043090	amino acid import	2 (0.1%)	6 (0.05%)	0.242829	0.549319
1731	GO:0043277	apoptotic cell clearance	2 (0.1%)	6 (0.05%)	0.242829	0.549319
1732	GO:0044068	modulation by symbiont of host cellular process	2 (0.1%)	6 (0.05%)	0.242829	0.549319
1733	GO:0044409	entry into host	2 (0.1%)	6 (0.05%)	0.242829	0.549319
1734	GO:0045605	negative regulation of epidermal cell differentiation	2 (0.1%)	6 (0.05%)	0.242829	0.549319
1735	GO:0046519	sphingoid metabolic process	2 (0.1%)	6 (0.05%)	0.242829	0.549319
1736	GO:0048247	lymphocyte chemotaxis	2 (0.1%)	6 (0.05%)	0.242829	0.549319
1737	GO:0051828	entry into other organism involved in symbiotic interaction	2 (0.1%)	6 (0.05%)	0.242829	0.549319
1738	GO:0052126	movement in host environment	2 (0.1%)	6 (0.05%)	0.242829	0.549319
1739	GO:0052192	movement in environment of other organism involved in symbiotic interaction	2 (0.1%)	6 (0.05%)	0.242829	0.549319
1740	GO:0070199	establishment of protein localization to chromosome	2 (0.1%)	6 (0.05%)	0.242829	0.549319
1741	GO:0070233	negative regulation of T cell apoptotic process	2 (0.1%)	6 (0.05%)	0.242829	0.549319
1742	GO:0070391	response to lipoteichoic acid	2 (0.1%)	6 (0.05%)	0.242829	0.549319
1743	GO:0070741	response to interleukin-6	2 (0.1%)	6 (0.05%)	0.242829	0.549319
1744	GO:0070841	inclusion body assembly	2 (0.1%)	6 (0.05%)	0.242829	0.549319
1745	GO:0080184	response to phenylpropanoid	2 (0.1%)	6 (0.05%)	0.242829	0.549319
1746	GO:0097035	regulation of membrane lipid distribution	2 (0.1%)	6 (0.05%)	0.242829	0.549319
1747	GO:2000282	regulation of cellular amino acid biosynthetic process	2 (0.1%)	6 (0.05%)	0.242829	0.549319
1748	GO:0048638	regulation of developmental growth	15 (0.75%)	78 (0.62%)	0.244357	0.549935
1749	GO:0002478	antigen processing and presentation of exogenous peptide antigen	11 (0.55%)	55 (0.43%)	0.245057	0.549935
1750	GO:2000027	regulation of organ morphogenesis	11 (0.55%)	55 (0.43%)	0.245057	0.549935
1751	GO:0097191	extrinsic apoptotic signaling pathway	23 (1.15%)	125 (0.99%)	0.245957	0.549935
1752	GO:1901135	carbohydrate derivative metabolic process	77 (3.84%)	451 (3.56%)	0.246268	0.549935
1753	GO:0000291	nuclear-transcribed mRNA catabolic process, exonucleolytic	3 (0.15%)	11 (0.09%)	0.246302	0.549935
1754	GO:0001736	establishment of planar polarity	3 (0.15%)	11 (0.09%)	0.246302	0.549935
1755	GO:0006027	glycosaminoglycan catabolic process	3 (0.15%)	11 (0.09%)	0.246302	0.549935
1756	GO:0006067	ethanol metabolic process	3 (0.15%)	11 (0.09%)	0.246302	0.549935
1757	GO:0006596	polyamine biosynthetic process	3 (0.15%)	11 (0.09%)	0.246302	0.549935
1758	GO:0006636	unsaturated fatty acid biosynthetic process	3 (0.15%)	11 (0.09%)	0.246302	0.549935
1759	GO:0007164	establishment of tissue polarity	3 (0.15%)	11 (0.09%)	0.246302	0.549935
1760	GO:0009147	pyrimidine nucleoside triphosphate metabolic process	3 (0.15%)	11 (0.09%)	0.246302	0.549935
1761	GO:0009309	amine biosynthetic process	3 (0.15%)	11 (0.09%)	0.246302	0.549935
1762	GO:0021604	cranial nerve structural organization	3 (0.15%)	11 (0.09%)	0.246302	0.549935
1763	GO:0022600	digestive system process	3 (0.15%)	11 (0.09%)	0.246302	0.549935
1764	GO:0032609	interferon-gamma production	3 (0.15%)	11 (0.09%)	0.246302	0.549935
1765	GO:0032649	regulation of interferon-gamma production	3 (0.15%)	11 (0.09%)	0.246302	0.549935
1766	GO:0032729	positive regulation of interferon-gamma production	3 (0.15%)	11 (0.09%)	0.246302	0.549935
1767	GO:0035337	fatty-acyl-CoA metabolic process	3 (0.15%)	11 (0.09%)	0.246302	0.549935
1768	GO:0042401	cellular biogenic amine biosynthetic process	3 (0.15%)	11 (0.09%)	0.246302	0.549935
1769	GO:1900408	negative regulation of cellular response to oxidative stress	3 (0.15%)	11 (0.09%)	0.246302	0.549935
1770	GO:1902883	negative regulation of response to oxidative stress	3 (0.15%)	11 (0.09%)	0.246302	0.549935
1771	GO:0032963	collagen metabolic process	6 (0.3%)	27 (0.21%)	0.246994	0.550858
1772	GO:0051439	regulation of ubiquitin-protein ligase activity involved in mitotic cell cycle	6 (0.3%)	27 (0.21%)	0.246994	0.550858
1773	GO:0048699	generation of neurons	98 (4.89%)	580 (4.58%)	0.248944	0.554894
1774	GO:0070201	regulation of establishment of protein localization	45 (2.25%)	257 (2.03%)	0.249675	0.556211
1775	GO:0009790	embryo development	89 (4.44%)	525 (4.14%)	0.250086	0.55681
1776	GO:0001763	morphogenesis of a branching structure	18 (0.9%)	96 (0.76%)	0.251967	0.560368
1777	GO:0043161	proteasome-mediated ubiquitin-dependent protein catabolic process	18 (0.9%)	96 (0.76%)	0.251967	0.560368
1778	GO:0006338	chromatin remodeling	9 (0.45%)	44 (0.35%)	0.252914	0.562157
1779	GO:0031175	neuron projection development	67 (3.34%)	391 (3.09%)	0.25334	0.562789
1780	GO:0006164	purine nucleotide biosynthetic process	19 (0.95%)	102 (0.81%)	0.253798	0.563172
1781	GO:0009152	purine ribonucleotide biosynthetic process	19 (0.95%)	102 (0.81%)	0.253798	0.563172
1782	GO:2001020	regulation of response to DNA damage stimulus	13 (0.65%)	67 (0.53%)	0.254292	0.563952
1783	GO:0009260	ribonucleotide biosynthetic process	20 (1%)	108 (0.85%)	0.255359	0.566001
1784	GO:0000725	recombinational repair	7 (0.35%)	33 (0.26%)	0.259317	0.566675
1785	GO:0007589	body fluid secretion	7 (0.35%)	33 (0.26%)	0.259317	0.566675
1786	GO:0017157	regulation of exocytosis	7 (0.35%)	33 (0.26%)	0.259317	0.566675
1787	GO:0035821	modification of morphology or physiology of other organism	7 (0.35%)	33 (0.26%)	0.259317	0.566675
1788	GO:0051216	cartilage development	7 (0.35%)	33 (0.26%)	0.259317	0.566675
1789	GO:0051817	modification of morphology or physiology of other organism involved in symbiotic interaction	7 (0.35%)	33 (0.26%)	0.259317	0.566675
1790	GO:0001101	response to acid chemical	24 (1.2%)	132 (1.04%)	0.259556	0.566675
1791	GO:0042180	cellular ketone metabolic process	15 (0.75%)	79 (0.62%)	0.260656	0.566675
1792	GO:0007050	cell cycle arrest	5 (0.25%)	22 (0.17%)	0.261279	0.566675
1793	GO:0007093	mitotic cell cycle checkpoint	5 (0.25%)	22 (0.17%)	0.261279	0.566675
1794	GO:0032387	negative regulation of intracellular transport	5 (0.25%)	22 (0.17%)	0.261279	0.566675
1795	GO:0032465	regulation of cytokinesis	5 (0.25%)	22 (0.17%)	0.261279	0.566675
1796	GO:0032722	positive regulation of chemokine production	5 (0.25%)	22 (0.17%)	0.261279	0.566675
1797	GO:0043516	regulation of DNA damage response, signal transduction by p53 class mediator	5 (0.25%)	22 (0.17%)	0.261279	0.566675
1798	GO:0072088	nephron epithelium morphogenesis	5 (0.25%)	22 (0.17%)	0.261279	0.566675
1799	GO:0032870	cellular response to hormone stimulus	31 (1.55%)	174 (1.37%)	0.261997	0.566675
1800	GO:0007154	cell communication	597 (29.79%)	3697 (29.18%)	0.264085	0.566675
1801	GO:0051100	negative regulation of binding	8 (0.4%)	39 (0.31%)	0.268388	0.566675
1802	GO:0030198	extracellular matrix organization	12 (0.6%)	62 (0.49%)	0.26885	0.566675
1803	GO:0046390	ribose phosphate biosynthetic process	20 (1%)	109 (0.86%)	0.269416	0.566675
1804	GO:0016192	vesicle-mediated transport	95 (4.74%)	565 (4.46%)	0.269826	0.566675
1805	GO:0044089	positive regulation of cellular component biogenesis	21 (1.05%)	115 (0.91%)	0.270391	0.566675
1806	GO:0046822	regulation of nucleocytoplasmic transport	22 (1.1%)	121 (0.96%)	0.271188	0.566675
1807	GO:0030099	myeloid cell differentiation	30 (1.5%)	169 (1.33%)	0.273245	0.566675
1808	GO:0046683	response to organophosphorus	9 (0.45%)	45 (0.36%)	0.275261	0.566675
1809	GO:0055092	sterol homeostasis	9 (0.45%)	45 (0.36%)	0.275261	0.566675
1810	GO:0070507	regulation of microtubule cytoskeleton organization	9 (0.45%)	45 (0.36%)	0.275261	0.566675
1811	GO:0002067	glandular epithelial cell differentiation	6 (0.3%)	28 (0.22%)	0.275637	0.566675
1812	GO:0006171	cAMP biosynthetic process	6 (0.3%)	28 (0.22%)	0.275637	0.566675
1813	GO:0030814	regulation of cAMP metabolic process	6 (0.3%)	28 (0.22%)	0.275637	0.566675
1814	GO:0030817	regulation of cAMP biosynthetic process	6 (0.3%)	28 (0.22%)	0.275637	0.566675
1815	GO:0031099	regeneration	6 (0.3%)	28 (0.22%)	0.275637	0.566675
1816	GO:0032606	type I interferon production	6 (0.3%)	28 (0.22%)	0.275637	0.566675
1817	GO:0050931	pigment cell differentiation	6 (0.3%)	28 (0.22%)	0.275637	0.566675
1818	GO:0090068	positive regulation of cell cycle process	6 (0.3%)	28 (0.22%)	0.275637	0.566675
1819	GO:0014909	smooth muscle cell migration	4 (0.2%)	17 (0.13%)	0.276609	0.566675
1820	GO:0021533	cell differentiation in hindbrain	4 (0.2%)	17 (0.13%)	0.276609	0.566675
1821	GO:0031623	receptor internalization	4 (0.2%)	17 (0.13%)	0.276609	0.566675
1822	GO:0032663	regulation of interleukin-2 production	4 (0.2%)	17 (0.13%)	0.276609	0.566675
1823	GO:0042552	myelination	4 (0.2%)	17 (0.13%)	0.276609	0.566675
1824	GO:0045687	positive regulation of glial cell differentiation	4 (0.2%)	17 (0.13%)	0.276609	0.566675
1825	GO:0051279	regulation of release of sequestered calcium ion into cytosol	4 (0.2%)	17 (0.13%)	0.276609	0.566675
1826	GO:0051293	establishment of spindle localization	4 (0.2%)	17 (0.13%)	0.276609	0.566675
1827	GO:0051653	spindle localization	4 (0.2%)	17 (0.13%)	0.276609	0.566675
1828	GO:0070231	T cell apoptotic process	4 (0.2%)	17 (0.13%)	0.276609	0.566675
1829	GO:0090279	regulation of calcium ion import	4 (0.2%)	17 (0.13%)	0.276609	0.566675
1830	GO:1901264	carbohydrate derivative transport	4 (0.2%)	17 (0.13%)	0.276609	0.566675
1831	GO:0002790	peptide secretion	16 (0.8%)	86 (0.68%)	0.279206	0.566675
1832	GO:0090257	regulation of muscle system process	16 (0.8%)	86 (0.68%)	0.279206	0.566675
1833	GO:0006937	regulation of muscle contraction	10 (0.5%)	51 (0.4%)	0.280573	0.566675
1834	GO:0046916	cellular transition metal ion homeostasis	10 (0.5%)	51 (0.4%)	0.280573	0.566675
1835	GO:0050796	regulation of insulin secretion	10 (0.5%)	51 (0.4%)	0.280573	0.566675
1836	GO:0006464	cellular protein modification process	363 (18.11%)	2235 (17.64%)	0.28179	0.566675
1837	GO:0051248	negative regulation of protein metabolic process	57 (2.84%)	334 (2.64%)	0.28462	0.566675
1838	GO:0019884	antigen processing and presentation of exogenous antigen	11 (0.55%)	57 (0.45%)	0.284735	0.566675
1839	GO:0043583	ear development	13 (0.65%)	69 (0.54%)	0.290639	0.566675
1840	GO:0036211	protein modification process	364 (18.16%)	2244 (17.71%)	0.291245	0.566675
1841	GO:0000002	mitochondrial genome maintenance	1 (0.05%)	2 (0.02%)	0.291331	0.566675
1842	GO:0000098	sulfur amino acid catabolic process	1 (0.05%)	2 (0.02%)	0.291331	0.566675
1843	GO:0000460	maturation of 5.8S rRNA	1 (0.05%)	2 (0.02%)	0.291331	0.566675
1844	GO:0000470	maturation of LSU-rRNA	1 (0.05%)	2 (0.02%)	0.291331	0.566675
1845	GO:0001660	fever generation	1 (0.05%)	2 (0.02%)	0.291331	0.566675
1846	GO:0001743	optic placode formation	1 (0.05%)	2 (0.02%)	0.291331	0.566675
1847	GO:0001767	establishment of lymphocyte polarity	1 (0.05%)	2 (0.02%)	0.291331	0.566675
1848	GO:0001771	immunological synapse formation	1 (0.05%)	2 (0.02%)	0.291331	0.566675
1849	GO:0001810	regulation of type I hypersensitivity	1 (0.05%)	2 (0.02%)	0.291331	0.566675
1850	GO:0001913	T cell mediated cytotoxicity	1 (0.05%)	2 (0.02%)	0.291331	0.566675
1851	GO:0001914	regulation of T cell mediated cytotoxicity	1 (0.05%)	2 (0.02%)	0.291331	0.566675
1852	GO:0001916	positive regulation of T cell mediated cytotoxicity	1 (0.05%)	2 (0.02%)	0.291331	0.566675
1853	GO:0002029	desensitization of G-protein coupled receptor protein signaling pathway	1 (0.05%)	2 (0.02%)	0.291331	0.566675
1854	GO:0002323	natural killer cell activation involved in immune response	1 (0.05%)	2 (0.02%)	0.291331	0.566675
1855	GO:0002678	positive regulation of chronic inflammatory response	1 (0.05%)	2 (0.02%)	0.291331	0.566675
1856	GO:0003084	positive regulation of systemic arterial blood pressure	1 (0.05%)	2 (0.02%)	0.291331	0.566675
1857	GO:0003343	septum transversum development	1 (0.05%)	2 (0.02%)	0.291331	0.566675
1858	GO:0003415	chondrocyte hypertrophy	1 (0.05%)	2 (0.02%)	0.291331	0.566675
1859	GO:0006103	2-oxoglutarate metabolic process	1 (0.05%)	2 (0.02%)	0.291331	0.566675
1860	GO:0006119	oxidative phosphorylation	1 (0.05%)	2 (0.02%)	0.291331	0.566675
1861	GO:0006264	mitochondrial DNA replication	1 (0.05%)	2 (0.02%)	0.291331	0.566675
1862	GO:0006447	regulation of translational initiation by iron	1 (0.05%)	2 (0.02%)	0.291331	0.566675
1863	GO:0006516	glycoprotein catabolic process	1 (0.05%)	2 (0.02%)	0.291331	0.566675
1864	GO:0006525	arginine metabolic process	1 (0.05%)	2 (0.02%)	0.291331	0.566675
1865	GO:0006534	cysteine metabolic process	1 (0.05%)	2 (0.02%)	0.291331	0.566675
1866	GO:0006569	tryptophan catabolic process	1 (0.05%)	2 (0.02%)	0.291331	0.566675
1867	GO:0006982	response to lipid hydroperoxide	1 (0.05%)	2 (0.02%)	0.291331	0.566675
1868	GO:0007096	regulation of exit from mitosis	1 (0.05%)	2 (0.02%)	0.291331	0.566675
1869	GO:0007212	dopamine receptor signaling pathway	1 (0.05%)	2 (0.02%)	0.291331	0.566675
1870	GO:0007351	tripartite regional subdivision	1 (0.05%)	2 (0.02%)	0.291331	0.566675
1871	GO:0007413	axonal fasciculation	1 (0.05%)	2 (0.02%)	0.291331	0.566675
1872	GO:0008063	Toll signaling pathway	1 (0.05%)	2 (0.02%)	0.291331	0.566675
1873	GO:0008592	regulation of Toll signaling pathway	1 (0.05%)	2 (0.02%)	0.291331	0.566675
1874	GO:0008595	anterior/posterior axis specification, embryo	1 (0.05%)	2 (0.02%)	0.291331	0.566675
1875	GO:0009074	aromatic amino acid family catabolic process	1 (0.05%)	2 (0.02%)	0.291331	0.566675
1876	GO:0009093	cysteine catabolic process	1 (0.05%)	2 (0.02%)	0.291331	0.566675
1877	GO:0009162	deoxyribonucleoside monophosphate metabolic process	1 (0.05%)	2 (0.02%)	0.291331	0.566675
1878	GO:0009176	pyrimidine deoxyribonucleoside monophosphate metabolic process	1 (0.05%)	2 (0.02%)	0.291331	0.566675
1879	GO:0009202	deoxyribonucleoside triphosphate biosynthetic process	1 (0.05%)	2 (0.02%)	0.291331	0.566675
1880	GO:0009212	pyrimidine deoxyribonucleoside triphosphate biosynthetic process	1 (0.05%)	2 (0.02%)	0.291331	0.566675
1881	GO:0009642	response to light intensity	1 (0.05%)	2 (0.02%)	0.291331	0.566675
1882	GO:0009948	anterior/posterior axis specification	1 (0.05%)	2 (0.02%)	0.291331	0.566675
1883	GO:0010039	response to iron ion	1 (0.05%)	2 (0.02%)	0.291331	0.566675
1884	GO:0010458	exit from mitosis	1 (0.05%)	2 (0.02%)	0.291331	0.566675
1885	GO:0010677	negative regulation of cellular carbohydrate metabolic process	1 (0.05%)	2 (0.02%)	0.291331	0.566675
1886	GO:0010727	negative regulation of hydrogen peroxide metabolic process	1 (0.05%)	2 (0.02%)	0.291331	0.566675
1887	GO:0010940	positive regulation of necrotic cell death	1 (0.05%)	2 (0.02%)	0.291331	0.566675
1888	GO:0010954	positive regulation of protein processing	1 (0.05%)	2 (0.02%)	0.291331	0.566675
1889	GO:0010957	negative regulation of vitamin D biosynthetic process	1 (0.05%)	2 (0.02%)	0.291331	0.566675
1890	GO:0014819	regulation of skeletal muscle contraction	1 (0.05%)	2 (0.02%)	0.291331	0.566675
1891	GO:0015810	aspartate transport	1 (0.05%)	2 (0.02%)	0.291331	0.566675
1892	GO:0015812	gamma-aminobutyric acid transport	1 (0.05%)	2 (0.02%)	0.291331	0.566675
1893	GO:0015886	heme transport	1 (0.05%)	2 (0.02%)	0.291331	0.566675
1894	GO:0015937	coenzyme A biosynthetic process	1 (0.05%)	2 (0.02%)	0.291331	0.566675
1895	GO:0016068	type I hypersensitivity	1 (0.05%)	2 (0.02%)	0.291331	0.566675
1896	GO:0016103	diterpenoid catabolic process	1 (0.05%)	2 (0.02%)	0.291331	0.566675
1897	GO:0016115	terpenoid catabolic process	1 (0.05%)	2 (0.02%)	0.291331	0.566675
1898	GO:0016241	regulation of macroautophagy	1 (0.05%)	2 (0.02%)	0.291331	0.566675
1899	GO:0018101	protein citrullination	1 (0.05%)	2 (0.02%)	0.291331	0.566675
1900	GO:0019042	viral latency	1 (0.05%)	2 (0.02%)	0.291331	0.566675
1901	GO:0019043	establishment of viral latency	1 (0.05%)	2 (0.02%)	0.291331	0.566675
1902	GO:0019695	choline metabolic process	1 (0.05%)	2 (0.02%)	0.291331	0.566675
1903	GO:0021538	epithalamus development	1 (0.05%)	2 (0.02%)	0.291331	0.566675
1904	GO:0021559	trigeminal nerve development	1 (0.05%)	2 (0.02%)	0.291331	0.566675
1905	GO:0022401	negative adaptation of signaling pathway	1 (0.05%)	2 (0.02%)	0.291331	0.566675
1906	GO:0030011	maintenance of cell polarity	1 (0.05%)	2 (0.02%)	0.291331	0.566675
1907	GO:0030167	proteoglycan catabolic process	1 (0.05%)	2 (0.02%)	0.291331	0.566675
1908	GO:0030320	cellular monovalent inorganic anion homeostasis	1 (0.05%)	2 (0.02%)	0.291331	0.566675
1909	GO:0030431	sleep	1 (0.05%)	2 (0.02%)	0.291331	0.566675
1910	GO:0030502	negative regulation of bone mineralization	1 (0.05%)	2 (0.02%)	0.291331	0.566675
1911	GO:0030656	regulation of vitamin metabolic process	1 (0.05%)	2 (0.02%)	0.291331	0.566675
1912	GO:0031034	myosin filament assembly	1 (0.05%)	2 (0.02%)	0.291331	0.566675
1913	GO:0031620	regulation of fever generation	1 (0.05%)	2 (0.02%)	0.291331	0.566675
1914	GO:0031622	positive regulation of fever generation	1 (0.05%)	2 (0.02%)	0.291331	0.566675
1915	GO:0031652	positive regulation of heat generation	1 (0.05%)	2 (0.02%)	0.291331	0.566675
1916	GO:0032042	mitochondrial DNA metabolic process	1 (0.05%)	2 (0.02%)	0.291331	0.566675
1917	GO:0032071	regulation of endodeoxyribonuclease activity	1 (0.05%)	2 (0.02%)	0.291331	0.566675
1918	GO:0032097	positive regulation of response to food	1 (0.05%)	2 (0.02%)	0.291331	0.566675
1919	GO:0032098	regulation of appetite	1 (0.05%)	2 (0.02%)	0.291331	0.566675
1920	GO:0032099	negative regulation of appetite	1 (0.05%)	2 (0.02%)	0.291331	0.566675
1921	GO:0032106	positive regulation of response to extracellular stimulus	1 (0.05%)	2 (0.02%)	0.291331	0.566675
1922	GO:0032109	positive regulation of response to nutrient levels	1 (0.05%)	2 (0.02%)	0.291331	0.566675
1923	GO:0032633	interleukin-4 production	1 (0.05%)	2 (0.02%)	0.291331	0.566675
1924	GO:0032639	TRAIL production	1 (0.05%)	2 (0.02%)	0.291331	0.566675
1925	GO:0032673	regulation of interleukin-4 production	1 (0.05%)	2 (0.02%)	0.291331	0.566675
1926	GO:0032679	regulation of TRAIL production	1 (0.05%)	2 (0.02%)	0.291331	0.566675
1927	GO:0032753	positive regulation of interleukin-4 production	1 (0.05%)	2 (0.02%)	0.291331	0.566675
1928	GO:0032759	positive regulation of TRAIL production	1 (0.05%)	2 (0.02%)	0.291331	0.566675
1929	GO:0032762	mast cell cytokine production	1 (0.05%)	2 (0.02%)	0.291331	0.566675
1930	GO:0032763	regulation of mast cell cytokine production	1 (0.05%)	2 (0.02%)	0.291331	0.566675
1931	GO:0032801	receptor catabolic process	1 (0.05%)	2 (0.02%)	0.291331	0.566675
1932	GO:0033209	tumor necrosis factor-mediated signaling pathway	1 (0.05%)	2 (0.02%)	0.291331	0.566675
1933	GO:0033866	nucleoside bisphosphate biosynthetic process	1 (0.05%)	2 (0.02%)	0.291331	0.566675
1934	GO:0034030	ribonucleoside bisphosphate biosynthetic process	1 (0.05%)	2 (0.02%)	0.291331	0.566675
1935	GO:0034033	purine nucleoside bisphosphate biosynthetic process	1 (0.05%)	2 (0.02%)	0.291331	0.566675
1936	GO:0034315	regulation of Arp2/3 complex-mediated actin nucleation	1 (0.05%)	2 (0.02%)	0.291331	0.566675
1937	GO:0034349	glial cell apoptotic process	1 (0.05%)	2 (0.02%)	0.291331	0.566675
1938	GO:0034442	regulation of lipoprotein oxidation	1 (0.05%)	2 (0.02%)	0.291331	0.566675
1939	GO:0034443	negative regulation of lipoprotein oxidation	1 (0.05%)	2 (0.02%)	0.291331	0.566675
1940	GO:0034644	cellular response to UV	1 (0.05%)	2 (0.02%)	0.291331	0.566675
1941	GO:0035094	response to nicotine	1 (0.05%)	2 (0.02%)	0.291331	0.566675
1942	GO:0035697	CD8-positive, alpha-beta T cell extravasation	1 (0.05%)	2 (0.02%)	0.291331	0.566675
1943	GO:0035698	CD8-positive, alpha-beta cytotoxic T cell extravasation	1 (0.05%)	2 (0.02%)	0.291331	0.566675
1944	GO:0035886	vascular smooth muscle cell differentiation	1 (0.05%)	2 (0.02%)	0.291331	0.566675
1945	GO:0035981	tongue muscle cell differentiation	1 (0.05%)	2 (0.02%)	0.291331	0.566675
1946	GO:0036022	limb joint morphogenesis	1 (0.05%)	2 (0.02%)	0.291331	0.566675
1947	GO:0036414	histone citrullination	1 (0.05%)	2 (0.02%)	0.291331	0.566675
1948	GO:0042078	germ-line stem cell division	1 (0.05%)	2 (0.02%)	0.291331	0.566675
1949	GO:0042273	ribosomal large subunit biogenesis	1 (0.05%)	2 (0.02%)	0.291331	0.566675
1950	GO:0042436	indole-containing compound catabolic process	1 (0.05%)	2 (0.02%)	0.291331	0.566675
1951	GO:0042636	negative regulation of hair cycle	1 (0.05%)	2 (0.02%)	0.291331	0.566675
1952	GO:0042773	ATP synthesis coupled electron transport	1 (0.05%)	2 (0.02%)	0.291331	0.566675
1953	GO:0042982	amyloid precursor protein metabolic process	1 (0.05%)	2 (0.02%)	0.291331	0.566675
1954	GO:0044273	sulfur compound catabolic process	1 (0.05%)	2 (0.02%)	0.291331	0.566675
1955	GO:0044359	modulation of molecular function in other organism	1 (0.05%)	2 (0.02%)	0.291331	0.566675
1956	GO:0044866	modulation by host of viral exo-alpha-sialidase activity	1 (0.05%)	2 (0.02%)	0.291331	0.566675
1957	GO:0044867	modulation by host of viral catalytic activity	1 (0.05%)	2 (0.02%)	0.291331	0.566675
1958	GO:0044868	modulation by host of viral molecular function	1 (0.05%)	2 (0.02%)	0.291331	0.566675
1959	GO:0045187	regulation of circadian sleep/wake cycle, sleep	1 (0.05%)	2 (0.02%)	0.291331	0.566675
1960	GO:0046085	adenosine metabolic process	1 (0.05%)	2 (0.02%)	0.291331	0.566675
1961	GO:0046137	negative regulation of vitamin metabolic process	1 (0.05%)	2 (0.02%)	0.291331	0.566675
1962	GO:0046218	indolalkylamine catabolic process	1 (0.05%)	2 (0.02%)	0.291331	0.566675
1963	GO:0048104	establishment of body hair or bristle planar orientation	1 (0.05%)	2 (0.02%)	0.291331	0.566675
1964	GO:0050746	regulation of lipoprotein metabolic process	1 (0.05%)	2 (0.02%)	0.291331	0.566675
1965	GO:0050748	negative regulation of lipoprotein metabolic process	1 (0.05%)	2 (0.02%)	0.291331	0.566675
1966	GO:0050802	circadian sleep/wake cycle, sleep	1 (0.05%)	2 (0.02%)	0.291331	0.566675
1967	GO:0051150	regulation of smooth muscle cell differentiation	1 (0.05%)	2 (0.02%)	0.291331	0.566675
1968	GO:0051151	negative regulation of smooth muscle cell differentiation	1 (0.05%)	2 (0.02%)	0.291331	0.566675
1969	GO:0051255	spindle midzone assembly	1 (0.05%)	2 (0.02%)	0.291331	0.566675
1970	GO:0052055	modulation by symbiont of host molecular function	1 (0.05%)	2 (0.02%)	0.291331	0.566675
1971	GO:0052203	modulation of catalytic activity in other organism involved in symbiotic interaction	1 (0.05%)	2 (0.02%)	0.291331	0.566675
1972	GO:0052205	modulation of molecular function in other organism involved in symbiotic interaction	1 (0.05%)	2 (0.02%)	0.291331	0.566675
1973	GO:0052422	modulation by host of symbiont catalytic activity	1 (0.05%)	2 (0.02%)	0.291331	0.566675
1974	GO:0052428	modification by host of symbiont molecular function	1 (0.05%)	2 (0.02%)	0.291331	0.566675
1975	GO:0055083	monovalent inorganic anion homeostasis	1 (0.05%)	2 (0.02%)	0.291331	0.566675
1976	GO:0060024	rhythmic synaptic transmission	1 (0.05%)	2 (0.02%)	0.291331	0.566675
1977	GO:0060051	negative regulation of protein glycosylation	1 (0.05%)	2 (0.02%)	0.291331	0.566675
1978	GO:0060441	epithelial tube branching involved in lung morphogenesis	1 (0.05%)	2 (0.02%)	0.291331	0.566675
1979	GO:0060448	dichotomous subdivision of terminal units involved in lung branching	1 (0.05%)	2 (0.02%)	0.291331	0.566675
1980	GO:0060556	regulation of vitamin D biosynthetic process	1 (0.05%)	2 (0.02%)	0.291331	0.566675
1981	GO:0061438	renal system vasculature morphogenesis	1 (0.05%)	2 (0.02%)	0.291331	0.566675
1982	GO:0061439	kidney vasculature morphogenesis	1 (0.05%)	2 (0.02%)	0.291331	0.566675
1983	GO:0070168	negative regulation of biomineral tissue development	1 (0.05%)	2 (0.02%)	0.291331	0.566675
1984	GO:0070293	renal absorption	1 (0.05%)	2 (0.02%)	0.291331	0.566675
1985	GO:0070371	ERK1 and ERK2 cascade	1 (0.05%)	2 (0.02%)	0.291331	0.566675
1986	GO:0070372	regulation of ERK1 and ERK2 cascade	1 (0.05%)	2 (0.02%)	0.291331	0.566675
1987	GO:0070374	positive regulation of ERK1 and ERK2 cascade	1 (0.05%)	2 (0.02%)	0.291331	0.566675
1988	GO:0070778	L-aspartate transport	1 (0.05%)	2 (0.02%)	0.291331	0.566675
1989	GO:0071139	resolution of recombination intermediates	1 (0.05%)	2 (0.02%)	0.291331	0.566675
1990	GO:0071356	cellular response to tumor necrosis factor	1 (0.05%)	2 (0.02%)	0.291331	0.566675
1991	GO:0071478	cellular response to radiation	1 (0.05%)	2 (0.02%)	0.291331	0.566675
1992	GO:0071482	cellular response to light stimulus	1 (0.05%)	2 (0.02%)	0.291331	0.566675
1993	GO:0071623	negative regulation of granulocyte chemotaxis	1 (0.05%)	2 (0.02%)	0.291331	0.566675
1994	GO:0071688	striated muscle myosin thick filament assembly	1 (0.05%)	2 (0.02%)	0.291331	0.566675
1995	GO:0071898	regulation of estrogen receptor binding	1 (0.05%)	2 (0.02%)	0.291331	0.566675
1996	GO:0072071	kidney interstitial fibroblast differentiation	1 (0.05%)	2 (0.02%)	0.291331	0.566675
1997	GO:0072102	glomerulus morphogenesis	1 (0.05%)	2 (0.02%)	0.291331	0.566675
1998	GO:0072103	glomerulus vasculature morphogenesis	1 (0.05%)	2 (0.02%)	0.291331	0.566675
1999	GO:0072104	glomerular capillary formation	1 (0.05%)	2 (0.02%)	0.291331	0.566675
[truncated: 1,953 more rows]
