# Supplementary material for: The Roles of the miRNAome and Transcriptome in the Ovine Ovary Reveal Poor Efficiency in Juvenile Superovulation
Source: Animals (Basel). 2021 Jan 19;11(1):239. doi: 10.3390/ani11010239 (PMC7832859; doi:10.3390/ani11010239)
Supplement: Supplementary file 1 [file animals-11-00239-s001.zip › Supplementary file/Supplementary File 11.xlsx]

## Sheet: Sheet1
Supplementary File 11: KEGG analysis of differentially expressed mRNAs in the lamb and adult sheep libraries
#	Pathway	Candidate genes with pathway annotation (1442)	All genes with pathway annotation (8789)	P-value	Q-value	Pathway ID
1	Systemic lupus erythematosus	64 (4.44%)	150 (1.71%)	0	0	ko05322
2	Cell adhesion molecules (CAMs)	63 (4.37%)	167 (1.9%)	0	0	ko04514
3	Cell cycle	52 (3.61%)	129 (1.47%)	0	0	ko04110
4	Viral myocarditis	36 (2.5%)	83 (0.94%)	0	0	ko05416
5	Allograft rejection	28 (1.94%)	59 (0.67%)	0	2e-06	ko05330
6	Antigen processing and presentation	36 (2.5%)	90 (1.02%)	0	4e-06	ko04612
7	Graft-versus-host disease	29 (2.01%)	65 (0.74%)	0	4e-06	ko05332
8	Type I diabetes mellitus	29 (2.01%)	66 (0.75%)	0	4e-06	ko04940
9	Phagosome	58 (4.02%)	181 (2.06%)	0	4e-06	ko04145
10	Arrhythmogenic right ventricular cardiomyopathy (ARVC)	39 (2.7%)	104 (1.18%)	0	5e-06	ko05412
11	DNA replication	20 (1.39%)	39 (0.44%)	1e-06	1.6e-05	ko03030
12	Staphylococcus aureus infection	33 (2.29%)	89 (1.01%)	2e-06	4.9e-05	ko05150
13	Dilated cardiomyopathy (DCM)	34 (2.36%)	93 (1.06%)	2e-06	4.9e-05	ko05414
14	Complement and coagulation cascades	33 (2.29%)	92 (1.05%)	4e-06	0.000103	ko04610
15	Intestinal immune network for IgA production	23 (1.6%)	55 (0.63%)	7e-06	0.000147	ko04672
16	Alcoholism	57 (3.95%)	201 (2.29%)	1.2e-05	0.000246	ko05034
17	Hypertrophic cardiomyopathy (HCM)	31 (2.15%)	89 (1.01%)	1.7e-05	0.000325	ko05410
18	ECM-receptor interaction	33 (2.29%)	98 (1.12%)	2e-05	0.000372	ko04512
19	Hematopoietic cell lineage	37 (2.57%)	116 (1.32%)	2.6e-05	0.00045	ko04640
20	Leishmaniasis	28 (1.94%)	79 (0.9%)	2.9e-05	0.000466	ko05140
21	Autoimmune thyroid disease	27 (1.87%)	75 (0.85%)	2.9e-05	0.000466	ko05320
22	Pathways in cancer	133 (9.22%)	590 (6.71%)	3.8e-05	0.000573	ko05200
23	Glutathione metabolism	24 (1.66%)	65 (0.74%)	5e-05	0.000727	ko00480
24	Inflammatiory bowel disease (IBD)	26 (1.8%)	74 (0.84%)	6.6e-05	0.000919	ko05321
25	Transcriptional misregulation in cancers	52 (3.61%)	193 (2.2%)	0.000123	0.001641	ko05202
26	Leukocyte transendothelial migration	42 (2.91%)	147 (1.67%)	0.000135	0.001725	ko04670
27	Natural killer cell mediated cytotoxicity	49 (3.4%)	180 (2.05%)	0.000146	0.001797	ko04650
28	Rheumatoid arthritis	32 (2.22%)	104 (1.18%)	0.000189	0.002134	ko05323
29	Asthma	15 (1.04%)	35 (0.4%)	0.000192	0.002134	ko05310
30	HTLV-I infection	71 (4.92%)	289 (3.29%)	0.000192	0.002134	ko05166
31	Cellular senescence	46 (3.19%)	171 (1.95%)	0.000308	0.003313	ko04218
32	Toxoplasmosis	38 (2.64%)	134 (1.52%)	0.000325	0.003385	ko05145
33	Calcium signaling pathway	51 (3.54%)	197 (2.24%)	0.000409	0.004123	ko04020
34	Viral carcinogenesis	56 (3.88%)	226 (2.57%)	0.000708	0.006936	ko05203
35	Fc gamma R-mediated phagocytosis	29 (2.01%)	98 (1.12%)	0.000757	0.007203	ko04666
36	Ovarian Steroidogenesis	19 (1.32%)	55 (0.63%)	0.000786	0.007269	ko04913
37	Osteoclast differentiation	38 (2.64%)	140 (1.59%)	0.000826	0.007438	ko04380
38	Chemokine signaling pathway	48 (3.33%)	190 (2.16%)	0.001062	0.009308	ko04062
39	B cell receptor signaling pathway	25 (1.73%)	83 (0.94%)	0.001291	0.011023	ko04662
40	Cortisol synthesis and secretion	21 (1.46%)	67 (0.76%)	0.001773	0.014764	ko04927
41	Th17 cell differentiation	32 (2.22%)	119 (1.35%)	0.002417	0.01963	ko04659
42	Morphine addiction	27 (1.87%)	96 (1.09%)	0.002574	0.020407	ko05032
43	Small cell lung cancer	29 (2.01%)	107 (1.22%)	0.003329	0.025779	ko05222
44	Th1 and Th2 cell differentiation	28 (1.94%)	103 (1.17%)	0.003703	0.028024	ko04658
45	Primary immunodeficiency	13 (0.9%)	37 (0.42%)	0.004359	0.032256	ko05340
46	2-Oxocarboxylic acid metabolism	8 (0.55%)	18 (0.2%)	0.004789	0.03467	ko01210
47	FoxO signaling pathway	35 (2.43%)	139 (1.58%)	0.005035	0.035675	ko04068
48	Neuroactive ligand-receptor interaction	67 (4.65%)	307 (3.49%)	0.00706	0.04898	ko04080
49	Fanconi anemia pathway	16 (1.11%)	53 (0.6%)	0.0089	0.060486	ko03460
50	Biosynthesis of amino acids	20 (1.39%)	72 (0.82%)	0.010124	0.067427	ko01230
51	Nicotine addiction	13 (0.9%)	41 (0.47%)	0.011416	0.074537	ko05033
52	African trypanosomiasis	15 (1.04%)	50 (0.57%)	0.011824	0.07572	ko05143
53	cAMP signaling pathway	52 (3.61%)	236 (2.69%)	0.013578	0.083732	ko04024
54	Regulation of actin cytoskeleton	52 (3.61%)	236 (2.69%)	0.013578	0.083732	ko04810
55	NF-kappa B signaling pathway	27 (1.87%)	108 (1.23%)	0.013983	0.084074	ko04064
56	MicroRNAs in cancer	41 (2.84%)	179 (2.04%)	0.014139	0.084074	ko05206
57	PI3K-Akt signaling pathway	83 (5.76%)	406 (4.62%)	0.016444	0.092966	ko04151
58	Apoptosis	37 (2.57%)	160 (1.82%)	0.016471	0.092966	ko04210
59	Cushing syndrome	37 (2.57%)	160 (1.82%)	0.016471	0.092966	ko04934
60	Focal adhesion	48 (3.33%)	219 (2.49%)	0.018881	0.103913	ko04510
61	Terpenoid backbone biosynthesis	8 (0.55%)	22 (0.25%)	0.019035	0.103913	ko00900
62	Epstein-Barr virus infection	49 (3.4%)	225 (2.56%)	0.019949	0.107146	ko05169
63	Adrenergic signaling in cardiomyocytes	35 (2.43%)	152 (1.73%)	0.020509	0.108406	ko04261
64	ABC transporters	21 (1.46%)	82 (0.93%)	0.021628	0.112533	ko02010
65	Circadian rhythm	10 (0.69%)	31 (0.35%)	0.02225	0.11399	ko04710
66	Platinum drug resistance	23 (1.6%)	93 (1.06%)	0.02498	0.124725	ko01524
67	Steroid biosynthesis	8 (0.55%)	23 (0.26%)	0.025095	0.124725	ko00100
68	Pantothenate and CoA biosynthesis	7 (0.49%)	19 (0.22%)	0.025796	0.126326	ko00770
69	Tuberculosis	47 (3.26%)	218 (2.48%)	0.026347	0.12715	ko05152
70	Cholesterol metabolism	14 (0.97%)	51 (0.58%)	0.03159	0.15028	ko04979
71	Purine metabolism	40 (2.77%)	184 (2.09%)	0.033864	0.157093	ko00230
72	Neomycin, kanamycin and gentamicin biosynthesis	3 (0.21%)	5 (0.06%)	0.033966	0.157093	ko00524
73	Drug metabolism - cytochrome P450	19 (1.32%)	76 (0.86%)	0.035331	0.161168	ko00982
74	Progesterone-mediated oocyte maturation	22 (1.53%)	92 (1.05%)	0.039606	0.178227	ko04914
75	Herpes simplex infection	49 (3.4%)	236 (2.69%)	0.043739	0.1942	ko05168
76	T cell receptor signaling pathway	26 (1.8%)	114 (1.3%)	0.046083	0.201917	ko04660
77	Gap junction	22 (1.53%)	94 (1.07%)	0.049036	0.212064	ko04540
78	Prostate cancer	28 (1.94%)	126 (1.43%)	0.053062	0.226532	ko05215
79	PPAR signaling pathway	21 (1.46%)	90 (1.02%)	0.055107	0.227736	ko03320
80	MAPK signaling pathway	61 (4.23%)	306 (3.48%)	0.055474	0.227736	ko04010
81	Human papillomavirus infection	76 (5.27%)	390 (4.44%)	0.055941	0.227736	ko05165
82	Pancreatic cancer	19 (1.32%)	80 (0.91%)	0.056426	0.227736	ko05212
83	Retrograde endocannabinoid signaling	32 (2.22%)	148 (1.68%)	0.056763	0.227736	ko04723
84	Circadian rhythm - fly	3 (0.21%)	6 (0.07%)	0.059744	0.236842	ko04711
85	One carbon pool by folate	6 (0.42%)	18 (0.2%)	0.060982	0.238905	ko00670
86	Human cytomegalovirus infection	53 (3.68%)	264 (3%)	0.063259	0.244852	ko05163
87	Amino sugar and nucleotide sugar metabolism	14 (0.97%)	56 (0.64%)	0.064706	0.244852	ko00520
88	Regulation of lipolysis in adipocyte	14 (0.97%)	56 (0.64%)	0.064706	0.244852	ko04923
89	Biosynthesis of unsaturated fatty acids	8 (0.55%)	28 (0.32%)	0.075329	0.28185	ko01040
90	cGMP - PKG signaling pathway	36 (2.5%)	174 (1.98%)	0.078238	0.285655	ko04022
91	Aldosterone synthesis and secretion	22 (1.53%)	99 (1.13%)	0.079433	0.285655	ko04925
92	Ras signaling pathway	49 (3.4%)	246 (2.8%)	0.080057	0.285655	ko04014
93	Gastric cancer	39 (2.7%)	191 (2.17%)	0.081265	0.285655	ko05226
94	Homologous recombination	11 (0.76%)	43 (0.49%)	0.082673	0.285655	ko03440
95	p53 signaling pathway	20 (1.39%)	89 (1.01%)	0.083201	0.285655	ko04115
96	Arginine and proline metabolism	13 (0.9%)	53 (0.6%)	0.083209	0.285655	ko00330
97	Ferroptosis	13 (0.9%)	53 (0.6%)	0.083209	0.285655	ko04216
98	Pertussis	18 (1.25%)	79 (0.9%)	0.086841	0.295082	ko05133
99	Butanoate metabolism	8 (0.55%)	29 (0.33%)	0.089729	0.300287	ko00650
100	Fc epsilon RI signaling pathway	16 (1.11%)	69 (0.79%)	0.090176	0.300287	ko04664
101	EGFR tyrosine kinase inhibitor resistance	19 (1.32%)	85 (0.97%)	0.09346	0.308139	ko01521
102	Arginine biosynthesis	6 (0.42%)	20 (0.23%)	0.095652	0.312274	ko00220
103	Thyroid hormone synthesis	17 (1.18%)	75 (0.85%)	0.097841	0.316321	ko04918
104	Cardiac muscle contraction	18 (1.25%)	81 (0.92%)	0.105051	0.336365	ko04260
105	Rap1 signaling pathway	42 (2.91%)	213 (2.42%)	0.111454	0.353469	ko04015
106	Circadian entrainment	21 (1.46%)	98 (1.12%)	0.114741	0.357837	ko04713
107	Metabolism of xenobiotics by cytochrome P450	18 (1.25%)	82 (0.93%)	0.11498	0.357837	ko00980
108	Fluid shear stress and atherosclerosis	31 (2.15%)	153 (1.74%)	0.118866	0.366504	ko05418
109	Renin-angiotensin system	7 (0.49%)	26 (0.3%)	0.120823	0.369121	ko04614
110	Fructose and mannose metabolism	9 (0.62%)	36 (0.41%)	0.123413	0.373604	ko00051
111	Valine, leucine and isoleucine biosynthesis	2 (0.14%)	4 (0.05%)	0.128313	0.38494	ko00290
112	Lipoic acid metabolism	3 (0.21%)	8 (0.09%)	0.129923	0.38629	ko00785
113	Glycosphingolipid biosynthesis - globo and isoglobo series	5 (0.35%)	17 (0.19%)	0.132569	0.390667	ko00603
114	Phospholipase D signaling pathway	30 (2.08%)	150 (1.71%)	0.139124	0.402898	ko04072
115	Lysosome	28 (1.94%)	139 (1.58%)	0.139899	0.402898	ko04142
116	Amoebiasis	26 (1.8%)	128 (1.46%)	0.140349	0.402898	ko05146
117	Melanoma	16 (1.11%)	74 (0.84%)	0.145272	0.413468	ko05218
118	Necroptosis	38 (2.64%)	196 (2.23%)	0.148908	0.419165	ko04217
119	Bacterial invasion of epithelial cells	22 (1.53%)	107 (1.22%)	0.150244	0.419165	ko05100
120	Oxytocin signaling pathway	31 (2.15%)	157 (1.79%)	0.151394	0.419165	ko04921
121	Carbohydrate digestion and absorption	11 (0.76%)	48 (0.55%)	0.152309	0.419165	ko04973
122	Longevity regulating pathway - worm	19 (1.32%)	91 (1.04%)	0.154744	0.422374	ko04212
123	Phenylalanine metabolism	6 (0.42%)	23 (0.26%)	0.163163	0.438171	ko00360
124	Mismatch repair	6 (0.42%)	23 (0.26%)	0.163163	0.438171	ko03430
125	Hippo signaling pathway	36 (2.5%)	187 (2.13%)	0.167512	0.446253	ko04390
126	Glycine, serine and threonine metabolism	11 (0.76%)	49 (0.56%)	0.169035	0.446734	ko00260
127	Oocyte meiosis	24 (1.66%)	120 (1.37%)	0.171126	0.448701	ko04114
128	AGE-RAGE signaling pathway in diabetic complications	23 (1.6%)	115 (1.31%)	0.177339	0.46136	ko04933
129	Longevity regulating pathway - multiple species	14 (0.97%)	66 (0.75%)	0.184073	0.475165	ko04213
130	Arachidonic acid metabolism	18 (1.25%)	88 (1%)	0.185812	0.475964	ko00590
131	Histidine metabolism	6 (0.42%)	24 (0.27%)	0.189241	0.477402	ko00340
132	Glycosaminoglycan biosynthesis - heparan sulfate / heparin	6 (0.42%)	24 (0.27%)	0.189241	0.477402	ko00534
133	Glutamatergic synapse	22 (1.53%)	111 (1.26%)	0.195854	0.482966	ko04724
134	Antifolate resistance	12 (0.83%)	56 (0.64%)	0.197704	0.482966	ko01523
135	Pyrimidine metabolism	20 (1.39%)	100 (1.14%)	0.197874	0.482966	ko00240
136	Chemical carcinogenesis	20 (1.39%)	100 (1.14%)	0.197874	0.482966	ko05204
137	Bladder cancer	9 (0.62%)	40 (0.46%)	0.19904	0.482966	ko05219
138	Legionellosis	16 (1.11%)	78 (0.89%)	0.200148	0.482966	ko05134
139	Platelet activation	26 (1.8%)	134 (1.52%)	0.201971	0.483859	ko04611
140	Base excision repair	8 (0.55%)	35 (0.4%)	0.205271	0.488252	ko03410
141	Glycolysis / Gluconeogenesis	15 (1.04%)	73 (0.83%)	0.207905	0.491009	ko00010
142	Adherens junction	20 (1.39%)	101 (1.15%)	0.211021	0.494859	ko04520
143	Glioma	15 (1.04%)	74 (0.84%)	0.223828	0.519303	ko05214
144	Choline metabolism in cancer	20 (1.39%)	102 (1.16%)	0.224563	0.519303	ko05231
145	Acute myeloid leukemia	14 (0.97%)	69 (0.79%)	0.232969	0.533865	ko05221
146	HIF-1 signaling pathway	22 (1.53%)	114 (1.3%)	0.234067	0.533865	ko04066
147	Long-term depression	12 (0.83%)	59 (0.67%)	0.2531	0.572404	ko04730
148	Type II diabetes mellitus	10 (0.69%)	48 (0.55%)	0.254402	0.572404	ko04930
149	Glycosphingolipid biosynthesis - ganglio series	4 (0.28%)	16 (0.18%)	0.261007	0.583324	ko00604
150	Tyrosine metabolism	9 (0.62%)	43 (0.49%)	0.265727	0.589914	ko00350
151	GABAergic synapse	18 (1.25%)	94 (1.07%)	0.273641	0.603461	ko04727
152	Hepatocellular carcinoma	34 (2.36%)	187 (2.13%)	0.281911	0.613708	ko05225
153	AMPK signaling pathway	24 (1.66%)	129 (1.47%)	0.281974	0.613708	ko04152
154	Lysine degradation	14 (0.97%)	72 (0.82%)	0.286456	0.619416	ko00310
155	Starch and sucrose metabolism	7 (0.49%)	33 (0.38%)	0.291306	0.625837	ko00500
156	TNF signaling pathway	24 (1.66%)	130 (1.48%)	0.295712	0.631232	ko04668
157	Non-small cell lung cancer	13 (0.9%)	67 (0.76%)	0.29935	0.63488	ko05223
158	Lysine biosynthesis	1 (0.07%)	2 (0.02%)	0.301235	0.63488	ko00300
159	Central carbon metabolism in cancer	14 (0.97%)	73 (0.83%)	0.305096	0.638974	ko05230
160	Synthesis and degradation of ketone bodies	3 (0.21%)	12 (0.14%)	0.313319	0.648238	ko00072
161	Cytokine-cytokine receptor interaction	63 (4.37%)	361 (4.11%)	0.313413	0.648238	ko04060
162	Renin secretion	13 (0.9%)	68 (0.77%)	0.319026	0.655776	ko04924
163	Endometrial cancer	16 (1.11%)	86 (0.98%)	0.332408	0.678235	ko05213
164	Drug metabolism - other enzymes	17 (1.18%)	92 (1.05%)	0.335909	0.678235	ko00983
165	Serotonergic synapse	23 (1.6%)	127 (1.44%)	0.336062	0.678235	ko04726
166	Thiamine metabolism	4 (0.28%)	18 (0.2%)	0.340648	0.683347	ko00730
167	Fatty acid elongation	7 (0.49%)	35 (0.4%)	0.347947	0.693811	ko00062
168	Carbon metabolism	23 (1.6%)	128 (1.46%)	0.350867	0.695469	ko01200
169	Hippo signaling pathway -fly	12 (0.83%)	64 (0.73%)	0.355154	0.698503	ko04391
170	Amphetamine addiction	13 (0.9%)	70 (0.8%)	0.359224	0.698503	ko05031
171	Non-alcoholic fatty liver disease (NAFLD)	29 (2.01%)	164 (1.87%)	0.359742	0.698503	ko04932
172	Chagas disease (American trypanosomiasis)	21 (1.46%)	117 (1.33%)	0.362437	0.698503	ko05142
173	Cysteine and methionine metabolism	9 (0.62%)	47 (0.53%)	0.362886	0.698503	ko00270
174	Taste transduction	15 (1.04%)	82 (0.93%)	0.365823	0.700109	ko04742
175	Parkinson disease	26 (1.8%)	147 (1.67%)	0.36988	0.703829	ko05012
176	Amyotrophic lateral sclerosis (ALS)	12 (0.83%)	65 (0.74%)	0.376443	0.712246	ko05014
177	Nitrogen metabolism	4 (0.28%)	19 (0.22%)	0.3809	0.716608	ko00910
178	Riboflavin metabolism	2 (0.14%)	8 (0.09%)	0.387217	0.7244	ko00740
179	Vascular smooth muscle contraction	24 (1.66%)	137 (1.56%)	0.396874	0.738318	ko04270
180	Tight junction	32 (2.22%)	185 (2.1%)	0.401106	0.742046	ko04530
181	Prion diseases	7 (0.49%)	37 (0.42%)	0.405629	0.746267	ko05020
182	Cholinergic synapse	20 (1.39%)	114 (1.3%)	0.409354	0.748085	ko04725
183	Tryptophan metabolism	9 (0.62%)	49 (0.56%)	0.413037	0.748085	ko00380
184	Kaposi sarcoma-associated herpesvirus infection	38 (2.64%)	222 (2.53%)	0.414364	0.748085	ko05167
185	Malaria	10 (0.69%)	55 (0.63%)	0.415603	0.748085	ko05144
186	Gastric acid secretion	14 (0.97%)	79 (0.9%)	0.421911	0.755357	ko04971
187	Influenza A	36 (2.5%)	211 (2.4%)	0.426487	0.759466	ko05164
188	Galactose metabolism	6 (0.42%)	32 (0.36%)	0.431524	0.764349	ko00052
189	VEGF signaling pathway	11 (0.76%)	62 (0.71%)	0.440193	0.770891	ko04370
190	Mineral absorption	12 (0.83%)	68 (0.77%)	0.440862	0.770891	ko04978
191	Longevity regulating pathway - mammal	16 (1.11%)	92 (1.05%)	0.442163	0.770891	ko04211
192	Bile secretion	22 (1.53%)	129 (1.47%)	0.457715	0.793849	ko04976
193	Long-term potentiation	12 (0.83%)	69 (0.79%)	0.462306	0.79486	ko04720
194	Alanine, aspartate and glutamate metabolism	7 (0.49%)	39 (0.44%)	0.463072	0.79486	ko00250
195	Metabolic pathways	234 (16.23%)	1419 (16.15%)	0.476216	0.81323	ko01100
196	Axon guidance	32 (2.22%)	191 (2.17%)	0.478716	0.813329	ko04360
197	Steroid hormone biosynthesis	13 (0.9%)	76 (0.86%)	0.48239	0.815411	ko00140
198	Relaxin signaling pathway	24 (1.66%)	143 (1.63%)	0.486643	0.818445	ko04926
199	Nucleotide excision repair	8 (0.55%)	46 (0.52%)	0.489526	0.819157	ko03420
200	Other glycan degradation	4 (0.28%)	22 (0.25%)	0.4985	0.82635	ko00511
201	Breast cancer	26 (1.8%)	156 (1.77%)	0.498788	0.82635	ko05224
202	Parathyroid hormone synthesis, secretion and action	18 (1.25%)	108 (1.23%)	0.511403	0.843055	ko04928
203	ErbB signaling pathway	15 (1.04%)	90 (1.02%)	0.517752	0.844986	ko04012
204	Apoptosis - multiple species	7 (0.49%)	41 (0.47%)	0.519153	0.844986	ko04215
205	Chronic myeloid leukemia	14 (0.97%)	84 (0.96%)	0.520187	0.844986	ko05220
206	Thyroid cancer	7 (0.49%)	42 (0.48%)	0.546384	0.883233	ko05216
207	Peroxisome	15 (1.04%)	92 (1.05%)	0.55466	0.892279	ko04146
208	Glycosphingolipid biosynthesis - lacto and neolacto series	5 (0.35%)	30 (0.34%)	0.560827	0.893249	ko00601
209	Apelin signaling pathway	23 (1.6%)	142 (1.62%)	0.562752	0.893249	ko04371
210	Salivary secretion	17 (1.18%)	105 (1.19%)	0.565269	0.893249	ko04970
211	Cocaine addiction	8 (0.55%)	49 (0.56%)	0.565993	0.893249	ko05030
212	Glycosaminoglycan degradation	4 (0.28%)	24 (0.27%)	0.571279	0.895417	ko00531
213	GnRH signaling pathway	15 (1.04%)	93 (1.06%)	0.572744	0.895417	ko04912
214	Inflammatory mediator regulation of TRP channels	18 (1.25%)	112 (1.27%)	0.578367	0.899983	ko04750
215	Fatty acid metabolism	9 (0.62%)	56 (0.64%)	0.583202	0.903285	ko01212
216	Endocytosis	43 (2.98%)	269 (3.06%)	0.601347	0.927076	ko04144
217	Pathogenic Escherichia coli infection	18 (1.25%)	114 (1.3%)	0.610516	0.931799	ko05130
218	Sphingolipid signaling pathway	20 (1.39%)	127 (1.44%)	0.617362	0.931799	ko04071
219	Estrogen signaling pathway	22 (1.53%)	140 (1.59%)	0.623807	0.931799	ko04915
220	Primary bile acid biosynthesis	3 (0.21%)	19 (0.22%)	0.624447	0.931799	ko00120
221	Alzheimer disease	29 (2.01%)	184 (2.09%)	0.625616	0.931799	ko05010
222	Measles	25 (1.73%)	159 (1.81%)	0.626247	0.931799	ko05162
223	Valine, leucine and isoleucine degradation	9 (0.62%)	58 (0.66%)	0.627685	0.931799	ko00280
224	Aldosterone-regulated sodium reabsorption	6 (0.42%)	39 (0.44%)	0.635353	0.931799	ko04960
225	N-Glycan biosynthesis	8 (0.55%)	52 (0.59%)	0.636954	0.931799	ko00510
226	Proximal tubule bicarbonate reclamation	4 (0.28%)	26 (0.3%)	0.637732	0.931799	ko04964
227	Huntington disease	34 (2.36%)	217 (2.47%)	0.645522	0.931799	ko05016
228	Apoptosis - fly	9 (0.62%)	59 (0.67%)	0.648948	0.931799	ko04214
229	Taurine and hypotaurine metabolism	2 (0.14%)	13 (0.15%)	0.654551	0.931799	ko00430
230	Insulin secretion	13 (0.9%)	85 (0.97%)	0.654713	0.931799	ko04911
231	Endocrine resistance	15 (1.04%)	98 (1.12%)	0.658298	0.931799	ko01522
232	Phenylalanine, tyrosine and tryptophan biosynthesis	1 (0.07%)	6 (0.07%)	0.658903	0.931799	ko00400
233	Phosphonate and phosphinate metabolism	1 (0.07%)	6 (0.07%)	0.658903	0.931799	ko00440
234	Sphingolipid metabolism	8 (0.55%)	53 (0.6%)	0.659106	0.931799	ko00600
235	Basal cell carcinoma	10 (0.69%)	66 (0.75%)	0.65995	0.931799	ko05217
236	Glycosaminoglycan biosynthesis - chondroitin sulfate / dermatan sulfate	3 (0.21%)	20 (0.23%)	0.660374	0.931799	ko00532
237	Proteoglycans in cancer	36 (2.5%)	232 (2.64%)	0.671965	0.944154	ko05205
238	Wnt signaling pathway	24 (1.66%)	157 (1.79%)	0.681859	0.951354	ko04310
239	Adipocytokine signaling pathway	11 (0.76%)	74 (0.84%)	0.688201	0.951354	ko04920
240	Insulin resistance	17 (1.18%)	113 (1.29%)	0.691646	0.951354	ko04931
241	NOD-like receptor signaling pathway	30 (2.08%)	196 (2.23%)	0.692434	0.951354	ko04621
242	Protein export	3 (0.21%)	21 (0.24%)	0.693742	0.951354	ko03060
243	Fatty acid biosynthesis	2 (0.14%)	14 (0.16%)	0.69532	0.951354	ko00061
244	Dorso-ventral axis formation	4 (0.28%)	28 (0.32%)	0.697088	0.951354	ko04320
245	Pyruvate metabolism	6 (0.42%)	42 (0.48%)	0.708153	0.96251	ko00620
246	Hedgehog signaling pathway	7 (0.49%)	49 (0.56%)	0.714324	0.964235	ko04340
247	Endocrine and other factor-regulated calcium reabsorption	8 (0.55%)	56 (0.64%)	0.720549	0.964235	ko04961
248	SNARE interactions in vesicular transport	5 (0.35%)	36 (0.41%)	0.726356	0.964235	ko04130
249	IL-17 signaling pathway	14 (0.97%)	96 (1.09%)	0.727222	0.964235	ko04657
250	Colorectal cancer	14 (0.97%)	96 (1.09%)	0.727222	0.964235	ko05210
251	Protein processing in endoplasmic reticulum	26 (1.8%)	174 (1.98%)	0.731211	0.964235	ko04141
252	C-type lectin receptor signaling pathway	17 (1.18%)	116 (1.32%)	0.733107	0.964235	ko04625
253	Melanogenesis	15 (1.04%)	103 (1.17%)	0.733782	0.964235	ko04916
254	Prolactin signaling pathway	13 (0.9%)	90 (1.02%)	0.735483	0.964235	ko04917
255	Dopaminergic synapse	20 (1.39%)	136 (1.55%)	0.739471	0.965662	ko04728
256	RNA degradation	12 (0.83%)	85 (0.97%)	0.759208	0.980991	ko03018
257	Mitophagy - animal	9 (0.62%)	65 (0.74%)	0.760983	0.980991	ko04137
258	Vitamin B6 metabolism	1 (0.07%)	8 (0.09%)	0.761717	0.980991	ko00750
259	Cytosolic DNA-sensing pathway	10 (0.69%)	72 (0.82%)	0.765023	0.980991	ko04623
260	Hepatitis B	25 (1.73%)	171 (1.95%)	0.767682	0.980991	ko05161
261	Proteasome	6 (0.42%)	45 (0.51%)	0.77037	0.980991	ko03050
262	Ether lipid metabolism	7 (0.49%)	52 (0.59%)	0.771831	0.980991	ko00565
263	Other types of O-glycan biosynthesis	3 (0.21%)	24 (0.27%)	0.778862	0.986164	ko00514
264	Insulin signaling pathway	22 (1.53%)	153 (1.74%)	0.78363	0.988442	ko04910
265	Protein digestion and absorption	20 (1.39%)	141 (1.6%)	0.795454	0.99881	ko04974
266	Ribosome biogenesis in eukaryotes	12 (0.83%)	88 (1%)	0.79992	0.99881	ko03008
267	Sulfur metabolism	1 (0.07%)	9 (0.1%)	0.800848	0.99881	ko00920
268	Inositol phosphate metabolism	10 (0.69%)	75 (0.85%)	0.8081	1	ko00562
269	Epithelial cell signaling in Helicobacter pylori infection	10 (0.69%)	75 (0.85%)	0.8081	1	ko05120
270	Citrate cycle (TCA cycle)	4 (0.28%)	33 (0.38%)	0.813915	1	ko00020
271	Neurotrophin signaling pathway	18 (1.25%)	130 (1.48%)	0.818519	1	ko04722
272	Thyroid hormone signaling pathway	17 (1.18%)	124 (1.41%)	0.825457	1	ko04919
273	beta-Alanine metabolism	5 (0.35%)	41 (0.47%)	0.825728	1	ko00410
274	Oxidative phosphorylation	19 (1.32%)	139 (1.58%)	0.840023	1	ko00190
275	TGF-beta signaling pathway	11 (0.76%)	85 (0.97%)	0.845342	1	ko04350
276	Toll-like receptor signaling pathway	16 (1.11%)	120 (1.37%)	0.85153	1	ko04620
277	Ubiquinone and other terpenoid-quinone biosynthesis	1 (0.07%)	11 (0.13%)	0.860895	1	ko00130
278	Collecting duct acid secretion	3 (0.21%)	28 (0.32%)	0.861044	1	ko04966
279	Mucin type O-glycan biosynthesis	4 (0.28%)	36 (0.41%)	0.864304	1	ko00512
280	Vibrio cholerae infection	6 (0.42%)	52 (0.59%)	0.876199	1	ko05110
281	alpha-Linolenic acid metabolism	3 (0.21%)	29 (0.33%)	0.876855	1	ko00592
282	RNA polymerase	3 (0.21%)	29 (0.33%)	0.876855	1	ko03020
283	Hippo signaling pathway - multiple species	3 (0.21%)	29 (0.33%)	0.876855	1	ko04392
284	Phototransduction	3 (0.21%)	29 (0.33%)	0.876855	1	ko04744
285	Vitamin digestion and absorption	3 (0.21%)	29 (0.33%)	0.876855	1	ko04977
286	Renal cell carcinoma	9 (0.62%)	74 (0.84%)	0.87751	1	ko05211
287	Thermogenesis	33 (2.29%)	238 (2.71%)	0.878951	1	ko04714
288	Phototransduction - fly	3 (0.21%)	30 (0.34%)	0.891047	1	ko04745
289	Glycerophospholipid metabolism	13 (0.9%)	104 (1.18%)	0.891196	1	ko00564
290	Glycerolipid metabolism	8 (0.55%)	69 (0.79%)	0.898518	1	ko00561
291	Non-homologous end-joining	1 (0.07%)	13 (0.15%)	0.902846	1	ko03450
292	Pancreatic secretion	14 (0.97%)	113 (1.29%)	0.905102	1	ko04972
293	Fat digestion and absorption	6 (0.42%)	56 (0.64%)	0.91576	1	ko04975
294	MAPK signaling pathway - fly	10 (0.69%)	86 (0.98%)	0.916557	1	ko04013
295	Spliceosome	20 (1.39%)	157 (1.79%)	0.91694	1	ko03040
296	Glycosaminoglycan biosynthesis - keratan sulfate	1 (0.07%)	14 (0.16%)	0.91881	1	ko00533
297	Mannose type O-glycan biosyntheis	2 (0.14%)	24 (0.27%)	0.922872	1	ko00515
298	Phosphatidylinositol signaling system	12 (0.83%)	102 (1.16%)	0.925593	1	ko04070
299	Shigellosis	8 (0.55%)	73 (0.83%)	0.928814	1	ko05131
300	Toll and Imd signaling pathway	5 (0.35%)	50 (0.57%)	0.930204	1	ko04624
301	Fatty acid degradation	5 (0.35%)	52 (0.59%)	0.943893	1	ko00071
302	Aminoacyl-tRNA biosynthesis	4 (0.28%)	45 (0.51%)	0.951573	1	ko00970
303	Salmonella infection	11 (0.76%)	100 (1.14%)	0.951848	1	ko05132
304	Glucagon signaling pathway	12 (0.83%)	109 (1.24%)	0.957642	1	ko04922
305	Propanoate metabolism	3 (0.21%)	38 (0.43%)	0.961106	1	ko00640
306	Ascorbate and aldarate metabolism	2 (0.14%)	31 (0.35%)	0.972798	1	ko00053
307	Ubiquitin mediated proteolysis	17 (1.18%)	152 (1.73%)	0.973612	1	ko04120
308	Pentose phosphate pathway	2 (0.14%)	32 (0.36%)	0.976644	1	ko00030
309	Selenocompound metabolism	1 (0.07%)	21 (0.24%)	0.976904	1	ko00450
310	Linoleic acid metabolism	3 (0.21%)	43 (0.49%)	0.980306	1	ko00591
311	Glyoxylate and dicarboxylate metabolism	2 (0.14%)	34 (0.39%)	0.98282	1	ko00630
312	Autophagy - other eukaryotes	2 (0.14%)	34 (0.39%)	0.98282	1	ko04136
313	Hedgehog signaling pathway - fly	2 (0.14%)	35 (0.4%)	0.985281	1	ko04341
314	Retinol metabolism	7 (0.49%)	81 (0.92%)	0.985804	1	ko00830
315	Nicotinate and nicotinamide metabolism	2 (0.14%)	36 (0.41%)	0.987397	1	ko00760
316	Vasopressin-regulated water reabsorption	3 (0.21%)	47 (0.53%)	0.988755	1	ko04962
317	Synaptic vesicle cycle	5 (0.35%)	66 (0.75%)	0.989182	1	ko04721
318	Signaling pathways regulating pluripotency of stem cells	15 (1.04%)	148 (1.68%)	0.989451	1	ko04550
319	Porphyrin and chlorophyll metabolism	3 (0.21%)	48 (0.55%)	0.990244	1	ko00860
320	Basal transcription factors	3 (0.21%)	48 (0.55%)	0.990244	1	ko03022
321	Glycosylphosphatidylinositol(GPI)-anchor biosynthesis	1 (0.07%)	26 (0.3%)	0.990597	1	ko00563
322	mRNA surveillance pathway	9 (0.62%)	103 (1.17%)	0.99199	1	ko03015
323	RNA transport	17 (1.18%)	180 (2.05%)	0.997599	1	ko03013
324	Folate biosynthesis	1 (0.07%)	34 (0.39%)	0.99777	1	ko00790
325	Hepatitis C	13 (0.9%)	150 (1.71%)	0.9981	1	ko05160
326	Pentose and glucuronate interconversions	1 (0.07%)	38 (0.43%)	0.998915	1	ko00040
327	mTOR signaling pathway	14 (0.97%)	165 (1.88%)	0.999046	1	ko04150
328	Jak-STAT signaling pathway	21 (1.46%)	235 (2.67%)	0.999726	1	ko04630
329	Autophagy - animal	9 (0.62%)	137 (1.56%)	0.999844	1	ko04140
330	Notch signaling pathway	1 (0.07%)	51 (0.58%)	0.999896	1	ko04330
331	RIG-I-like receptor signaling pathway	6 (0.42%)	119 (1.35%)	0.999966	1	ko04622
332	Ribosome	6 (0.42%)	262 (2.98%)	1	1	ko03010
333	Olfactory transduction	7 (0.49%)	1124 (12.79%)	1	1	ko04740
