# Supplementary material for: The Roles of the miRNAome and Transcriptome in the Ovine Ovary Reveal Poor Efficiency in Juvenile Superovulation
Source: Animals (Basel). 2021 Jan 19;11(1):239. doi: 10.3390/ani11010239 (PMC7832859; doi:10.3390/ani11010239)
Supplement: Supplementary file 1 [file animals-11-00239-s001.zip › Supplementary file/Supplementary File 2.xlsx]

## Sheet: Sheet1
	Supplementary File 2: Sequence distribution of small RNA
	sample	Lamb_1	Lamb_2	Lamb_3	Adult_1	Adult_2	Adult_3
	total	14907089(100.00%)	15681493（100.00%）	15560868（100.00%）	14327219（100.00%）	17343736（100.00%）	16429634（100.00%）
	rRNA	208406(1.40%)	299832（1.91%）	402631（2.59%）	132971（0.93%）	101308（0.58%）	104491（0.64%）
	snRNA	12651(0.08%)	16406（0.10%）	22317（0.14%）	5973（0.04%）	4805（0.03%）	4510（0.03%）
	snoRNA	10895(0.07%)	11894（0.08%）	13896（0.09%）	11634（0.08%）	9116（0.05%）	7655（0.05%）
	tRNA	48736(0.33%)	54049（0.34%）	78135（0.50%）	17392（0.12%）	32417（0.19%）	22404（0.14%）
	exon_sense	89498（0.60%）	124361（0.79%）	177284（1.14%）	46008（0.32%）	35585（0.21%）	39918（0.24%）
	exon_antisense	252063（1.69%）	372901（2.38%）	544646（3.50%）	162514（1.13%）	116357（0.67%）	134571（0.82%）
	intron_sense	142866（0.96%）	176976（1.13%）	264845（1.70%）	63628（0.44%）	50473（0.29%）	58506（0.36%）
	intron_antisense	43476（0.29%）	62703（0.40%）	86642（0.56%）	25205（0.18%）	19026（0.11%）	19091（0.12%）
	exist_mirna	7743380（51.94%）	8003510（51.04%）	7596937（48.82%）	8193448（57.19%）	9767453（56.32%）	9295120（56.58%）
	exist_mirna_edit	1836673（12.32%）	1726317（11.01%）	1773406（11.40%）	1725159（12.04%）	2647451（15.26%）	2465021（15.00%）
	known_mirna	4149157（27.83%）	4397832（28.04%）	4104673（26.38%）	3764553（26.28%）	4376421（25.23%）	4101271（24.96%）
	novel_mirna	10770（0.07%）	12695（0.08%）	10264（0.07%）	3098（0.02%）	3255（0.02%）	3478（0.02%）
	unann	358518（2.41%）	422017（2.69%）	485192（3.12%）	175636（1.23%）	180069（1.04%）	173598（1.06%）
