# Supplementary material for: The Roles of the miRNAome and Transcriptome in the Ovine Ovary Reveal Poor Efficiency in Juvenile Superovulation
Source: Animals (Basel). 2021 Jan 19;11(1):239. doi: 10.3390/ani11010239 (PMC7832859; doi:10.3390/ani11010239)
Supplement: Supplementary file 1 [file animals-11-00239-s001.zip › Supplementary file/Supplementary File 3.xlsx]

## Sheet: Sheet1
	Supplementary File 3: Statistics of sequencing quality for the mRNA libraries
	Sample	Lamb_1	Lamb_2	Lamb_3	Adult_1	Adult_2	Adult_3
	Raw Datas	96499362	67309706	76906026	73783056	78182148	76149668
	Clean Datas	96310324	67180840	76768236	73647676	78061214	76020674
	Clean Datas Rate(%)	99.8	99.81	99.82	99.82	99.85	99.83
	Adapter Datas	20474	13694	15094	16800	14310	14482
	Adapter Datas Rate(%)	0.02	0.02	0.02	0.02	0.02	0.02
	Low-quality Datas	166486	112330	119058	114968	102700	110488
	Low-quality Datas Rate(%)	0.17	0.17	0.15	0.16	0.13	0.15
	polyA Dates	0	0	0	0	0	0
	polyA Dates Rate(%)	0	0	0	0	0	0
	N Dates	2078	2842	3638	3612	3924	4024
	N Datas Rate(%)	0	0	0	0	0.01	0.01
	Q20	0.9725	0.9778	0.9771	0.9778	0.9793	0.9785
	Q30	0.9233	0.9366	0.9347	0.9365	0.9395	0.9383
	GC_pct	0.446	0.4436	0.4424	0.4376	0.4482	0.4421
