# Supplementary material for: The Roles of the miRNAome and Transcriptome in the Ovine Ovary Reveal Poor Efficiency in Juvenile Superovulation
Source: Animals (Basel). 2021 Jan 19;11(1):239. doi: 10.3390/ani11010239 (PMC7832859; doi:10.3390/ani11010239)
Supplement: Supplementary file 1 [file animals-11-00239-s001.zip › Supplementary file/Supplementary File 4.xlsx]

## Sheet: Sheet1
	Supplementary File 4: Sequence distribution of mRNAs
	Sample	Lamb_1	Lamb_2	Lamb_3	Adult_1	Adult_2	Adult_3
	Total	96243376	67112644	76684474	73576040	77989128	75925400
	Total_Mapped(%)	93066114 (96.70%)	65289320 (97.28%)	74473630 (97.12%)	71457814 (97.12%)	75867666 (97.28%)	73746116 (97.13%)
	Unmapped(%)	3177262 (3.30%)	1823324 (2.72%)	2210844 (2.88%)	2118226 (2.88%)	2121462 (2.72%)	2179284 (2.87%)
	Unique_Mapped(%)	89953860 (93.46%)	63100773 (94.02%)	72077141 (93.99%)	69153577 (93.99%)	73391701 (94.11%)	71167060 (93.73%)
	Multiple_Mapped(%)	3112254 (3.23%)	2188547 (3.26%)	2396489 (3.13%)	2304237 (3.13%)	2475965 (3.17%)	2579056 (3.40%)
	exon	43565300 (46.81%)	30751855 (47.10%)	33877593 (45.49%)	29074076 (40.69%)	33946932 (44.74%)	30623574 (41.53%)
	intron	38758221 (41.65%)	26937182 (41.26%)	32112081 (43.12%)	33413019 (46.76%)	32668905 (43.06%)	33374490 (45.26%)
	intergenic	10742593 (11.54%)	7600283 (11.64%)	8483956 (11.39%)	8970719 (12.55%)	9251829 (12.19%)	9748052 (13.22%)
