# Supplementary material for: The Roles of the miRNAome and Transcriptome in the Ovine Ovary Reveal Poor Efficiency in Juvenile Superovulation
Source: Animals (Basel). 2021 Jan 19;11(1):239. doi: 10.3390/ani11010239 (PMC7832859; doi:10.3390/ani11010239)
Supplement: Supplementary file 1 [file animals-11-00239-s001.zip › Supplementary file/Supplementary File 5.xlsx]

## Sheet: List
	Supplementary File 5: miRNA expression profiles of ovaries in lamb and adult sheep
		Table 1: All of detected miRNAs expressed in lamb and adult groups
		Table 2: Differentially expressed miRNA between lamb and adult groups

## Sheet: Table 1
Table 1: All of detected miRNAs expressed in lamb and adult groups
id	Adult_1	Adult_2	Adult_3	Lamb_1	Lamb_2	Lamb_3	Adult_1_TPM	Adult_2_TPM	Adult_3_TPM	Lamb_1_TPM	Lamb_2_TPM	Lamb_3_TPM	control_mean	treat_mean	log2(fc)	PValue	FDR
oar-miR-99a	1961553	1953901	2048853	1719314	1593215	1465215	143323	116341	129144	125132	112672	108653	129603	115486	-0.166383	3.85989e-13	2.34038e-11
oar-miR-26a	1558853	1684614	1542322	1047452	1185131	984141	113899	100307	97216.1	76233.9	83812	72978.9	103807	77674.9	-0.418388	2.16349e-17	2.81099e-15
oar-miR-125b	1432294	1301401	1358187	1011498	1100920	938512	104652	77489.3	85609.6	73617.1	77856.6	69595.3	89250.3	73689.7	-0.276395	6.476e-15	5.35448e-13
miR-199-x	889423	920094	968819	992940	1081816	885807	64986.6	54785.2	61066.9	72266.5	76505.6	65687	60279.5	71486.3	0.245999	1.97999e-08	4.28763e-07
oar-miR-143	1103848	2446057	2227206	983008	740061	1190339	80653.7	145646	140386	71543.6	52336.8	88269.5	122228	70716.6	-0.789458	3.04337e-13	1.9771e-11
miR-99-x	860843	1010297	883118	783934	728517	554473	62898.3	60156.1	55664.9	57055	51520.4	41116.9	59573.1	49897.4	-0.255696	6.01645e-13	3.5303e-11
miR-125-x	598761	561744	558997	417114	415415	331391	43749.1	33447.9	35234.8	30357.7	29378	24574.3	37477.3	28103.3	-0.415276	4.82034e-16	4.3841e-14
oar-miR-10b	523568	483620	367647	348865	400312	307252	38255	28796.2	23173.6	25390.5	28309.9	22784.3	30074.9	25494.9	-0.238354	5.50997e-12	2.78407e-10
oar-miR-148a	131728	147339	145188	311476	300589	283385	9624.84	8773.01	9151.53	22669.3	21257.5	21014.4	9183.12	21647.1	1.23712	0.304991	0.601696
oar-let-7a	156870	173238	135080	305848	357492	303596	11461.9	10315.1	8514.4	22259.7	25281.7	22513.1	10097.1	23351.5	1.20957	0.251276	0.544017
oar-let-7f	105827	118017	89010	232852	290084	233545	7732.35	7027.09	5610.5	16947	20514.6	17318.5	6789.98	18260.1	1.42721	0.863106	1
oar-miR-21	258941	275514	256142	182293	184282	142579	18919.8	16404.9	16145.2	13267.3	13032.3	10572.9	17156.6	12290.9	-0.48118	2.70061e-17	2.85499e-15
oar-miR-127	57897	45804	68631	155917	185715	201563	4230.3	2727.31	4325.97	11347.7	13133.7	14946.9	3761.19	13142.8	1.80501	0.11804	0.33204
oar-miR-199a-3p	110857	94832	115535	152669	169796	175098	8099.88	5646.58	7282.43	11111.3	12007.9	12984.4	7009.63	12034.5	0.779769	0.0018667	0.0115888
miR-151-x	96319	97351	113768	133198	149853	137589	7037.64	5796.57	7171.06	9694.19	10597.5	10202.9	6668.42	10164.9	0.608175	5.16299e-05	0.000546016
miR-145-x	271536	505126	337525	130624	100752	85197	19840	30076.7	21275	9506.86	7125.14	6317.78	23730.6	7649.92	-1.63323	3.43111e-25	1.0402e-22
oar-let-7i	50397	62454	54301	118012	135323	128810	3682.31	3718.7	3422.72	8588.95	9569.99	9551.9	3607.91	9236.94	1.35625	0.60615	0.879358
oar-miR-22-3p	67933	92945	104100	115680	141260	123445	4963.59	5534.23	6561.66	8419.23	9989.85	9154.06	5686.49	9187.71	0.692166	0.00042701	0.00332763
oar-let-7b	67389	77666	64257	115497	135135	118926	4923.84	4624.47	4050.26	8405.91	9556.69	8818.95	4532.86	8927.18	0.977784	0.023503	0.0921378
oar-let-7c	82915	95029	77146	113575	119030	114592	6058.27	5658.31	4862.69	8266.02	8417.75	8497.56	5526.42	8393.78	0.602975	7.78499e-05	0.000749254
miR-28-x	86961	88369	105119	110667	120624	114874	6353.89	5261.76	6625.89	8054.38	8530.48	8518.47	6080.51	8367.78	0.460651	2.28906e-06	3.44115e-05
oar-miR-191	83589	100355	88077	98670	113626	95124	6107.51	5975.44	5551.69	7181.23	8035.58	7053.91	5878.22	7423.58	0.336736	1.38821e-07	2.60326e-06
miR-143-y	108046	145246	119039	96007	97213	80039	7894.49	8648.39	7503.3	6987.42	6874.86	5935.29	8015.39	6599.19	-0.280484	3.00972e-14	2.10565e-12
miR-92-y	30774	33561	33839	95334	96719	80287	2248.53	1998.32	2132.95	6938.44	6839.93	5953.68	2126.6	6577.35	1.62896	0.417231	0.721223
oar-miR-30a-5p	47739	53113	54812	94146	93460	61369	3488.1	3162.51	3454.92	6851.98	6609.45	4550.81	3368.51	6004.08	0.833833	0.00868568	0.0396966
oar-miR-181a	56643	49560	55606	93797	106223	85725	4138.68	2950.95	3504.97	6826.57	7512.05	6356.93	3531.53	6898.52	0.965992	0.023951	0.0933385
oar-let-7g	42701	52966	43174	71827	72042	71065	3119.99	3153.76	2721.36	5227.59	5094.78	5269.82	2998.37	5197.4	0.793612	0.00229638	0.0136955
miR-30-x	27483	36290	30912	53946	64761	43023	2008.07	2160.82	1948.45	3926.21	4579.87	3190.37	2039.11	3898.82	0.935093	0.0208729	0.0829469
miR-144-y	2668	5365	5460	40336	42683	189884	194.94	319.448	344.156	2935.67	3018.52	14080.8	286.182	6678.34	4.54449	3.79336e-09	9.3245e-08
miR-100-x	50200	67442	51045	49744	55370	44717	3667.91	4015.7	3217.48	3620.38	3915.74	3315.99	3633.7	3617.37	-0.00649706	1.23274e-10	3.93394e-09
miR-24-y	51281	67410	82157	43812	51105	63724	3746.9	4013.79	5178.54	3188.65	3614.12	4725.45	4313.08	3842.74	-0.166582	1.55004e-11	6.408e-10
oar-miR-25	19418	19608	20148	43455	46487	47372	1418.8	1167.52	1269.97	3162.67	3287.54	3512.87	1285.43	3321.03	1.36938	0.681208	0.947348
miR-101-y	89595	82444	96917	42937	49891	65804	6546.35	4908.96	6108.9	3124.97	3528.27	4879.69	5854.74	3844.31	-0.60688	5.78281e-18	8.76577e-16
miR-451-x	5431	12233	9695	32704	37667	131374	396.821	728.39	611.098	2380.21	2663.79	9742.03	578.77	4928.68	3.09014	0.000427572	0.00332763
oar-miR-152	23103	30842	30752	38188	43749	46032	1688.04	1836.43	1938.37	2779.33	3093.91	3413.5	1820.95	3095.58	0.765523	0.00122421	0.00830911
miR-342-y	34338	33025	31683	37716	44934	32068	2508.94	1966.41	1997.05	2744.98	3177.71	2378	2157.47	2766.9	0.358932	9.46243e-07	1.48381e-05
miR-126-y	24106	35220	33039	33789	58710	67615	1761.33	2097.11	2082.52	2459.17	4151.95	5013.99	1980.32	3875.04	0.968477	0.051457	0.176272
miR-450-x	11397	10943	10769	51425	62210	48561	832.733	651.579	678.794	3742.73	4399.47	3601.04	721.036	3914.41	2.44065	6.41533e-06	9.04612e-05
miR-486-x	2868	6963	5678	22325	22199	93624	209.553	414.598	357.897	1624.82	1569.9	6942.68	327.349	3379.14	3.36775	0.00012217	0.00111113
miR-23-y	32254	50278	43505	32670	37001	35928	2356.67	2993.7	2742.22	2377.73	2616.7	2664.24	2697.53	2552.89	-0.0795089	1.40449e-11	5.94131e-10
miR-126-x	25761	37030	36797	32075	54713	65479	1882.25	2204.88	2319.4	2334.43	3869.28	4855.59	2135.51	3686.43	0.787645	0.0092409	0.0417102
miR-423-y	10102	12671	12379	30729	33066	25138	738.113	754.47	780.276	2236.47	2338.41	1864.11	757.62	2146.33	1.50233	0.847345	1
miR-424-x	6781	6886	7003	33481	49732	33042	495.461	410.013	441.415	2436.76	3517.03	2450.23	448.963	2801.34	2.64145	3.13843e-07	5.33533e-06
miR-27-y	23115	31784	31246	29635	29372	28744	1688.92	1892.52	1969.51	2156.84	2077.18	2131.51	1850.31	2121.84	0.197548	1.2614e-08	2.79815e-07
miR-145-y	28678	45281	46870	28756	24921	27000	2095.39	2696.17	2954.32	2092.87	1762.4	2002.18	2581.96	1952.49	-0.403154	2.72527e-14	1.9829e-12
miR-16-x	29006	39569	27613	28018	30592	32563	2119.35	2356.06	1740.51	2039.16	2163.45	2414.71	2071.97	2205.77	0.090279	3.7463e-09	9.3245e-08
oar-miR-411a-5p	12208	10189	12579	27102	37644	37585	891.99	606.684	792.883	1972.49	2662.17	2787.11	763.852	2473.92	1.69544	0.285065	0.596243
miR-186-x	17028	19823	18972	24148	29882	23989	1244.17	1180.32	1195.85	1757.5	2113.24	1778.9	1206.78	1883.21	0.642036	0.000116848	0.00107346
miR-148-y	11680	14003	13098	24003	27805	23343	853.411	833.781	825.597	1746.95	1966.36	1731	837.596	1814.77	1.11546	0.100838	0.293011
oar-miR-27a	26301	36973	39933	23800	30578	35766	1921.71	2201.48	2517.07	1732.17	2162.46	2652.23	2213.42	2182.29	-0.0204366	4.16856e-10	1.20359e-08
miR-339-x	10673	13712	15983	23238	27780	24558	779.833	816.454	1007.44	1691.27	1964.59	1821.1	867.911	1825.65	1.07279	0.0738602	0.232442
miR-320-y	12875	15710	15003	22776	23207	20528	940.725	935.421	945.673	1657.64	1641.19	1522.25	940.606	1607.03	0.772733	0.00139899	0.00922018
miR-202-x	4236	5252	5188	29800	48859	33261	309.507	312.72	327.011	2168.85	3455.29	2466.47	316.413	2696.87	3.09141	1.92716e-11	7.79001e-10
let-7-x	13585	16973	11713	22124	25332	21134	992.601	1010.62	738.297	1610.19	1791.47	1567.19	913.841	1656.28	0.857935	0.00855516	0.0391986
miR-10174-y	24556	37897	34295	21530	24364	25838	1794.21	2256.5	2161.69	1566.96	1723.01	1916.02	2070.8	1735.33	-0.254979	9.96003e-14	6.71011e-12
miR-125-y	17969	19326	21277	20364	22657	18820	1312.92	1150.73	1341.14	1482.1	1602.29	1395.6	1268.26	1493.33	0.235678	1.08546e-08	2.51778e-07
miR-26-x	35882	36991	30201	20332	22421	18093	2621.75	2202.56	1903.64	1479.77	1585.6	1341.69	2242.65	1469.02	-0.61035	5.17053e-19	1.04502e-16
miR-140-y	24045	30816	32890	20322	25092	28005	1756.87	1834.88	2073.13	1479.04	1774.5	2076.71	1888.29	1776.75	-0.0878434	8.37944e-12	4.0111e-10
miR-224-x	9196	10475	9350	20092	22283	20298	671.915	623.713	589.352	1462.3	1575.84	1505.2	628.327	1514.45	1.26921	0.37948	0.692352
oar-miR-10a	22585	133916	68029	18854	22560	24486	1650.2	7973.76	4288.02	1372.2	1595.43	1815.76	4637.33	1594.46	-1.54022	2.29961e-11	9.09345e-10
miR-574-y	9205	10137	12186	19645	19983	19123	672.572	603.588	768.111	1429.77	1413.19	1418.06	681.424	1420.34	1.05961	0.0735337	0.232218
oar-miR-3958-3p	5702	6162	6260	15082	24741	22181	416.622	366.904	394.582	1097.67	1749.67	1644.83	392.703	1497.39	1.93094	0.0471224	0.164838
oar-miR-409-3p	2847	3319	2952	18262	22387	20819	208.019	197.623	186.071	1329.11	1583.2	1543.83	197.238	1485.38	2.91283	5.88303e-11	2.0191e-09
oar-miR-374a	11213	13432	14421	18234	24199	21636	819.289	799.782	908.988	1327.08	1711.34	1604.42	842.686	1547.61	0.876976	0.00772736	0.036227
miR-1271-x	5719	6117	6630	18195	21273	17373	417.864	364.225	417.904	1324.24	1504.42	1288.29	399.998	1372.32	1.77855	0.136967	0.365847
oar-miR-23a	26083	41622	36361	17761	24452	26931	1905.78	2478.3	2291.92	1292.65	1729.24	1997.07	2225.33	1672.98	-0.411597	2.4104e-14	1.82688e-12
miR-503-x	1584	2245	2352	17193	24598	17745	115.737	133.674	148.252	1251.31	1739.56	1315.88	132.554	1435.58	3.43698	2.93824e-16	2.81298e-14
miR-361-x	9222	8682	8902	16759	20072	14998	673.815	516.952	561.113	1219.73	1419.48	1112.18	583.96	1250.46	1.09852	0.111238	0.316653
oar-miR-30d	17609	20109	22308	16357	21017	19545	1286.62	1197.35	1406.12	1190.47	1486.31	1449.36	1296.7	1375.38	0.0849877	1.45225e-10	4.47735e-09
oar-miR-29a	31451	34221	41364	15423	18231	15932	2298	2037.62	2607.27	1122.49	1289.29	1181.44	2314.3	1197.74	-0.95026	2.14753e-27	1.30212e-24
oar-miR-26b	14362	17905	14619	15088	16853	18254	1049.37	1066.12	921.469	1098.11	1191.84	1353.62	1012.32	1214.52	0.262725	1.78554e-07	3.2479e-06
miR-31-x	5205	4933	5864	19860	24397	14841	380.308	293.726	369.621	1445.42	1725.35	1100.53	347.885	1423.77	2.03303	0.0153338	0.0632476
oar-let-7d	5133	6319	5576	14728	16029	15173	375.048	376.252	351.468	1071.91	1133.56	1125.15	367.589	1110.21	1.59466	0.545502	0.826933
miR-378-y	3331	4511	4188	14519	13112	11305	243.383	268.599	263.979	1056.7	927.275	838.322	258.654	940.765	1.86281	0.0806841	0.247078
miR-136-y	5082	4527	6068	13742	18613	22471	371.321	269.551	382.48	1000.15	1316.3	1666.34	341.117	1327.6	1.96047	0.0388093	0.140626
miR-2478-y	3093	3710	4631	14508	14079	23614	225.993	220.905	291.902	1055.9	995.661	1751.09	246.267	1267.55	2.36375	0.00069949	0.00513053
oar-miR-103	4702	7488	6582	14066	15279	16692	343.556	445.858	414.878	1023.73	1080.52	1237.79	401.431	1114.02	1.47255	0.993681	1
oar-miR-494-3p	3024	3143	2849	14289	16223	13145	220.952	187.144	179.579	1039.96	1147.28	974.767	195.891	1054	2.42775	1.63629e-05	0.000198427
miR-214-y	9058	8491	10105	13726	15449	16339	661.832	505.58	636.941	998.982	1092.55	1211.62	601.451	1101.05	0.87236	0.00825658	0.0383422
miR-127-y	6386	5706	6072	13665	16683	15653	466.599	339.752	382.732	994.543	1179.81	1160.75	396.361	1111.7	1.48788	0.883539	1
miR-423-x	5675	6239	5981	13438	16617	13546	414.649	371.489	376.996	978.022	1175.15	1004.5	387.711	1052.56	1.44084	0.921801	1
miR-151-y	8037	8663	8726	12981	15158	12847	587.231	515.821	550.02	944.761	1071.97	952.668	551.024	989.799	0.84502	0.00442742	0.0235482
oar-miR-30c	10278	11805	11516	12925	17895	13946	750.972	702.905	725.88	940.686	1265.53	1034.16	726.586	1080.13	0.571994	5.78168e-05	0.000604418
miR-181-x	6248	5740	5955	11922	12933	10695	456.516	341.777	375.357	867.687	914.616	793.087	391.217	858.463	1.13379	0.147456	0.372532
oar-miR-409-5p	3720	4045	3906	11646	15439	12807	271.805	240.851	246.204	847.6	1091.84	949.702	252.954	963.047	1.92873	0.0318597	0.118049
oar-miR-379-5p	3647	3497	3828	11477	13625	14285	266.472	208.222	241.287	835.3	963.554	1059.3	238.66	952.719	1.99709	0.0143076	0.0599668
oar-miR-30b	7892	9413	10377	11467	15086	11967	576.637	560.478	654.086	834.572	1066.88	887.412	597.067	929.62	0.638748	0.000198474	0.00171916
miR-455-y	5470	5454	6296	10901	13452	10851	399.671	324.748	396.851	793.378	951.32	804.655	373.757	849.784	1.185	0.206373	0.475181
miR-15-x	2745	3230	2917	10846	12441	12715	200.566	192.324	183.865	789.375	879.822	942.88	192.252	870.692	2.17917	0.00124703	0.00843251
miR-507-y	14500	3666	8013	10751	6139	5676	1059.46	218.285	505.078	782.461	434.147	420.903	594.273	545.837	-0.122655	0.000501531	0.0038493
miR-484-x	2592	3088	3512	10466	12767	11970	189.387	183.869	221.369	761.719	902.877	887.635	198.208	850.743	2.10171	0.0037488	0.0205394
miR-192-x	5983	9025	9051	10385	10868	9743	437.154	537.376	570.505	755.823	768.581	722.491	515.012	748.965	0.540294	6.83833e-05	0.000687233
miR-143-x	5878	11880	12904	9232	8319	10113	429.482	707.371	813.368	671.908	588.316	749.929	650.074	670.051	0.0436673	5.7039e-07	9.26375e-06
oar-miR-19b	7389	6430	6747	8993	12527	9083	539.885	382.862	425.279	654.513	885.904	673.549	449.342	737.989	0.715786	0.00118026	0.00804079
oar-miR-16b	2441	3078	2352	8850	9190	11695	178.354	183.273	148.252	644.106	649.913	867.242	169.96	720.42	2.08365	0.0144927	0.0606026
miR-20-x	1760	2975	2186	8453	7282	6351	128.596	177.141	137.788	615.212	514.98	470.958	147.842	533.717	1.85202	0.156256	0.384701
miR-276-y	1458	1986	2059	8386	3086	3128	106.53	118.252	129.783	610.336	218.241	231.957	118.189	353.511	1.58066	0.690655	0.947348
miR-542-y	1438	1504	1665	8233	10016	9495	105.069	89.5527	104.949	599.2	708.327	704.101	99.8568	670.543	2.7474	3.25241e-08	6.96015e-07
miR-2-y	1563	2168	2203	8054	3469	3371	114.202	129.089	138.86	586.173	245.326	249.976	127.384	360.492	1.50078	0.849727	1
miR-98-x	2610	3126	2142	7932	8373	8574	190.702	186.131	135.015	577.293	592.135	635.804	170.616	601.744	1.8184	0.164719	0.401641
miR-306-x	3506	3711	3856	7666	5324	5884	256.169	220.964	243.052	557.934	376.511	436.328	240.062	456.924	0.928548	0.0463701	0.162519
miR-4334-y	4185	4605	6394	7464	7979	8502	305.781	274.196	403.028	543.232	564.272	630.465	327.668	579.323	0.822132	0.00658062	0.0318355
oar-miR-411a-3p	1584	1512	1700	5975	9254	9185	115.737	90.029	107.155	434.862	654.439	681.113	104.307	590.138	2.50022	3.70057e-05	0.000405502
miR-28-y	4853	6035	5335	7225	6769	4981	354.589	359.342	336.277	525.838	478.701	369.366	350.07	457.968	0.387606	1.29046e-05	0.000161886
miR-532-x	6841	7752	8963	6811	8055	8301	499.844	461.577	564.958	495.707	569.646	615.56	508.793	560.304	0.139131	2.05853e-09	5.42676e-08
miR-2285-y	3606	3991	3944	6715	8808	7497	263.476	237.636	248.599	488.72	622.898	555.939	249.904	555.852	1.15333	0.17234	0.416316
miR-144-x	311	597	570	4565	3737	14171	22.7235	35.5472	35.9284	332.242	264.279	1050.85	31.3997	549.124	4.12831	1.1367e-08	2.58457e-07
miR-128-y	1882	1868	1985	7268	7871	7313	137.51	111.226	125.119	528.967	556.634	542.295	124.619	542.632	2.12246	0.00394006	0.021458
miR-184-y	1437	1980	2079	6091	3248	3220	104.996	117.895	131.044	443.305	229.697	238.779	117.978	303.927	1.3652	0.812055	1
miR-3968-y	1358	1443	1816	6098	5724	8940	99.2236	85.9206	114.467	443.814	404.799	662.945	99.8703	503.853	2.33488	0.00103737	0.00720219
miR-331-y	2864	3109	3521	5966	6841	5708	209.261	185.119	221.937	434.207	483.793	423.276	205.439	447.092	1.12186	0.146474	0.371081
miR-204-x	5965	6408	6937	5941	5838	4636	435.839	381.552	437.255	432.388	412.861	343.782	418.215	396.344	-0.0774929	3.705e-11	1.37539e-09
miR-142-x	5653	5641	6554	5813	7000	15515	413.042	335.882	413.113	423.072	495.037	1150.51	387.346	689.541	0.832014	0.0533034	0.180893
miR-185-x	2760	3120	3201	5746	6644	11089	201.662	185.774	201.766	418.196	469.861	822.304	196.401	570.12	1.53746	0.797243	1
miR-3432-x	2330	3138	2756	5624	6394	5040	170.244	186.846	173.717	409.317	452.181	373.741	176.936	411.746	1.21853	0.303921	0.601696
oar-miR-493-5p	1247	1273	1169	4832	6534	7158	91.1133	75.7983	73.6847	351.675	462.082	530.801	80.1988	448.186	2.48244	4.89011e-05	0.000526338
miR-211-x	6112	6156	6903	5487	5281	4261	446.579	366.547	435.112	399.346	373.47	315.974	416.079	362.93	-0.197167	1.70846e-12	8.87912e-11
miR-93-x	1283	1841	1542	5389	5348	5154	93.7437	109.619	97.1958	392.213	378.208	382.195	100.186	384.205	1.9392	0.0529433	0.180007
oar-miR-107	1561	2052	2427	5341	5876	7047	114.056	122.182	152.979	388.72	415.548	522.57	129.739	442.279	1.76934	0.220879	0.491774
oar-miR-493-3p	805	753	877	5571	6089	6146	58.8181	44.8359	55.2793	405.459	430.612	455.756	52.9778	430.609	3.02292	4.62305e-11	1.68186e-09
miR-146-x	6932	8334	7765	5177	9740	7769	506.493	496.231	489.446	376.784	688.809	576.11	497.39	547.234	0.13778	6.0439e-08	1.20812e-06
miR-3431-x	1702	2088	2215	5053	5289	4716	124.358	124.326	139.617	367.759	374.036	349.715	129.434	363.837	1.49108	0.889967	1
miR-455-x	2466	2310	2965	4999	7193	5886	180.181	137.544	186.891	363.829	508.686	436.476	168.205	436.33	1.3752	0.729142	0.957625
miR-7977-x	2015	1998	3055	4930	4424	12135	147.228	118.967	192.564	358.807	312.863	899.87	152.92	523.847	1.77637	0.377694	0.690477
oar-miR-370-3p	1184	1070	1197	6302	5748	5506	86.5101	63.711	75.4496	458.661	406.496	408.297	75.2236	424.485	2.49646	1.65717e-05	0.000199629
miR-2284-x	2648	3079	3204	4821	6188	5121	193.479	183.333	201.955	350.874	437.613	379.747	192.922	389.411	1.01327	0.0520072	0.177822
oar-miR-374b	2993	3411	3400	4744	5731	5061	218.686	203.101	214.31	345.27	405.294	375.298	212.032	375.287	0.82371	0.00543127	0.0279872
oar-miR-380-3p	1068	933	1092	4718	5346	6058	78.0345	55.5536	68.8312	343.377	378.067	449.231	67.4731	390.225	2.53192	1.00134e-05	0.000131988
miR-148-x	1229	1474	1561	5308	6092	4571	89.7981	87.7664	98.3934	386.318	430.824	338.962	91.986	385.368	2.06675	0.0110387	0.0480367
miR-1307-x	1682	1770	2471	4687	5176	4490	122.897	105.391	155.753	341.121	366.045	332.956	128.014	346.707	1.43742	0.951948	1
oar-miR-3959-5p	1269	1131	1206	4317	5066	5178	92.7207	67.3432	76.0169	314.193	358.265	383.974	78.6936	352.144	2.16185	0.00304139	0.0168667
miR-296-y	908	1067	1077	4713	5316	4063	66.3439	63.5324	67.8858	343.014	375.945	301.291	65.9207	340.083	2.36709	0.000148486	0.00133052
miR-279-y	1309	1730	1720	4461	2316	2756	95.6434	103.009	108.415	324.673	163.787	204.371	102.356	230.944	1.17394	0.382045	0.695636
miR-1260-x	727	1173	1525	3377	3506	6517	53.119	69.844	96.1242	245.779	247.943	483.268	73.0291	325.663	2.15684	0.0346315	0.127006
miR-660-x	3123	3537	3739	4387	4959	4713	228.185	210.604	235.678	319.287	350.698	349.492	224.822	339.826	0.596012	0.000172568	0.00151643
oar-miR-17-5p	681	1198	997	4671	4721	3880	49.7579	71.3325	62.8432	339.957	333.867	287.721	61.3112	320.515	2.38617	0.000619769	0.00463934
let-7-y	2089	2435	2646	4296	5896	5213	152.635	144.987	166.783	312.664	416.963	386.57	154.802	372.066	1.26513	0.394572	0.706424
oar-miR-106b	1042	1096	1257	3542	3822	4739	76.1348	65.2591	79.2316	257.788	270.29	351.42	73.5418	293.166	1.99508	0.0275381	0.105387
miR-1307-y	828	1201	1174	4207	4192	3731	60.4986	71.5112	73.9999	306.187	296.457	276.672	68.6699	293.105	2.09367	0.0107754	0.0472298
oar-miR-362	4133	4283	4714	3756	4422	3570	301.982	255.023	297.134	273.363	312.722	264.733	284.713	283.606	-0.00561981	4.91272e-10	1.39629e-08
miR-152-y	2821	3742	3078	3658	4051	3730	206.119	222.81	194.013	266.23	286.485	276.598	207.648	276.438	0.412818	1.20913e-05	0.000153805
miR-365-y	2802	4510	3600	3624	4455	4638	204.731	268.539	226.916	263.756	315.056	343.931	233.395	307.581	0.398189	2.63661e-05	0.000294232
miR-7-x	572	645	490	4455	4032	3160	41.7937	38.4052	30.8858	324.236	285.141	234.33	37.0282	281.236	2.92508	5.7901e-08	1.17024e-06
miR-6519-y	745	979	940	2755	5016	3800	54.4342	58.2926	59.2503	200.51	354.729	281.789	57.3257	279.009	2.28306	0.00206409	0.0125993
miR-8-y	615	954	898	3427	1470	1271	44.9356	56.804	56.603	249.418	103.958	94.2509	52.7809	149.209	1.49925	0.866446	1
miR-502-y	4329	4427	4399	3388	4070	3514	316.303	263.597	277.279	246.58	287.829	260.58	285.726	264.996	-0.108661	2.94424e-11	1.11574e-09
miR-10-x	7340	18109	9279	3782	3894	3287	536.304	1078.26	584.876	275.255	275.382	243.747	733.148	264.795	-1.46923	3.16906e-19	7.20566e-17
miR-500-y	4323	4426	4388	3368	4040	3507	315.864	263.537	276.586	245.124	285.707	260.061	285.329	263.631	-0.114108	2.42871e-11	9.39963e-10
miR-222-y	3301	5566	4661	3294	4794	4091	241.191	331.416	293.793	239.738	339.03	303.368	288.8	294.045	0.0259665	3.62194e-08	7.57277e-07
miR-99-y	2051	2528	2744	3168	3262	2778	149.858	150.525	172.96	230.568	230.687	206.002	157.781	222.419	0.495356	5.87552e-05	0.000610719
miR-1468-x	2323	3341	2766	3151	4867	4760	169.732	198.933	174.347	229.331	344.192	352.978	181.004	308.834	0.770806	0.00615624	0.0310048
miR-21-y	2911	2587	3666	2982	3427	3922	212.695	154.038	231.076	217.031	242.356	290.836	199.27	250.074	0.327633	6.79047e-06	9.50144e-05
miR-130-y	1307	1343	1458	2952	3789	3346	95.4972	79.9663	91.901	214.847	267.957	248.122	89.1215	243.642	1.45092	0.969181	1
miR-197-y	1515	1837	1749	2930	2948	3054	110.695	109.38	110.243	213.246	208.481	226.469	110.106	216.066	0.972572	0.0383602	0.139554
miR-497-x	2793	2778	3097	2815	3449	2826	204.073	165.411	195.211	204.877	243.912	209.562	188.232	219.45	0.221384	1.37496e-07	2.60326e-06
miR-424-y	421	434	504	2363	4447	3300	30.7608	25.8417	31.7683	171.98	314.49	244.711	29.4569	243.727	3.04859	3.3169e-09	8.4978e-08
miR-106-y	692	830	931	2700	2607	3017	50.5617	49.4207	58.683	196.507	184.366	223.725	52.8885	201.533	1.92999	0.0507447	0.17416
oar-miR-665-5p	132	153	277	2270	3309	3855	9.6447	9.1101	17.4599	165.211	234.011	285.867	12.0716	228.363	4.24165	1.00675e-17	1.40867e-15
oar-miR-221	1705	3316	2789	2655	3031	3143	124.578	197.445	175.797	193.232	214.351	233.069	165.94	213.551	0.363918	5.09226e-05	0.000541685
miR-758-y	528	497	610	2669	3196	2644	38.5788	29.5929	38.4497	194.251	226.02	196.066	35.5405	205.445	2.53122	6.39886e-06	9.04612e-05
miR-155-x	2752	2520	2308	2629	2384	2256	201.078	150.048	145.478	191.339	168.595	167.293	165.535	175.743	0.0863308	7.57154e-08	1.48093e-06
miR-10-y	1949	1814	2157	2535	3031	2787	142.406	108.011	135.961	184.498	214.351	206.67	128.792	201.84	0.648162	0.000582331	0.00439527
miR-574-x	1160	1232	1267	2488	3625	3220	84.7565	73.357	79.8619	181.077	256.358	238.779	79.3251	225.405	1.50667	0.863015	1
miR-181-y	1201	1251	1410	2479	2949	2719	87.7523	74.4883	88.8755	180.422	208.552	201.627	83.7054	196.867	1.23383	0.331229	0.633549
miR-335-x	1483	1163	1149	2436	3177	3058	108.357	69.2485	72.4241	177.293	224.676	226.766	83.3432	209.578	1.33035	0.624428	0.894358
miR-4454-x	1330	1713	1978	2421	2636	5707	97.1778	101.997	124.678	176.201	186.417	423.202	107.951	261.94	1.27886	0.571832	0.843265
miR-452-x	877	979	953	2420	2725	2080	64.0789	58.2926	60.0698	176.128	192.711	154.242	60.8138	174.361	1.5196	0.800051	1
oar-miR-194	1147	1812	1696	2412	2718	2393	83.8067	107.892	106.903	175.546	192.216	177.453	99.5338	181.738	0.868603	0.0165147	0.0673547
oar-miR-382-5p	557	639	627	2378	3008	2980	40.6978	38.048	39.5212	173.072	212.725	220.982	39.4223	202.259	2.35912	0.000160815	0.00142694
miR-769-x	630	502	644	3455	2511	2371	46.0316	29.8906	40.5928	251.456	177.577	175.821	38.8383	201.618	2.37607	0.000625785	0.00464985
miR-11-y	451	664	699	2342	987	1006	32.9528	39.5366	44.0596	170.452	69.8002	74.5999	38.8497	104.951	1.43374	1	1
miR-9-z	504	722	725	2273	1040	1099	36.8253	42.9901	45.6984	165.43	73.5484	81.4963	41.8379	106.825	1.35236	0.804484	1
miR-1-z	1165	3340	1883	2271	1331	2642	85.1219	198.874	118.69	165.284	94.1278	195.917	134.228	151.776	0.177257	0.000626285	0.00464985
miR-10955-y	345	323	491	1646	2259	4297	25.2078	19.2324	30.9488	119.796	159.756	318.644	25.1297	199.399	2.98819	9.32356e-06	0.000123792
miR-17-y	772	745	836	2254	2954	2339	56.4069	44.3595	52.695	164.047	208.906	173.448	51.1538	182.134	1.83208	0.112893	0.320864
miR-210-z	376	331	427	2634	3210	1850	27.4728	19.7087	26.9148	191.703	227.01	137.187	24.6988	185.3	2.90735	1.06603e-07	2.04118e-06
miR-708-y	2921	2476	2975	2161	3173	2267	213.426	147.429	187.521	157.278	224.393	168.109	182.792	183.26	0.00369267	6.83177e-09	1.63513e-07
miR-1-y	969	1713	1143	2105	988	1126	70.8009	101.997	72.0459	153.203	69.871	83.4985	81.6147	102.191	0.324364	0.00129416	0.0085915
oar-miR-432	306	393	331	1733	2253	2380	22.3582	23.4004	20.8637	126.128	159.331	176.489	22.2074	153.983	2.79365	1.95686e-07	3.52429e-06
miR-425-x	533	764	689	1924	2067	1867	38.9442	45.4909	43.4292	140.029	146.177	138.447	42.6214	141.551	1.73167	0.278081	0.586129
miR-263-x	190	318	340	1869	585	540	13.8825	18.9347	21.431	136.026	41.371	40.0437	18.0827	72.4804	2.00298	0.198179	0.467559
miR-744-x	365	586	539	2068	2558	1734	26.6691	34.8922	33.9744	150.51	180.901	128.585	31.8452	153.332	2.26751	0.00273378	0.0157397
miR-130-x	283	482	367	2238	2270	1727	20.6777	28.6997	23.1328	162.882	160.534	128.066	24.1701	150.494	2.63841	2.24979e-05	0.000252615
oar-miR-3959-3p	184	236	269	1590	2147	1903	13.4441	14.0522	16.9557	115.721	151.835	141.117	14.8173	136.224	3.20062	1.03646e-11	4.48885e-10
oar-miR-136	754	640	782	1658	2552	2945	55.0918	38.1075	49.2912	120.67	180.476	218.386	47.4968	173.178	1.86635	0.130667	0.354222
novel-m0498-3p	438	501	476	1813	2407	1433	32.0029	29.8311	30.0034	131.951	170.222	106.264	30.6125	136.146	2.15296	0.00797	0.0372685
miR-2779-z	288	299	401	1247	1439	2852	21.043	17.8034	25.2759	90.757	101.766	211.49	21.3741	134.671	2.6555	0.000291428	0.00237716
bantam-y	499	724	635	1634	1307	945	36.4599	43.1091	40.0255	118.923	92.4305	70.0764	39.8648	93.81	1.23462	0.440416	0.743151
miR-8-x	318	422	481	1628	704	680	23.235	25.1272	30.3185	118.486	49.7866	50.4254	26.2269	72.8994	1.47486	0.904387	1
miR-1343-y	786	833	1006	1616	1637	1445	57.4299	49.5993	63.4105	117.613	115.768	107.154	56.8132	113.512	0.998541	0.0576027	0.191553
oar-miR-665-3p	167	143	211	1653	2020	1849	12.202	8.5147	13.2998	120.306	142.854	137.113	11.3388	133.424	3.55667	8.88165e-16	7.6932e-14
miR-191-x	1115	1233	1051	1607	1723	1484	81.4686	73.4165	66.2469	116.958	121.85	110.046	73.7107	116.285	0.657714	0.0008823	0.00626915
miR-199-y	1063	1031	1071	1600	1930	1665	77.6691	61.3889	67.5076	116.448	136.489	123.468	68.8552	125.468	0.865687	0.0114829	0.0497317
oar-miR-329b-3p	472	406	525	1524	1718	2035	34.4871	24.1745	33.0919	110.917	121.496	150.905	30.5845	127.773	2.06271	0.0150774	0.062616
miR-299-y	327	340	367	1614	1809	1764	23.8926	20.2446	23.1328	117.467	127.932	130.809	22.4233	125.403	2.4835	1.78298e-05	0.000211976
miR-615-y	781	754	888	1519	1500	1665	57.0645	44.8954	55.9727	110.553	106.079	123.468	52.6442	113.367	1.10665	0.150652	0.378337
miR-378-x	324	464	416	1514	1414	1110	23.6734	27.628	26.2214	110.189	99.9975	82.312	25.8409	97.4996	1.91574	0.0841094	0.255417
miR-340-x	489	710	659	1507	1724	1676	35.7293	42.2755	41.5383	109.68	121.921	124.284	39.8477	118.628	1.57388	0.667633	0.939717
novel-m0210-3p	578	805	771	1502	1829	1499	42.2321	47.9321	48.5979	109.316	129.346	111.158	46.254	116.607	1.334	0.584247	0.856363
oar-miR-410-3p	233	252	303	1267	1724	2176	17.0244	15.0048	19.0988	92.2127	121.921	161.361	17.0427	125.165	2.87661	2.40971e-07	4.17453e-06
miR-200-y	252	761	568	1466	1898	1236	18.4126	45.3122	35.8023	106.696	134.226	91.6555	33.1757	110.859	1.74053	0.46348	0.762562
miR-505-y	465	594	566	1420	1927	1491	33.9757	35.3686	35.6763	103.348	136.277	110.565	35.0069	116.73	1.73746	0.26809	0.570358
miR-3791-y	839	811	838	1380	1047	1173	61.3024	48.2894	52.821	100.437	74.0434	86.9837	54.1376	87.1546	0.686946	0.00322793	0.0178468
miR-335-y	415	365	389	1375	2008	1716	30.3224	21.7332	24.5196	100.073	142.005	127.25	25.5251	123.109	2.26995	0.00126293	0.0085084
miR-2344-y	79	76	78	1672	1967	1411	5.7722	4.5253	4.9165	121.689	139.105	104.633	5.07133	121.809	4.58611	1.96522e-29	1.78736e-26
miR-71-x	237	321	393	1348	550	535	17.3166	19.1133	24.7717	98.1079	38.8958	39.6729	20.4005	58.8922	1.52947	0.791508	1
miR-9993-y	284	246	464	1096	1141	2548	20.7507	14.6476	29.247	79.7672	80.691	188.947	21.5484	116.468	2.43428	0.00659925	0.0318409
miR-2944-y	514	608	644	1331	794	1050	37.5559	36.2022	40.5928	96.8706	56.1514	77.8627	38.117	76.9616	1.0137	0.131059	0.354756
miR-9995-y	472	408	623	1315	1320	3135	34.4871	24.2936	39.2691	95.7061	93.3499	232.476	32.6833	140.511	2.10405	0.0632239	0.206443
miR-13-y	222	337	312	1281	506	462	16.2206	20.066	19.6661	93.2316	35.7841	34.2596	18.6509	54.4251	1.54503	0.780305	1
miR-32-x	310	543	464	1341	1796	1539	22.6505	32.3319	29.247	97.5984	127.012	114.124	28.0765	112.912	2.00776	0.0472914	0.165112
miR-374-y	593	700	635	1258	1580	1442	43.3281	41.6801	40.0255	91.5576	111.737	106.931	41.6779	103.409	1.311	0.516271	0.791819
miR-708-x	1052	1051	1074	1255	1382	1246	76.8654	62.5797	67.6967	91.3393	97.7345	92.397	69.0473	93.8236	0.442367	1.71327e-05	0.000205029
oar-miR-133	639	1343	1247	1249	783	1159	46.6892	79.9663	78.6012	90.9026	55.3734	85.9456	68.4189	77.4072	0.178073	6.80707e-05	0.000687233
miR-7550-x	256	274	376	961	1121	2440	18.7049	16.3148	23.7001	69.9419	79.2767	180.938	19.5733	110.052	2.49123	0.00325342	0.0179333
oar-miR-30a-3p	595	774	721	1227	1321	957	43.4743	46.0863	45.4463	89.3014	93.4206	70.9663	45.0023	84.5628	0.910024	0.0279995	0.10674
oar-miR-495-3p	295	330	226	1214	1552	1679	21.5545	19.6492	14.2453	88.3553	109.757	124.506	18.483	107.539	2.54059	8.99754e-05	0.000856886
miR-652-y	633	669	640	1204	1256	1160	46.2508	39.8343	40.3407	87.6275	88.8238	86.0197	42.1419	87.4903	1.05387	0.0906665	0.269498
miR-30-y	652	691	785	1169	1337	1238	47.639	41.1442	49.4803	85.0802	94.5521	91.8038	46.0878	90.4787	0.973192	0.0390154	0.141091
miR-127-x	397	403	446	1147	1500	1691	29.0072	23.9958	28.1124	83.479	106.079	125.396	27.0385	104.985	1.9571	0.0483404	0.168129
oar-miR-323c	154	179	220	1041	1709	1586	11.2522	10.6582	13.8671	75.7643	120.86	117.61	11.9258	104.745	3.13471	8.37508e-10	2.34373e-08
miR-874-y	1509	1666	1717	1143	1806	1319	110.257	99.1987	108.226	83.1879	127.72	97.8104	105.894	102.906	-0.0412929	1.36251e-09	3.69912e-08
miR-106-x	256	388	309	1486	1503	1287	18.7049	23.1027	19.477	108.151	106.291	95.4374	20.4282	103.293	2.33812	0.000832394	0.00598206
oar-miR-543-3p	188	198	221	1131	1479	1550	13.7364	11.7895	13.9301	82.3145	104.594	114.94	13.152	100.616	2.93551	5.03779e-09	1.22183e-07
miR-193-y	774	1381	1328	1050	1176	1447	56.5531	82.2289	83.7069	76.4193	83.1662	107.302	74.163	88.9626	0.262499	1.3313e-05	0.000165865
miR-542-x	288	275	296	1154	1689	1293	21.043	16.3743	18.6576	83.9885	119.445	95.8823	18.6916	99.7721	2.41624	0.000131388	0.00118903
oar-miR-487b-3p	284	297	312	978	1475	1565	20.7507	17.6843	19.6661	71.1791	104.311	116.052	19.367	97.181	2.32707	0.00093639	0.00655113
miR-490-y	953	2083	2115	992	1368	1248	69.6319	124.028	133.313	72.1981	96.7444	92.5454	108.991	87.1626	-0.322428	3.6356e-09	9.18494e-08
miR-1386-x	399	341	592	978	1085	2982	29.1533	20.3042	37.3151	71.1791	76.7308	221.13	28.9242	123.013	2.08847	0.110962	0.31651
miR-202-y	187	171	132	935	1509	1030	13.6633	10.1819	8.3203	68.0496	106.716	76.3796	10.7218	83.715	2.96494	2.34314e-07	4.13658e-06
miR-29-y	3084	3356	3558	1369	1054	1016	225.335	199.826	224.269	99.6362	74.5384	75.3414	216.477	83.172	-1.38004	1.28447e-25	4.67289e-23
oar-miR-655-3p	226	233	234	974	1093	1353	16.5129	13.8735	14.7496	70.888	77.2965	100.332	15.0453	82.8387	2.46099	9.14064e-05	0.00086598
oar-miR-379-3p	258	261	263	835	1209	1323	18.851	15.5407	16.5775	60.7716	85.5	98.107	16.9897	81.4595	2.26142	0.00224636	0.0134856
oar-miR-539-3p	259	177	205	956	1091	1257	18.9241	10.5391	12.9216	69.578	77.1551	93.2127	14.1283	79.9819	2.50109	0.000136842	0.00123225
oar-miR-382-3p	192	207	253	891	1082	1307	14.0287	12.3254	15.9472	64.8473	76.5186	96.9205	14.1004	79.4288	2.49392	7.62947e-05	0.000742139
oar-miR-369-3p	185	215	218	860	955	1430	13.5172	12.8017	13.741	62.5911	67.5372	106.042	13.3533	78.7233	2.55959	0.000101726	0.000944082
oar-miR-154b-5p	282	260	265	802	1222	1192	20.6046	15.4812	16.7036	58.3698	86.4193	88.3927	17.5965	77.7273	2.14314	0.00879371	0.0399731
miR-331-x	607	570	652	906	1304	1455	44.3511	33.9395	41.097	65.939	92.2183	107.895	39.7959	88.6842	1.15606	0.236223	0.519577
oar-miR-758-3p	115	88	142	927	1175	1059	8.4026	5.2398	8.9506	67.4673	83.0955	78.5301	7.531	76.3643	3.34198	9.07728e-12	4.23374e-10
oar-miR-23b	946	1069	1310	889	936	1218	69.1204	63.6515	82.5723	64.7017	66.1935	90.3207	71.7814	73.7386	0.0388106	3.50205e-08	7.40724e-07
miR-11202-x	193	191	268	636	800	1680	14.1017	11.3727	16.8926	46.2883	56.5757	124.58	14.1223	75.8148	2.4245	0.00668078	0.032149
miR-193-x	564	912	943	848	1124	1112	41.2092	54.3032	59.4394	61.7177	79.4888	82.4603	51.6506	74.5556	0.529532	0.000366935	0.00291465
miR-235-y	286	273	328	842	701	618	20.8969	16.2552	20.6746	61.281	49.5744	45.8277	19.2756	52.2277	1.43804	0.986422	1
miR-1983-y	121	130	122	919	1176	1030	8.841	7.7406	7.6899	66.8851	83.1662	76.3796	8.0905	75.477	3.22174	9.7649e-12	4.33228e-10
miR-532-y	920	1011	1070	828	1031	1015	67.2207	60.198	67.4445	60.2621	72.9119	75.2673	64.9544	69.4804	0.0971795	1.22799e-08	2.75767e-07
miR-195-y	638	710	781	818	932	613	46.6161	42.2755	49.2282	59.5343	65.9107	45.457	46.0399	56.9673	0.307249	7.79241e-06	0.000107382
oar-miR-200a	171	391	418	816	1187	849	12.4943	23.2813	26.3475	59.3887	83.9442	62.9575	20.7077	68.7635	1.73147	0.426092	0.73188
miR-132-y	733	1188	945	802	1060	739	53.5574	70.7371	59.5655	58.3698	74.9628	54.8005	61.2867	62.711	0.0331461	8.16568e-08	1.58015e-06
novel-m0070-3p	200	258	278	1043	1099	786	14.6132	15.3621	17.523	75.9099	77.7208	58.2858	15.8328	70.6388	2.15755	0.0080164	0.0373893
miR-9277-y	170	176	233	686	658	1464	12.4212	10.4796	14.6865	49.9273	46.5335	108.563	12.5291	68.3412	2.44747	0.0038108	0.0208163
miR-149-x	193	250	244	770	735	763	14.1017	14.8858	15.3799	56.0408	51.9789	56.5802	14.7891	54.8666	1.89139	0.09031	0.269328
miR-1296-x	214	252	270	942	998	855	15.6361	15.0048	17.0187	68.5591	70.5781	63.4025	15.8865	67.5132	2.08737	0.0110324	0.0480367
miR-282-x	151	148	111	753	1178	850	11.033	8.8124	6.9966	54.8036	83.3077	63.0317	8.94733	67.0477	2.90566	5.98015e-07	9.62645e-06
oar-miR-323a-3p	139	123	128	685	1000	849	10.1562	7.3238	8.0681	49.8545	70.7196	62.9575	8.51603	61.1772	2.84474	2.65878e-07	4.56257e-06
miR-452-y	270	287	330	739	834	807	19.7278	17.0888	20.8006	53.7846	58.9801	59.843	19.2057	57.5359	1.58293	0.60672	0.879381
miR-330-y	388	380	398	734	743	513	28.3496	22.6263	25.0868	53.4207	52.5447	38.0415	25.3542	48.0023	0.920877	0.0434749	0.153892
oar-miR-485-3p	71	96	99	764	764	985	5.1877	5.7161	6.2402	55.6042	54.0298	73.0426	5.71467	60.8922	3.41352	9.71915e-12	4.33228e-10
oar-miR-218a	552	603	653	727	658	635	40.3324	35.9044	41.1601	52.9113	46.5335	47.0884	39.1323	48.8444	0.319833	4.74834e-06	6.96551e-05
miR-214-x	495	411	560	714	804	796	36.1677	24.4722	35.2981	51.9651	56.8585	59.0273	31.9793	55.9503	0.807006	0.00974928	0.0435723
oar-miR-381-3p	82	88	83	771	850	812	5.9914	5.2398	5.2317	56.1136	60.1116	60.2138	5.48763	58.813	3.42188	3.50907e-13	2.20104e-11
oar-miR-376c-3p	78	94	101	745	834	836	5.6991	5.597	6.3663	54.2213	58.9801	61.9935	5.88747	58.3983	3.31021	6.09924e-12	2.99852e-10
miR-421-y	261	358	241	663	973	759	19.0702	21.3164	15.1908	48.2533	68.8102	56.2836	18.5258	57.7824	1.64109	0.552394	0.829926
miR-103-y	313	489	356	662	736	658	22.8697	29.1165	22.4395	48.1806	52.0496	48.7939	24.8086	49.6747	1.00167	0.0738493	0.232442
miR-224-y	263	328	353	649	898	744	19.2164	19.5301	22.2504	47.2344	63.5062	55.1713	20.3323	55.304	1.44361	0.928726	1
miR-107-y	322	484	361	644	736	664	23.5272	28.8188	22.7546	46.8705	52.0496	49.2389	25.0335	49.3863	0.98025	0.0578798	0.192123
oar-miR-487a-3p	58	84	70	562	904	827	4.2378	5.0016	4.4123	40.9025	63.9305	61.3261	4.55057	55.3864	3.60541	1.15321e-12	6.35661e-11
miR-2483-y	154	353	288	627	365	236	11.2522	21.0187	18.1533	45.6333	25.8126	17.5006	16.8081	29.6488	0.818822	0.111013	0.31651
oar-miR-376e-3p	119	109	108	553	748	719	8.6949	6.4902	6.8075	40.2475	52.8983	53.3174	7.33087	48.8211	2.73545	2.75065e-06	4.10118e-05
miR-6119-x	217	272	156	609	755	638	15.8553	16.1957	9.833	44.3232	53.3933	47.3108	13.9613	48.3424	1.79185	0.274386	0.581711
miR-328-y	568	666	638	592	648	664	41.5015	39.6557	40.2146	43.0859	45.8263	49.2389	40.4573	46.0504	0.186814	1.50645e-07	2.79616e-06
miR-275-y	113	185	198	590	337	298	8.2565	11.0155	12.4804	42.9404	23.8325	22.0982	10.5841	29.6237	1.48485	0.915513	1
miR-17-x	104	138	113	729	705	583	7.5989	8.2169	7.1226	53.0568	49.8573	43.2323	7.64613	48.7155	2.67158	1.46498e-05	0.000180054
miR-252-x	118	162	197	581	257	303	8.6218	9.646	12.4174	42.2854	18.1749	22.4689	10.2284	27.6431	1.43434	1	1
miR-25-y	203	263	252	577	690	636	14.8324	15.6598	15.8841	41.9942	48.7965	47.1625	15.4588	45.9844	1.57272	0.675283	0.947348
oar-miR-150	855	891	792	569	866	1022	62.4714	53.0528	49.9216	41.412	61.2432	75.7863	55.1486	59.4805	0.109093	7.19297e-07	1.14772e-05
miR-345-x	288	393	398	567	633	660	21.043	23.4004	25.0868	41.2664	44.7655	48.9423	23.1767	44.9914	0.956972	0.0434858	0.153892
miR-6529-x	171	199	185	584	747	677	12.4943	11.8491	11.661	42.5037	52.8275	50.2029	12.0015	48.5114	2.01511	0.0311798	0.115984
miR-18-x	93	107	92	625	620	702	6.7951	6.3711	5.799	45.4877	43.8461	52.0568	6.32173	47.1302	2.89826	1.56972e-07	2.88416e-06
oar-miR-1197-3p	98	80	132	505	738	700	7.1605	4.7634	8.3203	36.7541	52.1911	51.9085	6.74807	46.9512	2.79862	4.11246e-06	6.08176e-05
miR-195-x	578	489	668	541	610	513	42.2321	29.1165	42.1056	39.3741	43.1389	38.0415	37.8181	40.1848	0.0875755	6.61949e-08	1.30879e-06
miR-14-y	119	191	198	536	287	245	8.6949	11.3727	12.4804	39.0102	20.2965	18.168	10.8493	25.8249	1.25116	0.599123	0.871844
oar-miR-544-5p	165	202	206	529	687	781	12.0559	12.0277	12.9846	38.5008	48.5844	57.915	12.3561	48.3334	1.9678	0.0606483	0.200217
miR-212-x	590	956	669	527	692	460	43.1089	56.9231	42.1686	38.3552	48.938	34.1113	47.4002	40.4682	-0.228106	1.52361e-09	4.07566e-08
miR-1839-x	359	409	331	525	500	481	26.2307	24.3531	20.8637	38.2097	35.3598	35.6685	23.8158	36.4127	0.612519	0.00107802	0.00745593
miR-484-z	163	187	164	516	585	476	11.9098	11.1345	10.3373	37.5546	41.371	35.2977	11.1272	38.0744	1.77473	0.233097	0.514568
miR-221-x	1383	1782	1621	560	668	614	101.05	106.106	102.175	40.757	47.2407	45.5311	103.11	44.5096	-1.212	1.37155e-26	6.23711e-24
oar-miR-154a-3p	49	47	83	446	658	659	3.5802	2.7985	5.2317	32.46	46.5335	48.8681	3.87013	42.6205	3.46109	1.92898e-10	5.84801e-09
miR-1388-y	169	202	187	499	593	428	12.3482	12.0277	11.787	36.3174	41.9367	31.7383	12.0543	36.6641	1.60482	0.596907	0.869314
miR-361-y	329	367	421	495	666	649	24.0387	21.8523	26.5366	36.0263	47.0992	48.1265	24.1425	43.7507	0.857728	0.0153007	0.0632476
miR-221-y	311	701	434	493	539	482	22.7235	41.7397	27.356	35.8807	38.1179	35.7427	30.6064	36.5804	0.257239	6.61339e-05	0.000675829
miR-363-y	141	209	249	489	683	936	10.3023	12.4445	15.695	35.5896	48.3015	69.409	12.8139	51.1	1.99561	0.0906723	0.269498
miR-425-y	244	255	273	488	493	472	17.8281	15.1835	17.2078	35.5168	34.8648	35.0011	16.7398	35.1276	1.06932	0.127839	0.350082
miR-34-x	329	571	400	482	386	231	24.0387	33.9991	25.2129	35.0801	27.2978	17.1298	27.7502	26.5026	-0.0663678	5.84042e-06	8.43153e-05
miR-21-x	975	971	851	480	471	333	71.2393	57.8163	53.6405	34.9345	33.3089	24.6936	60.8987	30.979	-0.975121	2.81977e-18	4.66287e-16
miR-305-x	131	204	205	478	323	341	9.5716	12.1468	12.9216	34.789	22.8424	25.2868	11.5467	27.6394	1.25925	0.531785	0.811508
oar-miR-412-3p	126	116	117	465	690	603	9.2063	6.907	7.3748	33.8428	48.7965	44.7154	7.82937	42.4516	2.43885	0.000348314	0.00279112
miR-322-x	122	93	143	514	638	560	8.9141	5.5375	9.0136	37.4091	45.1191	41.5268	7.82173	41.3517	2.40239	0.000602435	0.00452822
oar-miR-433-3p	104	86	89	457	587	608	7.5989	5.1207	5.6099	33.2606	41.5124	45.0862	6.10983	39.9531	2.7091	9.05167e-06	0.000121066
miR-22-y	340	523	477	463	557	501	24.8424	31.141	30.0664	33.6973	39.3908	37.1516	28.6833	36.7466	0.3574	1.82547e-05	0.000215619
miR-503-y	99	84	63	468	731	458	7.2335	5.0016	3.971	34.0612	51.696	33.963	5.40203	39.9067	2.88506	6.98534e-06	9.69949e-05
miR-665-y	94	53	66	477	611	502	6.8682	3.1558	4.1601	34.7162	43.2097	37.2258	4.72803	38.3839	3.02119	4.56301e-07	7.47758e-06
miR-2483-x	180	300	267	453	274	191	13.1519	17.8629	16.8296	32.9695	19.3772	14.1636	15.9481	22.1701	0.475228	0.00693773	0.0332081
miR-1306-x	82	104	127	461	478	479	5.9914	6.1925	8.0051	33.5517	33.804	35.5202	6.72967	34.292	2.34926	0.00116074	0.00793756
novel-m0392-3p	42	55	53	332	556	513	3.0688	3.2749	3.3407	24.1631	39.3201	38.0415	3.22813	33.8416	3.39002	3.90314e-10	1.14513e-08
miR-3431-y	132	186	172	443	501	543	9.6447	11.075	10.8416	32.2417	35.4305	40.2661	10.5204	35.9794	1.77398	0.256082	0.551258
miR-15-y	69	60	74	450	402	529	5.0416	3.5726	4.6644	32.7511	28.4293	39.228	4.4262	33.4695	2.91871	4.02467e-07	6.7164e-06
novel-m0007-5p	147	0	39	418	511	451	10.7407	0	2.4583	30.4222	36.1377	33.4439	4.39967	33.3346	2.92155	0.0798987	0.246332
novel-m0030-5p	147	0	39	418	511	451	10.7407	0	2.4583	30.4222	36.1377	33.4439	4.39967	33.3346	2.92155	0.0798498	0.246332
miR-3535-x	481	377	317	397	578	305	35.1447	22.4477	19.9812	28.8938	40.8759	22.6173	25.8579	30.7957	0.252124	0.000108292	0.000999914
miR-26-y	271	313	322	377	493	394	19.8009	18.637	20.2964	27.4382	34.8648	29.217	19.5781	30.5067	0.639884	0.00115725	0.00793756
oar-miR-369-5p	112	90	101	340	514	514	8.1834	5.3589	6.3663	24.7453	36.3499	38.1156	6.6362	33.0703	2.31711	0.00274444	0.0157481
miR-215-x	157	138	162	364	218	208	11.4714	8.2169	10.2112	26.492	15.4169	15.4242	9.9665	19.111	0.939247	0.126067	0.347975
miR-190-x	56	65	60	429	516	409	4.0917	3.8703	3.7819	31.2228	36.4913	30.3294	3.91463	32.6812	3.06151	9.3806e-09	2.21601e-07
miR-140-x	419	642	510	348	424	407	30.6147	38.2266	32.1465	25.3275	29.9851	30.1811	33.6626	28.4979	-0.240291	1.04006e-10	3.43975e-09
miR-500-x	345	419	402	346	280	273	25.2078	24.9485	25.339	25.182	19.8015	20.2443	25.1651	21.7426	-0.2109	1.00985e-09	2.78321e-08
miR-12-z	75	108	111	344	171	159	5.4799	6.4306	6.9966	25.0364	12.093	11.7906	6.30237	16.3067	1.3715	0.863195	1
oar-miR-29b	1147	1320	1367	357	435	426	83.8067	78.5968	86.1651	25.9826	30.763	31.59	82.8562	29.4452	-1.49258	3.99424e-31	7.26552e-28
miR-6412-y	165	95	218	343	409	1051	12.0559	5.6566	13.741	24.9636	28.9243	77.9368	10.4845	43.9416	2.06733	0.149381	0.376702
oar-miR-376b-3p	53	71	57	289	435	457	3.8725	4.2276	3.5928	21.0335	30.763	33.8888	3.89763	28.5618	2.87341	4.93658e-06	7.18371e-05
oar-miR-3957-3p	97	76	128	343	375	436	7.0874	4.5253	8.0681	24.9636	26.5198	32.3315	6.56027	27.9383	2.09042	0.0268804	0.103373
miR-142-y	336	333	354	339	498	757	24.5502	19.8278	22.3134	24.6725	35.2184	56.1353	22.2305	38.6754	0.798878	0.0300806	0.113051
miR-135-x	408	334	344	337	402	265	29.8109	19.8874	21.6831	24.527	28.4293	19.6511	23.7938	24.2025	0.0245684	3.39039e-07	5.7103e-06
miR-24-x	299	453	476	336	632	626	21.8467	26.973	30.0034	24.4542	44.6948	46.421	26.2744	38.5233	0.552077	0.00179833	0.0112411
oar-miR-541-5p	46	54	73	376	421	355	3.361	3.2153	4.6014	27.3654	29.7729	26.325	3.7259	27.8211	2.90052	9.12448e-07	1.44325e-05
miR-315-x	55	87	69	329	132	128	4.0186	5.1802	4.3492	23.9447	9.335	9.4918	4.516	14.2572	1.65857	0.622101	0.892947
miR-218-x	332	382	362	326	278	244	24.2579	22.7454	22.8177	23.7264	19.66	18.0938	23.2737	20.4934	-0.183539	2.1404e-09	5.56199e-08
miR-1388-x	189	181	216	325	398	384	13.8095	10.7773	13.615	23.6536	28.1464	28.4755	12.7339	26.7585	1.07132	0.139153	0.366699
miR-281-x	63	74	81	325	140	121	4.6032	4.4062	5.1056	23.6536	9.9007	8.9727	4.705	14.1757	1.59115	0.70302	0.947348
miR-153-y	24	33	31	231	537	359	1.7536	1.9649	1.954	16.8123	37.9764	26.6216	1.89083	27.1368	3.84315	1.1806e-10	3.83485e-09
miR-301-y	102	125	149	322	394	343	7.4527	7.4429	9.3918	23.4353	27.8635	25.4351	8.0958	25.578	1.65966	0.464993	0.763079
miR-671-y	106	96	141	322	367	271	7.745	5.7161	8.8875	23.4353	25.9541	20.096	7.44953	23.1618	1.63653	0.509484	0.785383
miR-139-x	227	263	245	314	434	444	16.586	15.6598	15.4429	22.853	30.6923	32.9248	15.8962	28.8234	0.858554	0.022284	0.0877373
miR-750-y	76	98	119	313	169	149	5.553	5.8352	7.5008	22.7802	11.9516	11.0491	6.29633	15.2603	1.2772	0.66878	0.940116
miR-132-x	288	382	355	306	383	293	21.043	22.7454	22.3765	22.2708	27.0856	21.7274	22.055	23.6946	0.103455	2.19153e-07	3.90823e-06
miR-379-x	203	185	156	306	331	433	14.8324	11.0155	9.833	22.2708	23.4082	32.1091	11.8936	25.9294	1.1244	0.251285	0.544017
miR-33-x	68	87	114	283	444	396	4.9685	5.1802	7.1857	20.5968	31.3995	29.3654	5.77813	27.1206	2.23071	0.00956462	0.0428523
miR-2285-x	96	94	104	344	420	335	7.0143	5.597	6.5554	25.0364	29.7022	24.8419	6.3889	26.5268	2.05381	0.0256639	0.0991138
miR-93-y	100	91	83	294	331	277	7.3066	5.4184	5.2317	21.3974	23.4082	20.5409	5.98557	21.7822	1.86359	0.152811	0.38077
miR-760-y	82	81	124	323	349	382	5.9914	4.823	7.816	23.508	24.6811	28.3272	6.21013	25.5054	2.03811	0.0394409	0.142347
miR-31-y	79	70	105	297	472	289	5.7722	4.168	6.6184	21.6158	33.3796	21.4308	5.51953	25.4754	2.20649	0.013687	0.0578993
oar-miR-485-5p	157	133	140	279	386	380	11.4714	7.9192	8.8245	20.3057	27.2978	28.1789	9.40503	25.2608	1.4254	0.912027	1
miR-1338-x	148	155	193	273	322	310	10.8138	9.2292	12.1652	19.869	22.7717	22.988	10.7361	21.8762	1.0269	0.101257	0.293758
miR-2440-y	68	66	115	268	220	315	4.9685	3.9298	7.2487	19.5051	15.5583	23.3588	5.38233	19.4741	1.85525	0.209211	0.480056
oar-miR-1185-3p	29	13	19	267	347	391	2.1189	0.7741	1.1976	19.4323	24.5397	28.9946	1.36353	24.3222	4.15685	1.6518e-12	8.83715e-11
novel-m0501-3p	77	80	129	266	253	174	5.6261	4.7634	8.1312	19.3596	17.8921	12.903	6.17357	16.7182	1.43725	0.983778	1
miR-7134-x	62	71	66	256	189	252	4.5301	4.2276	4.1601	18.6318	13.366	18.687	4.30593	16.8949	1.97219	0.100649	0.292929
miR-137-y	51	70	59	255	161	135	3.7264	4.168	3.7189	18.559	11.3859	10.0109	3.8711	13.3186	1.78263	0.367158	0.675972
miR-450-y	60	48	49	301	385	305	4.384	2.8581	3.0886	21.9069	27.227	22.6173	3.44357	23.9171	2.79606	8.41645e-06	0.00011425
miR-4286-z	48	47	65	224	277	467	3.5072	2.7985	4.0971	16.3028	19.5893	34.6304	3.4676	23.5075	2.76111	0.000250172	0.00209706
miR-283-x	47	79	63	252	99	93	3.4341	4.7039	3.971	18.3406	7.0012	6.8964	4.03633	10.7461	1.41269	0.964836	1
miR-19-z	203	141	172	248	281	194	14.8324	8.3956	10.8416	18.0495	19.8722	14.3861	11.3565	17.4359	0.618541	0.0052413	0.0272398
miR-324-y	107	105	129	247	336	260	7.8181	6.252	8.1312	17.9767	23.7618	19.2803	7.40043	20.3396	1.45861	1	1
miR-7134-y	96	98	90	247	243	268	7.0143	5.8352	5.6729	17.9767	17.1849	19.8735	6.17413	18.345	1.57108	0.689724	0.947348
miR-13-x	46	58	65	237	112	94	3.361	3.4535	4.0971	17.2489	7.9206	6.9706	3.6372	10.7134	1.55851	0.771862	0.99294
miR-6123-x	96	55	90	254	335	346	7.0143	3.2749	5.6729	18.4862	23.6911	25.6576	5.3207	22.6116	2.08738	0.043289	0.153892
miR-3785-y	43	56	57	233	99	117	3.1418	3.3344	3.5928	16.9578	7.0012	8.6761	3.35633	10.8784	1.6965	0.534609	0.815133
miR-27-x	125	149	150	232	537	582	9.1332	8.8719	9.4548	16.885	37.9764	43.1582	9.1533	32.6732	1.83574	0.290627	0.596671
miR-3747-x	84	70	72	232	95	138	6.1375	4.168	4.5383	16.885	6.7184	10.2334	4.94793	11.2789	1.18873	0.559598	0.83157
miR-483-y	36	37	31	235	306	379	2.6304	2.2031	1.954	17.1034	21.6402	28.1047	2.2625	22.2828	3.29994	4.35677e-08	9.00564e-07
miR-194-x	61	72	79	227	230	202	4.457	4.2871	4.9795	16.5211	16.2655	14.9793	4.57453	15.922	1.79932	0.248455	0.539952
miR-2387-x	46	43	70	253	324	232	3.361	2.5603	4.4123	18.4134	22.9131	17.2039	3.44453	19.5101	2.50184	0.0009335	0.00655113
miR-25-x	101	84	83	226	403	232	7.3797	5.0016	5.2317	16.4483	28.5	17.2039	5.871	20.7174	1.81916	0.263469	0.561841
miR-340-y	90	117	105	224	332	204	6.5759	6.9665	6.6184	16.3028	23.4789	15.1276	6.72027	18.3031	1.4455	0.935278	1
novel-m0192-5p	68	28	51	192	294	278	4.9685	1.6672	3.2146	13.9738	20.7916	20.6151	3.28343	18.4602	2.49114	0.00577479	0.02926
miR-995-y	33	59	44	222	71	100	2.4112	3.513	2.7734	16.1572	5.0211	7.4155	2.8992	9.53127	1.71701	0.563263	0.833295
novel-m0394-5p	71	81	98	221	246	283	5.1877	4.823	6.1772	16.0844	17.397	20.9858	5.39597	18.1557	1.75047	0.318559	0.621178
miR-324-x	110	105	110	219	322	242	8.0373	6.252	6.9335	15.9389	22.7717	17.9455	7.07427	18.8854	1.41662	0.877829	1
miR-3477-x	47	74	58	218	104	107	3.4341	4.4062	3.6559	15.8661	7.3548	7.9346	3.83207	10.3852	1.43833	1	1
miR-338-y	113	331	289	217	341	533	8.2565	19.7087	18.2163	15.7933	24.1154	39.5246	15.3938	26.4778	0.782429	0.0783276	0.243137
miR-656-y	40	43	31	164	244	291	2.9226	2.5603	1.954	11.936	17.2556	21.5791	2.47897	16.9236	2.77122	0.000246248	0.00209311
miR-9226-x	36	41	65	216	224	257	2.6304	2.4413	4.0971	15.7205	15.8412	19.0578	3.05627	16.8732	2.46489	0.00245134	0.0143838
miR-223-y	27	43	32	89	222	383	1.9728	2.5603	2.017	6.4774	15.6997	28.4013	2.18337	16.8595	2.94893	0.00236283	0.0140457
miR-877-x	53	168	125	214	433	474	3.8725	10.0032	7.879	15.575	30.6216	35.1494	7.25157	27.1153	1.90274	0.32119	0.623525
miR-212-y	197	360	335	208	406	237	14.394	21.4355	21.1158	15.1383	28.7122	17.5747	18.9818	20.4751	0.109254	2.02048e-05	0.000232336
oar-miR-376d	11	15	27	227	231	235	0.8037	0.8931	1.7019	16.5211	16.3362	17.4264	1.1329	16.7612	3.88704	1.28528e-10	4.0309e-09
miR-2355-x	102	144	115	205	240	259	7.4527	8.5742	7.2487	14.92	16.9727	19.2061	7.75853	17.0329	1.13447	0.243607	0.530685
miR-345-y	80	115	107	202	221	190	5.8453	6.8474	6.7445	14.7016	15.629	14.0894	6.47907	14.8067	1.19239	0.343979	0.649521
miR-317-y	80	101	95	200	160	139	5.8453	6.0138	5.9881	14.5561	11.3151	10.3075	5.94907	12.0596	1.01944	0.171105	0.414434
miR-2448-y	63	54	58	208	250	220	4.6032	3.2153	3.6559	15.1383	17.6799	16.3141	3.8248	16.3774	2.09825	0.0340678	0.12519
miR-3432-y	99	98	108	195	292	185	7.2335	5.8352	6.8075	14.1922	20.6501	13.7187	6.6254	16.187	1.28876	0.558113	0.831456
miR-301-x	33	39	42	196	234	219	2.4112	2.3222	2.6474	14.2649	16.5484	16.2399	2.46027	15.6844	2.67244	0.000120383	0.00110039
miR-72-x	46	48	42	187	262	128	3.361	2.8581	2.6474	13.6099	18.5285	9.4918	2.9555	13.8767	2.23119	0.031039	0.115697
miR-6000-x	158	145	137	187	190	226	11.5444	8.6337	8.6354	13.6099	13.4367	16.759	9.6045	14.6019	0.60437	0.00270636	0.0156779
oar-miR-134-5p	24	19	13	191	157	198	1.7536	1.1313	0.8194	13.901	11.103	14.6827	1.23477	13.2289	3.42138	4.37362e-07	7.23237e-06
miR-22-x	104	101	119	186	219	202	7.5989	6.0138	7.5008	13.5371	15.4876	14.9793	7.03783	14.668	1.05947	0.155551	0.384439
miR-493-y	30	42	34	177	202	164	2.192	2.5008	2.1431	12.8821	14.2854	12.1614	2.27863	13.1096	2.52439	0.00127727	0.00854177
miR-374-x	125	183	141	184	220	183	9.1332	10.8964	8.8875	13.3916	15.5583	13.5704	9.63903	14.1734	0.556229	0.00131857	0.00872172
miR-16-y	27	33	45	133	197	203	1.9728	1.9649	2.8365	9.6798	13.9318	15.0535	2.25807	12.8884	2.51291	0.00244197	0.0143752
miR-506-x	205	42	112	177	129	103	14.9785	2.5008	7.0596	12.8821	9.1228	7.638	8.17963	9.88097	0.272616	0.0239474	0.0933385
novel-m0031-3p	64	35	79	176	224	230	4.6762	2.084	4.9795	12.8093	15.8412	17.0556	3.91323	15.2354	1.96099	0.145458	0.36902
miR-9-y	31	51	38	175	82	75	2.265	3.0367	2.3952	12.7366	5.799	5.5616	2.56563	8.0324	1.64652	0.65268	0.92535
miR-9864-x	68	61	56	174	72	94	4.9685	3.6321	3.5298	12.6638	5.0918	6.9706	4.04347	8.24207	1.02741	0.339291	0.644227
oar-miR-299-5p	41	37	55	163	171	196	2.9957	2.2031	3.4668	11.8632	12.093	14.5344	2.88853	12.8302	2.15113	0.0319246	0.118049
miR-993-y	37	45	47	169	81	66	2.7034	2.6794	2.9625	12.2999	5.7283	4.8942	2.78177	7.6408	1.45772	0.973428	1
miR-188-x	117	122	156	168	219	224	8.5487	7.2642	9.833	12.2271	15.4876	16.6107	8.54863	14.7751	0.789405	0.0180614	0.0730084
miR-191-y	104	114	113	168	250	208	7.5989	6.7879	7.1226	12.2271	17.6799	15.4242	7.1698	15.1104	1.07554	0.168922	0.410238
miR-927-x	32	32	35	168	70	58	2.3381	1.9054	2.2061	12.2271	4.9504	4.301	2.14987	7.1595	1.73561	0.51827	0.793547
miR-14-x	25	35	37	167	45	52	1.8266	2.084	2.3322	12.1543	3.1824	3.8561	2.08093	6.3976	1.6203	0.723326	0.953434
miR-330-x	84	91	71	167	174	135	6.1375	5.4184	4.4753	12.1543	12.3052	10.0109	5.34373	11.4901	1.10448	0.263972	0.562255
novel-m0521-5p	42	24	34	173	207	142	3.0688	1.429	2.1431	12.591	14.639	10.53	2.21363	12.5867	2.50741	0.00301632	0.0168319
oar-miR-1185-5p	29	23	30	111	183	212	2.1189	1.3695	1.891	8.0786	12.9417	15.7208	1.79313	12.247	2.77188	0.000428073	0.00332763
oar-miR-200b	40	127	92	160	201	166	2.9226	7.562	5.799	11.6448	14.2146	12.3097	5.42787	12.723	1.22899	0.498102	0.780365
novel-m0053-3p	27	20	22	216	167	120	1.9728	1.1909	1.3867	15.7205	11.8102	8.8986	1.5168	12.1431	3.00103	6.67673e-05	0.00067849
miR-7-y	83	92	67	153	196	190	6.0645	5.478	4.2232	11.1354	13.861	14.0894	5.25523	13.0286	1.30986	0.622952	0.892947
novel-m0489-3p	71	68	123	148	225	220	5.1877	4.0489	7.753	10.7715	15.9119	16.3141	5.6632	14.3325	1.3396	0.725343	0.954703
miR-996-y	50	44	56	147	73	79	3.6533	2.6199	3.5298	10.6987	5.1625	5.8582	3.26767	7.2398	1.14769	0.480428	0.780365
miR-2904-x	92	48	99	145	210	408	6.7221	2.8581	6.2402	10.5531	14.8511	30.2552	5.27347	18.5531	1.81484	0.38016	0.692897
miR-6131-y	134	132	181	144	139	265	9.7908	7.8597	11.4088	10.4804	9.83	19.6511	9.68643	13.3205	0.459611	0.00301667	0.0168319
oar-miR-377-5p	44	39	30	144	149	121	3.2149	2.3222	1.891	10.4804	10.5372	8.9727	2.47603	9.99677	2.01343	0.109545	0.314295
miR-296-x	35	42	53	142	164	142	2.5573	2.5008	3.3407	10.3348	11.598	10.53	2.7996	10.8209	1.95053	0.132719	0.358183
miR-9298-x	107	136	113	142	240	165	7.8181	8.0979	7.1226	10.3348	16.9727	12.2356	7.67953	13.181	0.779373	0.0208384	0.0829469
miR-6040-y	84	102	94	141	126	176	6.1375	6.0734	5.925	10.262	8.9107	13.0513	6.0453	10.7413	0.829287	0.0457018	0.160796
miR-491-x	67	88	71	139	145	83	4.8954	5.2398	4.4753	10.1165	10.2543	6.1549	4.87017	8.8419	0.860385	0.0804351	0.247078
miR-504-x	48	91	85	139	170	210	3.5072	5.4184	5.3577	10.1165	12.0223	15.5725	4.7611	12.5704	1.40067	0.831755	1
novel-m0471-3p	27	20	22	216	167	120	1.9728	1.1909	1.3867	15.7205	11.8102	8.8986	1.5168	12.1431	3.00103	6.58024e-05	0.000675829
miR-92-x	44	41	30	156	224	123	3.2149	2.4413	1.891	11.3537	15.8412	9.1211	2.51573	12.1053	2.26659	0.0273021	0.104773
miR-1306-y	25	24	32	137	154	158	1.8266	1.429	2.017	9.9709	10.8908	11.7165	1.75753	10.8594	2.62732	0.000537762	0.00407799
novel-m0231-3p	25	18	18	186	149	105	1.8266	1.0718	1.1346	13.5371	10.5372	7.7863	1.34433	10.6202	2.98185	9.97745e-05	0.000935515
miR-219-x	61	49	61	132	208	191	4.457	2.9176	3.845	9.607	14.7097	14.1636	3.73987	12.8268	1.7781	0.328996	0.633258
miR-3957-y	33	24	36	124	140	144	2.4112	1.429	2.2692	9.0248	9.9007	10.6783	2.03647	9.86793	2.27668	0.0158697	0.0651623
miR-381-y	26	23	21	132	112	144	1.8997	1.3695	1.3237	9.607	7.9206	10.6783	1.53097	9.40197	2.61852	0.00129026	0.0085915
oar-miR-377-3p	27	15	24	134	140	115	1.9728	0.8931	1.5128	9.7526	9.9007	8.5278	1.45957	9.3937	2.68615	0.00092203	0.00652596
novel-m0151-3p	22	16	23	134	138	116	1.6075	0.9527	1.4497	9.7526	9.7593	8.602	1.33663	9.3713	2.80965	0.000176353	0.00154224
novel-m0356-3p	41	30	31	132	111	92	2.9957	1.7863	1.954	9.607	7.8499	6.8223	2.24533	8.09307	1.84976	0.271769	0.576834
novel-m0501-5p	59	91	84	132	130	116	4.3109	5.4184	5.2947	9.607	9.1935	8.602	5.008	9.13417	0.867039	0.0617626	0.203158
miR-10400-x	61	53	87	127	201	382	4.457	3.1558	5.4838	9.2431	14.2146	28.3272	4.36553	17.2616	1.98334	0.201016	0.470396
miR-329-y	88	35	56	127	168	148	6.4298	2.084	3.5298	9.2431	11.8809	10.9749	4.01453	10.6996	1.41426	0.978836	1
novel-m0372-5p	57	50	63	127	154	158	4.1648	2.9772	3.971	9.2431	10.8908	11.7165	3.70433	10.6168	1.51906	0.849938	1
novel-m0046-5p	22	16	23	132	138	112	1.6075	0.9527	1.4497	9.607	9.7593	8.3054	1.33663	9.2239	2.78677	0.000252766	0.00210909
miR-432-x	49	49	51	126	171	235	3.5802	2.9176	3.2146	9.1703	12.093	17.4264	3.23747	12.8966	1.99405	0.124812	0.34556
novel-m0556-3p	54	97	89	125	117	125	3.9456	5.7757	5.6099	9.0975	8.2742	9.2694	5.1104	8.88037	0.797183	0.0440467	0.155273
novel-m0052-3p	22	16	23	132	138	112	1.6075	0.9527	1.4497	9.607	9.7593	8.3054	1.33663	9.2239	2.78677	0.000250065	0.00209706
novel-m0240-5p	22	16	23	132	138	112	1.6075	0.9527	1.4497	9.607	9.7593	8.3054	1.33663	9.2239	2.78677	0.000257032	0.00213489
miR-29-x	190	278	226	123	135	148	13.8825	16.553	14.2453	8.952	9.5471	10.9749	14.8936	9.82467	-0.600212	7.21797e-13	4.10296e-11
miR-4508-x	76	68	110	123	189	370	5.553	4.0489	6.9335	8.952	13.366	27.4373	5.5118	16.5851	1.58929	0.754932	0.979473
oar-miR-3955-5p	80	52	99	120	219	274	5.8453	3.0962	6.2402	8.7336	15.4876	20.3185	5.06057	14.8466	1.55276	0.803193	1
miR-628-y	84	102	113	117	129	163	6.1375	6.0734	7.1226	8.5153	9.1228	12.0873	6.4445	9.90847	0.620593	0.00648759	0.0315533
miR-188-y	58	94	102	116	140	147	4.2378	5.597	6.4293	8.4425	9.9007	10.9008	5.42137	9.748	0.84645	0.0572561	0.191099
miR-1249-y	94	165	133	113	123	139	6.8682	9.8246	8.3833	8.2242	8.6985	10.3075	8.3587	9.07673	0.118895	1.89832e-05	0.000221349
miR-370-y	25	24	26	126	131	117	1.8266	1.429	1.6388	9.1703	9.2643	8.6761	1.63147	9.0369	2.46966	0.00291263	0.0163521
miR-10926-x	64	53	69	110	155	514	4.6762	3.1558	4.3492	8.0058	10.9615	38.1156	4.0604	19.0276	2.2284	0.12509	0.345803
novel-m0380-5p	43	48	50	110	132	137	3.1418	2.8581	3.1516	8.0058	9.335	10.1592	3.0505	9.16667	1.58735	0.719819	0.952561
miR-210-y	24	18	18	109	161	103	1.7536	1.0718	1.1346	7.9331	11.3859	7.638	1.32	8.98567	2.76709	0.000538052	0.00407799
miR-383-x	219	61	144	105	143	104	16.0015	3.6321	9.0766	7.6419	10.1129	7.7121	9.57007	8.48897	-0.17294	0.000232262	0.0019835
miR-326-y	75	101	116	102	110	105	5.4799	6.0138	7.3117	7.4236	7.7792	7.7863	6.26847	7.66303	0.289803	0.000181783	0.00158212
miR-411-y	6	15	20	84	126	158	0.4384	0.8931	1.2606	6.1135	8.9107	11.7165	0.864033	8.91357	3.36684	2.99261e-05	0.000329913
miR-2447-x	13	9	12	84	127	138	0.9499	0.5359	0.7564	6.1135	8.9814	10.2334	0.7474	8.44277	3.49776	1.01147e-06	1.57253e-05
miR-2331-y	26	34	30	101	68	62	1.8997	2.0245	1.891	7.3508	4.8089	4.5976	1.9384	5.58577	1.52689	0.854875	1
miR-6238-y	18	25	7	84	78	183	1.3152	1.4886	0.4412	6.1135	5.5161	13.5704	1.08167	8.4	2.95713	0.00535891	0.0277717
miR-499-x	87	93	123	97	139	170	6.3567	5.5375	7.753	7.0597	9.83	12.6063	6.54907	9.832	0.586196	0.00695562	0.0332081
miR-545-y	24	33	44	97	154	132	1.7536	1.9649	2.7734	7.0597	10.8908	9.7885	2.16397	9.24633	2.0952	0.0786992	0.243874
miR-190-y	56	54	32	96	86	62	4.0917	3.2153	2.017	6.9869	6.0819	4.5976	3.108	5.8888	0.921987	0.173992	0.419751
novel-m0059-3p	0	0	0	51	151	136	0	0	0	3.7118	10.6787	10.0851	0.01	8.15853	9.67217	2.82517e-17	2.85499e-15
miR-87-y	28	28	26	96	31	50	2.0458	1.6672	1.6388	6.9869	2.1923	3.7077	1.78393	4.29563	1.26781	0.765636	0.987024
novel-m0042-3p	19	0	5	96	12	7	1.3883	0	0.3152	6.9869	0.8486	0.5191	0.567833	2.78487	2.29407	0.376249	0.688527
novel-m0079-3p	0	0	0	51	151	136	0	0	0	3.7118	10.6787	10.0851	0.01	8.15853	9.67217	2.70629e-17	2.85499e-15
miR-671-x	29	39	30	95	97	77	2.1189	2.3222	1.891	6.9141	6.8598	5.7099	2.1107	6.4946	1.62152	0.663026	0.937098
miR-7859-y	53	64	60	95	122	139	3.8725	3.8108	3.7819	6.9141	8.6278	10.3075	3.82173	8.61647	1.17287	0.364574	0.674798
novel-m0080-3p	0	0	0	51	151	136	0	0	0	3.7118	10.6787	10.0851	0.01	8.15853	9.67217	2.55268e-17	2.85499e-15
miR-33-y	46	65	60	93	135	92	3.361	3.8703	3.7819	6.7686	9.5471	6.8223	3.67107	7.71267	1.07103	0.22368	0.496188
novel-m0086-5p	22	22	30	93	66	112	1.6075	1.3099	1.891	6.7686	4.6675	8.3054	1.6028	6.5805	2.0376	0.134961	0.362621
novel-m0100-5p	17	8	18	93	0	0	1.2421	0.4763	1.1346	6.7686	0	0	0.951	2.2562	1.24638	0.944512	1
miR-11985-y	32	33	53	92	119	254	2.3381	1.9649	3.3407	6.6958	8.4156	18.8354	2.5479	11.3156	2.15093	0.114223	0.323633
miR-1285-y	26	29	30	91	89	137	1.8997	1.7267	1.891	6.623	6.294	10.1592	1.83913	7.69207	2.06435	0.101493	0.293974
miR-411-x	70	49	55	91	112	169	5.1146	2.9176	3.4668	6.623	7.9206	12.5322	3.833	9.02527	1.2355	0.561687	0.832688
miR-409-y	16	11	12	96	139	99	1.1691	0.655	0.7564	6.9869	9.83	7.3413	0.860167	8.05273	3.22679	1.10708e-05	0.000143841
oar-miR-431	3	0	6	68	130	132	0.2192	0	0.3782	4.9491	9.1935	9.7885	0.199133	7.97703	5.32405	5.21611e-11	1.82463e-09
miR-2284-z	32	51	34	88	90	86	2.3381	3.0367	2.1431	6.4047	6.3648	6.3773	2.50597	6.38227	1.3487	0.741661	0.966391
miR-6240-x	62	39	42	86	165	238	4.5301	2.3222	2.6474	6.2591	11.6687	17.6489	3.16657	11.8589	1.90498	0.287766	0.596243
miR-432-y	10	24	15	77	96	140	0.7307	1.429	0.9455	5.6041	6.7891	10.3817	1.03507	7.59163	2.87469	0.00168166	0.0106956
miR-342-x	68	70	60	85	121	107	4.9685	4.168	3.7819	6.1863	8.5571	7.9346	4.30613	7.55933	0.811866	0.043801	0.154707
miR-147-y	67	61	53	84	122	112	4.8954	3.6321	3.3407	6.1135	8.6278	8.3054	3.95607	7.68223	0.957459	0.127985	0.350082
miR-3059-x	21	9	11	70	127	115	1.5344	0.5359	0.6934	5.0946	8.9814	8.5278	0.921233	7.5346	3.03189	0.000430676	0.00333361
oar-miR-106a	12	31	22	90	110	110	0.8768	1.8458	1.3867	6.5502	7.7792	8.157	1.36977	7.49547	2.45209	0.0159935	0.0655227
novel-m0040-5p	18	12	16	102	102	85	1.3152	0.7145	1.0085	7.4236	7.2134	6.3032	1.01273	6.98007	2.78499	0.000637138	0.0047112
miR-98-y	51	53	55	83	140	121	3.7264	3.1558	3.4668	6.0408	9.9007	8.9727	3.44967	8.30473	1.26748	0.554708	0.829926
miR-10174-x	32	49	60	81	131	110	2.3381	2.9176	3.7819	5.8952	9.2643	8.157	3.01253	7.77217	1.36734	0.768286	0.98974
miR-194-y	21	18	21	81	74	45	1.5344	1.0718	1.3237	5.8952	5.2332	3.337	1.30997	4.8218	1.88004	0.299225	0.601696
miR-23-x	32	53	62	81	133	116	2.3381	3.1558	3.908	5.8952	9.4057	8.602	3.13397	7.96763	1.34616	0.721091	0.952561
miR-664-y	16	33	14	79	16	13	1.1691	1.9649	0.8825	5.7496	1.1315	0.964	1.33883	2.61503	0.965853	0.506951	0.782804
miR-101-x	143	193	239	78	94	100	10.4484	11.4918	15.0647	5.6769	6.6476	7.4155	12.335	6.58	-0.906594	9.71883e-15	7.68633e-13
miR-18-y	17	25	10	85	86	111	1.2421	1.4886	0.6303	6.1863	6.0819	8.2312	1.12033	6.83313	2.60862	0.00883408	0.0399731
novel-m0503-3p	8	8	3	77	17	11	0.5845	0.4763	0.1891	5.6041	1.2022	0.8157	0.416633	2.54067	2.60836	0.143555	0.366699
novel-m0048-5p	18	12	16	100	102	81	1.3152	0.7145	1.0085	7.278	7.2134	6.0065	1.01273	6.83263	2.75419	0.000925703	0.00652656
novel-m0379-3p	15	0	3	76	9	3	1.096	0	0.1891	5.5313	0.6365	0.2225	0.428367	2.1301	2.314	0.423072	0.728068
miR-497-y	110	126	107	75	136	104	8.0373	7.5024	6.7445	5.4585	9.6179	7.7121	7.42807	7.59617	0.0322848	6.34097e-06	9.04612e-05
oar-miR-411b-5p	19	9	33	102	87	90	1.3883	0.5359	2.0801	7.4236	6.1526	6.6739	1.33477	6.75003	2.33831	0.0410704	0.147351
miR-582-x	23	26	29	74	47	50	1.6805	1.5481	1.8279	5.3857	3.3238	3.7077	1.6855	4.13907	1.29613	0.726966	0.956148
miR-6236-y	33	40	51	74	74	196	2.4112	2.3817	3.2146	5.3857	5.2332	14.5344	2.66917	8.38443	1.65132	0.691663	0.947348
miR-182-x	16	45	19	73	136	122	1.1691	2.6794	1.1976	5.313	9.6179	9.0469	1.68203	7.9926	2.24846	0.103666	0.299316
miR-3718-y	23	37	27	73	36	37	1.6805	2.2031	1.7019	5.313	2.5459	2.7437	1.86183	3.5342	0.92466	0.252816	0.545954
miR-6119-y	25	32	45	73	111	134	1.8266	1.9054	2.8365	5.313	7.8499	9.9368	2.1895	7.6999	1.81424	0.372082	0.684346
miR-6596-x	37	26	53	73	88	188	2.7034	1.5481	3.3407	5.313	6.2233	13.9411	2.53073	8.49247	1.74663	0.513195	0.789765
miR-5100-y	13	22	15	68	84	110	0.9499	1.3099	0.9455	4.9491	5.9404	8.157	1.06843	6.34883	2.57099	0.00848399	0.0390693
miR-409-x	20	14	15	67	101	91	1.4613	0.8336	0.9455	4.8763	7.1427	6.7481	1.08013	6.2557	2.53396	0.0064365	0.0314731
miR-1842-x	15	6	6	123	61	49	1.096	0.3573	0.3782	8.952	4.3139	3.6336	0.6105	5.63317	3.20588	0.00145781	0.00952102
oar-miR-541-3p	4	0	5	55	92	86	0.2923	0	0.3152	4.0029	6.5062	6.3773	0.2025	5.6288	4.79683	1.09348e-08	2.51778e-07
miR-11986-x	13	11	6	93	98	42	0.9499	0.655	0.3782	6.7686	6.9305	3.1145	0.661033	5.60453	3.0838	0.00127097	0.00853099
miR-494-y	11	11	15	76	80	63	0.8037	0.655	0.9455	5.5313	5.6576	4.6718	0.8014	5.2869	2.72183	0.00223327	0.0134514
miR-135-y	72	38	75	72	67	64	5.2608	2.2626	4.7274	5.2402	4.7382	4.7459	4.0836	4.9081	0.265323	0.00221412	0.0134249
miR-2284-y	8	8	13	47	108	64	0.5845	0.4763	0.8194	3.4207	7.6377	4.7459	0.626733	5.2681	3.07136	0.000792086	0.00578636
miR-362-y	92	98	90	70	95	96	6.7221	5.8352	5.6729	5.0946	6.7184	7.1189	6.07673	6.31063	0.0544888	8.33371e-06	0.000113978
miR-4492-y	36	23	39	70	77	180	2.6304	1.3695	2.4583	5.0946	5.4454	13.3479	2.15273	7.96263	1.88708	0.340521	0.645217
miR-134-x	32	14	26	69	78	74	2.3381	0.8336	1.6388	5.0218	5.5161	5.4875	1.6035	5.3418	1.7361	0.460764	0.761773
novel-m0050-3p	4	16	9	73	100	42	0.2923	0.9527	0.5673	5.313	7.072	3.1145	0.6041	5.1665	3.09633	0.00290166	0.0163409
miR-6937-x	37	30	30	69	108	228	2.7034	1.7863	1.891	5.0218	7.6377	16.9073	2.1269	9.8556	2.21219	0.105053	0.302839
miR-196-x	813	1642	1152	68	382	1574	59.4027	97.7696	72.6132	4.9491	27.0149	116.72	76.5952	49.5613	-0.628039	0.00262743	0.0153675
novel-m0296-3p	4	16	9	73	100	42	0.2923	0.9527	0.5673	5.313	7.072	3.1145	0.6041	5.1665	3.09633	0.00288075	0.0162736
novel-m0364-3p	4	16	9	73	100	42	0.2923	0.9527	0.5673	5.313	7.072	3.1145	0.6041	5.1665	3.09633	0.00287333	0.0162736
novel-m0411-3p	4	16	9	73	100	42	0.2923	0.9527	0.5673	5.313	7.072	3.1145	0.6041	5.1665	3.09633	0.00286618	0.0162736
miR-1271-y	14	10	28	66	79	80	1.0229	0.5954	1.7649	4.8035	5.5868	5.9324	1.12773	5.4409	2.27042	0.0574153	0.191279
miR-34-y	30	75	47	66	41	33	2.192	4.4657	2.9625	4.8035	2.8995	2.4471	3.20673	3.38337	0.0773551	0.00225907	0.0135173
novel-m0255-3p	66	68	43	65	55	26	4.8224	4.0489	2.7104	4.7307	3.8896	1.928	3.86057	3.5161	-0.134837	0.000264004	0.00218283
miR-2887-x	31	23	30	63	110	174	2.265	1.3695	1.891	4.5852	7.7792	12.903	1.84183	8.42247	2.1931	0.0881546	0.264287
novel-m0472-3p	4	16	9	73	100	42	0.2923	0.9527	0.5673	5.313	7.072	3.1145	0.6041	5.1665	3.09633	0.0028475	0.016237
miR-95-y	70	147	136	62	91	156	5.1146	8.7528	8.5724	4.5124	6.4355	11.5682	7.47993	7.50537	0.00489714	0.000267312	0.0021965
novel-m0473-3p	4	16	9	73	100	42	0.2923	0.9527	0.5673	5.313	7.072	3.1145	0.6041	5.1665	3.09633	0.00283492	0.0162161
miR-1839-y	40	32	43	59	50	84	2.9226	1.9054	2.7104	4.294	3.536	6.229	2.5128	4.68633	0.899164	0.157424	0.386291
miR-505-x	25	25	20	59	113	71	1.8266	1.4886	1.2606	4.294	7.9913	5.265	1.52527	5.8501	1.9394	0.242284	0.528434
novel-m0314-3p	49	73	66	59	59	49	3.5802	4.3466	4.1601	4.294	4.1725	3.6336	4.02897	4.03337	0.0015747	2.03086e-05	0.000232336
miR-362-x	111	81	84	58	96	67	8.1103	4.823	5.2947	4.2213	6.7891	4.9684	6.076	5.32627	-0.189997	2.1325e-06	3.23251e-05
novel-m0508-5p	17	29	40	58	43	62	1.2421	1.7267	2.5213	4.2213	3.0409	4.5976	1.83003	3.95327	1.11118	0.421158	0.726837
miR-2318-x	9	10	2	69	81	61	0.6576	0.5954	0.1261	5.0218	5.7283	4.5235	0.4597	5.0912	3.46924	0.00010119	0.00094392
lin-4-x	75	65	80	57	52	64	5.4799	3.8703	5.0426	4.1485	3.6774	4.7459	4.7976	4.1906	-0.195156	1.08335e-06	1.67001e-05
miR-133-x	22	33	15	57	17	28	1.6075	1.9649	0.9455	4.1485	1.2022	2.0763	1.50597	2.47567	0.717127	0.190731	0.453516
miR-9985-x	22	48	53	57	35	68	1.6075	2.8581	3.3407	4.1485	2.4752	5.0425	2.6021	3.88873	0.579624	0.0462258	0.162326
novel-m0223-3p	6	8	14	96	75	40	0.4384	0.4763	0.8825	6.9869	5.304	2.9662	0.599067	5.0857	3.08566	0.00164186	0.010516
novel-m0063-3p	12	15	14	63	74	58	0.8768	0.8931	0.8825	4.5852	5.2332	4.301	0.884133	4.70647	2.41231	0.021986	0.0869401
miR-141-y	29	82	51	56	71	50	2.1189	4.8825	3.2146	4.0757	5.0211	3.7077	3.40533	4.26817	0.32582	0.00557822	0.0285022
oar-miR-758-5p	4	2	3	40	63	82	0.2923	0.1191	0.1891	2.9112	4.4553	6.0807	0.200167	4.4824	4.485	2.36506e-07	4.13658e-06
novel-m0162-5p	5	9	15	61	50	68	0.3653	0.5359	0.9455	4.4396	3.536	5.0425	0.615567	4.33937	2.8175	0.00505892	0.0265959
miR-185-y	24	30	15	53	62	81	1.7536	1.7863	0.9455	3.8574	4.3846	6.0065	1.49513	4.7495	1.6675	0.674167	0.946958
miR-20-y	25	17	13	53	60	51	1.8266	1.0122	0.8194	3.8574	4.2432	3.7819	1.2194	3.96083	1.69963	0.562635	0.833295
miR-277-y	19	38	31	53	52	37	1.3883	2.2626	1.954	3.8574	3.6774	2.7437	1.8683	3.42617	0.874869	0.150794	0.378337
novel-m0011-5p	12	5	19	53	29	39	0.8768	0.2977	1.1976	3.8574	2.0509	2.892	0.7907	2.93343	1.89139	0.393979	0.706058
novel-m0067-5p	12	5	19	53	29	39	0.8768	0.2977	1.1976	3.8574	2.0509	2.892	0.7907	2.93343	1.89139	0.393047	0.70508
novel-m0215-5p	12	5	19	53	29	39	0.8768	0.2977	1.1976	3.8574	2.0509	2.892	0.7907	2.93343	1.89139	0.392639	0.70508
novel-m0242-5p	12	5	19	53	29	39	0.8768	0.2977	1.1976	3.8574	2.0509	2.892	0.7907	2.93343	1.89139	0.392409	0.70508
novel-m0243-5p	12	5	19	53	29	39	0.8768	0.2977	1.1976	3.8574	2.0509	2.892	0.7907	2.93343	1.89139	0.392196	0.70508
novel-m0300-5p	12	5	19	53	29	39	0.8768	0.2977	1.1976	3.8574	2.0509	2.892	0.7907	2.93343	1.89139	0.392243	0.70508
novel-m0421-5p	12	5	19	53	29	39	0.8768	0.2977	1.1976	3.8574	2.0509	2.892	0.7907	2.93343	1.89139	0.391858	0.70508
novel-m0007-3p	13	0	8	57	72	45	0.9499	0	0.5043	4.1485	5.0918	3.337	0.484733	4.19243	3.11252	0.0107746	0.0472298
miR-19-y	17	12	9	52	48	24	1.2421	0.7145	0.5673	3.7846	3.3945	1.7797	0.8413	2.98627	1.82765	0.452403	0.757754
novel-m0030-3p	13	0	8	57	72	45	0.9499	0	0.5043	4.1485	5.0918	3.337	0.484733	4.19243	3.11252	0.0108076	0.0472571
oar-miR-3958-5p	5	4	8	43	59	70	0.3653	0.2382	0.5043	3.1296	4.1725	5.1908	0.369267	4.1643	3.49534	6.04187e-05	0.000624441
miR-128-x	5	9	19	52	79	39	0.3653	0.5359	1.1976	3.7846	5.5868	2.892	0.6996	4.0878	2.54672	0.0373689	0.136494
oar-miR-3957-5p	2	2	11	54	69	43	0.1461	0.1191	0.6934	3.9301	4.8797	3.1887	0.319533	3.9995	3.64578	0.000229698	0.00197086
novel-m0517-5p	86	39	35	51	41	36	6.2837	2.3222	2.2061	3.7118	2.8995	2.6696	3.604	3.09363	-0.220297	0.00040756	0.00322327
novel-m0520-5p	86	39	35	51	41	36	6.2837	2.3222	2.2061	3.7118	2.8995	2.6696	3.604	3.09363	-0.220297	0.000410909	0.00323569
miR-1277-y	26	25	51	50	74	91	1.8997	1.4886	3.2146	3.639	5.2332	6.7481	2.20097	5.20677	1.24225	0.609194	0.881208
miR-7144-x	3	4	14	49	35	23	0.2192	0.2382	0.8825	3.5662	2.4752	1.7056	0.446633	2.58233	2.53151	0.0778011	0.241915
novel-m0519-3p	44	8	34	49	29	21	3.2149	0.4763	2.1431	3.5662	2.0509	1.5573	1.94477	2.39147	0.298299	0.0686958	0.218076
miR-10172-y	6	10	12	51	74	36	0.4384	0.5954	0.7564	3.7118	5.2332	2.6696	0.596733	3.87153	2.69775	0.013794	0.0582163
novel-m0513-3p	9	13	9	58	56	46	0.6576	0.7741	0.5673	4.2213	3.9603	3.4111	0.666333	3.86423	2.53587	0.0199119	0.0796037
miR-2312-y	16	7	16	48	58	49	1.1691	0.4168	1.0085	3.4935	4.1017	3.6336	0.8648	3.74293	2.11373	0.147244	0.372514
miR-7857-y	5	5	7	41	58	60	0.3653	0.2977	0.4412	2.984	4.1017	4.4493	0.368067	3.845	3.38494	0.000153512	0.00136882
novel-m0289-5p	5	12	18	47	39	63	0.3653	0.7145	1.1346	3.4207	2.7581	4.6718	0.738133	3.61687	2.29279	0.106476	0.306456
miR-2796-y	9	22	21	46	24	34	0.6576	1.3099	1.3237	3.3479	1.6973	2.5213	1.09707	2.52217	1.20101	0.629843	0.900696
miR-305-y	15	21	18	46	32	27	1.096	1.2504	1.1346	3.3479	2.263	2.0022	1.16033	2.5377	1.12898	0.486067	0.780365
novel-m0006-3p	3	10	6	46	13	23	0.2192	0.5954	0.3782	3.3479	0.9194	1.7056	0.3976	1.99097	2.32408	0.211367	0.484228
miR-735-x	22	42	40	45	36	100	1.6075	2.5008	2.5213	3.2751	2.5459	7.4155	2.20987	4.41217	0.997528	0.322626	0.624316
novel-m0044-5p	12	5	17	45	18	29	0.8768	0.2977	1.0715	3.2751	1.273	2.1505	0.748667	2.23287	1.5765	0.788276	1
novel-m0068-5p	12	5	17	45	18	29	0.8768	0.2977	1.0715	3.2751	1.273	2.1505	0.748667	2.23287	1.5765	0.78799	1
novel-m0162-3p	11	22	11	45	32	43	0.8037	1.3099	0.6934	3.2751	2.263	3.1887	0.935667	2.90893	1.63642	0.765617	0.987024
novel-m0451-5p	12	5	17	45	18	29	0.8768	0.2977	1.0715	3.2751	1.273	2.1505	0.748667	2.23287	1.5765	0.787825	1
miR-9851-y	11	21	15	44	32	20	0.8037	1.2504	0.9455	3.2023	2.263	1.4831	0.999867	2.31613	1.21191	0.625052	0.894547
miR-3756-x	9	14	11	43	11	26	0.6576	0.8336	0.6934	3.1296	0.7779	1.928	0.7282	1.94517	1.41749	1	1
miR-767-x	5	8	7	75	51	32	0.3653	0.4763	0.4412	5.4585	3.6067	2.373	0.4276	3.81273	3.15649	0.0017364	0.0109291
miR-11971-y	11	16	19	42	39	57	0.8037	0.9527	1.1976	3.0568	2.7581	4.2268	0.984667	3.34723	1.76526	0.497576	0.780365
miR-2484-y	44	30	32	42	43	86	3.2149	1.7863	2.017	3.0568	3.0409	6.3773	2.3394	4.15833	0.829867	0.153357	0.381088
miR-338-x	29	94	56	42	80	126	2.1189	5.597	3.5298	3.0568	5.6576	9.3435	3.74857	6.0193	0.683257	0.0881924	0.264287
miR-375-y	15	36	28	42	27	23	1.096	2.1435	1.7649	3.0568	1.9094	1.7056	1.66813	2.22393	0.414879	0.0275778	0.105387
miR-6037-y	6	15	9	42	9	11	0.4384	0.8931	0.5673	3.0568	0.6365	0.8157	0.632933	1.503	1.24772	0.814715	1
miR-2366-y	6	13	4	41	25	27	0.4384	0.7741	0.2521	2.984	1.768	2.0022	0.4882	2.2514	2.20528	0.229019	0.506796
oar-miR-380-5p	5	4	0	39	58	59	0.3653	0.2382	0	2.8384	4.1017	4.3751	0.201167	3.77173	4.22876	1.17555e-05	0.000150586
oar-miR-376b-5p	3	15	0	49	50	56	0.2192	0.8931	0	3.5662	3.536	4.1527	0.370767	3.75163	3.33894	0.013513	0.0572965
novel-m0382-5p	8	6	11	41	0	0	0.5845	0.3573	0.6934	2.984	0	0	0.545067	0.994667	0.86778	0.721621	0.952561
novel-m0383-5p	8	6	11	41	0	0	0.5845	0.3573	0.6934	2.984	0	0	0.545067	0.994667	0.86778	0.721561	0.952561
oar-miR-376e-5p	3	15	0	49	50	56	0.2192	0.8931	0	3.5662	3.536	4.1527	0.370767	3.75163	3.33894	0.0133916	0.0570815
novel-m0443-3p	6	2	0	27	75	51	0.4384	0.1191	0	1.9651	5.304	3.7819	0.185833	3.68367	4.30906	7.78096e-05	0.000749254
oar-miR-154a-5p	12	7	5	41	59	45	0.8768	0.4168	0.3152	2.984	4.1725	3.337	0.536267	3.49783	2.70544	0.0123841	0.0533807
novel-m0321-5p	5	12	7	41	44	59	0.3653	0.7145	0.4412	2.984	3.1117	4.3751	0.507	3.49027	2.78328	0.0125067	0.053782
oar-miR-376c-5p	8	4	8	40	49	52	0.5845	0.2382	0.5043	2.9112	3.4653	3.8561	0.442333	3.41087	2.94693	0.00273433	0.0157397
oar-miR-411b-3p	2	3	5	39	59	41	0.1461	0.1786	0.3152	2.8384	4.1725	3.0404	0.2133	3.35043	3.97339	1.15095e-05	0.000148481
novel-m0028-3p	11	6	2	39	21	20	0.8037	0.3573	0.1261	2.8384	1.4851	1.4831	0.429033	1.93553	2.17357	0.258628	0.555423
miR-1247-x	219	230	200	40	28	61	16.0015	13.6949	12.6065	2.9112	1.9801	4.5235	14.101	3.13827	-2.16775	6.98882e-24	1.81609e-21
miR-410-x	4	2	2	33	40	55	0.2923	0.1191	0.1261	2.4018	2.8288	4.0785	0.179167	3.10303	4.11431	1.53825e-05	0.000187791
miR-376-y	17	9	16	38	54	74	1.2421	0.5359	1.0085	2.7657	3.8189	5.4875	0.928833	4.02403	2.11515	0.150005	0.3774
miR-380-y	8	8	7	38	45	22	0.5845	0.4763	0.4412	2.7657	3.1824	1.6314	0.500667	2.5265	2.33522	0.110894	0.31651
miR-454-y	21	21	17	38	47	42	1.5344	1.2504	1.0715	2.7657	3.3238	3.1145	1.28543	3.068	1.25504	0.613227	0.883182
miR-6529-y	21	19	7	38	47	44	1.5344	1.1313	0.4412	2.7657	3.3238	3.2628	1.03563	3.11743	1.58985	0.816625	1
oar-miR-3956-5p	6	7	3	35	48	41	0.4384	0.4168	0.1891	2.5473	3.3945	3.0404	0.3481	2.99407	3.10453	0.00266965	0.0155511
novel-m0255-5p	40	46	49	38	58	38	2.9226	2.739	3.0886	2.7657	4.1017	2.8179	2.91673	3.22843	0.146481	0.000250023	0.00209706
miR-124-y	14	27	37	37	41	57	1.0229	1.6077	2.3322	2.6929	2.8995	4.2268	1.65427	3.27307	0.984451	0.278979	0.587341
miR-204-y	44	38	40	37	32	27	3.2149	2.2626	2.5213	2.6929	2.263	2.0022	2.66627	2.31937	-0.20109	2.07036e-05	0.000235374
miR-2331-x	4	11	6	37	21	18	0.2923	0.655	0.3782	2.6929	1.4851	1.3348	0.441833	1.8376	2.05625	0.38881	0.703727
miR-454-x	5	7	3	29	47	45	0.3653	0.4168	0.1891	2.1106	3.3238	3.337	0.323733	2.9238	3.17497	0.00237213	0.0140551
novel-m0540-3p	10	9	16	37	45	34	0.7307	0.5359	1.0085	2.6929	3.1824	2.5213	0.758367	2.79887	1.88388	0.386239	0.702569
miR-122-x	7	178	9	36	728	105	0.5115	10.5987	0.5673	2.6201	51.4839	7.7863	3.8925	20.6301	2.40598	0.445639	0.74915
miR-300-y	6	12	15	36	44	48	0.4384	0.7145	0.9455	2.6201	3.1117	3.5594	0.699467	3.09707	2.14658	0.162974	0.39792
miR-4324-y	164	122	178	32	31	54	11.9828	7.2642	11.2197	2.329	2.1923	4.0044	10.1556	2.8419	-1.83734	6.60428e-19	1.20132e-16
miR-508-x	28	19	33	36	28	24	2.0458	1.1313	2.0801	2.6201	1.9801	1.7797	1.7524	2.12663	0.279239	0.00851584	0.0391169
miR-210-x	2	4	2	33	59	26	0.1461	0.2382	0.1261	2.4018	4.1725	1.928	0.170133	2.8341	4.05815	7.37742e-05	0.00072538
miR-276-x	5	18	12	35	20	15	0.3653	1.0718	0.7564	2.5473	1.4144	1.1123	0.731167	1.69133	1.20989	0.683226	0.947348
miR-379-y	0	8	7	36	35	43	0	0.4763	0.4412	2.6201	2.4752	3.1887	0.305833	2.76133	3.17455	0.0104564	0.0462777
miR-6051-y	8	6	18	34	11	23	0.5845	0.3573	1.1346	2.4745	0.7779	1.7056	0.692133	1.65267	1.25567	0.837115	1
miR-744-y	0	10	0	38	48	24	0	0.5954	0	2.7657	3.3945	1.7797	0.198467	2.64663	3.73719	0.0152106	0.0630254
novel-m0405-3p	5	15	17	34	16	20	0.3653	0.8931	1.0715	2.4745	1.1315	1.4831	0.776633	1.69637	1.12714	0.580346	0.852018
oar-miR-668-3p	9	6	12	34	33	33	0.6576	0.3573	0.7564	2.4745	2.3337	2.4471	0.590433	2.41843	2.03423	0.243988	0.530879
novel-m0290-5p	0	0	0	36	41	32	0	0	0	2.6201	2.8995	2.373	0.01	2.63087	8.03939	2.06281e-10	6.15123e-09
novel-m0248-3p	4	6	4	20	58	31	0.2923	0.3573	0.2521	1.4556	4.1017	2.2988	0.300567	2.6187	3.12309	0.00761033	0.0357705
miR-129-y	38	46	32	32	21	26	2.7765	2.739	2.017	2.329	1.4851	1.928	2.51083	1.91403	-0.39155	8.88035e-06	0.000119654
miR-1814-x	4	6	0	32	13	11	0.2923	0.3573	0	2.329	0.9194	0.8157	0.216533	1.3547	2.64531	0.204219	0.471413
miR-2310-x	4	6	0	32	13	11	0.2923	0.3573	0	2.329	0.9194	0.8157	0.216533	1.3547	2.64531	0.203324	0.471413
miR-487-y	8	3	4	18	52	37	0.5845	0.1786	0.2521	1.31	3.6774	2.7437	0.3384	2.57703	2.92891	0.018265	0.0736674
miR-652-x	10	12	18	32	24	11	0.7307	0.7145	1.1346	2.329	1.6973	0.8157	0.859933	1.614	0.908344	0.372662	0.68472
novel-m0016-5p	11	22	10	32	44	29	0.8037	1.3099	0.6303	2.329	3.1117	2.1505	0.914633	2.5304	1.4681	0.963339	1
novel-m0038-5p	11	22	10	32	44	29	0.8037	1.3099	0.6303	2.329	3.1117	2.1505	0.914633	2.5304	1.4681	0.96366	1
novel-m0291-3p	11	22	10	32	44	29	0.8037	1.3099	0.6303	2.329	3.1117	2.1505	0.914633	2.5304	1.4681	0.963954	1
novel-m0398-3p	11	22	10	32	44	29	0.8037	1.3099	0.6303	2.329	3.1117	2.1505	0.914633	2.5304	1.4681	0.963922	1
miR-11989-x	18	22	22	31	49	19	1.3152	1.3099	1.3867	2.2562	3.4653	1.4089	1.33727	2.3768	0.829733	0.174276	0.419878
miR-433-y	6	6	0	37	39	28	0.4384	0.3573	0	2.6929	2.7581	2.0763	0.265233	2.5091	3.24184	0.00838649	0.0387183
miR-493-x	5	6	4	25	16	61	0.3653	0.3573	0.2521	1.8195	1.1315	4.5235	0.3249	2.4915	2.93895	0.0290457	0.109842
miR-4518-y	20	11	10	31	32	45	1.4613	0.655	0.6303	2.2562	2.263	3.337	0.915533	2.61873	1.51618	0.893106	1
miR-592-x	5	23	17	31	24	29	0.3653	1.3695	1.0715	2.2562	1.6973	2.1505	0.935433	2.03467	1.12109	0.505704	0.781542
oar-miR-494-5p	11	17	5	31	51	42	0.8037	1.0122	0.3152	2.2562	3.6067	3.1145	0.710367	2.99247	2.0747	0.27133	0.576577
miR-139-y	21	36	32	30	79	56	1.5344	2.1435	2.017	2.1834	5.5868	4.1527	1.8983	3.9743	1.06599	0.331017	0.633549
miR-2355-y	5	27	19	30	37	22	0.3653	1.6077	1.1976	2.1834	2.6166	1.6314	1.05687	2.1438	1.02038	0.408101	0.717233
novel-m0406-5p	2	0	3	20	45	38	0.1461	0	0.1891	1.4556	3.1824	2.8179	0.111733	2.4853	4.47529	4.46187e-05	0.000483103
oar-miR-154b-3p	0	5	3	30	27	43	0	0.2977	0.1891	2.1834	1.9094	3.1887	0.162267	2.42717	3.90283	0.000641991	0.00472786
novel-m0543-3p	0	5	0	30	12	0	0	0.2977	0	2.1834	0.8486	0	0.0992333	1.01067	3.34834	0.209282	0.480056
oar-miR-370-5p	6	4	3	28	33	38	0.4384	0.2382	0.1891	2.0378	2.3337	2.8179	0.288567	2.39647	3.05393	0.00496851	0.0261963
oar-miR-200c	14	54	35	30	17	21	1.0229	3.2153	2.2061	2.1834	1.2022	1.5573	2.1481	1.64763	-0.382666	0.000447057	0.00344575
oar-miR-376a-5p	8	14	15	30	56	53	0.5845	0.8336	0.9455	2.1834	3.9603	3.9302	0.787867	3.35797	2.09156	0.213958	0.484632
miR-203-y	12	6	8	29	47	17	0.8768	0.3573	0.5043	2.1106	3.3238	1.2606	0.579467	2.23167	1.94532	0.392907	0.70508
miR-281-y	5	6	12	29	12	12	0.3653	0.3573	0.7564	2.1106	0.8486	0.8899	0.493	1.28303	1.3799	0.947245	1
miR-429-y	4	11	20	29	32	18	0.2923	0.655	1.2606	2.1106	2.263	1.3348	0.735967	1.9028	1.37041	0.920107	1
miR-449-x	14	18	11	29	17	9	1.0229	1.0718	0.6934	2.1106	1.2022	0.6674	0.929367	1.32673	0.513559	0.109258	0.313965
miR-451-y	0	0	2	17	16	60	0	0	0.1261	1.2373	1.1315	4.4493	0.0420333	2.2727	5.75673	4.93316e-05	0.000527848
novel-m0506-3p	5	2	4	29	14	15	0.3653	0.1191	0.2521	2.1106	0.9901	1.1123	0.2455	1.40433	2.51609	0.120323	0.337239
oar-miR-412-5p	14	0	2	29	30	42	1.0229	0	0.1261	2.1106	2.1216	3.1145	0.383	2.4489	2.67672	0.118286	0.33204
novel-m0405-5p	6	6	5	20	40	33	0.4384	0.3573	0.3152	1.4556	2.8288	2.4471	0.3703	2.24383	2.5992	0.0434327	0.153892
novel-m0287-5p	15	21	17	28	125	78	1.096	1.2504	1.0715	2.0378	8.8399	5.7841	1.1393	5.55393	2.28536	0.123404	0.342184
novel-m0350-5p	15	21	17	28	125	78	1.096	1.2504	1.0715	2.0378	8.8399	5.7841	1.1393	5.55393	2.28536	0.123322	0.342184
novel-m0460-5p	15	21	17	28	125	78	1.096	1.2504	1.0715	2.0378	8.8399	5.7841	1.1393	5.55393	2.28536	0.122698	0.341266
novel-m0335-5p	2	3	2	40	24	27	0.1461	0.1786	0.1261	2.9112	1.6973	2.0022	0.150267	2.20357	3.87424	0.000330446	0.00265965
oar-miR-495-5p	5	8	10	28	36	29	0.3653	0.4763	0.6303	2.0378	2.5459	2.1505	0.490633	2.24473	2.19383	0.153051	0.380848
miR-628-x	16	38	19	27	29	40	1.1691	2.2626	1.1976	1.9651	2.0509	2.9662	1.5431	2.3274	0.592888	0.0596262	0.197559
miR-96-x	15	25	34	27	80	54	1.096	1.4886	2.1431	1.9651	5.6576	4.0044	1.5759	3.8757	1.29828	0.701977	0.947348
novel-m0390-3p	2	3	2	40	24	27	0.1461	0.1786	0.1261	2.9112	1.6973	2.0022	0.150267	2.20357	3.87424	0.000325049	0.00262784
oar-miR-329a-3p	0	3	0	27	24	34	0	0.1786	0	1.9651	1.6973	2.5213	0.0595333	2.06123	5.11367	2.0003e-05	0.000231754
miR-12135-y	0	0	0	31	25	28	0	0	0	2.2562	1.768	2.0763	0.01	2.0335	7.66782	4.79138e-08	9.79272e-07
novel-m0116-5p	2	2	0	30	35	19	0.1461	0.1191	0	2.1834	2.4752	1.4089	0.0884	2.0225	4.51595	7.32436e-05	0.000724077
miR-316-y	5	10	8	26	13	11	0.3653	0.5954	0.5043	1.8923	0.9194	0.8157	0.488333	1.20913	1.30804	0.831256	1
miR-3613-x	23	33	39	26	40	35	1.6805	1.9649	2.4583	1.8923	2.8288	2.5954	2.03457	2.43883	0.26147	0.00243088	0.0143564
miR-9226-y	5	4	5	26	13	28	0.3653	0.2382	0.3152	1.8923	0.9194	2.0763	0.306233	1.62933	2.41158	0.127464	0.349708
novel-m0111-3p	8	7	4	26	30	25	0.5845	0.4168	0.2521	1.8923	2.1216	1.8539	0.4178	1.95593	2.22697	0.156291	0.384701
oar-miR-496-3p	12	5	9	26	48	62	0.8768	0.2977	0.5673	1.8923	3.3945	4.5976	0.5806	3.2948	2.50457	0.0524087	0.178523
miR-1277-x	11	13	22	25	42	34	0.8037	0.7741	1.3867	1.8195	2.9702	2.5213	0.988167	2.437	1.30228	0.739963	0.966391
miR-4497-x	16	12	20	25	32	76	1.1691	0.7145	1.2606	1.8195	2.263	5.6358	1.04807	3.23943	1.62801	0.751636	0.976918
novel-m0193-5p	2	2	0	30	35	19	0.1461	0.1191	0	2.1834	2.4752	1.4089	0.0884	2.0225	4.51595	7.24977e-05	0.000720619
miR-219-y	0	3	6	31	28	24	0	0.1786	0.3782	2.2562	1.9801	1.7797	0.1856	2.00533	3.43357	0.00521987	0.0272061
novel-m0025-3p	4	3	4	25	33	11	0.2923	0.1786	0.2521	1.8195	2.3337	0.8157	0.241	1.6563	2.78086	0.06471	0.206504
novel-m0061-3p	4	3	4	25	33	11	0.2923	0.1786	0.2521	1.8195	2.3337	0.8157	0.241	1.6563	2.78086	0.064651	0.206504
novel-m0105-3p	4	3	4	25	33	11	0.2923	0.1786	0.2521	1.8195	2.3337	0.8157	0.241	1.6563	2.78086	0.0644754	0.206504
novel-m0234-3p	4	3	4	25	33	11	0.2923	0.1786	0.2521	1.8195	2.3337	0.8157	0.241	1.6563	2.78086	0.0643063	0.206504
novel-m0265-3p	4	3	4	25	33	11	0.2923	0.1786	0.2521	1.8195	2.3337	0.8157	0.241	1.6563	2.78086	0.0640018	0.206443
novel-m0312-3p	4	3	4	25	33	11	0.2923	0.1786	0.2521	1.8195	2.3337	0.8157	0.241	1.6563	2.78086	0.063944	0.206443
novel-m0324-3p	4	3	4	25	33	11	0.2923	0.1786	0.2521	1.8195	2.3337	0.8157	0.241	1.6563	2.78086	0.0640097	0.206443
novel-m0338-3p	4	3	4	25	33	11	0.2923	0.1786	0.2521	1.8195	2.3337	0.8157	0.241	1.6563	2.78086	0.063796	0.206443
novel-m0343-3p	4	3	4	25	33	11	0.2923	0.1786	0.2521	1.8195	2.3337	0.8157	0.241	1.6563	2.78086	0.0635738	0.206443
novel-m0360-3p	4	3	4	25	33	11	0.2923	0.1786	0.2521	1.8195	2.3337	0.8157	0.241	1.6563	2.78086	0.0634637	0.206443
novel-m0374-3p	4	3	4	25	33	11	0.2923	0.1786	0.2521	1.8195	2.3337	0.8157	0.241	1.6563	2.78086	0.0635859	0.206443
novel-m0403-3p	4	3	4	25	33	11	0.2923	0.1786	0.2521	1.8195	2.3337	0.8157	0.241	1.6563	2.78086	0.0634192	0.206443
novel-m0167-5p	2	5	4	28	21	32	0.1461	0.2977	0.2521	2.0378	1.4851	2.373	0.231967	1.9653	3.08276	0.0105969	0.0467857
novel-m0466-3p	4	3	4	25	33	11	0.2923	0.1786	0.2521	1.8195	2.3337	0.8157	0.241	1.6563	2.78086	0.0632666	0.206443
novel-m0521-3p	4	3	4	25	33	11	0.2923	0.1786	0.2521	1.8195	2.3337	0.8157	0.241	1.6563	2.78086	0.0630642	0.206443
miR-316-x	0	3	7	24	8	11	0	0.1786	0.4412	1.7467	0.5658	0.8157	0.2066	1.04273	2.33546	0.346662	0.652772
oar-miR-376a-3p	2	5	2	20	22	38	0.1461	0.2977	0.1261	1.4556	1.5558	2.8179	0.189967	1.9431	3.35454	0.00701689	0.0334129
novel-m0538-3p	16	13	17	24	74	64	1.1691	0.7741	1.0715	1.7467	5.2332	4.7459	1.0049	3.9086	1.9596	0.322085	0.623932
oar-miR-323b	8	5	7	24	27	31	0.5845	0.2977	0.4412	1.7467	1.9094	2.2988	0.441133	1.98497	2.16983	0.181858	0.435264
miR-146-y	14	7	17	23	72	52	1.0229	0.4168	1.0715	1.6739	5.0918	3.8561	0.837067	3.5406	2.08058	0.241189	0.527946
miR-3959-y	4	0	2	21	23	36	0.2923	0	0.1261	1.5284	1.6266	2.6696	0.139467	1.94153	3.7992	0.0014932	0.00961205
miR-932-x	8	17	13	23	12	21	0.5845	1.0122	0.8194	1.6739	0.8486	1.5573	0.805367	1.35993	0.755818	0.208198	0.478777
novel-m0018-3p	4	4	6	23	14	14	0.2923	0.2382	0.3782	1.6739	0.9901	1.0382	0.3029	1.23407	2.02651	0.436241	0.738161
novel-m0137-3p	4	4	6	23	14	14	0.2923	0.2382	0.3782	1.6739	0.9901	1.0382	0.3029	1.23407	2.02651	0.436235	0.738161
novel-m0238-3p	4	4	6	23	14	14	0.2923	0.2382	0.3782	1.6739	0.9901	1.0382	0.3029	1.23407	2.02651	0.435633	0.738161
novel-m0342-3p	4	4	6	23	14	14	0.2923	0.2382	0.3782	1.6739	0.9901	1.0382	0.3029	1.23407	2.02651	0.435019	0.738161
novel-m0485-3p	4	4	6	23	14	14	0.2923	0.2382	0.3782	1.6739	0.9901	1.0382	0.3029	1.23407	2.02651	0.434476	0.738161
miR-541-x	0	8	0	18	35	27	0	0.4763	0	1.31	2.4752	2.0022	0.158767	1.92913	3.60297	0.0249093	0.09661
miR-218-y	70	64	73	22	43	31	5.1146	3.8108	4.6014	1.6012	3.0409	2.2988	4.50893	2.31363	-0.962626	5.05126e-11	1.80162e-09
miR-378-z	21	29	26	22	21	18	1.5344	1.7267	1.6388	1.6012	1.4851	1.3348	1.6333	1.4737	-0.148347	0.000223459	0.00192641
miR-874-x	41	60	62	22	59	43	2.9957	3.5726	3.908	1.6012	4.1725	3.1887	3.4921	2.98747	-0.225172	2.16412e-05	0.000244506
novel-m0261-5p	8	0	9	22	33	20	0.5845	0	0.5673	1.6012	2.3337	1.4831	0.383933	1.806	2.23387	0.253018	0.545954
novel-m0320-5p	5	6	5	22	21	22	0.3653	0.3573	0.3152	1.6012	1.4851	1.6314	0.345933	1.57257	2.18456	0.213597	0.484632
novel-m0323-3p	9	7	11	22	24	17	0.6576	0.4168	0.6934	1.6012	1.6973	1.2606	0.589267	1.5197	1.36679	0.942595	1
novel-m0518-3p	16	3	9	22	5	3	1.1691	0.1786	0.5673	1.6012	0.3536	0.2225	0.638333	0.725767	0.185196	0.217866	0.487452
miR-11980-x	9	20	18	21	48	100	0.6576	1.1909	1.1346	1.5284	3.3945	7.4155	0.994367	4.1128	2.04827	0.357981	0.666497
miR-129-x	23	27	25	21	18	8	1.6805	1.6077	1.5758	1.5284	1.273	0.5932	1.62133	1.13153	-0.518902	5.75993e-05	0.000604418
oar-miR-134-3p	2	0	3	23	23	33	0.1461	0	0.1891	1.6739	1.6266	2.4471	0.111733	1.91587	4.09987	0.000268072	0.0021965
novel-m0288-5p	2	5	0	21	9	8	0.1461	0.2977	0	1.5284	0.6365	0.5932	0.147933	0.919367	2.63569	0.277271	0.5851
miR-3615-y	6	3	6	20	14	45	0.4384	0.1786	0.3782	1.4556	0.9901	3.337	0.331733	1.92757	2.53868	0.117416	0.331133
miR-365-x	4	13	15	20	42	40	0.2923	0.7741	0.9455	1.4556	2.9702	2.9662	0.670633	2.464	1.87741	0.531621	0.811508
miR-4770-y	39	73	119	25	14	39	2.8496	4.3466	7.5008	1.8195	0.9901	2.892	4.899	1.90053	-1.36608	1.51497e-08	3.32016e-07
miR-981-y	0	2	8	20	16	8	0	0.1191	0.5043	1.4556	1.1315	0.5932	0.2078	1.0601	2.35093	0.336871	0.641642
novel-m0019-5p	7	2	4	20	15	14	0.5115	0.1191	0.2521	1.4556	1.0608	1.0382	0.294233	1.18487	2.00969	0.388198	0.70332
novel-m0058-3p	4	6	4	20	21	24	0.2923	0.3573	0.2521	1.4556	1.4851	1.7797	0.300567	1.57347	2.38819	0.128183	0.350098
novel-m0122-5p	2	0	6	20	10	12	0.1461	0	0.3782	1.4556	0.7072	0.8899	0.174767	1.01757	2.54162	0.213199	0.484632
novel-m0188-5p	4	2	7	20	33	21	0.2923	0.1191	0.4412	1.4556	2.3337	1.5573	0.2842	1.7822	2.64868	0.0565623	0.18913
miR-1329-x	4	0	5	26	36	16	0.2923	0	0.3152	1.8923	2.5459	1.1865	0.2025	1.8749	3.21082	0.0141063	0.0592594
miR-7857-x	3	0	2	23	32	20	0.2192	0	0.1261	1.6739	2.263	1.4831	0.1151	1.80667	3.97237	0.00053619	0.00407799
miR-323-y	2	0	3	17	23	34	0.1461	0	0.1891	1.2373	1.6266	2.5213	0.111733	1.79507	4.00591	0.00100702	0.0070183
novel-m0422-3p	3	7	5	20	11	12	0.2192	0.4168	0.3152	1.4556	0.7779	0.8899	0.317067	1.04113	1.7153	0.793053	1
novel-m0420-5p	2	4	0	19	22	28	0.1461	0.2382	0	1.3828	1.5558	2.0763	0.1281	1.67163	3.70592	0.00438114	0.0234391
novel-m0530-3p	7	9	4	20	22	27	0.5115	0.5359	0.2521	1.4556	1.5558	2.0022	0.433167	1.6712	1.94789	0.42266	0.728048
novel-m0532-3p	7	9	4	20	22	27	0.5115	0.5359	0.2521	1.4556	1.5558	2.0022	0.433167	1.6712	1.94789	0.422335	0.728048
novel-m0429-5p	2	4	0	19	22	28	0.1461	0.2382	0	1.3828	1.5558	2.0763	0.1281	1.67163	3.70592	0.0043291	0.023229
miR-100-y	14	7	17	19	34	23	1.0229	0.4168	1.0715	1.3828	2.4045	1.7056	0.837067	1.83097	1.12919	0.54874	0.829926
miR-1434-y	2	0	2	19	4	16	0.1461	0	0.1261	1.3828	0.2829	1.1865	0.0907333	0.950733	3.38934	0.0657724	0.209161
miR-183-x	7	28	13	19	73	69	0.5115	1.6672	0.8194	1.3828	5.1625	5.1167	0.999367	3.88733	1.95969	0.476416	0.775701
miR-5106-y	6	14	8	19	16	40	0.4384	0.8336	0.5043	1.3828	1.1315	2.9662	0.5921	1.82683	1.62543	0.867574	1
novel-m0163-3p	6	5	5	19	28	27	0.4384	0.2977	0.3152	1.3828	1.9801	2.0022	0.350433	1.78837	2.35143	0.122433	0.341266
novel-m0307-3p	0	5	2	19	8	15	0	0.2977	0.1261	1.3828	0.5658	1.1123	0.141267	1.0203	2.8525	0.136116	0.36411
novel-m0223-5p	3	0	0	34	16	19	0.2192	0	0	2.4745	1.1315	1.4089	0.0730667	1.67163	4.5159	0.000838607	0.00598206
novel-m0509-3p	0	2	0	19	25	18	0	0.1191	0	1.3828	1.768	1.3348	0.0397	1.4952	5.23506	7.46931e-05	0.000730466
novel-m0358-3p	4	2	0	24	16	21	0.2923	0.1191	0	1.7467	1.1315	1.5573	0.137133	1.4785	3.43048	0.0139982	0.0589415
miR-32-y	6	4	5	18	8	15	0.4384	0.2382	0.3152	1.31	0.5658	1.1123	0.3306	0.996033	1.59111	0.859444	1
novel-m0371-3p	0	4	0	14	20	27	0	0.2382	0	1.0189	1.4144	2.0022	0.0794	1.4785	4.21885	0.00406028	0.0220467
novel-m0482-3p	0	0	2	20	20	21	0	0	0.1261	1.4556	1.4144	1.5573	0.0420333	1.47577	5.13379	8.42055e-05	0.000806157
miR-9-x	2	0	5	18	13	9	0.1461	0	0.3152	1.31	0.9194	0.6674	0.153767	0.9656	2.65068	0.162296	0.396797
miR-10182-x	4	35	22	17	32	20	0.2923	2.084	1.3867	1.2373	2.263	1.4831	1.25433	1.66113	0.405247	0.0822452	0.25056
miR-1175-y	0	6	5	17	10	12	0	0.3573	0.3152	1.2373	0.7072	0.8899	0.224167	0.9448	2.07544	0.541987	0.823621
miR-223-x	0	0	4	15	29	17	0	0	0.2521	1.0917	2.0509	1.2606	0.0840333	1.46773	4.12648	0.00430046	0.0231436
novel-m0213-5p	2	0	2	16	28	15	0.1461	0	0.1261	1.1645	1.9801	1.1123	0.0907333	1.41897	3.96706	0.00361737	0.0198792
miR-6516-y	10	13	22	17	23	26	0.7307	0.7741	1.3867	1.2373	1.6266	1.928	0.963833	1.5973	0.72878	0.149521	0.376702
miR-7975-y	6	7	6	17	18	21	0.4384	0.4168	0.3782	1.2373	1.273	1.5573	0.411133	1.35587	1.72154	0.675957	0.947348
miR-79-y	5	4	0	17	7	7	0.3653	0.2382	0	1.2373	0.495	0.5191	0.201167	0.750467	1.8994	0.715711	0.948813
miR-9182-x	5	6	11	17	8	2	0.3653	0.3573	0.6934	1.2373	0.5658	0.1483	0.472	0.650467	0.462688	0.254494	0.548489
novel-m0014-5p	7	2	0	17	13	5	0.5115	0.1191	0	1.2373	0.9194	0.3708	0.2102	0.8425	2.00291	0.56859	0.839501
novel-m0207-3p	8	12	11	17	17	20	0.5845	0.7145	0.6934	1.2373	1.2022	1.4831	0.664133	1.30753	0.977303	0.34342	0.649356
novel-m0267-5p	3	4	0	17	9	13	0.2192	0.2382	0	1.2373	0.6365	0.964	0.152467	0.945933	2.63324	0.201192	0.470396
novel-m0406-3p	9	3	8	17	14	23	0.6576	0.1786	0.5043	1.2373	0.9901	1.7056	0.446833	1.311	1.55286	0.882821	1
miR-10182-y	4	15	17	16	32	23	0.2923	0.8931	1.0715	1.1645	2.263	1.7056	0.7523	1.71103	1.18549	0.592491	0.865208
miR-11977-y	9	8	28	16	16	21	0.6576	0.4763	1.7649	1.1645	1.1315	1.5573	0.966267	1.28443	0.410639	0.0752739	0.235926
miR-11982-x	5	5	8	16	19	11	0.3653	0.2977	0.5043	1.1645	1.3437	0.8157	0.3891	1.10797	1.5097	1	1
miR-382-y	2	0	3	16	3	4	0.1461	0	0.1891	1.1645	0.2122	0.2966	0.111733	0.557767	2.3196	0.49086	0.780365
novel-m0124-5p	2	0	0	12	23	23	0.1461	0	0	0.8734	1.6266	1.7056	0.0487	1.40187	4.84728	0.000312906	0.00254096
miR-6000-y	5	8	3	16	10	8	0.3653	0.4763	0.1891	1.1645	0.7072	0.5932	0.343567	0.821633	1.2579	0.856111	1
miR-6516-x	15	2	14	16	34	14	1.096	0.1191	0.8825	1.1645	2.4045	1.0382	0.6992	1.53573	1.13515	0.724905	0.954703
miR-7911-x	0	8	14	16	16	48	0	0.4763	0.8825	1.1645	1.1315	3.5594	0.452933	1.9518	2.10743	0.46062	0.761773
novel-m0028-5p	0	6	7	16	20	27	0	0.3573	0.4412	1.1645	1.4144	2.0022	0.266167	1.52703	2.52033	0.181057	0.43395
miR-487-x	0	0	2	4	18	34	0	0	0.1261	0.2911	1.273	2.5213	0.0420333	1.3618	5.01784	0.00539382	0.0278732
oar-miR-410-5p	0	0	0	14	13	27	0	0	0	1.0189	0.9194	2.0022	0.01	1.3135	7.03727	1.41519e-05	0.000175118
novel-m0341-3p	15	11	10	16	11	14	1.096	0.655	0.6303	1.1645	0.7779	1.0382	0.793767	0.993533	0.323853	0.0375109	0.136738
miR-11987-x	6	6	10	15	31	51	0.4384	0.3573	0.6303	1.0917	2.1923	3.7819	0.475333	2.3553	2.3089	0.16058	0.393129
miR-105-x	3	0	0	10	26	17	0.2192	0	0	0.7278	1.8387	1.2606	0.0730667	1.2757	4.12593	0.00682479	0.0327554
oar-miR-433-5p	2	2	0	15	22	15	0.1461	0.1191	0	1.0917	1.5558	1.1123	0.0884	1.25327	3.8255	0.00720302	0.0341205
miR-3786-y	3	3	4	15	5	4	0.2192	0.1786	0.2521	1.0917	0.3536	0.2966	0.216633	0.580633	1.42237	1	1
miR-382-x	9	0	0	15	24	20	0.6576	0	0	1.0917	1.6973	1.4831	0.2192	1.42403	2.69966	0.179953	0.432983
miR-6039-x	0	4	4	15	3	4	0	0.2382	0.2521	1.0917	0.2122	0.2966	0.163433	0.5335	1.70679	0.841891	1
novel-m0551-3p	0	0	3	6	7	38	0	0	0.1891	0.4367	0.495	2.8179	0.0630333	1.24987	4.30952	0.024806	0.096415
novel-m0022-5p	9	0	0	15	0	0	0.6576	0	0	1.0917	0	0	0.2192	0.3639	0.731294	0.791377	1
novel-m0085-3p	0	0	0	27	16	8	0	0	0	1.9651	1.1315	0.5932	0.01	1.22993	6.94244	7.21556e-05	0.000720619
miR-665-x	0	0	2	9	27	14	0	0	0.1261	0.655	1.9094	1.0382	0.0420333	1.20087	4.8364	0.00222318	0.0134351
novel-m0065-5p	0	2	0	15	16	17	0	0.1191	0	1.0917	1.1315	1.2606	0.0397	1.16127	4.87042	0.000837767	0.00598206
novel-m0098-5p	0	2	0	15	16	17	0	0.1191	0	1.0917	1.1315	1.2606	0.0397	1.16127	4.87042	0.000833142	0.00598206
novel-m0220-5p	0	2	0	15	16	17	0	0.1191	0	1.0917	1.1315	1.2606	0.0397	1.16127	4.87042	0.000828578	0.00598206
novel-m0320-3p	23	8	6	15	24	49	1.6805	0.4763	0.3782	1.0917	1.6973	3.6336	0.845	2.14087	1.34117	0.906868	1
novel-m0306-5p	0	2	0	15	16	17	0	0.1191	0	1.0917	1.1315	1.2606	0.0397	1.16127	4.87042	0.000824074	0.00598206
miR-543-y	2	0	0	16	12	18	0.1461	0	0	1.1645	0.8486	1.3348	0.0487	1.11597	4.51823	0.00196639	0.012125
miR-1599-y	2	0	0	15	13	18	0.1461	0	0	1.0917	0.9194	1.3348	0.0487	1.1153	4.51737	0.00178741	0.0112114
miR-1268-x	10	3	17	14	31	50	0.7307	0.1786	1.0715	1.0189	2.1923	3.7077	0.660267	2.3063	1.80446	0.606221	0.879358
miR-2411-x	9	34	4	14	38	23	0.6576	2.0245	0.2521	1.0189	2.6873	1.7056	0.978067	1.80393	0.883141	0.351418	0.660185
novel-m0081-3p	0	6	3	14	10	9	0	0.3573	0.1891	1.0189	0.7072	0.6674	0.182133	0.797833	2.13109	0.551369	0.829926
novel-m0005-3p	0	2	0	15	17	14	0	0.1191	0	1.0917	1.2022	1.0382	0.0397	1.1107	4.80619	0.00146005	0.00952102
novel-m0282-5p	4	0	0	14	4	0	0.2923	0	0	1.0189	0.2829	0	0.0974333	0.433933	2.15499	0.685466	0.947348
novel-m0056-3p	0	2	0	15	17	14	0	0.1191	0	1.0917	1.2022	1.0382	0.0397	1.1107	4.80619	0.00149544	0.00961205
novel-m0372-3p	5	3	6	14	29	31	0.3653	0.1786	0.3782	1.0189	2.0509	2.2988	0.307367	1.78953	2.54155	0.0817113	0.249803
novel-m0380-3p	5	3	6	14	22	31	0.3653	0.1786	0.3782	1.0189	1.5558	2.2988	0.307367	1.6245	2.40196	0.139482	0.366699
novel-m0332-3p	0	2	0	15	17	14	0	0.1191	0	1.0917	1.2022	1.0382	0.0397	1.1107	4.80619	0.00147339	0.0095718
novel-m0537-3p	0	2	0	15	17	14	0	0.1191	0	1.0917	1.2022	1.0382	0.0397	1.1107	4.80619	0.00146034	0.00952102
miR-133-z	4	8	5	13	3	18	0.2923	0.4763	0.3152	0.9461	0.2122	1.3348	0.361267	0.831033	1.20184	0.752897	0.97753
miR-200-x	9	22	5	13	25	28	0.6576	1.3099	0.3152	0.9461	1.768	2.0763	0.7609	1.5968	1.0694	0.483376	0.780365
miR-205-x	0	14	3	13	39	38	0	0.8336	0.1891	0.9461	2.7581	2.8179	0.3409	2.17403	2.67295	0.198911	0.468072
miR-3715-x	4	4	7	13	7	7	0.2923	0.2382	0.4412	0.9461	0.495	0.5191	0.3239	0.6534	1.01242	0.596849	0.869314
miR-3976-x	4	0	0	13	13	8	0.2923	0	0	0.9461	0.9194	0.5932	0.0974333	0.819567	3.07237	0.118194	0.33204
miR-513-x	59	16	31	20	8	17	4.3109	0.9527	1.954	1.4556	0.5658	1.2606	2.40587	1.094	-1.13694	2.66938e-05	0.000296073
miR-6536-x	0	0	4	13	5	13	0	0	0.2521	0.9461	0.3536	0.964	0.0840333	0.754567	3.16661	0.135667	0.36369
miR-71-y	2	0	3	13	3	6	0.1461	0	0.1891	0.9461	0.2122	0.4449	0.111733	0.5344	2.25786	0.457399	0.761773
miR-965-y	3	7	3	13	2	5	0.2192	0.4168	0.1891	0.9461	0.1414	0.3708	0.275033	0.4861	0.821647	0.551589	0.829926
novel-m0239-3p	0	0	0	13	13	19	0	0	0	0.9461	0.9194	1.4089	0.01	1.09147	6.77012	4.01933e-05	0.000437794
novel-m0089-5p	0	4	0	13	12	7	0	0.2382	0	0.9461	0.8486	0.5191	0.0794	0.771267	3.28002	0.14267	0.366699
novel-m0107-5p	0	4	0	13	12	7	0	0.2382	0	0.9461	0.8486	0.5191	0.0794	0.771267	3.28002	0.142685	0.366699
novel-m0126-5p	0	4	0	13	12	7	0	0.2382	0	0.9461	0.8486	0.5191	0.0794	0.771267	3.28002	0.142069	0.366699
novel-m0139-3p	2	0	0	13	3	12	0.1461	0	0	0.9461	0.2122	0.8899	0.0487	0.682733	3.80933	0.0757811	0.236848
novel-m0141-5p	0	6	2	13	19	10	0	0.3573	0.1261	0.9461	1.3437	0.7415	0.161133	1.01043	2.64865	0.228382	0.506001
novel-m0146-5p	0	4	0	13	12	7	0	0.2382	0	0.9461	0.8486	0.5191	0.0794	0.771267	3.28002	0.141644	0.366699
novel-m0155-3p	2	0	0	13	3	12	0.1461	0	0	0.9461	0.2122	0.8899	0.0487	0.682733	3.80933	0.0753563	0.235926
novel-m0197-5p	8	0	10	13	33	19	0.5845	0	0.6303	0.9461	2.3337	1.4089	0.404933	1.5629	1.94847	0.497964	0.780365
novel-m0222-5p	0	4	0	13	12	7	0	0.2382	0	0.9461	0.8486	0.5191	0.0794	0.771267	3.28002	0.141403	0.366699
novel-m0423-5p	0	2	0	25	8	9	0	0.1191	0	1.8195	0.5658	0.6674	0.0397	1.01757	4.67984	0.0116565	0.0503639
novel-m0241-3p	0	4	0	13	12	7	0	0.2382	0	0.9461	0.8486	0.5191	0.0794	0.771267	3.28002	0.140924	0.366699
novel-m0247-5p	0	4	0	13	12	7	0	0.2382	0	0.9461	0.8486	0.5191	0.0794	0.771267	3.28002	0.143557	0.366699
novel-m0094-5p	0	0	0	0	19	23	0	0	0	0	1.3437	1.7056	0.01	1.01643	6.66737	0.00115229	0.00793756
miR-709-y	0	0	2	9	16	17	0	0	0.1261	0.655	1.1315	1.2606	0.0420333	1.0157	4.5948	0.00450075	0.0238684
novel-m0389-5p	2	0	0	4	17	18	0.1461	0	0	0.2911	1.2022	1.3348	0.0487	0.9427	4.27481	0.0194635	0.0779825
novel-m0542-5p	0	4	0	13	12	7	0	0.2382	0	0.9461	0.8486	0.5191	0.0794	0.771267	3.28002	0.143063	0.366699
iab-4-x	6	6	3	12	7	9	0.4384	0.3573	0.1891	0.8734	0.495	0.6674	0.328267	0.6786	1.04769	0.677634	0.947348
miR-1338-y	4	3	2	12	8	3	0.2923	0.1786	0.1261	0.8734	0.5658	0.2225	0.199	0.5539	1.47686	1	1
miR-133-y	8	13	23	12	9	7	0.5845	0.7741	1.4497	0.8734	0.6365	0.5191	0.9361	0.676333	-0.468928	0.00149213	0.00961205
miR-1949-y	24	16	20	12	21	30	1.7536	0.9527	1.2606	0.8734	1.4851	2.2246	1.3223	1.5277	0.208312	0.0133996	0.0570815
miR-3049-x	3	2	3	12	7	4	0.2192	0.1191	0.1891	0.8734	0.495	0.2966	0.1758	0.555	1.65855	0.898006	1
miR-502-x	5	7	8	12	10	8	0.3653	0.4168	0.5043	0.8734	0.7072	0.5932	0.4288	0.7246	0.75688	0.326697	0.630183
miR-508-y	16	7	9	12	9	6	1.1691	0.4168	0.5673	0.8734	0.6365	0.4449	0.717733	0.6516	-0.139461	0.0149774	0.0623429
miR-5991-y	14	7	14	12	7	12	1.0229	0.4168	0.8825	0.8734	0.495	0.8899	0.774067	0.752767	-0.0402551	0.0146155	0.060976
mir-iab-4-x	6	6	3	12	7	9	0.4384	0.3573	0.1891	0.8734	0.495	0.6674	0.328267	0.6786	1.04769	0.677947	0.947348
novel-m0019-3p	6	0	5	12	5	17	0.4384	0	0.3152	0.8734	0.3536	1.2606	0.2512	0.8292	1.72288	0.740171	0.966391
novel-m0035-5p	9	11	2	12	15	11	0.6576	0.655	0.1261	0.8734	1.0608	0.8157	0.479567	0.916633	0.934613	0.458748	0.761773
novel-m0412-5p	0	2	0	6	21	12	0	0.1191	0	0.4367	1.4851	0.8899	0.0397	0.937233	4.5612	0.0134772	0.057278
novel-m0199-5p	3	3	8	12	8	2	0.2192	0.1786	0.5043	0.8734	0.5658	0.1483	0.3007	0.529167	0.815397	0.551557	0.829926
novel-m0309-5p	6	2	3	12	8	13	0.4384	0.1191	0.1891	0.8734	0.5658	0.964	0.248867	0.801067	1.68655	0.833651	1
novel-m0341-5p	2	0	6	12	14	6	0.1461	0	0.3782	0.8734	0.9901	0.4449	0.174767	0.769467	2.13843	0.470555	0.769729
novel-m0039-3p	0	0	2	16	11	10	0	0	0.1261	1.1645	0.7779	0.7415	0.0420333	0.894633	4.41169	0.0102138	0.0453146
novel-m0476-3p	10	2	3	12	10	11	0.7307	0.1191	0.1891	0.8734	0.7072	0.8157	0.3463	0.798767	1.20575	0.860709	1
novel-m0531-5p	4	0	3	12	11	4	0.2923	0	0.1891	0.8734	0.7779	0.2966	0.160467	0.6493	2.01661	0.572448	0.843265
novel-m0533-3p	4	0	3	12	11	4	0.2923	0	0.1891	0.8734	0.7779	0.2966	0.160467	0.6493	2.01661	0.57253	0.843265
novel-m0534-3p	4	0	3	12	11	4	0.2923	0	0.1891	0.8734	0.7779	0.2966	0.160467	0.6493	2.01661	0.574268	0.844651
novel-m0535-3p	4	0	3	12	11	4	0.2923	0	0.1891	0.8734	0.7779	0.2966	0.160467	0.6493	2.01661	0.5744	0.844651
oar-miR-487a-5p	5	2	3	12	18	19	0.3653	0.1191	0.1891	0.8734	1.273	1.4089	0.2245	1.1851	2.40022	0.181071	0.43395
miR-1343-x	0	0	4	11	9	8	0	0	0.2521	0.8006	0.6365	0.5932	0.0840333	0.676767	3.00962	0.157574	0.386291
novel-m0424-3p	0	0	0	8	12	16	0	0	0	0.5822	0.8486	1.1865	0.01	0.872433	6.44697	0.000350628	0.00279733
miR-206-y	111	188	141	11	68	245	8.1103	11.1941	8.8875	0.8006	4.8089	18.168	9.3973	7.92583	-0.245684	0.0128741	0.055231
miR-496-y	4	3	9	11	24	29	0.2923	0.1786	0.5673	0.8006	1.6973	2.1505	0.346067	1.54947	2.16265	0.315686	0.616791
miR-499-y	15	9	7	11	13	15	1.096	0.5359	0.4412	0.8006	0.9194	1.1123	0.691033	0.9441	0.450184	0.090319	0.269328
miR-543-x	6	2	3	11	8	13	0.4384	0.1191	0.1891	0.8006	0.5658	0.964	0.248867	0.7768	1.64217	0.834445	1
miR-615-x	2	3	2	11	14	8	0.1461	0.1786	0.1261	0.8006	0.9901	0.5932	0.150267	0.794633	2.40276	0.318614	0.621178
miR-7704-x	3	6	7	11	9	37	0.2192	0.3573	0.4412	0.8006	0.6365	2.7437	0.339233	1.3936	2.03847	0.471085	0.769904
miR-877-y	0	5	3	11	19	23	0	0.2977	0.1891	0.8006	1.3437	1.7056	0.162267	1.2833	2.98342	0.0804999	0.247078
novel-m0093-3p	4	9	0	11	0	3	0.2923	0.5359	0	0.8006	0	0.2225	0.276067	0.341033	0.304896	0.415056	0.720846
novel-m0121-3p	4	9	0	11	0	3	0.2923	0.5359	0	0.8006	0	0.2225	0.276067	0.341033	0.304896	0.4145	0.720846
novel-m0513-5p	2	0	0	7	13	13	0.1461	0	0	0.5095	0.9194	0.964	0.0487	0.797633	4.03373	0.0221577	0.0874293
novel-m0493-3p	0	2	4	11	7	7	0	0.1191	0.2521	0.8006	0.495	0.5191	0.123733	0.6049	2.28946	0.434729	0.738161
novel-m0550-5p	5	2	4	11	13	3	0.3653	0.1191	0.2521	0.8006	0.9194	0.2225	0.2455	0.6475	1.39916	1	1
miR-10018-x	2	0	4	10	8	14	0.1461	0	0.2521	0.7278	0.5658	1.0382	0.132733	0.777267	2.54988	0.251522	0.544017
novel-m0359-3p	0	2	0	12	6	14	0	0.1191	0	0.8734	0.4243	1.0382	0.0397	0.778633	4.29373	0.0294234	0.11104
miR-11-x	5	3	5	10	5	2	0.3653	0.1786	0.3152	0.7278	0.3536	0.1483	0.286367	0.4099	0.517408	0.356783	0.666313
novel-m0083-5p	0	0	0	13	14	5	0	0	0	0.9461	0.9901	0.3708	0.01	0.769	6.26491	0.00171871	0.0108553
miR-136-x	4	9	6	10	12	38	0.2923	0.5359	0.3782	0.7278	0.8486	2.8179	0.402133	1.46477	1.86493	0.618222	0.88897
miR-150-x	11	11	3	10	4	12	0.8037	0.655	0.1891	0.7278	0.2829	0.8899	0.549267	0.633533	0.205914	0.0978874	0.286266
miR-2411-y	11	14	13	10	30	26	0.8037	0.8336	0.8194	0.7278	2.1216	1.928	0.8189	1.59247	0.959504	0.323401	0.62515
miR-3195-x	4	5	3	10	5	23	0.2923	0.2977	0.1891	0.7278	0.3536	1.7056	0.2597	0.929	1.83883	0.665159	0.939073
miR-346-x	7	3	2	10	12	20	0.5115	0.1786	0.1261	0.7278	0.8486	1.4831	0.272067	1.01983	1.9063	0.594029	0.866511
miR-3613-y	7	19	12	10	19	15	0.5115	1.1313	0.7564	0.7278	1.3437	1.1123	0.799733	1.06127	0.408196	0.052369	0.178523
miR-3969-x	14	11	4	10	4	14	1.0229	0.655	0.2521	0.7278	0.2829	1.0382	0.643333	0.682967	0.0862487	0.076356	0.238236
miR-4286-x	2	7	8	10	6	9	0.1461	0.4168	0.5043	0.7278	0.4243	0.6674	0.355733	0.6065	0.769711	0.374714	0.687102
miR-541-y	0	2	2	10	7	12	0	0.1191	0.1261	0.7278	0.495	0.8899	0.0817333	0.704233	3.10706	0.130448	0.354157
miR-677-x	4	2	0	10	4	14	0.2923	0.1191	0	0.7278	0.2829	1.0382	0.137133	0.682967	2.31624	0.442111	0.745319
novel-m0064-3p	0	4	3	10	17	2	0	0.2382	0.1891	0.7278	1.2022	0.1483	0.142433	0.692767	2.28208	0.552039	0.829926
novel-m0132-3p	0	2	3	10	11	13	0	0.1191	0.1891	0.7278	0.7779	0.964	0.102733	0.823233	3.0024	0.0984379	0.287413
novel-m0191-3p	0	5	5	10	21	14	0	0.2977	0.3152	0.7278	1.4851	1.0382	0.2043	1.0837	2.4072	0.300331	0.601696
oar-miR-329b-5p	0	0	2	14	6	11	0	0	0.1261	1.0189	0.4243	0.8157	0.0420333	0.752967	4.16298	0.0300539	0.113051
novel-m0262-5p	26	31	15	10	15	13	1.8997	1.8458	0.9455	0.7278	1.0608	0.964	1.56367	0.917533	-0.769101	1.22339e-05	0.000154538
novel-m0490-5p	0	0	0	6	17	8	0	0	0	0.4367	1.2022	0.5932	0.01	0.744033	6.2173	0.00210883	0.0128293
novel-m0447-3p	0	4	5	10	7	7	0	0.2382	0.3152	0.7278	0.495	0.5191	0.184467	0.580633	1.65427	1	1
oar-miR-299-3p	0	2	4	10	4	11	0	0.1191	0.2521	0.7278	0.2829	0.8157	0.123733	0.6088	2.29873	0.460709	0.761773
oar-miR-487b-5p	0	6	0	10	19	21	0	0.3573	0	0.7278	1.3437	1.5573	0.1191	1.2096	3.34428	0.0881018	0.264287
novel-m0183-3p	0	0	0	5	13	12	0	0	0	0.3639	0.9194	0.8899	0.01	0.7244	6.17871	0.00170848	0.0108283
miR-1224-x	0	9	4	9	21	18	0	0.5359	0.2521	0.655	1.4851	1.3348	0.262667	1.1583	2.1407	0.512684	0.789646
miR-1840-y	4	8	4	9	6	3	0.2923	0.4763	0.2521	0.655	0.4243	0.2225	0.340233	0.433933	0.350949	0.180695	0.43395
miR-2319-y	0	2	4	9	11	32	0	0.1191	0.2521	0.655	0.7779	2.373	0.123733	1.26863	3.35797	0.0540639	0.182792
miR-307-y	0	3	0	9	5	5	0	0.1786	0	0.655	0.3536	0.3708	0.0595333	0.4598	2.94924	0.357761	0.666497
miR-341-y	0	0	2	9	5	6	0	0	0.1261	0.655	0.3536	0.4449	0.0420333	0.4845	3.52689	0.113366	0.321704
miR-495-y	0	0	5	9	11	13	0	0	0.3152	0.655	0.7779	0.964	0.105067	0.798967	2.92683	0.1901	0.452607
miR-5126-y	0	0	2	9	0	12	0	0	0.1261	0.655	0	0.8899	0.0420333	0.514967	3.61487	0.169968	0.412229
miR-5606-x	5	3	11	9	16	38	0.3653	0.1786	0.6934	0.655	1.1315	2.8179	0.412433	1.5348	1.89582	0.586802	0.859414
novel-m0283-3p	0	2	0	13	10	7	0	0.1191	0	0.9461	0.7072	0.5191	0.0397	0.724133	4.18904	0.0319296	0.118049
novel-m0274-5p	0	0	0	8	8	13	0	0	0	0.5822	0.5658	0.964	0.01	0.704	6.1375	0.00167896	0.0106956
novel-m0420-3p	0	0	0	13	7	9	0	0	0	0.9461	0.495	0.6674	0.01	0.702833	6.13511	0.00198686	0.0122098
novel-m0184-3p	0	4	0	9	14	10	0	0.2382	0	0.655	0.9901	0.7415	0.0794	0.795533	3.32471	0.129312	0.352651
novel-m0263-3p	2	0	0	9	7	8	0.1461	0	0	0.655	0.495	0.5932	0.0487	0.581067	3.57671	0.0796425	0.246332
novel-m0323-5p	3	4	3	9	4	4	0.2192	0.2382	0.1891	0.655	0.2829	0.2966	0.2155	0.4115	0.933205	0.680508	0.947348
novel-m0375-5p	2	3	0	9	2	0	0.1461	0.1786	0	0.655	0.1414	0	0.108233	0.265467	1.29439	1	1
novel-m0544-3p	0	2	2	9	2	3	0	0.1191	0.1261	0.655	0.1414	0.2225	0.0817333	0.339633	2.05498	0.749705	0.975475
oar-miR-323a-5p	0	4	3	9	5	11	0	0.2382	0.1891	0.655	0.3536	0.8157	0.142433	0.6081	2.09402	0.63333	0.90497
novel-m0429-3p	0	0	0	13	7	9	0	0	0	0.9461	0.495	0.6674	0.01	0.702833	6.13511	0.00202587	0.0124076
novel-m0106-3p	0	0	0	14	12	3	0	0	0	1.0189	0.8486	0.2225	0.01	0.696667	6.1224	0.00509935	0.0266544
miR-1292-y	0	4	10	8	18	26	0	0.2382	0.6303	0.5822	1.273	1.928	0.2895	1.26107	2.12301	0.474026	0.774015
miR-154-x	0	4	5	8	12	22	0	0.2382	0.3152	0.5822	0.8486	1.6314	0.184467	1.02073	2.46817	0.285873	0.596243
miR-200-z	5	3	2	8	17	9	0.3653	0.1786	0.1261	0.5822	1.2022	0.6674	0.223333	0.817267	1.87161	0.661431	0.93557
miR-208-y	0	0	0	8	0	0	0	0	0	0.5822	0	0	0.01	0.194067	4.27848	0.25944	0.555855
miR-2311-x	0	2	0	8	4	2	0	0.1191	0	0.5822	0.2829	0.1483	0.0397	0.3378	3.08896	0.356226	0.665957
miR-3959-x	2	0	2	8	11	17	0.1461	0	0.1261	0.5822	0.7779	1.2606	0.0907333	0.873567	3.26721	0.0611903	0.20164
miR-4683-y	2	0	0	8	0	3	0.1461	0	0	0.5822	0	0.2225	0.0487	0.268233	2.46149	0.600994	0.873868
miR-485-y	0	2	0	8	2	10	0	0.1191	0	0.5822	0.1414	0.7415	0.0397	0.488367	3.62075	0.15726	0.386291
miR-491-y	0	4	2	8	8	11	0	0.2382	0.1261	0.5822	0.5658	0.8157	0.121433	0.654567	2.43038	0.448792	0.753092
miR-668-y	4	2	0	8	20	2	0.2923	0.1191	0	0.5822	1.4144	0.1483	0.137133	0.714967	2.3823	0.446031	0.74915
miR-750-x	0	0	3	8	0	0	0	0	0.1891	0.5822	0	0	0.0630333	0.194067	1.62237	1	1
miR-7862-y	0	10	3	8	11	9	0	0.5954	0.1891	0.5822	0.7779	0.6674	0.2615	0.675833	1.36986	0.932627	1
novel-m0468-5p	0	0	0	8	16	5	0	0	0	0.5822	1.1315	0.3708	0.01	0.694833	6.1186	0.00302585	0.0168319
novel-m0164-3p	0	0	0	2	14	12	0	0	0	0.1456	0.9901	0.8899	0.01	0.6752	6.07724	0.00193004	0.0119413
novel-m0099-5p	2	0	0	8	10	2	0.1461	0	0	0.5822	0.7072	0.1483	0.0487	0.479233	3.29873	0.235617	0.51887
novel-m0131-5p	6	8	2	8	15	12	0.4384	0.4763	0.1261	0.5822	1.0608	0.8899	0.346933	0.8443	1.2831	0.856363	1
novel-m0426-5p	0	0	0	11	14	3	0	0	0	0.8006	0.9901	0.2225	0.01	0.671067	6.06838	0.0063874	0.0314731
novel-m0292-5p	11	3	0	8	7	5	0.8037	0.1786	0	0.5822	0.495	0.3708	0.327433	0.482667	0.559826	0.500219	0.780365
novel-m0349-5p	0	0	0	8	15	4	0	0	0	0.5822	1.0608	0.2966	0.01	0.646533	6.01465	0.00545383	0.0280241
novel-m0402-5p	2	2	0	8	3	0	0.1461	0.1191	0	0.5822	0.2122	0	0.0884	0.2648	1.58278	1	1
novel-m0553-3p	0	0	0	6	8	12	0	0	0	0.4367	0.5658	0.8899	0.01	0.6308	5.97911	0.00424906	0.0229349
miR-320-x	0	0	2	5	14	7	0	0	0.1261	0.3639	0.9901	0.5191	0.0420333	0.624367	3.89279	0.0387372	0.140626
novel-m0488-5p	4	0	3	8	8	2	0.2923	0	0.1891	0.5822	0.5658	0.1483	0.160467	0.4321	1.42909	1	1
novel-m0504-5p	7	0	10	8	0	2	0.5115	0	0.6303	0.5822	0	0.1483	0.3806	0.2435	-0.644354	0.117077	0.330689
miR-12034-y	2	3	3	7	7	16	0.1461	0.1786	0.1891	0.5095	0.495	1.1865	0.171267	0.730333	2.09231	0.551316	0.829926
miR-12044-x	4	5	2	7	14	40	0.2923	0.2977	0.1261	0.5095	0.9901	2.9662	0.2387	1.4886	2.64069	0.171725	0.415383
miR-299-x	2	0	2	7	10	2	0.1461	0	0.1261	0.5095	0.7072	0.1483	0.0907333	0.455	2.32616	0.561657	0.832688
miR-369-y	0	0	2	7	2	5	0	0	0.1261	0.5095	0.1414	0.3708	0.0420333	0.340567	3.01833	0.345813	0.651849
miR-3963-x	2	0	0	7	4	15	0.1461	0	0	0.5095	0.2829	1.1123	0.0487	0.6349	3.70454	0.0958993	0.283643
miR-4635-y	4	5	2	7	6	23	0.2923	0.2977	0.1261	0.5095	0.4243	1.7056	0.2387	0.8798	1.88198	0.723331	0.953434
miR-466-x	2	4	4	7	10	7	0.1461	0.2382	0.2521	0.5095	0.7072	0.5191	0.212133	0.5786	1.44759	1	1
miR-545-x	3	2	3	7	13	14	0.2192	0.1191	0.1891	0.5095	0.9194	1.0382	0.1758	0.822367	2.22585	0.340241	0.645217
miR-6525-x	0	4	8	7	13	16	0	0.2382	0.5043	0.5095	0.9194	1.1865	0.2475	0.8718	1.81657	0.734539	0.961934
miR-7705-x	0	0	2	7	4	0	0	0	0.1261	0.5095	0.2829	0	0.0420333	0.264133	2.65166	0.588358	0.861
novel-m0010-5p	2	2	8	7	9	5	0.1461	0.1191	0.5043	0.5095	0.6365	0.3708	0.2565	0.5056	0.979038	0.642127	0.916102
novel-m0062-5p	3	0	0	7	8	4	0.2192	0	0	0.5095	0.5658	0.2966	0.0730667	0.4573	2.64586	0.357803	0.666497
novel-m0070-5p	0	0	0	7	6	0	0	0	0	0.5095	0.4243	0	0.01	0.311267	4.96008	0.055601	0.187293
novel-m0076-5p	0	0	0	7	0	0	0	0	0	0.5095	0	0	0.01	0.169833	4.08605	0.330768	0.633549
novel-m0073-3p	0	0	0	8	6	11	0	0	0	0.5822	0.4243	0.8157	0.01	0.6074	5.92458	0.00439808	0.0234607
novel-m0132-5p	0	2	0	7	8	8	0	0.1191	0	0.5095	0.5658	0.5932	0.0397	0.556167	3.80831	0.0970044	0.285519
novel-m0134-5p	0	4	2	7	32	6	0	0.2382	0.1261	0.5095	2.263	0.4449	0.121433	1.07247	3.1427	0.151992	0.379708
novel-m0168-3p	0	2	9	7	3	3	0	0.1191	0.5673	0.5095	0.2122	0.2225	0.2288	0.314733	0.460043	0.438589	0.741443
novel-m0174-5p	0	0	0	7	0	0	0	0	0	0.5095	0	0	0.01	0.169833	4.08605	0.330262	0.633549
novel-m0205-5p	0	0	0	7	6	0	0	0	0	0.5095	0.4243	0	0.01	0.311267	4.96008	0.0554903	0.187267
novel-m0224-5p	0	3	4	7	0	5	0	0.1786	0.2521	0.5095	0	0.3708	0.143567	0.293433	1.03131	0.897148	1
novel-m0229-3p	0	4	2	7	0	0	0	0.2382	0.1261	0.5095	0	0	0.121433	0.169833	0.483955	0.703467	0.947348
novel-m0294-3p	5	4	12	7	23	20	0.3653	0.2382	0.7564	0.5095	1.6266	1.4831	0.4533	1.2064	1.41217	1	1
novel-m0334-5p	7	6	3	7	15	10	0.5115	0.3573	0.1891	0.5095	1.0608	0.7415	0.352633	0.7706	1.12781	0.698697	0.947348
oar-miR-654-3p	0	0	0	9	6	10	0	0	0	0.655	0.4243	0.7415	0.01	0.606933	5.92347	0.00413049	0.0223612
novel-m0514-3p	0	0	0	5	8	11	0	0	0	0.3639	0.5658	0.8157	0.01	0.5818	5.86245	0.00654055	0.031726
novel-m0369-5p	0	4	2	7	32	6	0	0.2382	0.1261	0.5095	2.263	0.4449	0.121433	1.07247	3.1427	0.151488	0.379555
novel-m0412-3p	0	0	0	7	0	0	0	0	0	0.5095	0	0	0.01	0.169833	4.08605	0.329684	0.633258
novel-m0539-3p	0	0	0	5	8	11	0	0	0	0.3639	0.5658	0.8157	0.01	0.5818	5.86245	0.00647649	0.0315533
novel-m0560-3p	0	0	0	5	8	11	0	0	0	0.3639	0.5658	0.8157	0.01	0.5818	5.86245	0.00642629	0.0314731
novel-m0561-3p	0	0	0	5	8	11	0	0	0	0.3639	0.5658	0.8157	0.01	0.5818	5.86245	0.00638375	0.0314731
novel-m0562-3p	0	0	0	5	8	11	0	0	0	0.3639	0.5658	0.8157	0.01	0.5818	5.86245	0.00635971	0.0314731
novel-m0214-3p	0	0	0	10	8	6	0	0	0	0.7278	0.5658	0.4449	0.01	0.5795	5.85674	0.0055995	0.0285308
novel-m0510-5p	0	0	0	5	11	8	0	0	0	0.3639	0.7779	0.5932	0.01	0.578333	5.85383	0.00617028	0.0310048
novel-m0548-3p	0	3	0	7	6	5	0	0.1786	0	0.5095	0.4243	0.3708	0.0595333	0.434867	2.8688	0.350358	0.65905
oar-miR-539-5p	2	0	2	7	7	5	0.1461	0	0.1261	0.5095	0.495	0.3708	0.0907333	0.458433	2.33701	0.514432	0.791
miR-10172-x	0	0	0	5	7	11	0	0	0	0.3639	0.495	0.8157	0.01	0.5582	5.80271	0.0100102	0.0445196
novel-m0385-5p	0	0	0	10	7	6	0	0	0	0.7278	0.495	0.4449	0.01	0.5559	5.79675	0.00881531	0.0399731
miR-138-x	0	2	2	6	8	21	0	0.1191	0.1261	0.4367	0.5658	1.5573	0.0817333	0.853267	3.384	0.0909552	0.269898
miR-19-x	2	0	0	6	4	8	0.1461	0	0	0.4367	0.2829	0.5932	0.0487	0.4376	3.16762	0.240112	0.526222
miR-2683-y	11	9	3	6	15	5	0.8037	0.5359	0.1891	0.4367	1.0608	0.3708	0.509567	0.622767	0.289421	0.132209	0.357337
miR-2765-x	0	2	0	6	5	4	0	0.1191	0	0.4367	0.3536	0.2966	0.0397	0.3623	3.18997	0.242181	0.528434
novel-m0043-5p	0	0	0	8	8	7	0	0	0	0.5822	0.5658	0.5191	0.01	0.5557	5.79623	0.00728666	0.0343379
miR-3162-y	6	4	8	6	14	25	0.4384	0.2382	0.5043	0.4367	0.9901	1.8539	0.393633	1.09357	1.47412	1	1
miR-6134-y	7	7	7	6	5	11	0.5115	0.4168	0.4412	0.4367	0.3536	0.8157	0.4565	0.535333	0.229823	0.0644186	0.206504
miR-67-y	3	5	7	6	5	3	0.2192	0.2977	0.4412	0.4367	0.3536	0.2225	0.319367	0.3376	0.0801012	0.0851434	0.258126
miR-802-x	0	0	0	6	2	0	0	0	0	0.4367	0.1414	0	0.01	0.1927	4.26828	0.2131	0.484632
miR-8549-x	5	2	9	6	5	13	0.3653	0.1191	0.5673	0.4367	0.3536	0.964	0.350567	0.584767	0.738172	0.440084	0.743151
miR-216-x	7	20	37	2	12	9	0.5115	1.1909	2.3322	0.1456	0.8486	0.6674	1.34487	0.553867	-1.27985	9.34401e-05	0.000880661
novel-m0021-3p	0	0	0	6	0	0	0	0	0	0.4367	0	0	0.01	0.145567	3.86361	0.424213	0.729342
novel-m0029-5p	2	0	0	6	3	5	0.1461	0	0	0.4367	0.2122	0.3708	0.0487	0.3399	2.80312	0.326125	0.629747
novel-m0114-5p	0	2	3	6	0	4	0	0.1191	0.1891	0.4367	0	0.2966	0.102733	0.244433	1.25054	1	1
novel-m0118-5p	0	0	3	6	4	6	0	0	0.1891	0.4367	0.2829	0.4449	0.0630333	0.388167	2.62249	0.507624	0.78318
novel-m0127-3p	2	2	6	6	6	8	0.1461	0.1191	0.3782	0.4367	0.4243	0.5932	0.214467	0.484733	1.17644	0.894709	1
novel-m0133-5p	0	0	0	6	3	0	0	0	0	0.4367	0.2122	0	0.01	0.2163	4.43496	0.142646	0.366699
miR-329-x	0	0	0	3	7	12	0	0	0	0.2183	0.495	0.8899	0.01	0.5344	5.73985	0.00474732	0.0251028
novel-m0206-5p	3	0	0	6	0	0	0.2192	0	0	0.4367	0	0	0.0730667	0.145567	0.994395	1	1
novel-m0209-3p	0	2	0	6	5	3	0	0.1191	0	0.4367	0.3536	0.2225	0.0397	0.3376	3.0881	0.320794	0.623424
novel-m0211-3p	2	2	6	6	6	8	0.1461	0.1191	0.3782	0.4367	0.4243	0.5932	0.214467	0.484733	1.17644	0.894594	1
novel-m0230-3p	5	3	0	6	13	10	0.3653	0.1786	0	0.4367	0.9194	0.7415	0.1813	0.6992	1.94733	0.66666	0.939717
novel-m0244-5p	2	0	3	6	7	8	0.1461	0	0.1891	0.4367	0.495	0.5932	0.111733	0.5083	2.18562	0.539856	0.821756
novel-m0260-3p	0	3	0	6	7	6	0	0.1786	0	0.4367	0.495	0.4449	0.0595333	0.458867	2.94631	0.338811	0.643988
novel-m0264-3p	0	7	3	6	8	25	0	0.4168	0.1891	0.4367	0.5658	1.8539	0.201967	0.952133	2.23705	0.541064	0.822905
novel-m0275-3p	0	3	0	6	7	6	0	0.1786	0	0.4367	0.495	0.4449	0.0595333	0.458867	2.94631	0.338503	0.643988
novel-m0292-3p	0	0	0	6	2	3	0	0	0	0.4367	0.1414	0.2225	0.01	0.266867	4.73805	0.0653549	0.208197
novel-m0311-3p	3	6	0	6	4	4	0.2192	0.3573	0	0.4367	0.2829	0.2966	0.192167	0.338733	0.817792	0.62162	0.892947
miR-155-y	0	0	0	2	10	10	0	0	0	0.1456	0.7072	0.7415	0.01	0.531433	5.73182	0.0055061	0.028213
novel-m0416-3p	7	2	0	6	12	15	0.5115	0.1191	0	0.4367	0.8486	1.1123	0.2102	0.7992	1.92679	0.657705	0.931024
novel-m0417-5p	8	0	7	6	30	25	0.5845	0	0.4412	0.4367	2.1216	1.8539	0.3419	1.47073	2.10489	0.46565	0.763079
novel-m0419-5p	0	0	0	6	8	0	0	0	0	0.4367	0.5658	0	0.01	0.334167	5.0625	0.0537349	0.182018
novel-m0450-5p	0	0	0	6	2	0	0	0	0	0.4367	0.1414	0	0.01	0.1927	4.26828	0.212682	0.484632
novel-m0441-3p	0	0	0	5	11	6	0	0	0	0.3639	0.7779	0.4449	0.01	0.5289	5.72492	0.00267592	0.0155511
novel-m0101-3p	0	0	0	0	16	6	0	0	0	0	1.1315	0.4449	0.01	0.525467	5.71553	0.016931	0.0687445
novel-m0516-3p	5	0	0	6	7	2	0.3653	0	0	0.4367	0.495	0.1483	0.121767	0.36	1.56388	1	1
novel-m0175-5p	0	0	0	0	16	6	0	0	0	0	1.1315	0.4449	0.01	0.525467	5.71553	0.0167975	0.0683547
miR-1692-x	0	0	0	2	4	15	0	0	0	0.1456	0.2829	1.1123	0.01	0.5136	5.68257	0.0107142	0.0471893
novel-m0555-5p	0	0	0	6	2	0	0	0	0	0.4367	0.1414	0	0.01	0.1927	4.26828	0.212193	0.484632
miR-496-x	0	0	0	3	6	12	0	0	0	0.2183	0.4243	0.8899	0.01	0.510833	5.67478	0.00509012	0.0266544
novel-m0353-3p	0	0	0	3	13	5	0	0	0	0.2183	0.9194	0.3708	0.01	0.502833	5.65201	0.00724264	0.0342191
oar-miR-543-5p	0	0	0	10	2	8	0	0	0	0.7278	0.1414	0.5932	0.01	0.487467	5.60723	0.00953106	0.0428074
miR-12059-y	0	2	5	5	0	30	0	0.1191	0.3152	0.3639	0	2.2246	0.144767	0.862833	2.57535	0.443162	0.74571
miR-1623-x	0	0	0	5	0	4	0	0	0	0.3639	0	0.2966	0.01	0.220167	4.46052	0.133424	0.359554
miR-1994-y	2	3	12	5	3	6	0.1461	0.1786	0.7564	0.3639	0.2122	0.4449	0.360367	0.340333	-0.0825171	0.120902	0.33834
miR-1296-y	0	0	0	10	4	6	0	0	0	0.7278	0.2829	0.4449	0.01	0.4852	5.60051	0.00568013	0.0288608
miR-2403-y	2	2	2	5	5	5	0.1461	0.1191	0.1261	0.3639	0.3536	0.3708	0.130433	0.362767	1.47573	1	1
miR-3120-y	0	2	0	5	4	8	0	0.1191	0	0.3639	0.2829	0.5932	0.0397	0.413333	3.38009	0.193464	0.458815
miR-317-x	2	2	3	5	2	5	0.1461	0.1191	0.1891	0.3639	0.1414	0.3708	0.151433	0.292033	0.94745	0.73974	0.966391
miR-318-y	3	0	7	5	3	4	0.2192	0	0.4412	0.3639	0.2122	0.2966	0.220133	0.2909	0.402146	0.375203	0.687305
novel-m0339-5p	0	0	0	7	3	9	0	0	0	0.5095	0.2122	0.6674	0.01	0.463033	5.53304	0.00640262	0.0314731
miR-3719-y	2	2	0	5	2	2	0.1461	0.1191	0	0.3639	0.1414	0.1483	0.0884	0.217867	1.30133	1	1
miR-3956-y	0	2	0	5	0	0	0	0.1191	0	0.3639	0	0	0.0397	0.1213	1.61137	1	1
novel-m0432-5p	0	0	0	7	3	9	0	0	0	0.5095	0.2122	0.6674	0.01	0.463033	5.53304	0.00637498	0.0314731
novel-m0434-5p	0	0	0	7	3	9	0	0	0	0.5095	0.2122	0.6674	0.01	0.463033	5.53304	0.00634098	0.0314731
miR-6060-x	2	2	4	5	4	2	0.1461	0.1191	0.2521	0.3639	0.2829	0.1483	0.172433	0.265033	0.620135	0.503647	0.780365
miR-6341-x	0	0	0	5	2	2	0	0	0	0.3639	0.1414	0.1483	0.01	0.217867	4.44537	0.0994766	0.289981
novel-m0033-3p	0	3	2	5	7	4	0	0.1786	0.1261	0.3639	0.495	0.2966	0.101567	0.385167	1.92306	0.87385	1
novel-m0060-5p	2	0	0	5	14	4	0.1461	0	0	0.3639	0.9901	0.2966	0.0487	0.5502	3.49796	0.143769	0.366699
novel-m0084-5p	0	0	0	5	3	0	0	0	0	0.3639	0.2122	0	0.01	0.192033	4.26328	0.195449	0.462919
novel-m0114-3p	0	0	3	5	0	0	0	0	0.1891	0.3639	0	0	0.0630333	0.1213	0.944393	1	1
novel-m0129-3p	0	0	3	5	10	2	0	0	0.1891	0.3639	0.7072	0.1483	0.0630333	0.406467	2.68895	0.463658	0.762562
novel-m0139-5p	3	0	4	5	9	4	0.2192	0	0.2521	0.3639	0.6365	0.2966	0.1571	0.432333	1.46046	1	1
novel-m0155-5p	3	0	4	5	9	4	0.2192	0	0.2521	0.3639	0.6365	0.2966	0.1571	0.432333	1.46046	1	1
novel-m0173-5p	2	0	0	5	5	0	0.1461	0	0	0.3639	0.3536	0	0.0487	0.239167	2.29602	0.696179	0.947348
novel-m0436-5p	0	0	0	7	3	9	0	0	0	0.5095	0.2122	0.6674	0.01	0.463033	5.53304	0.00632776	0.0314731
novel-m0217-5p	0	6	7	5	9	10	0	0.3573	0.4412	0.3639	0.6365	0.7415	0.266167	0.580633	1.1253	0.773709	0.994612
novel-m0251-3p	0	0	0	5	0	4	0	0	0	0.3639	0	0.2966	0.01	0.220167	4.46052	0.133995	0.360557
novel-m0252-3p	0	0	0	5	2	4	0	0	0	0.3639	0.1414	0.2966	0.01	0.2673	4.74039	0.0599251	0.198189
novel-m0254-3p	2	0	2	5	4	4	0.1461	0	0.1261	0.3639	0.2829	0.2966	0.0907333	0.314467	1.7932	0.848637	1
novel-m0295-5p	0	0	0	5	2	0	0	0	0	0.3639	0.1414	0	0.01	0.168433	4.07411	0.219936	0.490619
novel-m0310-5p	0	0	0	5	0	2	0	0	0	0.3639	0	0.1483	0.01	0.170733	4.09367	0.216154	0.485658
novel-m0325-5p	0	0	0	5	0	2	0	0	0	0.3639	0	0.1483	0.01	0.170733	4.09367	0.215876	0.485658
novel-m0355-5p	0	0	0	5	2	0	0	0	0	0.3639	0.1414	0	0.01	0.168433	4.07411	0.219785	0.490619
novel-m0357-3p	2	0	0	5	14	4	0.1461	0	0	0.3639	0.9901	0.2966	0.0487	0.5502	3.49796	0.143938	0.366699
novel-m0377-3p	0	2	5	5	2	3	0	0.1191	0.3152	0.3639	0.1414	0.2225	0.144767	0.2426	0.74485	0.642017	0.916102
novel-m0384-5p	0	0	0	5	5	0	0	0	0	0.3639	0.3536	0	0.01	0.239167	4.57994	0.0974923	0.28603
novel-m0439-5p	0	0	0	7	3	9	0	0	0	0.5095	0.2122	0.6674	0.01	0.463033	5.53304	0.00629683	0.0314731
novel-m0469-5p	0	2	2	5	19	4	0	0.1191	0.1261	0.3639	1.3437	0.2966	0.0817333	0.668067	3.031	0.23526	0.518712
novel-m0474-5p	0	0	2	5	16	4	0	0	0.1261	0.3639	1.1315	0.2966	0.0420333	0.597333	3.82893	0.0725183	0.229734
novel-m0500-3p	0	0	0	5	5	0	0	0	0	0.3639	0.3536	0	0.01	0.239167	4.57994	0.097272	0.285845
novel-m0516-5p	0	0	0	5	4	10	0	0	0	0.3639	0.2829	0.7415	0.01	0.462767	5.53221	0.00583527	0.0294843
novel-m0171-3p	0	0	0	0	8	11	0	0	0	0	0.5658	0.8157	0.01	0.4605	5.52513	0.0231842	0.0910845
miR-8903-x	0	0	0	3	10	5	0	0	0	0.2183	0.7072	0.3708	0.01	0.4321	5.43329	0.00826286	0.0383422
miR-12253-y	0	0	0	8	2	7	0	0	0	0.5822	0.1414	0.5191	0.01	0.414233	5.37237	0.0160556	0.0656294
miR-187-y	30	25	31	2	5	10	2.192	1.4886	1.954	0.1456	0.3536	0.7415	1.8782	0.413567	-2.18316	1.0317e-10	3.43975e-09
miR-9261-y	0	0	0	4	5	8	0	0	0	0.2911	0.3536	0.5932	0.01	0.412633	5.36679	0.00986086	0.043963
miR-431-x	0	0	0	13	2	2	0	0	0	0.9461	0.1414	0.1483	0.01	0.411933	5.36434	0.0260925	0.100556
novel-m0564-5p	0	2	2	5	5	0	0	0.1191	0.1261	0.3639	0.3536	0	0.0817333	0.239167	1.54902	1	1
miR-1185-x	0	6	0	4	0	0	0	0.3573	0	0.2911	0	0	0.1191	0.0970333	-0.295621	0.525479	0.803908
miR-11905-y	5	0	3	4	4	4	0.3653	0	0.1891	0.2911	0.2829	0.2966	0.1848	0.2902	0.651083	0.565484	0.835594
miR-154-y	0	3	2	4	11	13	0	0.1786	0.1261	0.2911	0.7779	0.964	0.101567	0.677667	2.73815	0.259168	0.555855
miR-1658-x	0	0	0	4	0	0	0	0	0	0.2911	0	0	0.01	0.0970333	3.27848	0.555437	0.830132
miR-202-z	0	4	0	4	22	6	0	0.2382	0	0.2911	1.5558	0.4449	0.0794	0.763933	3.26624	0.231022	0.510605
miR-2137-y	0	5	5	4	5	20	0	0.2977	0.3152	0.2911	0.3536	1.4831	0.2043	0.709267	1.79564	0.799958	1
miR-222-x	0	0	11	4	16	18	0	0	0.6934	0.2911	1.1315	1.3348	0.231133	0.919133	1.99155	0.646752	0.921977
miR-2290-y	0	0	0	4	0	0	0	0	0	0.2911	0	0	0.01	0.0970333	3.27848	0.554805	0.829926
miR-2410-x	0	0	0	4	0	0	0	0	0	0.2911	0	0	0.01	0.0970333	3.27848	0.554177	0.829926
miR-2425-x	0	0	2	4	3	2	0	0	0.1261	0.2911	0.2122	0.1483	0.0420333	0.2172	2.36942	0.650209	0.924143
miR-3049-y	3	7	0	4	6	5	0.2192	0.4168	0	0.2911	0.4243	0.3708	0.212	0.362067	0.772191	0.542649	0.823938
miR-323-x	0	0	0	4	0	0	0	0	0	0.2911	0	0	0.01	0.0970333	3.27848	0.553554	0.829926
miR-326-x	2	0	0	4	0	7	0.1461	0	0	0.2911	0	0.5191	0.0487	0.270067	2.47132	0.589776	0.862382
miR-3533-y	0	0	0	4	4	0	0	0	0	0.2911	0.2829	0	0.01	0.191333	4.25802	0.188452	0.449271
miR-3548-y	0	0	0	4	0	0	0	0	0	0.2911	0	0	0.01	0.0970333	3.27848	0.552935	0.829926
miR-371-x	0	4	0	4	0	0	0	0.2382	0	0.2911	0	0	0.0794	0.0970333	0.289341	0.763101	0.985853
miR-3786-x	0	0	2	4	3	0	0	0	0.1261	0.2911	0.2122	0	0.0420333	0.167767	1.99685	0.836246	1
oar-miR-496-5p	0	0	0	6	5	6	0	0	0	0.4367	0.3536	0.4449	0.01	0.411733	5.36364	0.00830067	0.0384196
miR-3958-x	0	0	0	4	3	0	0	0	0	0.2911	0.2122	0	0.01	0.167767	4.06838	0.203829	0.471413
miR-3958-y	0	3	2	4	9	11	0	0.1786	0.1261	0.2911	0.6365	0.8157	0.101567	0.5811	2.51636	0.410976	0.719525
miR-3970-x	4	4	0	4	0	3	0.2923	0.2382	0	0.2911	0	0.2225	0.176833	0.1712	-0.0467075	0.311446	0.609817
miR-422-x	0	2	8	4	4	2	0	0.1191	0.5043	0.2911	0.2829	0.1483	0.2078	0.240767	0.21244	0.315494	0.616791
miR-4286-y	0	2	7	4	6	7	0	0.1191	0.4412	0.2911	0.4243	0.5191	0.186767	0.4115	1.13966	0.903615	1
miR-1842-y	0	0	0	11	4	2	0	0	0	0.8006	0.2829	0.1483	0.01	0.4106	5.35966	0.0208849	0.0829469
miR-490-x	9	14	8	4	4	10	0.6576	0.8336	0.5043	0.2911	0.2829	0.7415	0.665167	0.4385	-0.601139	0.00182012	0.0113383
miR-501-y	4	2	5	4	6	0	0.2923	0.1191	0.3152	0.2911	0.4243	0	0.2422	0.238467	-0.0224112	0.16643	0.404727
miR-422-y	0	0	0	5	8	4	0	0	0	0.3639	0.5658	0.2966	0.01	0.408767	5.35321	0.00945773	0.0425832
miR-544-y	2	0	2	4	2	2	0.1461	0	0.1261	0.2911	0.1414	0.1483	0.0907333	0.1936	1.09337	1	1
miR-655-y	2	2	0	4	8	6	0.1461	0.1191	0	0.2911	0.5658	0.4449	0.0884	0.433933	2.29536	0.622566	0.892947
miR-6582-y	0	0	0	4	0	0	0	0	0	0.2911	0	0	0.01	0.0970333	3.27848	0.55232	0.829926
miR-677-y	2	0	0	4	3	4	0.1461	0	0	0.2911	0.2122	0.2966	0.0487	0.266633	2.45286	0.515082	0.79133
miR-760-x	0	2	0	4	6	5	0	0.1191	0	0.2911	0.4243	0.3708	0.0397	0.362067	3.18904	0.23772	0.522237
miR-935-y	0	0	0	0	10	7	0	0	0	0	0.7072	0.5191	0.01	0.408767	5.35321	0.030161	0.113119
novel-m0004-5p	0	0	0	4	0	3	0	0	0	0.2911	0	0.2225	0.01	0.1712	4.09761	0.201154	0.470396
novel-m0013-3p	0	0	0	4	2	0	0	0	0	0.2911	0.1414	0	0.01	0.144167	3.84967	0.29975	0.601696
novel-m0027-3p	0	0	0	4	4	0	0	0	0	0.2911	0.2829	0	0.01	0.191333	4.25802	0.18841	0.449271
novel-m0125-5p	0	0	3	4	0	3	0	0	0.1891	0.2911	0	0.2225	0.0630333	0.1712	1.4415	1	1
novel-m0128-5p	0	4	0	4	0	2	0	0.2382	0	0.2911	0	0.1483	0.0794	0.146467	0.883361	0.868989	1
novel-m0186-5p	0	0	0	3	9	5	0	0	0	0.2183	0.6365	0.3708	0.01	0.408533	5.35238	0.0114128	0.0495462
novel-m0157-5p	2	3	0	4	4	0	0.1461	0.1786	0	0.2911	0.2829	0	0.108233	0.191333	0.821943	0.742746	0.967111
novel-m0161-3p	0	3	4	4	0	2	0	0.1786	0.2521	0.2911	0	0.1483	0.143567	0.146467	0.0288515	0.429243	0.736597
novel-m0165-3p	0	0	2	4	0	0	0	0	0.1261	0.2911	0	0	0.0420333	0.0970333	1.20695	1	1
novel-m0169-5p	0	0	0	4	3	0	0	0	0	0.2911	0.2122	0	0.01	0.167767	4.06838	0.203567	0.471413
novel-m0176-3p	0	0	0	4	2	0	0	0	0	0.2911	0.1414	0	0.01	0.144167	3.84967	0.300004	0.601696
novel-m0177-5p	0	0	0	4	2	3	0	0	0	0.2911	0.1414	0.2225	0.01	0.218333	4.44846	0.0887584	0.265545
novel-m0196-3p	0	3	2	4	11	6	0	0.1786	0.1261	0.2911	0.7779	0.4449	0.101567	0.504633	2.31281	0.563471	0.833295
novel-m0228-5p	0	2	0	4	0	2	0	0.1191	0	0.2911	0	0.1483	0.0397	0.146467	1.88336	1	1
novel-m0236-3p	0	0	0	4	2	0	0	0	0	0.2911	0.1414	0	0.01	0.144167	3.84967	0.299932	0.601696
novel-m0237-3p	0	0	0	4	2	0	0	0	0	0.2911	0.1414	0	0.01	0.144167	3.84967	0.300207	0.601696
novel-m0245-3p	0	0	0	4	2	0	0	0	0	0.2911	0.1414	0	0.01	0.144167	3.84967	0.299617	0.601696
novel-m0336-3p	0	0	0	4	2	0	0	0	0	0.2911	0.1414	0	0.01	0.144167	3.84967	0.29903	0.601696
novel-m0351-3p	2	0	0	4	0	0	0.1461	0	0	0.2911	0	0	0.0487	0.0970333	0.994559	1	1
novel-m0345-3p	0	0	0	2	10	5	0	0	0	0.1456	0.7072	0.3708	0.01	0.407867	5.35003	0.0155008	0.0637918
novel-m0400-3p	0	0	0	4	2	0	0	0	0	0.2911	0.1414	0	0.01	0.144167	3.84967	0.298322	0.601696
oar-miR-3956-3p	0	0	0	4	6	6	0	0	0	0.2911	0.4243	0.4449	0.01	0.386767	5.27339	0.00874566	0.0398706
novel-m0409-5p	2	0	3	4	4	0	0.1461	0	0.1891	0.2911	0.2829	0	0.111733	0.191333	0.776029	0.740801	0.966391
novel-m0487-5p	0	0	0	4	3	2	0	0	0	0.2911	0.2122	0.1483	0.01	0.2172	4.44095	0.0876855	0.264073
novel-m0494-3p	0	2	0	4	5	6	0	0.1191	0	0.2911	0.3536	0.4449	0.0397	0.3632	3.19355	0.239671	0.525889
novel-m0522-3p	4	0	0	4	3	4	0.2923	0	0	0.2911	0.2122	0.2966	0.0974333	0.266633	1.45237	1	1
novel-m0523-3p	4	0	0	4	3	4	0.2923	0	0	0.2911	0.2122	0.2966	0.0974333	0.266633	1.45237	1	1
novel-m0524-3p	4	0	0	4	3	4	0.2923	0	0	0.2911	0.2122	0.2966	0.0974333	0.266633	1.45237	1	1
novel-m0525-3p	4	0	0	4	3	4	0.2923	0	0	0.2911	0.2122	0.2966	0.0974333	0.266633	1.45237	1	1
novel-m0526-3p	4	0	0	4	3	4	0.2923	0	0	0.2911	0.2122	0.2966	0.0974333	0.266633	1.45237	1	1
novel-m0527-3p	4	0	0	4	3	4	0.2923	0	0	0.2911	0.2122	0.2966	0.0974333	0.266633	1.45237	1	1
novel-m0528-3p	4	0	0	4	3	4	0.2923	0	0	0.2911	0.2122	0.2966	0.0974333	0.266633	1.45237	1	1
novel-m0529-3p	4	0	0	4	3	4	0.2923	0	0	0.2911	0.2122	0.2966	0.0974333	0.266633	1.45237	1	1
novel-m0393-3p	0	0	0	2	7	7	0	0	0	0.1456	0.495	0.5191	0.01	0.386567	5.27265	0.0185663	0.0747171
oar-miR-544-3p	0	5	4	4	8	8	0	0.2977	0.2521	0.2911	0.5658	0.5932	0.183267	0.483367	1.39917	0.905058	1
miR-12273-x	0	0	0	3	0	0	0	0	0	0.2183	0	0	0.01	0.0727667	2.86328	0.70908	0.947348
miR-12376-y	0	0	0	3	2	2	0	0	0	0.2183	0.1414	0.1483	0.01	0.169333	4.08179	0.143224	0.366699
miR-124-x	0	0	0	3	0	0	0	0	0	0.2183	0	0	0.01	0.0727667	2.86328	0.708698	0.947348
miR-134-y	0	0	2	3	0	2	0	0	0.1261	0.2183	0	0.1483	0.0420333	0.1222	1.53964	1	1
miR-153-x	0	0	0	3	0	6	0	0	0	0.2183	0	0.4449	0.01	0.221067	4.46641	0.138606	0.366699
miR-1797-y	0	0	0	3	0	0	0	0	0	0.2183	0	0	0.01	0.0727667	2.86328	0.708345	0.947348
miR-197-x	0	0	3	3	0	2	0	0	0.1891	0.2183	0	0.1483	0.0630333	0.1222	0.955057	1	1
miR-2382-x	0	0	0	3	0	0	0	0	0	0.2183	0	0	0.01	0.0727667	2.86328	0.707988	0.947348
miR-275-x	0	0	0	3	0	0	0	0	0	0.2183	0	0	0.01	0.0727667	2.86328	0.707604	0.947348
miR-3064-y	0	0	0	3	0	0	0	0	0	0.2183	0	0	0.01	0.0727667	2.86328	0.70721	0.947348
miR-539-y	0	0	0	4	5	6	0	0	0	0.2911	0.3536	0.4449	0.01	0.3632	5.18269	0.0130738	0.0559558
miR-369-x	0	4	4	3	17	6	0	0.2382	0.2521	0.2183	1.2022	0.4449	0.163433	0.6218	1.92775	0.755945	0.980088
miR-3769-y	0	0	0	3	0	3	0	0	0	0.2183	0	0.2225	0.01	0.146933	3.87709	0.282816	0.594044
miR-376-x	0	2	0	3	10	12	0	0.1191	0	0.2183	0.7072	0.8899	0.0397	0.605133	3.93004	0.109931	0.314906
miR-3793-x	0	0	0	3	2	0	0	0	0	0.2183	0.1414	0	0.01	0.1199	3.58376	0.417509	0.721223
miR-3955-x	0	0	2	3	2	0	0	0	0.1261	0.2183	0.1414	0	0.0420333	0.1199	1.51223	1	1
miR-3960-y	0	3	0	3	2	0	0	0.1786	0	0.2183	0.1414	0	0.0595333	0.1199	1.01006	0.845873	1
miR-4443-x	2	0	2	3	2	2	0.1461	0	0.1261	0.2183	0.1414	0.1483	0.0907333	0.169333	0.900161	0.823197	1
miR-4510-x	0	2	0	3	7	4	0	0.1191	0	0.2183	0.495	0.2966	0.0397	0.336633	3.08397	0.321532	0.623525
miR-4695-y	0	0	0	3	4	0	0	0	0	0.2183	0.2829	0	0.01	0.167067	4.06235	0.204125	0.471413
miR-485-x	2	2	2	3	9	2	0.1461	0.1191	0.1261	0.2183	0.6365	0.1483	0.130433	0.334367	1.35812	1	1
miR-3897-y	0	0	0	4	4	6	0	0	0	0.2911	0.2829	0.4449	0.01	0.339633	5.08591	0.021247	0.0842011
miR-5695-y	0	0	0	3	0	0	0	0	0	0.2183	0	0	0.01	0.0727667	2.86328	0.706791	0.947348
miR-6005-y	0	0	0	3	0	0	0	0	0	0.2183	0	0	0.01	0.0727667	2.86328	0.706709	0.947348
miR-6047-y	0	0	0	3	0	2	0	0	0	0.2183	0	0.1483	0.01	0.1222	3.61117	0.415888	0.720846
miR-6557-x	0	0	0	3	0	0	0	0	0	0.2183	0	0	0.01	0.0727667	2.86328	0.706353	0.947348
miR-668-x	0	0	0	3	0	0	0	0	0	0.2183	0	0	0.01	0.0727667	2.86328	0.70653	0.947348
miR-6715-x	4	0	4	3	0	3	0.2923	0	0.2521	0.2183	0	0.2225	0.181467	0.146933	-0.304543	0.309892	0.60794
miR-6975-x	0	0	0	3	0	0	0	0	0	0.2183	0	0	0.01	0.0727667	2.86328	0.706402	0.947348
miR-7114-y	2	0	0	3	2	9	0.1461	0	0	0.2183	0.1414	0.6674	0.0487	0.342367	2.81355	0.373928	0.686352
miR-79-x	0	2	0	3	2	2	0	0.1191	0	0.2183	0.1414	0.1483	0.0397	0.169333	2.09266	1	1
miR-993-x	0	21	15	9	3	2	0	1.2504	0.9455	0.655	0.2122	0.1483	0.731967	0.3385	-1.11262	0.0192733	0.0773908
miR-940-y	0	0	0	3	0	0	0	0	0	0.2183	0	0	0.01	0.0727667	2.86328	0.706274	0.947348
novel-m0001-3p	0	0	0	3	3	0	0	0	0	0.2183	0.2122	0	0.01	0.1435	3.84298	0.289596	0.596243
novel-m0032-3p	2	0	0	3	6	3	0.1461	0	0	0.2183	0.4243	0.2225	0.0487	0.288367	2.56591	0.412785	0.719901
novel-m0036-5p	0	0	3	3	3	0	0	0	0.1891	0.2183	0.2122	0	0.0630333	0.1435	1.18686	1	1
novel-m0051-3p	3	0	0	3	5	3	0.2192	0	0	0.2183	0.3536	0.2225	0.0730667	0.2648	1.85762	0.857936	1
novel-m0057-5p	0	0	0	3	4	2	0	0	0	0.2183	0.2829	0.1483	0.01	0.2165	4.4363	0.0856465	0.258789
novel-m0069-5p	2	0	2	3	0	4	0.1461	0	0.1261	0.2183	0	0.2966	0.0907333	0.171633	0.919625	1	1
novel-m0077-3p	3	0	0	3	5	3	0.2192	0	0	0.2183	0.3536	0.2225	0.0730667	0.2648	1.85762	0.857809	1
novel-m0078-5p	0	0	3	3	3	0	0	0	0.1891	0.2183	0.2122	0	0.0630333	0.1435	1.18686	1	1
novel-m0092-3p	0	0	0	3	0	6	0	0	0	0.2183	0	0.4449	0.01	0.221067	4.46641	0.13847	0.366699
novel-m0097-5p	0	0	3	3	3	0	0	0	0.1891	0.2183	0.2122	0	0.0630333	0.1435	1.18686	1	1
novel-m0103-3p	0	0	0	3	4	4	0	0	0	0.2183	0.2829	0.2966	0.01	0.265933	4.73299	0.0500103	0.171963
novel-m0108-5p	0	0	3	3	3	0	0	0	0.1891	0.2183	0.2122	0	0.0630333	0.1435	1.18686	1	1
miR-8970-y	0	0	0	6	6	2	0	0	0	0.4367	0.4243	0.1483	0.01	0.336433	5.07225	0.0281032	0.10674
novel-m0138-3p	0	4	0	3	5	6	0	0.2382	0	0.2183	0.3536	0.4449	0.0794	0.338933	2.09379	0.759503	0.982478
novel-m0195-5p	0	0	0	6	6	2	0	0	0	0.4367	0.4243	0.1483	0.01	0.336433	5.07225	0.0281079	0.10674
novel-m0142-5p	0	0	0	3	0	4	0	0	0	0.2183	0	0.2966	0.01	0.171633	4.10126	0.200056	0.469551
novel-m0149-5p	0	0	0	3	0	3	0	0	0	0.2183	0	0.2225	0.01	0.146933	3.87709	0.282465	0.593993
novel-m0160-5p	0	0	0	3	3	0	0	0	0	0.2183	0.2122	0	0.01	0.1435	3.84298	0.28989	0.596243
miR-412-y	0	0	0	5	2	6	0	0	0	0.3639	0.1414	0.4449	0.01	0.316733	4.9852	0.030609	0.114328
novel-m0180-3p	0	0	0	3	2	2	0	0	0	0.2183	0.1414	0.1483	0.01	0.169333	4.08179	0.143181	0.366699
novel-m0344-5p	0	0	0	7	2	4	0	0	0	0.5095	0.1414	0.2966	0.01	0.315833	4.98109	0.0335603	0.123575
novel-m0189-5p	2	0	0	3	2	13	0.1461	0	0	0.2183	0.1414	0.964	0.0487	0.441233	3.17955	0.329397	0.633258
novel-m0194-3p	3	0	0	3	13	10	0.2192	0	0	0.2183	0.9194	0.7415	0.0730667	0.6264	3.0998	0.185968	0.444515
novel-m0202-5p	2	2	0	3	0	0	0.1461	0.1191	0	0.2183	0	0	0.0884	0.0727667	-0.280769	0.54553	0.826933
novel-m0281-5p	0	0	3	3	3	0	0	0	0.1891	0.2183	0.2122	0	0.0630333	0.1435	1.18686	1	1
novel-m0304-5p	0	0	3	3	3	0	0	0	0.1891	0.2183	0.2122	0	0.0630333	0.1435	1.18686	1	1
miR-105-y	0	0	0	5	3	5	0	0	0	0.3639	0.2122	0.3708	0.01	0.315633	4.98018	0.0239632	0.0933385
novel-m0322-3p	3	0	3	3	3	4	0.2192	0	0.1891	0.2183	0.2122	0.2966	0.1361	0.242367	0.832524	0.728978	0.957625
novel-m0329-5p	2	0	0	3	5	7	0.1461	0	0	0.2183	0.3536	0.5191	0.0487	0.363667	2.90062	0.378619	0.691474
novel-m0330-3p	3	0	0	3	0	0	0.2192	0	0	0.2183	0	0	0.0730667	0.0727667	-0.00593567	0.734388	0.961934
novel-m0331-5p	0	0	3	3	3	0	0	0	0.1891	0.2183	0.2122	0	0.0630333	0.1435	1.18686	1	1
novel-m0099-3p	0	0	0	7	3	3	0	0	0	0.5095	0.2122	0.2225	0.01	0.314733	4.97606	0.0302911	0.113373
miR-1197-y	0	0	0	6	4	3	0	0	0	0.4367	0.2829	0.2225	0.01	0.314033	4.97285	0.0250703	0.0970275
novel-m0361-3p	0	0	0	3	2	2	0	0	0	0.2183	0.1414	0.1483	0.01	0.169333	4.08179	0.143138	0.366699
novel-m0370-3p	2	0	6	3	11	22	0.1461	0	0.3782	0.2183	0.7779	1.6314	0.174767	0.875867	2.32528	0.399536	0.712562
novel-m0373-5p	0	3	0	3	4	0	0	0.1786	0	0.2183	0.2829	0	0.0595333	0.167067	1.48865	1	1
novel-m0376-3p	0	0	0	3	4	0	0	0	0	0.2183	0.2829	0	0.01	0.167067	4.06235	0.203981	0.471413
novel-m0381-5p	0	0	3	3	0	0	0	0	0.1891	0.2183	0	0	0.0630333	0.0727667	0.207163	0.84474	1
novel-m0408-5p	0	0	0	3	4	0	0	0	0	0.2183	0.2829	0	0.01	0.167067	4.06235	0.204073	0.471413
novel-m0413-5p	0	0	2	3	2	0	0	0	0.1261	0.2183	0.1414	0	0.0420333	0.1199	1.51223	1	1
novel-m0414-5p	0	0	0	3	4	0	0	0	0	0.2183	0.2829	0	0.01	0.167067	4.06235	0.203469	0.471413
novel-m0425-5p	0	0	0	3	3	0	0	0	0	0.2183	0.2122	0	0.01	0.1435	3.84298	0.289832	0.596243
novel-m0430-3p	0	0	0	3	4	0	0	0	0	0.2183	0.2829	0	0.01	0.167067	4.06235	0.203097	0.471413
novel-m0431-3p	0	0	2	3	2	0	0	0	0.1261	0.2183	0.1414	0	0.0420333	0.1199	1.51223	1	1
novel-m0437-5p	0	0	3	3	3	0	0	0	0.1891	0.2183	0.2122	0	0.0630333	0.1435	1.18686	1	1
novel-m0440-3p	0	0	0	3	3	0	0	0	0	0.2183	0.2122	0	0.01	0.1435	3.84298	0.289773	0.596243
novel-m0449-3p	3	0	0	3	2	0	0.2192	0	0	0.2183	0.1414	0	0.0730667	0.1199	0.714546	0.847049	1
novel-m0463-5p	0	0	3	3	3	0	0	0	0.1891	0.2183	0.2122	0	0.0630333	0.1435	1.18686	1	1
novel-m0470-3p	0	0	0	3	3	3	0	0	0	0.2183	0.2122	0.2225	0.01	0.217667	4.44405	0.0806176	0.247078
novel-m0481-3p	0	5	0	3	2	0	0	0.2977	0	0.2183	0.1414	0	0.0992333	0.1199	0.272935	0.61465	0.884531
novel-m0495-5p	0	0	0	3	5	2	0	0	0	0.2183	0.3536	0.1483	0.01	0.240067	4.58536	0.0856366	0.258789
novel-m0563-5p	0	0	3	3	3	0	0	0	0.1891	0.2183	0.2122	0	0.0630333	0.1435	1.18686	1	1
novel-m0565-5p	2	0	0	3	2	13	0.1461	0	0	0.2183	0.1414	0.964	0.0487	0.441233	3.17955	0.328685	0.633258
oar-miR-3955-3p	7	0	4	3	7	11	0.5115	0	0.2521	0.2183	0.495	0.8157	0.254533	0.509667	1.0017	0.769795	0.990982
let-7-z	0	0	0	2	0	2	0	0	0	0.1456	0	0.1483	0.01	0.0979667	3.29229	0.402664	0.712562
miR-10005-y	2	0	0	2	0	0	0.1461	0	0	0.1456	0	0	0.0487	0.0485333	-0.00494582	0.798045	1
miR-1000-x	0	0	0	2	2	0	0	0	0	0.1456	0.1414	0	0.01	0.0956667	3.25802	0.404428	0.712562
miR-10183-x	0	0	0	2	0	0	0	0	0	0.1456	0	0	0.01	0.0485333	2.27898	1	1
miR-10251-x	0	0	0	2	0	0	0	0	0	0.1456	0	0	0.01	0.0485333	2.27898	1	1
miR-10395-y	3	0	3	2	10	0	0.2192	0	0.1891	0.1456	0.7072	0	0.1361	0.284267	1.06258	0.895997	1
miR-103-x	0	2	3	2	2	10	0	0.1191	0.1891	0.1456	0.1414	0.7415	0.102733	0.342833	1.7386	1	1
miR-10761-x	0	0	0	2	0	0	0	0	0	0.1456	0	0	0.01	0.0485333	2.27898	1	1
miR-107-x	0	2	3	2	2	10	0	0.1191	0.1891	0.1456	0.1414	0.7415	0.102733	0.342833	1.7386	1	1
miR-10855-y	0	0	0	2	0	0	0	0	0	0.1456	0	0	0.01	0.0485333	2.27898	1	1
miR-11399-x	0	0	0	2	0	0	0	0	0	0.1456	0	0	0.01	0.0485333	2.27898	1	1
miR-11974-y	0	0	0	2	10	0	0	0	0	0.1456	0.7072	0	0.01	0.284267	4.82917	0.0929232	0.275289
miR-12000-y	2	0	4	2	4	0	0.1461	0	0.2521	0.1456	0.2829	0	0.132733	0.142833	0.105802	0.516971	0.792224
miR-12013-x	2	0	0	2	4	0	0.1461	0	0	0.1456	0.2829	0	0.0487	0.142833	1.55234	1	1
miR-12041-x	0	0	0	2	3	2	0	0	0	0.1456	0.2122	0.1483	0.01	0.1687	4.07639	0.14019	0.366699
miR-12045-x	0	0	0	2	0	2	0	0	0	0.1456	0	0.1483	0.01	0.0979667	3.29229	0.402638	0.712562
miR-12275-y	0	0	0	2	0	0	0	0	0	0.1456	0	0	0.01	0.0485333	2.27898	1	1
miR-12355-y	0	0	0	2	0	3	0	0	0	0.1456	0	0.2225	0.01	0.1227	3.61706	0.414421	0.720846
novel-m0467-3p	0	0	0	7	4	2	0	0	0	0.5095	0.2829	0.1483	0.01	0.313567	4.9707	0.0325437	0.120075
miR-1349-x	0	0	0	2	0	0	0	0	0	0.1456	0	0	0.01	0.0485333	2.27898	1	1
miR-147-x	3	7	0	2	5	3	0.2192	0.4168	0	0.1456	0.3536	0.2225	0.212	0.240567	0.182372	0.308622	0.607077
miR-1500-y	0	0	0	2	0	0	0	0	0	0.1456	0	0	0.01	0.0485333	2.27898	1	1
miR-152-x	2	8	2	2	9	6	0.1461	0.4763	0.1261	0.1456	0.6365	0.4449	0.2495	0.409	0.713061	0.416443	0.720846
miR-1185-y	0	0	0	6	5	2	0	0	0	0.4367	0.3536	0.1483	0.01	0.312867	4.96748	0.0289819	0.109829
novel-m0271-3p	0	0	0	2	7	4	0	0	0	0.1456	0.495	0.2966	0.01	0.3124	4.96532	0.0397595	0.143213
miR-1835-x	0	0	0	2	3	0	0	0	0	0.1456	0.2122	0	0.01	0.119267	3.57612	0.412474	0.719901
miR-1843-x	0	0	0	2	0	0	0	0	0	0.1456	0	0	0.01	0.0485333	2.27898	1	1
miR-1843-y	0	2	0	2	0	2	0	0.1191	0	0.1456	0	0.1483	0.0397	0.0979667	1.30315	1	1
miR-184-x	3	0	2	2	4	0	0.2192	0	0.1261	0.1456	0.2829	0	0.1151	0.142833	0.311445	0.605731	0.879358
miR-186-y	0	3	2	2	2	5	0	0.1786	0.1261	0.1456	0.1414	0.3708	0.101567	0.219267	1.11026	0.863588	1
miR-221-z	10	19	12	5	6	2	0.7307	1.1313	0.7564	0.3639	0.4243	0.1483	0.8728	0.312167	-1.48333	1.03957e-05	0.000136041
miR-1895-y	0	0	0	2	2	8	0	0	0	0.1456	0.1414	0.5932	0.01	0.2934	4.8748	0.0564993	0.18913
miR-192-y	0	0	5	2	0	0	0	0	0.3152	0.1456	0	0	0.105067	0.0485333	-1.11426	0.35344	0.661427
novel-m0150-5p	0	0	0	4	7	2	0	0	0	0.2911	0.495	0.1483	0.01	0.311467	4.96101	0.0407541	0.146505
miR-2278-x	0	0	0	2	0	0	0	0	0	0.1456	0	0	0.01	0.0485333	2.27898	1	1
miR-2288-y	4	0	0	2	2	2	0.2923	0	0	0.1456	0.1414	0.1483	0.0974333	0.1451	0.57456	0.85423	1
miR-2320-x	0	2	0	2	2	0	0	0.1191	0	0.1456	0.1414	0	0.0397	0.0956667	1.26888	1	1
miR-2343-x	0	0	0	2	0	0	0	0	0	0.1456	0	0	0.01	0.0485333	2.27898	1	1
miR-2424-y	0	0	0	2	0	0	0	0	0	0.1456	0	0	0.01	0.0485333	2.27898	1	1
miR-2432-y	2	0	0	2	0	0	0.1461	0	0	0.1456	0	0	0.0487	0.0485333	-0.00494582	0.798194	1
miR-2435-x	0	0	6	2	5	0	0	0	0.3782	0.1456	0.3536	0	0.126067	0.1664	0.400469	0.580932	0.85219
miR-2474-y	8	4	3	2	18	11	0.5845	0.2382	0.1891	0.1456	1.273	0.8157	0.337267	0.744767	1.1429	0.74124	0.966391
miR-251-x	0	0	0	2	0	0	0	0	0	0.1456	0	0	0.01	0.0485333	2.27898	1	1
miR-2574-y	0	0	0	2	0	0	0	0	0	0.1456	0	0	0.01	0.0485333	2.27898	1	1
miR-2779-x	2	0	3	2	4	6	0.1461	0	0.1891	0.1456	0.2829	0.4449	0.111733	0.291133	1.38162	1	1
miR-2788-y	0	2	0	2	0	2	0	0.1191	0	0.1456	0	0.1483	0.0397	0.0979667	1.30315	1	1
miR-279-x	0	0	0	2	2	0	0	0	0	0.1456	0.1414	0	0.01	0.0956667	3.25802	0.404111	0.712562
miR-282-y	0	0	0	2	0	0	0	0	0	0.1456	0	0	0.01	0.0485333	2.27898	1	1
miR-2-x	0	0	0	2	2	0	0	0	0	0.1456	0.1414	0	0.01	0.0956667	3.25802	0.404269	0.712562
miR-3064-x	2	0	5	2	0	2	0.1461	0	0.3152	0.1456	0	0.1483	0.153767	0.0979667	-0.65038	0.204126	0.471413
miR-3099-y	0	0	0	2	0	0	0	0	0	0.1456	0	0	0.01	0.0485333	2.27898	1	1
miR-3116-y	0	0	0	2	0	0	0	0	0	0.1456	0	0	0.01	0.0485333	2.27898	1	1
miR-3154-y	0	2	0	2	0	0	0	0.1191	0	0.1456	0	0	0.0397	0.0485333	0.289837	0.795328	1
miR-339-y	2	2	2	2	7	11	0.1461	0.1191	0.1261	0.1456	0.495	0.8157	0.130433	0.485433	1.89596	0.77847	1
miR-3504-y	0	0	0	2	0	0	0	0	0	0.1456	0	0	0.01	0.0485333	2.27898	1	1
miR-3590-y	0	0	2	2	3	4	0	0	0.1261	0.1456	0.2122	0.2966	0.0420333	0.218133	2.3756	0.649068	0.92383
miR-3720-x	0	2	2	2	0	2	0	0.1191	0.1261	0.1456	0	0.1483	0.0817333	0.0979667	0.261366	0.665457	0.939073
miR-3783-y	0	0	0	2	0	0	0	0	0	0.1456	0	0	0.01	0.0485333	2.27898	1	1
miR-410-y	2	0	0	2	17	9	0.1461	0	0	0.1456	1.2022	0.6674	0.0487	0.671733	3.78589	0.102006	0.294989
miR-4448-y	0	0	0	2	0	0	0	0	0	0.1456	0	0	0.01	0.0485333	2.27898	1	1
miR-4449-y	0	0	0	2	2	0	0	0	0	0.1456	0.1414	0	0.01	0.0956667	3.25802	0.404618	0.712562
miR-4484-y	0	0	0	2	2	4	0	0	0	0.1456	0.1414	0.2966	0.01	0.194533	4.28195	0.139836	0.366699
miR-4513-x	0	0	0	2	0	0	0	0	0	0.1456	0	0	0.01	0.0485333	2.27898	1	1
miR-46-y	0	0	0	2	2	0	0	0	0	0.1456	0.1414	0	0.01	0.0956667	3.25802	0.404649	0.712562
miR-4746-x	0	0	0	2	0	0	0	0	0	0.1456	0	0	0.01	0.0485333	2.27898	1	1
miR-4872-x	0	4	0	2	3	4	0	0.2382	0	0.1456	0.2122	0.2966	0.0794	0.218133	1.458	1	1
miR-4875-y	0	0	0	2	0	0	0	0	0	0.1456	0	0	0.01	0.0485333	2.27898	1	1
miR-4926-x	0	0	0	2	0	0	0	0	0	0.1456	0	0	0.01	0.0485333	2.27898	1	1
miR-4949-x	0	0	0	2	0	0	0	0	0	0.1456	0	0	0.01	0.0485333	2.27898	1	1
miR-5112-x	0	0	0	2	0	0	0	0	0	0.1456	0	0	0.01	0.0485333	2.27898	1	1
miR-5413-x	0	0	0	2	0	0	0	0	0	0.1456	0	0	0.01	0.0485333	2.27898	1	1
miR-544-x	0	0	0	2	2	2	0	0	0	0.1456	0.1414	0.1483	0.01	0.1451	3.85898	0.217045	0.486214
miR-5457-y	0	0	0	2	0	0	0	0	0	0.1456	0	0	0.01	0.0485333	2.27898	1	1
miR-551-x	0	0	0	2	0	0	0	0	0	0.1456	0	0	0.01	0.0485333	2.27898	1	1
miR-5615-x	0	0	0	2	0	0	0	0	0	0.1456	0	0	0.01	0.0485333	2.27898	1	1
miR-5627-y	2	0	0	2	0	8	0.1461	0	0	0.1456	0	0.5932	0.0487	0.246267	2.33823	0.611284	0.881208
novel-m0407-3p	0	0	0	4	2	6	0	0	0	0.2911	0.1414	0.4449	0.01	0.292467	4.8702	0.0424402	0.151667
miR-6005-x	0	0	0	2	0	0	0	0	0	0.1456	0	0	0.01	0.0485333	2.27898	1	1
miR-6043-y	0	0	0	2	0	0	0	0	0	0.1456	0	0	0.01	0.0485333	2.27898	1	1
miR-6089-y	0	0	0	2	0	0	0	0	0	0.1456	0	0	0.01	0.0485333	2.27898	1	1
miR-631-x	0	0	0	2	0	2	0	0	0	0.1456	0	0.1483	0.01	0.0979667	3.29229	0.402611	0.712562
miR-6521-y	0	0	0	2	5	4	0	0	0	0.1456	0.3536	0.2966	0.01	0.265267	4.72937	0.0562082	0.18864
miR-6531-x	0	0	0	2	2	0	0	0	0	0.1456	0.1414	0	0.01	0.0956667	3.25802	0.40466	0.712562
miR-6546-y	0	0	0	2	0	0	0	0	0	0.1456	0	0	0.01	0.0485333	2.27898	1	1
miR-654-y	0	0	0	2	2	0	0	0	0	0.1456	0.1414	0	0.01	0.0956667	3.25802	0.403952	0.712562
miR-663-y	0	0	0	2	0	2	0	0	0	0.1456	0	0.1483	0.01	0.0979667	3.29229	0.402585	0.712562
miR-6641-y	0	0	0	2	0	0	0	0	0	0.1456	0	0	0.01	0.0485333	2.27898	1	1
miR-6651-x	0	0	0	2	2	2	0	0	0	0.1456	0.1414	0.1483	0.01	0.1451	3.85898	0.216648	0.485921
miR-6677-x	0	0	0	2	0	0	0	0	0	0.1456	0	0	0.01	0.0485333	2.27898	1	1
miR-6831-x	0	0	0	2	0	0	0	0	0	0.1456	0	0	0.01	0.0485333	2.27898	1	1
miR-6920-x	0	0	0	2	0	0	0	0	0	0.1456	0	0	0.01	0.0485333	2.27898	1	1
miR-7200-x	0	0	0	2	0	0	0	0	0	0.1456	0	0	0.01	0.0485333	2.27898	1	1
miR-7222-x	0	0	0	2	0	0	0	0	0	0.1456	0	0	0.01	0.0485333	2.27898	1	1
miR-7266-y	0	0	0	2	0	0	0	0	0	0.1456	0	0	0.01	0.0485333	2.27898	1	1
miR-7307-x	0	0	0	2	0	0	0	0	0	0.1456	0	0	0.01	0.0485333	2.27898	1	1
miR-8094-x	0	0	0	2	0	0	0	0	0	0.1456	0	0	0.01	0.0485333	2.27898	1	1
miR-8110-y	0	0	0	2	2	2	0	0	0	0.1456	0.1414	0.1483	0.01	0.1451	3.85898	0.216232	0.485658
miR-8112-y	0	0	0	2	4	0	0	0	0	0.1456	0.2829	0	0.01	0.142833	3.83626	0.30091	0.601696
miR-81-y	0	0	2	2	4	0	0	0	0.1261	0.1456	0.2829	0	0.0420333	0.142833	1.76473	1	1
miR-8200-x	0	2	0	2	7	4	0	0.1191	0	0.1456	0.495	0.2966	0.0397	0.3124	2.97618	0.416497	0.720846
miR-8485-y	0	0	0	2	0	0	0	0	0	0.1456	0	0	0.01	0.0485333	2.27898	1	1
miR-873-x	0	5	6	2	15	43	0	0.2977	0.3782	0.1456	1.0608	3.1887	0.2253	1.46503	2.70101	0.288823	0.596243
miR-8827-x	0	0	0	2	0	0	0	0	0	0.1456	0	0	0.01	0.0485333	2.27898	1	1
miR-885-y	0	0	0	2	0	0	0	0	0	0.1456	0	0	0.01	0.0485333	2.27898	1	1
miR-8986-y	0	0	2	2	0	0	0	0	0.1261	0.1456	0	0	0.0420333	0.0485333	0.207442	0.792871	1
miR-9019-y	0	0	0	2	0	0	0	0	0	0.1456	0	0	0.01	0.0485333	2.27898	1	1
miR-927-y	0	0	0	2	3	2	0	0	0	0.1456	0.2122	0.1483	0.01	0.1687	4.07639	0.140651	0.366699
miR-9350-y	0	0	0	2	0	0	0	0	0	0.1456	0	0	0.01	0.0485333	2.27898	1	1
miR-9465-y	0	0	0	2	0	0	0	0	0	0.1456	0	0	0.01	0.0485333	2.27898	1	1
miR-9594-x	0	0	0	2	0	0	0	0	0	0.1456	0	0	0.01	0.0485333	2.27898	1	1
miR-962-x	0	0	0	2	0	0	0	0	0	0.1456	0	0	0.01	0.0485333	2.27898	1	1
miR-973-y	0	4	0	2	5	0	0	0.2382	0	0.1456	0.3536	0	0.0794	0.1664	1.06744	0.867808	1
miR-980-y	0	0	0	2	0	0	0	0	0	0.1456	0	0	0.01	0.0485333	2.27898	1	1
miR-9820-x	0	0	0	2	0	0	0	0	0	0.1456	0	0	0.01	0.0485333	2.27898	1	1
miR-9899-y	0	0	0	2	0	0	0	0	0	0.1456	0	0	0.01	0.0485333	2.27898	1	1
miR-989-y	0	2	0	2	0	2	0	0.1191	0	0.1456	0	0.1483	0.0397	0.0979667	1.30315	1	1
miR-9933-y	0	0	0	2	2	7	0	0	0	0.1456	0.1414	0.5191	0.01	0.2687	4.74792	0.074247	0.233256
miR-9983-y	33	9	33	2	30	140	2.4112	0.5359	2.0801	0.1456	2.1216	10.3817	1.67573	4.2163	1.33118	0.912417	1
miR-9984-x	0	0	0	2	0	0	0	0	0	0.1456	0	0	0.01	0.0485333	2.27898	1	1
novel-m0012-5p	0	0	0	2	5	0	0	0	0	0.1456	0.3536	0	0.01	0.1664	4.05658	0.287857	0.596243
novel-m0014-3p	0	3	0	2	2	0	0	0.1786	0	0.1456	0.1414	0	0.0595333	0.0956667	0.684319	0.667185	0.939717
novel-m0034-5p	0	5	2	2	6	2	0	0.2977	0.1261	0.1456	0.4243	0.1483	0.141267	0.2394	0.761002	0.650304	0.924143
novel-m0041-3p	0	2	3	2	4	2	0	0.1191	0.1891	0.1456	0.2829	0.1483	0.102733	0.192267	0.904204	0.845122	1
novel-m0045-3p	2	0	5	2	8	6	0.1461	0	0.3152	0.1456	0.5658	0.4449	0.153767	0.385433	1.32574	1	1
novel-m0047-5p	0	2	0	2	2	4	0	0.1191	0	0.1456	0.1414	0.2966	0.0397	0.194533	2.29281	0.812798	1
novel-m0052-5p	0	2	0	2	4	0	0	0.1191	0	0.1456	0.2829	0	0.0397	0.142833	1.84712	1	1
novel-m0054-5p	0	0	0	2	2	3	0	0	0	0.1456	0.1414	0.2225	0.01	0.169833	4.08605	0.142963	0.366699
novel-m0066-3p	0	2	3	2	4	2	0	0.1191	0.1891	0.1456	0.2829	0.1483	0.102733	0.192267	0.904204	0.844872	1
novel-m0075-5p	0	2	4	2	2	0	0	0.1191	0.2521	0.1456	0.1414	0	0.123733	0.0956667	-0.371146	0.242139	0.528434
novel-m0120-3p	0	2	3	2	4	2	0	0.1191	0.1891	0.1456	0.2829	0.1483	0.102733	0.192267	0.904204	0.844993	1
novel-m0143-3p	0	0	0	2	4	0	0	0	0	0.1456	0.2829	0	0.01	0.142833	3.83626	0.300416	0.601696
novel-m0148-3p	0	2	3	2	4	2	0	0.1191	0.1891	0.1456	0.2829	0.1483	0.102733	0.192267	0.904204	0.844875	1
novel-m0153-5p	0	4	0	2	5	3	0	0.2382	0	0.1456	0.3536	0.2225	0.0794	0.240567	1.59923	1	1
novel-m0154-3p	0	0	0	2	3	3	0	0	0	0.1456	0.2122	0.2225	0.01	0.193433	4.27376	0.130188	0.353979
novel-m0157-3p	2	2	0	2	2	5	0.1461	0.1191	0	0.1456	0.1414	0.3708	0.0884	0.219267	1.31057	1	1
novel-m0484-3p	0	0	0	6	4	2	0	0	0	0.4367	0.2829	0.1483	0.01	0.2893	4.85449	0.042206	0.151127
novel-m0166-3p	0	0	2	2	3	2	0	0	0.1261	0.1456	0.2122	0.1483	0.0420333	0.1687	2.00485	1	1
novel-m0187-3p	0	2	0	2	4	0	0	0.1191	0	0.1456	0.2829	0	0.0397	0.142833	1.84712	1	1
novel-m0200-5p	0	0	0	2	2	3	0	0	0	0.1456	0.1414	0.2225	0.01	0.169833	4.08605	0.142662	0.366699
novel-m0201-5p	3	0	2	2	7	5	0.2192	0	0.1261	0.1456	0.495	0.3708	0.1151	0.337133	1.55043	1	1
novel-m0203-5p	2	0	0	2	3	2	0.1461	0	0	0.1456	0.2122	0.1483	0.0487	0.1687	1.79247	1	1
novel-m0204-3p	0	2	3	2	4	2	0	0.1191	0.1891	0.1456	0.2829	0.1483	0.102733	0.192267	0.904204	0.844701	1
novel-m0208-3p	0	0	0	2	0	4	0	0	0	0.1456	0	0.2966	0.01	0.1474	3.88166	0.292467	0.599657
novel-m0212-5p	0	0	0	2	2	3	0	0	0	0.1456	0.1414	0.2225	0.01	0.169833	4.08605	0.142219	0.366699
novel-m0216-5p	0	0	0	2	7	0	0	0	0	0.1456	0.495	0	0.01	0.213533	4.41639	0.155273	0.384274
novel-m0219-5p	0	3	0	2	2	9	0	0.1786	0	0.1456	0.1414	0.6674	0.0595333	0.318133	2.41786	0.758388	0.982478
novel-m0221-5p	0	0	0	2	2	2	0	0	0	0.1456	0.1414	0.1483	0.01	0.1451	3.85898	0.216263	0.485658
novel-m0227-5p	2	0	0	2	3	0	0.1461	0	0	0.1456	0.2122	0	0.0487	0.119267	1.2922	1	1
novel-m0233-3p	0	0	0	2	4	2	0	0	0	0.1456	0.2829	0.1483	0.01	0.192267	4.26504	0.137777	0.366695
novel-m0249-5p	0	2	0	2	4	0	0	0.1191	0	0.1456	0.2829	0	0.0397	0.142833	1.84712	1	1
novel-m0250-5p	0	0	0	2	2	3	0	0	0	0.1456	0.1414	0.2225	0.01	0.169833	4.08605	0.141859	0.366699
novel-m0257-5p	0	0	4	2	2	6	0	0	0.2521	0.1456	0.1414	0.4449	0.0840333	0.243967	1.53765	1	1
novel-m0269-5p	0	0	0	2	2	2	0	0	0	0.1456	0.1414	0.1483	0.01	0.1451	3.85898	0.216002	0.485658
novel-m0270-5p	0	2	5	2	0	8	0	0.1191	0.3152	0.1456	0	0.5932	0.144767	0.246267	0.766492	0.692009	0.947348
novel-m0492-5p	0	0	0	2	7	3	0	0	0	0.1456	0.495	0.2225	0.01	0.2877	4.84649	0.0434452	0.153892
novel-m0277-5p	0	0	0	2	2	3	0	0	0	0.1456	0.1414	0.2225	0.01	0.169833	4.08605	0.141819	0.366699
novel-m0298-3p	4	4	6	2	8	9	0.2923	0.2382	0.3782	0.1456	0.5658	0.6674	0.3029	0.4596	0.601537	0.351688	0.660185
novel-m0303-5p	0	0	2	2	2	0	0	0	0.1261	0.1456	0.1414	0	0.0420333	0.0956667	1.18648	1	1
novel-m0305-3p	0	2	3	2	4	2	0	0.1191	0.1891	0.1456	0.2829	0.1483	0.102733	0.192267	0.904204	0.844708	1
novel-m0333-5p	0	0	0	2	3	3	0	0	0	0.1456	0.2122	0.2225	0.01	0.193433	4.27376	0.129937	0.353825
novel-m0337-3p	0	2	0	2	6	5	0	0.1191	0	0.1456	0.4243	0.3708	0.0397	0.313567	2.98156	0.409946	0.719525
novel-m0115-3p	0	0	0	3	4	4	0	0	0	0.2183	0.2829	0.2966	0.01	0.265933	4.73299	0.0498939	0.171888
novel-m0363-5p	0	0	0	2	2	3	0	0	0	0.1456	0.1414	0.2225	0.01	0.169833	4.08605	0.141779	0.366699
novel-m0368-5p	2	0	0	2	3	2	0.1461	0	0	0.1456	0.2122	0.1483	0.0487	0.1687	1.79247	1	1
novel-m0376-5p	5	0	4	2	3	4	0.3653	0	0.2521	0.1456	0.2122	0.2966	0.2058	0.218133	0.0839673	0.256865	0.552289
novel-m0378-3p	0	2	3	2	4	2	0	0.1191	0.1891	0.1456	0.2829	0.1483	0.102733	0.192267	0.904204	0.84443	1
novel-m0387-3p	0	0	0	2	7	0	0	0	0	0.1456	0.495	0	0.01	0.213533	4.41639	0.154883	0.383832
novel-m0388-3p	0	0	0	2	7	0	0	0	0	0.1456	0.495	0	0.01	0.213533	4.41639	0.154752	0.383832
novel-m0391-5p	0	0	0	2	4	0	0	0	0	0.1456	0.2829	0	0.01	0.142833	3.83626	0.299956	0.601696
novel-m0140-3p	0	0	0	3	4	4	0	0	0	0.2183	0.2829	0.2966	0.01	0.265933	4.73299	0.0496686	0.171437
novel-m0395-3p	0	0	0	2	4	0	0	0	0	0.1456	0.2829	0	0.01	0.142833	3.83626	0.299903	0.601696
novel-m0415-5p	0	6	3	2	4	10	0	0.3573	0.1891	0.1456	0.2829	0.7415	0.182133	0.39	1.09848	0.737635	0.965294
novel-m0418-3p	0	0	0	2	5	0	0	0	0	0.1456	0.3536	0	0.01	0.1664	4.05658	0.287637	0.596243
novel-m0442-5p	2	0	0	2	3	2	0.1461	0	0	0.1456	0.2122	0.1483	0.0487	0.1687	1.79247	1	1
novel-m0444-3p	0	0	0	2	4	0	0	0	0	0.1456	0.2829	0	0.01	0.142833	3.83626	0.299332	0.601696
novel-m0445-3p	2	0	0	2	5	3	0.1461	0	0	0.1456	0.3536	0.2225	0.0487	0.240567	2.30444	0.652359	0.92535
novel-m0453-3p	0	2	0	2	0	3	0	0.1191	0	0.1456	0	0.2225	0.0397	0.1227	1.62792	1	1
novel-m0459-3p	2	0	0	2	3	5	0.1461	0	0	0.1456	0.2122	0.3708	0.0487	0.242867	2.31817	0.654758	0.927573
novel-m0477-5p	0	0	0	2	5	0	0	0	0	0.1456	0.3536	0	0.01	0.1664	4.05658	0.287327	0.596243
novel-m0480-5p	0	0	0	2	4	2	0	0	0	0.1456	0.2829	0.1483	0.01	0.192267	4.26504	0.137888	0.366695
novel-m0483-5p	0	0	0	2	4	4	0	0	0	0.1456	0.2829	0.2966	0.01	0.2417	4.59515	0.0559393	0.188084
novel-m0179-3p	0	0	0	3	4	4	0	0	0	0.2183	0.2829	0.2966	0.01	0.265933	4.73299	0.0495983	0.171437
novel-m0502-5p	0	0	0	2	4	2	0	0	0	0.1456	0.2829	0.1483	0.01	0.192267	4.26504	0.137596	0.366695
novel-m0505-5p	0	0	0	2	2	3	0	0	0	0.1456	0.1414	0.2225	0.01	0.169833	4.08605	0.14174	0.366699
novel-m0515-3p	2	0	0	2	4	4	0.1461	0	0	0.1456	0.2829	0.2966	0.0487	0.2417	2.31122	0.649034	0.92383
novel-m0547-5p	0	2	0	2	4	0	0	0.1191	0	0.1456	0.2829	0	0.0397	0.142833	1.84712	1	1
novel-m0552-3p	0	2	3	2	4	2	0	0.1191	0.1891	0.1456	0.2829	0.1483	0.102733	0.192267	0.904204	0.844219	1
novel-m0554-3p	0	0	0	2	0	6	0	0	0	0.1456	0	0.4449	0.01	0.196833	4.2989	0.206279	0.475181
novel-m0558-5p	0	2	0	2	4	0	0	0.1191	0	0.1456	0.2829	0	0.0397	0.142833	1.84712	1	1
novel-m0559-5p	0	2	0	2	4	0	0	0.1191	0	0.1456	0.2829	0	0.0397	0.142833	1.84712	1	1
miR-10001-x	3	0	0	0	0	0	0.2192	0	0	0	0	0	0.0730667	0.01	-2.86921	0.332754	0.634939
miR-10173-x	0	2	0	0	0	2	0	0.1191	0	0	0	0.1483	0.0397	0.0494333	0.316345	0.794655	1
miR-10181-x	0	0	0	0	2	0	0	0	0	0	0.1414	0	0.01	0.0471333	2.23675	1	1
miR-10185-x	0	0	2	0	0	0	0	0	0.1261	0	0	0	0.0420333	0.01	-2.07153	0.503614	0.780365
miR-10240-x	2	0	10	0	6	9	0.1461	0	0.6303	0	0.4243	0.6674	0.2588	0.3639	0.491704	0.476323	0.775701
miR-10394-x	0	0	0	0	3	0	0	0	0	0	0.2122	0	0.01	0.0707333	2.82239	0.71325	0.947348
miR-10464-x	0	0	0	0	0	3	0	0	0	0	0	0.2225	0.01	0.0741667	2.89077	0.71173	0.947348
miR-10549-y	0	0	0	0	0	8	0	0	0	0	0	0.5932	0.01	0.197733	4.30548	0.310153	0.60794
miR-10697-y	0	0	0	0	2	0	0	0	0	0	0.1414	0	0.01	0.0471333	2.23675	1	1
miR-10770-x	0	0	0	0	2	0	0	0	0	0	0.1414	0	0.01	0.0471333	2.23675	1	1
miR-10842-y	0	0	0	0	0	2	0	0	0	0	0	0.1483	0.01	0.0494333	2.30548	1	1
miR-11664-y	0	0	0	0	2	0	0	0	0	0	0.1414	0	0.01	0.0471333	2.23675	1	1
miR-1175-x	0	0	0	0	0	2	0	0	0	0	0	0.1483	0.01	0.0494333	2.30548	1	1
miR-11910-x	0	0	0	0	0	2	0	0	0	0	0	0.1483	0.01	0.0494333	2.30548	1	1
miR-11984-y	0	0	2	0	0	2	0	0	0.1261	0	0	0.1483	0.0420333	0.0494333	0.23395	0.792135	1
miR-11986-y	3	0	0	0	0	0	0.2192	0	0	0	0	0	0.0730667	0.01	-2.86921	0.333003	0.634939
miR-11988-y	0	0	2	0	7	10	0	0	0.1261	0	0.495	0.7415	0.0420333	0.412167	3.29362	0.288399	0.596243
miR-12004-x	0	0	3	0	0	0	0	0	0.1891	0	0	0	0.0630333	0.01	-2.65611	0.387823	0.70332
miR-12005-y	0	0	2	0	0	3	0	0	0.1261	0	0	0.2225	0.0420333	0.0741667	0.819237	1	1
miR-12010-x	0	0	0	0	0	2	0	0	0	0	0	0.1483	0.01	0.0494333	2.30548	1	1
miR-12032-x	0	0	0	0	3	10	0	0	0	0	0.2122	0.7415	0.01	0.3179	4.9905	0.0865649	0.26113
miR-12037-y	0	0	0	0	3	0	0	0	0	0	0.2122	0	0.01	0.0707333	2.82239	0.712996	0.947348
miR-12051-y	2	4	0	0	0	0	0.1461	0.2382	0	0	0	0	0.1281	0.01	-3.6792	0.0769493	0.239676
miR-12115-x	0	2	0	0	0	0	0	0.1191	0	0	0	0	0.0397	0.01	-1.98914	0.496178	0.780365
miR-12211-y	0	0	0	0	0	3	0	0	0	0	0	0.2225	0.01	0.0741667	2.89077	0.710852	0.947348
miR-12215-x	0	0	0	0	2	0	0	0	0	0	0.1414	0	0.01	0.0471333	2.23675	1	1
miR-12217-y	0	2	0	0	0	0	0	0.1191	0	0	0	0	0.0397	0.01	-1.98914	0.495853	0.780365
miR-12241-y	2	0	0	0	0	0	0.1461	0	0	0	0	0	0.0487	0.01	-2.28392	0.502039	0.780365
miR-12250-y	0	2	0	0	0	0	0	0.1191	0	0	0	0	0.0397	0.01	-1.98914	0.495621	0.780365
miR-12257-x	0	0	0	0	0	2	0	0	0	0	0	0.1483	0.01	0.0494333	2.30548	1	1
miR-12279-y	0	0	0	0	5	6	0	0	0	0	0.3536	0.4449	0.01	0.266167	4.73426	0.0977584	0.286266
miR-12289-y	0	0	0	0	3	0	0	0	0	0	0.2122	0	0.01	0.0707333	2.82239	0.712743	0.947348
miR-122-y	0	0	0	0	5	0	0	0	0	0	0.3536	0	0.01	0.117867	3.55908	0.554012	0.829926
miR-12318-y	0	0	0	0	0	2	0	0	0	0	0	0.1483	0.01	0.0494333	2.30548	1	1
miR-12328-x	0	0	0	0	2	0	0	0	0	0	0.1414	0	0.01	0.0471333	2.23675	1	1
miR-12334-x	0	0	0	0	0	3	0	0	0	0	0	0.2225	0.01	0.0741667	2.89077	0.710602	0.947348
miR-12336-y	0	0	0	0	0	2	0	0	0	0	0	0.1483	0.01	0.0494333	2.30548	1	1
miR-12404-x	0	0	2	0	0	0	0	0	0.1261	0	0	0	0.0420333	0.01	-2.07153	0.502455	0.780365
miR-12409-y	0	0	0	0	0	2	0	0	0	0	0	0.1483	0.01	0.0494333	2.30548	1	1
miR-1287-x	0	0	0	0	0	3	0	0	0	0	0	0.2225	0.01	0.0741667	2.89077	0.710352	0.947348
miR-1298-x	0	0	0	0	0	4	0	0	0	0	0	0.2966	0.01	0.0988667	3.30548	0.559839	0.83157
miR-12-x	0	0	0	0	0	2	0	0	0	0	0	0.1483	0.01	0.0494333	2.30548	1	1
miR-1304-y	0	0	0	0	3	4	0	0	0	0	0.2122	0.2966	0.01	0.1696	4.08406	0.276924	0.585046
miR-1344-x	0	0	0	0	2	2	0	0	0	0	0.1414	0.1483	0.01	0.0965667	3.27153	0.405233	0.712882
miR-1419-x	0	0	0	0	0	2	0	0	0	0	0	0.1483	0.01	0.0494333	2.30548	1	1
miR-1421-x	0	0	0	0	0	3	0	0	0	0	0	0.2225	0.01	0.0741667	2.89077	0.710015	0.947348
miR-1452-x	0	0	0	0	0	4	0	0	0	0	0	0.2966	0.01	0.0988667	3.30548	0.560018	0.83157
miR-1469-x	0	2	0	0	2	0	0	0.1191	0	0	0.1414	0	0.0397	0.0471333	0.247609	0.792876	1
miR-1471-x	0	0	0	0	3	0	0	0	0	0	0.2122	0	0.01	0.0707333	2.82239	0.711849	0.947348
miR-150-y	0	0	0	0	2	0	0	0	0	0	0.1414	0	0.01	0.0471333	2.23675	1	1
miR-1543-y	3	0	2	0	0	0	0.2192	0	0.1261	0	0	0	0.1151	0.01	-3.52482	0.12221	0.341266
miR-1552-y	0	0	0	0	0	2	0	0	0	0	0	0.1483	0.01	0.0494333	2.30548	1	1
miR-1584-x	0	0	0	0	0	3	0	0	0	0	0	0.2225	0.01	0.0741667	2.89077	0.70919	0.947348
miR-1630-y	0	0	0	0	0	2	0	0	0	0	0	0.1483	0.01	0.0494333	2.30548	1	1
miR-1658-y	0	0	0	0	2	0	0	0	0	0	0.1414	0	0.01	0.0471333	2.23675	1	1
miR-1666-x	0	0	0	0	2	0	0	0	0	0	0.1414	0	0.01	0.0471333	2.23675	1	1
miR-1711-x	0	2	2	0	0	0	0	0.1191	0.1261	0	0	0	0.0817333	0.01	-3.03092	0.156042	0.384701
miR-1715-x	0	0	2	0	0	0	0	0	0.1261	0	0	0	0.0420333	0.01	-2.07153	0.501317	0.780365
miR-1762-x	0	0	0	0	0	2	0	0	0	0	0	0.1483	0.01	0.0494333	2.30548	1	1
miR-1776-x	0	0	0	0	0	2	0	0	0	0	0	0.1483	0.01	0.0494333	2.30548	1	1
miR-1813-z	0	0	2	0	0	0	0	0	0.1261	0	0	0	0.0420333	0.01	-2.07153	0.500184	0.780365
miR-1820-y	0	0	0	0	0	2	0	0	0	0	0	0.1483	0.01	0.0494333	2.30548	1	1
miR-187-x	0	0	3	0	0	0	0	0	0.1891	0	0	0	0.0630333	0.01	-2.65611	0.38761	0.70332
miR-1938-x	0	0	0	0	0	2	0	0	0	0	0	0.1483	0.01	0.0494333	2.30548	1	1
miR-1948-y	0	0	0	0	0	2	0	0	0	0	0	0.1483	0.01	0.0494333	2.30548	1	1
miR-196-y	4	11	13	0	4	20	0.2923	0.655	0.8194	0	0.2829	1.4831	0.5889	0.588667	-0.000571736	0.126539	0.348155
miR-196-z	0	2	0	0	2	7	0	0.1191	0	0	0.1414	0.5191	0.0397	0.220167	2.47139	0.71484	0.948428
miR-1981-x	0	0	0	0	2	0	0	0	0	0	0.1414	0	0.01	0.0471333	2.23675	1	1
miR-1985-x	0	0	0	0	2	0	0	0	0	0	0.1414	0	0.01	0.0471333	2.23675	1	1
miR-1-x	0	0	0	0	0	2	0	0	0	0	0	0.1483	0.01	0.0494333	2.30548	1	1
miR-2001-x	0	2	0	0	0	0	0	0.1191	0	0	0	0	0.0397	0.01	-1.98914	0.49539	0.780365
miR-2060-y	0	0	2	0	0	0	0	0	0.1261	0	0	0	0.0420333	0.01	-2.07153	0.499056	0.780365
miR-211-y	0	0	4	0	0	0	0	0	0.2521	0	0	0	0.0840333	0.01	-3.07096	0.262006	0.559376
miR-2164-y	0	0	2	0	0	0	0	0	0.1261	0	0	0	0.0420333	0.01	-2.07153	0.497934	0.780365
miR-217-x	0	3	0	0	0	4	0	0.1786	0	0	0	0.2966	0.0595333	0.0988667	0.731787	0.875997	1
miR-2235-y	0	0	0	0	0	3	0	0	0	0	0	0.2225	0.01	0.0741667	2.89077	0.709701	0.947348
miR-2238-y	0	0	0	0	2	0	0	0	0	0	0.1414	0	0.01	0.0471333	2.23675	1	1
miR-228-x	0	0	0	0	2	0	0	0	0	0	0.1414	0	0.01	0.0471333	2.23675	1	1
miR-2340-y	0	0	0	0	2	2	0	0	0	0	0.1414	0.1483	0.01	0.0965667	3.27153	0.404417	0.712562
miR-234-y	0	0	0	0	2	0	0	0	0	0	0.1414	0	0.01	0.0471333	2.23675	1	1
miR-2354-x	0	0	0	0	0	2	0	0	0	0	0	0.1483	0.01	0.0494333	2.30548	1	1
miR-2356-x	0	0	0	0	3	0	0	0	0	0	0.2122	0	0.01	0.0707333	2.82239	0.710957	0.947348
miR-2404-x	0	2	0	0	0	0	0	0.1191	0	0	0	0	0.0397	0.01	-1.98914	0.496055	0.780365
miR-241-x	0	0	0	0	0	2	0	0	0	0	0	0.1483	0.01	0.0494333	2.30548	1	1
miR-2426-x	0	0	0	0	0	2	0	0	0	0	0	0.1483	0.01	0.0494333	2.30548	1	1
miR-2444-y	0	0	0	0	0	3	0	0	0	0	0	0.2225	0.01	0.0741667	2.89077	0.710209	0.947348
miR-2448-x	0	0	2	0	0	2	0	0	0.1261	0	0	0.1483	0.0420333	0.0494333	0.23395	0.792334	1
miR-2471-x	0	0	0	0	0	3	0	0	0	0	0	0.2225	0.01	0.0741667	2.89077	0.710713	0.947348
miR-2481-x	0	2	0	0	0	0	0	0.1191	0	0	0	0	0.0397	0.01	-1.98914	0.496715	0.780365
miR-2498-y	0	0	2	0	0	0	0	0	0.1261	0	0	0	0.0420333	0.01	-2.07153	0.496817	0.780365
miR-2519-x	2	0	0	0	0	0	0.1461	0	0	0	0	0	0.0487	0.01	-2.28392	0.501634	0.780365
miR-263-y	0	2	2	0	0	4	0	0.1191	0.1261	0	0	0.2966	0.0817333	0.0988667	0.27456	0.716174	0.948813
miR-2763-y	2	0	2	0	2	2	0.1461	0	0.1261	0	0.1414	0.1483	0.0907333	0.0965667	0.0898926	0.476764	0.775701
miR-2766-y	0	0	2	0	0	2	0	0	0.1261	0	0	0.1483	0.0420333	0.0494333	0.23395	0.792283	1
miR-2779-y	0	4	0	0	0	10	0	0.2382	0	0	0	0.7415	0.0794	0.247167	1.63827	1	1
novel-m0306-3p	0	0	0	3	4	4	0	0	0	0.2183	0.2829	0.2966	0.01	0.265933	4.73299	0.0494968	0.171437
miR-2840-x	0	0	0	0	0	2	0	0	0	0	0	0.1483	0.01	0.0494333	2.30548	1	1
miR-285-y	2	2	0	0	0	0	0.1461	0.1191	0	0	0	0	0.0884	0.01	-3.14405	0.165871	0.403907
miR-2892-x	0	0	0	0	2	0	0	0	0	0	0.1414	0	0.01	0.0471333	2.23675	1	1
miR-2969-x	0	0	0	0	2	0	0	0	0	0	0.1414	0	0.01	0.0471333	2.23675	1	1
miR-2976-z	0	0	0	0	2	3	0	0	0	0	0.1414	0.2225	0.01	0.1213	3.60051	0.41626	0.720846
miR-297-x	0	0	0	0	0	3	0	0	0	0	0	0.2225	0.01	0.0741667	2.89077	0.710493	0.947348
miR-302-x	0	0	0	0	2	0	0	0	0	0	0.1414	0	0.01	0.0471333	2.23675	1	1
miR-3059-y	2	0	0	0	0	0	0.1461	0	0	0	0	0	0.0487	0.01	-2.28392	0.501904	0.780365
miR-3081-x	0	0	0	0	0	2	0	0	0	0	0	0.1483	0.01	0.0494333	2.30548	1	1
miR-3089-y	0	0	0	0	0	3	0	0	0	0	0	0.2225	0.01	0.0741667	2.89077	0.710316	0.947348
miR-309-y	0	0	0	0	0	3	0	0	0	0	0	0.2225	0.01	0.0741667	2.89077	0.710168	0.947348
miR-310-y	0	4	0	0	0	4	0	0.2382	0	0	0	0.2966	0.0794	0.0988667	0.316345	0.763656	0.985869
miR-3149-y	0	0	0	0	0	2	0	0	0	0	0	0.1483	0.01	0.0494333	2.30548	1	1
miR-3150-y	0	0	0	0	0	2	0	0	0	0	0	0.1483	0.01	0.0494333	2.30548	1	1
miR-315-y	0	0	0	0	2	2	0	0	0	0	0.1414	0.1483	0.01	0.0965667	3.27153	0.404342	0.712562
miR-3184-y	0	0	0	0	2	0	0	0	0	0	0.1414	0	0.01	0.0471333	2.23675	1	1
miR-3252-x	0	0	0	0	0	3	0	0	0	0	0	0.2225	0.01	0.0741667	2.89077	0.71002	0.947348
miR-3315-y	0	0	0	0	0	2	0	0	0	0	0	0.1483	0.01	0.0494333	2.30548	1	1
miR-346-y	0	0	0	0	2	0	0	0	0	0	0.1414	0	0.01	0.0471333	2.23675	1	1
miR-3470-x	0	2	0	0	0	0	0	0.1191	0	0	0	0	0.0397	0.01	-1.98914	0.497371	0.780365
miR-3546-y	0	0	2	0	4	8	0	0	0.1261	0	0.2829	0.5932	0.0420333	0.292033	2.79653	0.4949	0.780365
miR-3570-x	2	0	0	0	0	0	0.1461	0	0	0	0	0	0.0487	0.01	-2.28392	0.502171	0.780365
miR-357-y	0	0	2	0	0	0	0	0	0.1261	0	0	0	0.0420333	0.01	-2.07153	0.495705	0.780365
miR-3586-y	0	0	0	0	2	0	0	0	0	0	0.1414	0	0.01	0.0471333	2.23675	1	1
miR-363-x	0	0	0	0	0	2	0	0	0	0	0	0.1483	0.01	0.0494333	2.30548	1	1
miR-3664-x	2	0	0	0	0	0	0.1461	0	0	0	0	0	0.0487	0.01	-2.28392	0.502435	0.780365
miR-3689-x	0	0	0	0	2	0	0	0	0	0	0.1414	0	0.01	0.0471333	2.23675	1	1
miR-370-x	0	0	0	0	2	4	0	0	0	0	0.1414	0.2966	0.01	0.146	3.8679	0.305314	0.601696
miR-3740-x	0	0	0	0	0	2	0	0	0	0	0	0.1483	0.01	0.0494333	2.30548	1	1
miR-3741-y	0	0	0	0	2	0	0	0	0	0	0.1414	0	0.01	0.0471333	2.23675	1	1
miR-3759-y	0	0	0	0	5	0	0	0	0	0	0.3536	0	0.01	0.117867	3.55908	0.55346	0.829926
miR-377-x	0	0	0	0	0	3	0	0	0	0	0	0.2225	0.01	0.0741667	2.89077	0.709874	0.947348
miR-377-y	0	0	4	0	0	0	0	0	0.2521	0	0	0	0.0840333	0.01	-3.07096	0.26186	0.559376
miR-380-x	0	0	0	0	0	2	0	0	0	0	0	0.1483	0.01	0.0494333	2.30548	1	1
miR-3885-x	0	0	0	0	2	0	0	0	0	0	0.1414	0	0.01	0.0471333	2.23675	1	1
miR-3916-x	0	3	0	0	0	0	0	0.1786	0	0	0	0	0.0595333	0.01	-2.5737	0.392685	0.70508
miR-3917-y	0	0	0	0	4	0	0	0	0	0	0.2829	0	0.01	0.0943	3.23726	0.711101	0.947348
miR-3944-x	0	0	0	0	2	0	0	0	0	0	0.1414	0	0.01	0.0471333	2.23675	1	1
miR-3957-x	0	3	0	0	2	8	0	0.1786	0	0	0.1414	0.5932	0.0595333	0.244867	2.04023	1	1
miR-3962-y	0	0	0	0	2	0	0	0	0	0	0.1414	0	0.01	0.0471333	2.23675	1	1
novel-m0352-3p	0	0	0	3	4	4	0	0	0	0.2183	0.2829	0.2966	0.01	0.265933	4.73299	0.0492704	0.171036
miR-3-x	0	0	0	0	0	2	0	0	0	0	0	0.1483	0.01	0.0494333	2.30548	1	1
miR-4009-y	0	0	0	0	0	2	0	0	0	0	0	0.1483	0.01	0.0494333	2.30548	1	1
miR-4073-y	0	0	0	0	0	2	0	0	0	0	0	0.1483	0.01	0.0494333	2.30548	1	1
miR-412-z	0	2	2	0	12	4	0	0.1191	0.1261	0	0.8486	0.2966	0.0817333	0.381733	2.22357	0.678508	0.947348
miR-4160-y	0	0	0	0	2	0	0	0	0	0	0.1414	0	0.01	0.0471333	2.23675	1	1
miR-4293-y	0	0	0	0	0	3	0	0	0	0	0	0.2225	0.01	0.0741667	2.89077	0.70979	0.947348
miR-4301-x	2	0	0	0	0	0	0.1461	0	0	0	0	0	0.0487	0.01	-2.28392	0.502836	0.780365
miR-430-y	0	0	0	0	2	3	0	0	0	0	0.1414	0.2225	0.01	0.1213	3.60051	0.416111	0.720846
miR-431-y	0	0	0	0	3	0	0	0	0	0	0.2122	0	0.01	0.0707333	2.82239	0.710068	0.947348
miR-4328-y	2	0	0	0	0	0	0.1461	0	0	0	0	0	0.0487	0.01	-2.28392	0.50313	0.780365
miR-4332-y	0	0	0	0	2	0	0	0	0	0	0.1414	0	0.01	0.0471333	2.23675	1	1
miR-433-x	0	0	0	0	2	0	0	0	0	0	0.1414	0	0.01	0.0471333	2.23675	1	1
miR-434-x	0	0	0	0	0	2	0	0	0	0	0	0.1483	0.01	0.0494333	2.30548	1	1
miR-4496-y	0	0	0	0	2	0	0	0	0	0	0.1414	0	0.01	0.0471333	2.23675	1	1
miR-449-y	0	0	2	0	0	0	0	0	0.1261	0	0	0	0.0420333	0.01	-2.07153	0.494598	0.780365
miR-4523-x	0	2	0	0	0	0	0	0.1191	0	0	0	0	0.0397	0.01	-1.98914	0.497798	0.780365
miR-4611-y	0	0	0	0	0	3	0	0	0	0	0	0.2225	0.01	0.0741667	2.89077	0.710296	0.947348
miR-462-x	0	0	0	0	0	2	0	0	0	0	0	0.1483	0.01	0.0494333	2.30548	1	1
miR-4653-x	0	0	2	0	0	0	0	0	0.1261	0	0	0	0.0420333	0.01	-2.07153	0.494255	0.780365
miR-466-y	0	0	2	0	0	2	0	0	0.1261	0	0	0.1483	0.0420333	0.0494333	0.23395	0.792233	1
miR-4677-x	0	0	0	0	0	3	0	0	0	0	0	0.2225	0.01	0.0741667	2.89077	0.709863	0.947348
miR-4721-y	0	0	0	0	2	0	0	0	0	0	0.1414	0	0.01	0.0471333	2.23675	1	1
miR-4726-x	0	0	0	0	2	2	0	0	0	0	0.1414	0.1483	0.01	0.0965667	3.27153	0.403654	0.712562
miR-4791-x	0	3	5	0	2	7	0	0.1786	0.3152	0	0.1414	0.5191	0.1646	0.220167	0.419632	0.539726	0.821756
miR-4800-y	0	0	0	0	0	3	0	0	0	0	0	0.2225	0.01	0.0741667	2.89077	0.710069	0.947348
miR-4816-x	0	0	0	0	4	0	0	0	0	0	0.2829	0	0.01	0.0943	3.23726	0.710321	0.947348
miR-4817-x	0	0	0	0	0	2	0	0	0	0	0	0.1483	0.01	0.0494333	2.30548	1	1
miR-4835-x	2	0	0	0	0	0	0.1461	0	0	0	0	0	0.0487	0.01	-2.28392	0.503411	0.780365
miR-4856-y	0	0	0	0	0	3	0	0	0	0	0	0.2225	0.01	0.0741667	2.89077	0.709633	0.947348
miR-4876-y	0	0	0	0	0	2	0	0	0	0	0	0.1483	0.01	0.0494333	2.30548	1	1
miR-495-x	0	0	0	0	0	2	0	0	0	0	0	0.1483	0.01	0.0494333	2.30548	1	1
miR-4968-y	0	0	0	0	0	2	0	0	0	0	0	0.1483	0.01	0.0494333	2.30548	1	1
miR-50-x	0	0	0	0	2	0	0	0	0	0	0.1414	0	0.01	0.0471333	2.23675	1	1
miR-5119-y	0	0	0	0	0	5	0	0	0	0	0	0.3708	0.01	0.1236	3.62761	0.555982	0.830132
miR-5324-x	0	0	0	0	2	0	0	0	0	0	0.1414	0	0.01	0.0471333	2.23675	1	1
miR-5345-y	0	0	0	0	2	0	0	0	0	0	0.1414	0	0.01	0.0471333	2.23675	1	1
miR-5365-y	0	0	0	0	0	2	0	0	0	0	0	0.1483	0.01	0.0494333	2.30548	1	1
miR-5391-x	0	0	0	0	2	0	0	0	0	0	0.1414	0	0.01	0.0471333	2.23675	1	1
miR-539-x	0	0	0	0	2	0	0	0	0	0	0.1414	0	0.01	0.0471333	2.23675	1	1
miR-5433-y	0	0	0	0	2	0	0	0	0	0	0.1414	0	0.01	0.0471333	2.23675	1	1
miR-5435-x	0	0	0	0	2	0	0	0	0	0	0.1414	0	0.01	0.0471333	2.23675	1	1
miR-5442-y	0	0	0	0	2	0	0	0	0	0	0.1414	0	0.01	0.0471333	2.23675	1	1
miR-547-y	0	0	3	0	2	0	0	0	0.1891	0	0.1414	0	0.0630333	0.0471333	-0.419367	0.65147	0.925077
miR-551-y	0	0	0	0	2	0	0	0	0	0	0.1414	0	0.01	0.0471333	2.23675	1	1
miR-5699-x	0	0	0	0	0	2	0	0	0	0	0	0.1483	0.01	0.0494333	2.30548	1	1
miR-571-y	0	0	0	0	3	0	0	0	0	0	0.2122	0	0.01	0.0707333	2.82239	0.709894	0.947348
miR-5885-x	0	0	0	0	0	2	0	0	0	0	0	0.1483	0.01	0.0494333	2.30548	1	1
miR-5917-y	2	0	0	0	0	0	0.1461	0	0	0	0	0	0.0487	0.01	-2.28392	0.503009	0.780365
miR-599-x	0	0	0	0	0	2	0	0	0	0	0	0.1483	0.01	0.0494333	2.30548	1	1
miR-6078-x	0	0	0	0	0	3	0	0	0	0	0	0.2225	0.01	0.0741667	2.89077	0.709204	0.947348
miR-612-x	0	0	0	0	0	2	0	0	0	0	0	0.1483	0.01	0.0494333	2.30548	1	1
miR-6239-y	0	3	0	0	0	0	0	0.1786	0	0	0	0	0.0595333	0.01	-2.5737	0.392501	0.70508
miR-6316-x	0	0	0	0	4	0	0	0	0	0	0.2829	0	0.01	0.0943	3.23726	0.70952	0.947348
miR-632-y	0	0	3	0	0	0	0	0	0.1891	0	0	0	0.0630333	0.01	-2.65611	0.386845	0.702968
miR-6352-x	0	0	2	0	0	0	0	0	0.1261	0	0	0	0.0420333	0.01	-2.07153	0.493914	0.780365
miR-6354-x	0	2	0	0	0	0	0	0.1191	0	0	0	0	0.0397	0.01	-1.98914	0.497233	0.780365
miR-6370-y	0	2	0	0	0	0	0	0.1191	0	0	0	0	0.0397	0.01	-1.98914	0.497327	0.780365
miR-6395-x	0	0	0	0	2	0	0	0	0	0	0.1414	0	0.01	0.0471333	2.23675	1	1
miR-6489-x	0	0	0	0	0	2	0	0	0	0	0	0.1483	0.01	0.0494333	2.30548	1	1
miR-6535-x	2	0	0	0	6	2	0.1461	0	0	0	0.4243	0.1483	0.0487	0.190867	1.97057	0.841722	1
miR-6538-x	0	2	0	0	0	0	0	0.1191	0	0	0	0	0.0397	0.01	-1.98914	0.496955	0.780365
miR-6548-y	0	0	0	0	0	2	0	0	0	0	0	0.1483	0.01	0.0494333	2.30548	1	1
miR-6566-y	0	0	0	0	0	2	0	0	0	0	0	0.1483	0.01	0.0494333	2.30548	1	1
miR-656-x	0	0	0	0	2	2	0	0	0	0	0.1414	0.1483	0.01	0.0965667	3.27153	0.403544	0.712562
miR-6593-y	0	0	2	0	0	0	0	0	0.1261	0	0	0	0.0420333	0.01	-2.07153	0.492831	0.780365
miR-6598-x	2	0	0	0	0	0	0.1461	0	0	0	0	0	0.0487	0.01	-2.28392	0.503323	0.780365
miR-65-x	0	0	0	0	2	0	0	0	0	0	0.1414	0	0.01	0.0471333	2.23675	1	1
miR-660-y	0	0	0	0	0	2	0	0	0	0	0	0.1483	0.01	0.0494333	2.30548	1	1
miR-663-x	0	2	2	0	0	2	0	0.1191	0.1261	0	0	0.1483	0.0817333	0.0494333	-0.72544	0.344221	0.649521
miR-664-x	0	6	2	0	2	2	0	0.3573	0.1261	0	0.1414	0.1483	0.161133	0.0965667	-0.738658	0.144874	0.368054
miR-666-x	0	0	0	0	0	2	0	0	0	0	0	0.1483	0.01	0.0494333	2.30548	1	1
miR-669-x	0	2	0	0	0	0	0	0.1191	0	0	0	0	0.0397	0.01	-1.98914	0.496528	0.780365
miR-6700-y	0	0	0	0	0	2	0	0	0	0	0	0.1483	0.01	0.0494333	2.30548	1	1
miR-6703-y	0	0	0	0	2	0	0	0	0	0	0.1414	0	0.01	0.0471333	2.23675	1	1
miR-670-y	3	2	0	0	0	2	0.2192	0.1191	0	0	0	0.1483	0.112767	0.0494333	-1.18978	0.220091	0.490619
miR-6741-y	0	0	0	0	0	2	0	0	0	0	0	0.1483	0.01	0.0494333	2.30548	1	1
miR-678-y	0	0	0	0	3	0	0	0	0	0	0.2122	0	0.01	0.0707333	2.82239	0.709721	0.947348
miR-6827-y	0	0	0	0	0	2	0	0	0	0	0	0.1483	0.01	0.0494333	2.30548	1	1
miR-6962-y	0	0	2	0	0	0	0	0	0.1261	0	0	0	0.0420333	0.01	-2.07153	0.491753	0.780365
miR-6969-y	2	0	0	0	0	0	0.1461	0	0	0	0	0	0.0487	0.01	-2.28392	0.50392	0.780365
miR-6972-x	0	0	0	0	4	0	0	0	0	0	0.2829	0	0.01	0.0943	3.23726	0.70875	0.947348
miR-6981-x	0	0	0	0	0	2	0	0	0	0	0	0.1483	0.01	0.0494333	2.30548	1	1
miR-6984-x	0	0	0	0	3	0	0	0	0	0	0.2122	0	0.01	0.0707333	2.82239	0.709549	0.947348
miR-698-x	0	0	0	0	2	0	0	0	0	0	0.1414	0	0.01	0.0471333	2.23675	1	1
miR-6991-x	0	0	0	0	0	2	0	0	0	0	0	0.1483	0.01	0.0494333	2.30548	1	1
miR-6998-y	2	0	0	0	0	0	0.1461	0	0	0	0	0	0.0487	0.01	-2.28392	0.504513	0.780365
miR-7003-x	0	0	4	0	0	0	0	0	0.2521	0	0	0	0.0840333	0.01	-3.07096	0.261585	0.559376
miR-7046-x	0	0	0	0	3	2	0	0	0	0	0.2122	0.1483	0.01	0.120167	3.58696	0.412089	0.719901
miR-7087-x	0	0	0	0	0	3	0	0	0	0	0	0.2225	0.01	0.0741667	2.89077	0.708829	0.947348
miR-7107-y	3	0	0	0	0	0	0.2192	0	0	0	0	0	0.0730667	0.01	-2.86921	0.332657	0.634939
miR-7132-x	0	0	0	0	0	2	0	0	0	0	0	0.1483	0.01	0.0494333	2.30548	1	1
miR-7158-x	0	2	0	0	0	0	0	0.1191	0	0	0	0	0.0397	0.01	-1.98914	0.496104	0.780365
miR-7181-y	0	0	0	0	0	2	0	0	0	0	0	0.1483	0.01	0.0494333	2.30548	1	1
miR-725-y	0	0	0	0	0	4	0	0	0	0	0	0.2966	0.01	0.0988667	3.30548	0.558776	0.83157
miR-7277-x	0	0	0	0	0	2	0	0	0	0	0	0.1483	0.01	0.0494333	2.30548	1	1
miR-730-x	2	0	0	0	0	0	0.1461	0	0	0	0	0	0.0487	0.01	-2.28392	0.50432	0.780365
miR-7319-x	0	0	0	0	0	2	0	0	0	0	0	0.1483	0.01	0.0494333	2.30548	1	1
miR-735-y	0	2	0	0	0	0	0	0.1191	0	0	0	0	0.0397	0.01	-1.98914	0.495684	0.780365
miR-7362-y	0	0	0	0	0	2	0	0	0	0	0	0.1483	0.01	0.0494333	2.30548	1	1
miR-7403-x	0	0	0	0	2	0	0	0	0	0	0.1414	0	0.01	0.0471333	2.23675	1	1
miR-7412-y	0	0	0	0	0	4	0	0	0	0	0	0.2966	0.01	0.0988667	3.30548	0.55754	0.831283
miR-7447-x	0	0	0	0	2	0	0	0	0	0	0.1414	0	0.01	0.0471333	2.23675	1	1
miR-7474-x	0	0	0	0	0	2	0	0	0	0	0	0.1483	0.01	0.0494333	2.30548	1	1
miR-7475-y	2	0	0	0	0	0	0.1461	0	0	0	0	0	0.0487	0.01	-2.28392	0.504046	0.780365
miR-7477-x	0	0	2	0	4	4	0	0	0.1261	0	0.2829	0.2966	0.0420333	0.193167	2.20024	0.83231	1
miR-7555-x	0	0	2	0	0	0	0	0	0.1261	0	0	0	0.0420333	0.01	-2.07153	0.49068	0.780365
miR-758-x	0	0	0	0	0	3	0	0	0	0	0	0.2225	0.01	0.0741667	2.89077	0.708429	0.947348
miR-762-y	0	0	3	0	0	4	0	0	0.1891	0	0	0.2966	0.0630333	0.0988667	0.649369	1	1
miR-7667-y	0	0	0	0	0	2	0	0	0	0	0	0.1483	0.01	0.0494333	2.30548	1	1
miR-7684-y	0	0	0	0	2	0	0	0	0	0	0.1414	0	0.01	0.0471333	2.23675	1	1
miR-7845-x	0	0	2	0	0	0	0	0	0.1261	0	0	0	0.0420333	0.01	-2.07153	0.490462	0.780365
miR-7865-x	0	0	0	0	0	2	0	0	0	0	0	0.1483	0.01	0.0494333	2.30548	1	1
miR-78-y	0	0	0	0	2	0	0	0	0	0	0.1414	0	0.01	0.0471333	2.23675	1	1
miR-7957-x	0	0	0	0	0	2	0	0	0	0	0	0.1483	0.01	0.0494333	2.30548	1	1
miR-8109-x	0	0	0	0	0	4	0	0	0	0	0	0.2966	0.01	0.0988667	3.30548	0.556312	0.830132
miR-8117-y	0	0	0	0	0	3	0	0	0	0	0	0.2225	0.01	0.0741667	2.89077	0.708032	0.947348
miR-8264-y	0	0	0	0	2	0	0	0	0	0	0.1414	0	0.01	0.0471333	2.23675	1	1
miR-8489-x	0	2	0	0	0	0	0	0.1191	0	0	0	0	0.0397	0.01	-1.98914	0.495309	0.780365
miR-8507-y	0	0	2	0	0	3	0	0	0.1261	0	0	0.2225	0.0420333	0.0741667	0.819237	1	1
miR-876-y	0	0	0	0	2	11	0	0	0	0	0.1414	0.8157	0.01	0.319033	4.99564	0.0823721	0.25056
miR-8803-y	0	0	0	0	3	0	0	0	0	0	0.2122	0	0.01	0.0707333	2.82239	0.709378	0.947348
miR-8805-y	0	0	0	0	0	2	0	0	0	0	0	0.1483	0.01	0.0494333	2.30548	1	1
miR-8830-x	0	0	0	0	2	0	0	0	0	0	0.1414	0	0.01	0.0471333	2.23675	1	1
miR-8839-x	0	0	0	0	0	2	0	0	0	0	0	0.1483	0.01	0.0494333	2.30548	1	1
miR-8854-y	0	0	0	0	2	0	0	0	0	0	0.1414	0	0.01	0.0471333	2.23675	1	1
miR-8858-y	0	0	0	0	0	3	0	0	0	0	0	0.2225	0.01	0.0741667	2.89077	0.707249	0.947348
miR-885-x	0	0	0	0	0	3	0	0	0	0	0	0.2225	0.01	0.0741667	2.89077	0.707639	0.947348
miR-8917-y	0	0	2	0	0	3	0	0	0.1261	0	0	0.2225	0.0420333	0.0741667	0.819237	1	1
miR-9027-y	0	0	0	0	0	2	0	0	0	0	0	0.1483	0.01	0.0494333	2.30548	1	1
miR-9210-x	0	0	0	0	0	2	0	0	0	0	0	0.1483	0.01	0.0494333	2.30548	1	1
miR-9259-x	0	0	2	0	0	2	0	0	0.1261	0	0	0.1483	0.0420333	0.0494333	0.23395	0.792455	1
miR-9264-y	0	2	0	0	0	0	0	0.1191	0	0	0	0	0.0397	0.01	-1.98914	0.495724	0.780365
miR-9270-x	2	0	3	0	7	2	0.1461	0	0.1891	0	0.495	0.1483	0.111733	0.214433	0.94047	0.751889	0.976918
miR-928-x	0	0	0	0	0	2	0	0	0	0	0	0.1483	0.01	0.0494333	2.30548	1	1
miR-9298-y	0	0	0	0	0	8	0	0	0	0	0	0.5932	0.01	0.197733	4.30548	0.309221	0.607422
novel-m0136-5p	6	8	9	0	2	8	0.4384	0.4763	0.5673	0	0.1414	0.5932	0.494	0.244867	-1.01251	0.00718114	0.0341057
miR-971-x	0	0	0	0	2	12	0	0	0	0	0.1414	0.8899	0.01	0.343767	5.10336	0.08202	0.250326
miR-9771-x	0	0	0	0	0	2	0	0	0	0	0	0.1483	0.01	0.0494333	2.30548	1	1
novel-m0002-3p	0	0	0	0	6	0	0	0	0	0	0.4243	0	0.01	0.141433	3.82205	0.466323	0.763494
novel-m0003-5p	0	2	0	0	0	4	0	0.1191	0	0	0	0.2966	0.0397	0.0988667	1.31635	1	1
novel-m0008-3p	2	0	0	0	2	11	0.1461	0	0	0	0.1414	0.8157	0.0487	0.319033	2.71171	0.528252	0.807471
novel-m0009-3p	0	0	0	0	0	8	0	0	0	0	0	0.5932	0.01	0.197733	4.30548	0.308711	0.607077
novel-m0015-5p	0	2	2	0	2	0	0	0.1191	0.1261	0	0.1414	0	0.0817333	0.0471333	-0.794177	0.341953	0.647256
novel-m0017-3p	0	7	2	0	2	4	0	0.4168	0.1261	0	0.1414	0.2966	0.180967	0.146	-0.309756	0.289222	0.596243
novel-m0020-3p	0	7	2	0	2	4	0	0.4168	0.1261	0	0.1414	0.2966	0.180967	0.146	-0.309756	0.288554	0.596243
novel-m0023-3p	0	0	0	0	6	0	0	0	0	0	0.4243	0	0.01	0.141433	3.82205	0.465409	0.763079
novel-m0024-5p	0	2	0	0	2	15	0	0.1191	0	0	0.1414	1.1123	0.0397	0.4179	3.39595	0.353214	0.661427
novel-m0026-3p	0	0	0	0	6	0	0	0	0	0	0.4243	0	0.01	0.141433	3.82205	0.464409	0.763079
novel-m0037-3p	0	0	0	0	3	5	0	0	0	0	0.2122	0.3708	0.01	0.194333	4.28046	0.199401	0.468619
novel-m0039-5p	0	0	0	0	7	0	0	0	0	0	0.495	0	0.01	0.165	4.04439	0.411676	0.719901
novel-m0042-5p	0	0	3	0	4	0	0	0	0.1891	0	0.2829	0	0.0630333	0.0943	0.581143	0.839927	1
novel-m0049-3p	2	3	2	0	0	6	0.1461	0.1786	0.1261	0	0	0.4449	0.150267	0.1483	-0.0190064	0.366393	0.675248
novel-m0055-5p	0	0	4	0	5	2	0	0	0.2521	0	0.3536	0.1483	0.0840333	0.1673	0.993404	0.867184	1
novel-m0071-5p	2	0	0	0	4	2	0.1461	0	0	0	0.2829	0.1483	0.0487	0.143733	1.5614	1	1
novel-m0072-5p	0	0	0	0	3	3	0	0	0	0	0.2122	0.2225	0.01	0.1449	3.85699	0.294125	0.599657
novel-m0074-5p	0	0	0	0	2	6	0	0	0	0	0.1414	0.4449	0.01	0.195433	4.2886	0.214684	0.485106
novel-m0082-3p	0	0	0	0	2	4	0	0	0	0	0.1414	0.2966	0.01	0.146	3.8679	0.304755	0.601696
novel-m0087-3p	0	0	0	0	6	0	0	0	0	0	0.4243	0	0.01	0.141433	3.82205	0.463246	0.762562
novel-m0088-3p	0	0	4	0	5	3	0	0	0.2521	0	0.3536	0.2225	0.0840333	0.192033	1.19232	1	1
novel-m0090-5p	0	0	0	0	8	2	0	0	0	0	0.5658	0.1483	0.01	0.238033	4.57309	0.152175	0.379708
novel-m0091-3p	0	7	2	0	2	4	0	0.4168	0.1261	0	0.1414	0.2966	0.180967	0.146	-0.309756	0.287927	0.596243
novel-m0093-5p	0	4	0	0	0	5	0	0.2382	0	0	0	0.3708	0.0794	0.1236	0.638468	0.759949	0.982478
miR-28-z	14	2	2	6	0	2	1.0229	0.1191	0.1261	0.4367	0	0.1483	0.4227	0.195	-1.11616	0.0480935	0.16759
novel-m0095-3p	0	0	2	0	6	0	0	0	0.1261	0	0.4243	0	0.0420333	0.141433	1.75052	1	1
novel-m0096-3p	2	3	2	0	0	6	0.1461	0.1786	0.1261	0	0	0.4449	0.150267	0.1483	-0.0190064	0.365814	0.674864
miR-3964-y	7	19	7	0	0	4	0.5115	1.1313	0.4412	0	0	0.2966	0.694667	0.0988667	-2.81276	1.88935e-05	0.000221349
novel-m0102-5p	6	0	0	0	0	0	0.4384	0	0	0	0	0	0.146133	0.01	-3.86921	0.143385	0.366699
novel-m0104-5p	0	0	0	0	3	3	0	0	0	0	0.2122	0.2225	0.01	0.1449	3.85699	0.294035	0.599657
novel-m0109-3p	0	0	4	0	2	0	0	0	0.2521	0	0.1414	0	0.0840333	0.0471333	-0.834214	0.442787	0.74571
novel-m0110-3p	0	0	0	0	6	0	0	0	0	0	0.4243	0	0.01	0.141433	3.82205	0.462285	0.762373
novel-m0112-5p	0	0	0	0	5	2	0	0	0	0	0.3536	0.1483	0.01	0.1673	4.06437	0.290091	0.596243
novel-m0113-3p	0	0	0	0	2	4	0	0	0	0	0.1414	0.2966	0.01	0.146	3.8679	0.304726	0.601696
novel-m0116-3p	3	0	0	0	10	3	0.2192	0	0	0	0.7072	0.2225	0.0730667	0.3099	2.08452	0.781997	1
novel-m0117-3p	2	3	2	0	0	6	0.1461	0.1786	0.1261	0	0	0.4449	0.150267	0.1483	-0.0190064	0.365531	0.674864
novel-m0119-3p	0	2	0	0	4	5	0	0.1191	0	0	0.2829	0.3708	0.0397	0.2179	2.45646	0.696921	0.947348
novel-m0121-5p	0	4	0	0	0	5	0	0.2382	0	0	0	0.3708	0.0794	0.1236	0.638468	0.759737	0.982478
novel-m0123-3p	0	0	0	0	12	3	0	0	0	0	0.8486	0.2225	0.01	0.357033	5.15799	0.0646848	0.206504
novel-m0130-5p	3	0	0	0	3	0	0.2192	0	0	0	0.2122	0	0.0730667	0.0707333	-0.0468231	0.731646	0.959527
novel-m0135-5p	0	0	0	0	7	0	0	0	0	0	0.495	0	0.01	0.165	4.04439	0.410988	0.719525
novel-m0136-3p	4	0	0	0	2	2	0.2923	0	0	0	0.1414	0.1483	0.0974333	0.0965667	-0.0128901	0.553994	0.829926
miR-1247-y	14	13	7	2	0	2	1.0229	0.7741	0.4412	0.1456	0	0.1483	0.746067	0.0979667	-2.92894	1.55956e-06	2.3839e-05
novel-m0144-3p	2	0	0	0	0	4	0.1461	0	0	0	0	0.2966	0.0487	0.0988667	1.02156	1	1
novel-m0145-3p	0	0	0	0	5	7	0	0	0	0	0.3536	0.5191	0.01	0.2909	4.86245	0.0726207	0.229734
novel-m0147-5p	0	0	0	0	3	3	0	0	0	0	0.2122	0.2225	0.01	0.1449	3.85699	0.294896	0.599657
miR-278-y	4	3	3	0	0	3	0.2923	0.1786	0.1891	0	0	0.2225	0.22	0.0741667	-1.56866	0.0369157	0.13511
novel-m0156-3p	2	2	0	0	3	11	0.1461	0.1191	0	0	0.2122	0.8157	0.0884	0.342633	1.95455	0.896175	1
novel-m0156-5p	0	0	0	0	3	3	0	0	0	0	0.2122	0.2225	0.01	0.1449	3.85699	0.295048	0.599657
novel-m0158-5p	0	0	5	0	3	2	0	0	0.3152	0	0.2122	0.1483	0.105067	0.120167	0.193732	0.610243	0.881208
novel-m0159-5p	0	0	2	0	4	0	0	0	0.1261	0	0.2829	0	0.0420333	0.0943	1.16572	1	1
novel-m0170-5p	0	2	0	0	4	0	0	0.1191	0	0	0.2829	0	0.0397	0.0943	1.24812	1	1
miR-57-x	9	5	5	2	0	0	0.6576	0.2977	0.3152	0.1456	0	0	0.4235	0.0485333	-3.12531	0.000166053	0.00146626
novel-m0172-5p	0	0	0	0	2	4	0	0	0	0	0.1414	0.2966	0.01	0.146	3.8679	0.304481	0.601696
novel-m0173-3p	2	0	0	0	2	3	0.1461	0	0	0	0.1414	0.2225	0.0487	0.1213	1.31659	1	1
novel-m0152-5p	3	0	7	0	0	0	0.2192	0	0.4412	0	0	0	0.220133	0.01	-4.46031	0.0175689	0.0711756
novel-m0178-3p	0	0	0	0	2	6	0	0	0	0	0.1414	0.4449	0.01	0.195433	4.2886	0.214208	0.484632
novel-m0181-5p	0	0	0	0	6	0	0	0	0	0	0.4243	0	0.01	0.141433	3.82205	0.461731	0.76215
novel-m0182-3p	0	0	0	0	4	2	0	0	0	0	0.2829	0.1483	0.01	0.143733	3.84532	0.304313	0.601696
novel-m0185-3p	0	0	0	0	6	0	0	0	0	0	0.4243	0	0.01	0.141433	3.82205	0.461084	0.761773
novel-m0190-3p	2	3	2	0	0	6	0.1461	0.1786	0.1261	0	0	0.4449	0.150267	0.1483	-0.0190064	0.364924	0.674798
novel-m0192-3p	2	0	0	0	8	5	0.1461	0	0	0	0.5658	0.3708	0.0487	0.3122	2.68048	0.48622	0.780365
novel-m0198-3p	0	0	0	0	4	3	0	0	0	0	0.2829	0.2225	0.01	0.168467	4.07439	0.275917	0.583597
novel-m0218-5p	2	0	2	0	12	5	0.1461	0	0.1261	0	0.8486	0.3708	0.0907333	0.406467	2.16343	0.592661	0.865208
novel-m0219-3p	2	0	0	0	5	0	0.1461	0	0	0	0.3536	0	0.0487	0.117867	1.27516	1	1
novel-m0225-3p	0	0	0	0	8	0	0	0	0	0	0.5658	0	0.01	0.1886	4.23726	0.320239	0.62301
novel-m0226-5p	0	0	0	0	8	2	0	0	0	0	0.5658	0.1483	0.01	0.238033	4.57309	0.151834	0.379708
novel-m0232-3p	0	0	0	0	6	2	0	0	0	0	0.4243	0.1483	0.01	0.190867	4.25449	0.212025	0.484632
novel-m0235-5p	0	0	3	0	4	0	0	0	0.1891	0	0.2829	0	0.0630333	0.0943	0.581143	0.839712	1
novel-m0246-5p	0	0	0	0	6	0	0	0	0	0	0.4243	0	0.01	0.141433	3.82205	0.460452	0.761773
novel-m0253-3p	0	2	0	0	5	7	0	0.1191	0	0	0.3536	0.5191	0.0397	0.2909	2.87331	0.490416	0.780365
novel-m0256-5p	0	0	0	0	3	5	0	0	0	0	0.2122	0.3708	0.01	0.194333	4.28046	0.198758	0.468072
novel-m0258-5p	0	0	0	0	2	6	0	0	0	0	0.1414	0.4449	0.01	0.195433	4.2886	0.213734	0.484632
novel-m0259-5p	0	0	0	0	5	3	0	0	0	0	0.3536	0.2225	0.01	0.192033	4.26328	0.196503	0.46481
novel-m0266-5p	0	0	0	0	0	6	0	0	0	0	0	0.4449	0.01	0.1483	3.89045	0.435893	0.738161
novel-m0268-3p	0	0	0	0	8	0	0	0	0	0	0.5658	0	0.01	0.1886	4.23726	0.319746	0.622717
novel-m0272-3p	0	0	0	0	0	6	0	0	0	0	0	0.4449	0.01	0.1483	3.89045	0.435031	0.738161
novel-m0273-5p	0	0	0	0	2	6	0	0	0	0	0.1414	0.4449	0.01	0.195433	4.2886	0.213263	0.484632
novel-m0276-3p	3	2	3	0	3	3	0.2192	0.1191	0.1891	0	0.2122	0.2225	0.1758	0.1449	-0.278877	0.12255	0.341266
novel-m0278-3p	0	0	5	0	2	3	0	0	0.3152	0	0.1414	0.2225	0.105067	0.1213	0.207275	0.611372	0.881208
novel-m0278-5p	0	2	2	0	4	6	0	0.1191	0.1261	0	0.2829	0.4449	0.0817333	0.2426	1.56958	1	1
novel-m0279-3p	0	0	5	0	2	3	0	0	0.3152	0	0.1414	0.2225	0.105067	0.1213	0.207275	0.611082	0.881208
novel-m0279-5p	0	2	2	0	4	6	0	0.1191	0.1261	0	0.2829	0.4449	0.0817333	0.2426	1.56958	1	1
novel-m0280-3p	0	0	0	0	6	0	0	0	0	0	0.4243	0	0.01	0.141433	3.82205	0.459824	0.761773
novel-m0284-5p	0	0	0	0	2	4	0	0	0	0	0.1414	0.2966	0.01	0.146	3.8679	0.304642	0.601696
novel-m0285-3p	0	0	5	0	2	3	0	0	0.3152	0	0.1414	0.2225	0.105067	0.1213	0.207275	0.610971	0.881208
novel-m0286-3p	0	0	5	0	2	3	0	0	0.3152	0	0.1414	0.2225	0.105067	0.1213	0.207275	0.610518	0.881208
novel-m0293-3p	3	0	0	0	0	7	0.2192	0	0	0	0	0.5191	0.0730667	0.173033	1.24376	1	1
novel-m0297-3p	0	0	0	0	3	6	0	0	0	0	0.2122	0.4449	0.01	0.219033	4.45308	0.144142	0.366704
novel-m0299-3p	2	3	2	0	0	6	0.1461	0.1786	0.1261	0	0	0.4449	0.150267	0.1483	-0.0190064	0.365036	0.674798
novel-m0301-3p	3	0	0	0	0	7	0.2192	0	0	0	0	0.5191	0.0730667	0.173033	1.24376	1	1
novel-m0302-3p	0	7	2	0	2	4	0	0.4168	0.1261	0	0.1414	0.2966	0.180967	0.146	-0.309756	0.287324	0.596243
novel-m0308-3p	0	0	0	0	2	5	0	0	0	0	0.1414	0.3708	0.01	0.170733	4.09367	0.222955	0.495184
novel-m0310-3p	2	3	2	0	0	6	0.1461	0.1786	0.1261	0	0	0.4449	0.150267	0.1483	-0.0190064	0.364453	0.674798
novel-m0313-5p	0	0	0	0	0	6	0	0	0	0	0	0.4449	0.01	0.1483	3.89045	0.434222	0.738161
novel-m0315-3p	0	0	0	0	2	9	0	0	0	0	0.1414	0.6674	0.01	0.2696	4.75275	0.126706	0.348155
novel-m0316-5p	2	0	2	0	2	2	0.1461	0	0.1261	0	0.1414	0.1483	0.0907333	0.0965667	0.0898926	0.476546	0.775701
novel-m0317-3p	0	0	0	0	0	6	0	0	0	0	0	0.4449	0.01	0.1483	3.89045	0.43288	0.738161
novel-m0318-3p	0	0	0	0	0	6	0	0	0	0	0	0.4449	0.01	0.1483	3.89045	0.432716	0.738161
novel-m0319-5p	0	0	0	0	2	4	0	0	0	0	0.1414	0.2966	0.01	0.146	3.8679	0.303987	0.601696
novel-m0325-3p	2	3	2	0	0	6	0.1461	0.1786	0.1261	0	0	0.4449	0.150267	0.1483	-0.0190064	0.363712	0.674798
novel-m0326-3p	0	0	0	0	2	9	0	0	0	0	0.1414	0.6674	0.01	0.2696	4.75275	0.126463	0.348155
novel-m0327-5p	0	0	0	0	2	4	0	0	0	0	0.1414	0.2966	0.01	0.146	3.8679	0.30403	0.601696
novel-m0328-3p	0	0	0	0	0	6	0	0	0	0	0	0.4449	0.01	0.1483	3.89045	0.431871	0.738161
novel-m0340-3p	0	0	0	0	3	3	0	0	0	0	0.2122	0.2225	0.01	0.1449	3.85699	0.294592	0.599657
novel-m0346-3p	0	0	0	0	3	3	0	0	0	0	0.2122	0.2225	0.01	0.1449	3.85699	0.293932	0.599657
novel-m0347-3p	0	6	0	0	0	3	0	0.3573	0	0	0	0.2225	0.1191	0.0741667	-0.683331	0.396745	0.709615
novel-m0348-5p	4	2	0	0	2	6	0.2923	0.1191	0	0	0.1414	0.4449	0.137133	0.195433	0.511097	0.579533	0.851512
novel-m0354-3p	0	0	3	0	3	0	0	0	0.1891	0	0.2122	0	0.0630333	0.0707333	0.166275	0.84287	1
novel-m0362-3p	0	7	2	0	2	4	0	0.4168	0.1261	0	0.1414	0.2966	0.180967	0.146	-0.309756	0.286421	0.596243
novel-m0365-5p	0	0	0	0	6	0	0	0	0	0	0.4243	0	0.01	0.141433	3.82205	0.459201	0.761773
novel-m0366-3p	0	0	0	0	3	3	0	0	0	0	0.2122	0.2225	0.01	0.1449	3.85699	0.293291	0.599657
novel-m0367-5p	0	0	6	0	0	2	0	0	0.3782	0	0	0.1483	0.126067	0.0494333	-1.35063	0.251291	0.544017
novel-m0386-3p	0	3	0	0	0	3	0	0.1786	0	0	0	0.2225	0.0595333	0.0741667	0.317073	0.730265	0.958407
novel-m0394-3p	3	0	2	0	7	0	0.2192	0	0.1261	0	0.495	0	0.1151	0.165	0.519578	0.667979	0.939717
novel-m0396-3p	0	0	0	0	2	5	0	0	0	0	0.1414	0.3708	0.01	0.170733	4.09367	0.222613	0.495029
novel-m0397-5p	0	0	0	0	6	5	0	0	0	0	0.4243	0.3708	0.01	0.265033	4.7281	0.0969984	0.285519
novel-m0399-3p	0	0	0	0	6	0	0	0	0	0	0.4243	0	0.01	0.141433	3.82205	0.458583	0.761773
novel-m0401-3p	2	0	2	0	2	6	0.1461	0	0.1261	0	0.1414	0.4449	0.0907333	0.195433	1.10697	1	1
novel-m0404-5p	0	0	5	0	17	3	0	0	0.3152	0	1.2022	0.2225	0.105067	0.4749	2.17632	0.686998	0.947348
novel-m0410-3p	0	0	0	0	6	0	0	0	0	0	0.4243	0	0.01	0.141433	3.82205	0.45801	0.761773
novel-m0424-5p	2	0	0	0	5	2	0.1461	0	0	0	0.3536	0.1483	0.0487	0.1673	1.78044	1	1
novel-m0427-3p	0	20	4	0	2	11	0	1.1909	0.2521	0	0.1414	0.8157	0.481	0.319033	-0.59233	0.116584	0.329807
novel-m0428-5p	0	3	0	0	4	0	0	0.1786	0	0	0.2829	0	0.0595333	0.0943	0.66356	0.721329	0.952561
novel-m0433-5p	0	0	0	0	3	5	0	0	0	0	0.2122	0.3708	0.01	0.194333	4.28046	0.198065	0.467559
novel-m0435-3p	0	3	0	0	0	6	0	0.1786	0	0	0	0.4449	0.0595333	0.1483	1.31675	1	1
novel-m0438-3p	0	3	0	0	0	6	0	0.1786	0	0	0	0.4449	0.0595333	0.1483	1.31675	1	1
novel-m0446-3p	0	0	0	0	0	6	0	0	0	0	0	0.4449	0.01	0.1483	3.89045	0.431498	0.738161
novel-m0448-5p	2	2	0	0	0	2	0.1461	0.1191	0	0	0	0.1483	0.0884	0.0494333	-0.838562	0.352625	0.661264
novel-m0452-3p	0	2	0	0	5	5	0	0.1191	0	0	0.3536	0.3708	0.0397	0.241467	2.60461	0.694243	0.947348
novel-m0454-3p	0	0	0	0	4	2	0	0	0	0	0.2829	0.1483	0.01	0.143733	3.84532	0.304432	0.601696
novel-m0455-3p	0	0	0	0	0	6	0	0	0	0	0	0.4449	0.01	0.1483	3.89045	0.430518	0.737394
novel-m0456-3p	0	0	0	0	0	6	0	0	0	0	0	0.4449	0.01	0.1483	3.89045	0.430188	0.737394
novel-m0457-3p	0	0	2	0	0	7	0	0	0.1261	0	0	0.5191	0.0420333	0.173033	2.04144	0.870255	1
novel-m0458-3p	7	0	0	0	0	0	0.5115	0	0	0	0	0	0.1705	0.01	-4.0917	0.0966167	0.285302
novel-m0461-3p	0	0	0	0	6	0	0	0	0	0	0.4243	0	0.01	0.141433	3.82205	0.4575	0.761773
novel-m0462-3p	0	2	0	0	3	3	0	0.1191	0	0	0.2122	0.2225	0.0397	0.1449	1.86785	1	1
novel-m0462-5p	2	3	4	0	11	0	0.1461	0.1786	0.2521	0	0.7779	0	0.192267	0.2593	0.431514	0.51598	0.791819
novel-m0464-3p	0	0	0	0	4	3	0	0	0	0	0.2829	0.2225	0.01	0.168467	4.07439	0.275718	0.583597
novel-m0465-5p	0	0	0	0	4	4	0	0	0	0	0.2829	0.2966	0.01	0.193167	4.27177	0.192984	0.458273
novel-m0475-3p	2	3	2	0	0	6	0.1461	0.1786	0.1261	0	0	0.4449	0.150267	0.1483	-0.0190064	0.362982	0.674798
novel-m0478-3p	0	7	2	0	2	4	0	0.4168	0.1261	0	0.1414	0.2966	0.180967	0.146	-0.309756	0.286015	0.596243
novel-m0479-3p	0	0	0	0	6	0	0	0	0	0	0.4243	0	0.01	0.141433	3.82205	0.456332	0.761773
novel-m0486-5p	0	0	3	0	4	0	0	0	0.1891	0	0.2829	0	0.0630333	0.0943	0.581143	0.839499	1
novel-m0491-3p	0	2	0	0	0	5	0	0.1191	0	0	0	0.3708	0.0397	0.1236	1.63847	1	1
novel-m0496-5p	3	0	0	0	3	2	0.2192	0	0	0	0.2122	0.1483	0.0730667	0.120167	0.717751	0.846362	1
novel-m0497-5p	0	0	0	0	7	0	0	0	0	0	0.495	0	0.01	0.165	4.04439	0.4105	0.719525
novel-m0499-5p	0	0	5	0	17	3	0	0	0.3152	0	1.2022	0.2225	0.105067	0.4749	2.17632	0.686893	0.947348
novel-m0507-3p	0	0	2	0	2	5	0	0	0.1261	0	0.1414	0.3708	0.0420333	0.170733	2.02214	1	1
novel-m0511-3p	2	3	2	0	0	6	0.1461	0.1786	0.1261	0	0	0.4449	0.150267	0.1483	-0.0190064	0.364096	0.674798
novel-m0512-3p	0	0	0	0	6	0	0	0	0	0	0.4243	0	0.01	0.141433	3.82205	0.455949	0.761773
novel-m0536-5p	0	0	0	0	5	4	0	0	0	0	0.3536	0.2966	0.01	0.216733	4.43785	0.135759	0.36369
novel-m0541-5p	0	0	5	0	17	3	0	0	0.3152	0	1.2022	0.2225	0.105067	0.4749	2.17632	0.686331	0.947348
novel-m0545-5p	0	0	0	0	2	4	0	0	0	0	0.1414	0.2966	0.01	0.146	3.8679	0.30355	0.601696
novel-m0546-5p	0	0	0	0	2	4	0	0	0	0	0.1414	0.2966	0.01	0.146	3.8679	0.302922	0.601696
novel-m0549-3p	4	0	0	0	2	0	0.2923	0	0	0	0.1414	0	0.0974333	0.0471333	-1.04767	0.452091	0.757754
novel-m0557-3p	0	0	0	0	6	0	0	0	0	0	0.4243	0	0.01	0.141433	3.82205	0.454885	0.76121
oar-miR-1193-3p	0	0	0	0	3	3	0	0	0	0	0.2122	0.2225	0.01	0.1449	3.85699	0.294784	0.599657
oar-miR-1193-5p	0	0	0	0	4	2	0	0	0	0	0.2829	0.1483	0.01	0.143733	3.84532	0.303636	0.601696
oar-miR-1197-5p	0	0	0	0	0	2	0	0	0	0	0	0.1483	0.01	0.0494333	2.30548	1	1
oar-miR-329a-5p	0	0	0	0	3	0	0	0	0	0	0.2122	0	0.01	0.0707333	2.82239	0.713505	0.947348
oar-miR-655-5p	0	2	0	0	0	0	0	0.1191	0	0	0	0	0.0397	0.01	-1.98914	0.496512	0.780365

## Sheet: Table 2
Table 2: Differentially expressed miRNA between lamb and adult groups
id	Adult_1	Adult_2	Adult_3	Lamb_1	Lamb_2	Lamb_3	Adult_1_TPM	Adult_2_TPM	Adult_3_TPM	Lamb_1_TPM	Lamb_2_TPM	Lamb_3_TPM	control_mean	treat_mean	log2(fc)	PValue	FDR
miR-145-x	271536	505126	337525	130624	100752	85197	19840	30076.7	21275	9506.86	7125.14	6317.78	23730.6	7649.92	-1.63323	3.43111e-25	1.0402e-22
miR-144-y	2668	5365	5460	40336	42683	189884	194.94	319.448	344.156	2935.67	3018.52	14080.8	286.182	6678.34	4.54449	3.79336e-09	9.3245e-08
miR-451-x	5431	12233	9695	32704	37667	131374	396.821	728.39	611.098	2380.21	2663.79	9742.03	578.77	4928.68	3.09014	0.000427572	0.00332763
miR-450-x	11397	10943	10769	51425	62210	48561	832.733	651.579	678.794	3742.73	4399.47	3601.04	721.036	3914.41	2.44065	6.41533e-06	9.04612e-05
miR-486-x	2868	6963	5678	22325	22199	93624	209.553	414.598	357.897	1624.82	1569.9	6942.68	327.349	3379.14	3.36775	0.00012217	0.00111113
miR-424-x	6781	6886	7003	33481	49732	33042	495.461	410.013	441.415	2436.76	3517.03	2450.23	448.963	2801.34	2.64145	3.13843e-07	5.33533e-06
miR-202-x	4236	5252	5188	29800	48859	33261	309.507	312.72	327.011	2168.85	3455.29	2466.47	316.413	2696.87	3.09141	1.92716e-11	7.79001e-10
oar-miR-10a	22585	133916	68029	18854	22560	24486	1650.2	7973.76	4288.02	1372.2	1595.43	1815.76	4637.33	1594.46	-1.54022	2.29961e-11	9.09345e-10
oar-miR-3958-3p	5702	6162	6260	15082	24741	22181	416.622	366.904	394.582	1097.67	1749.67	1644.83	392.703	1497.39	1.93094	0.0471224	0.164838
oar-miR-409-3p	2847	3319	2952	18262	22387	20819	208.019	197.623	186.071	1329.11	1583.2	1543.83	197.238	1485.38	2.91283	5.88303e-11	2.0191e-09
miR-503-x	1584	2245	2352	17193	24598	17745	115.737	133.674	148.252	1251.31	1739.56	1315.88	132.554	1435.58	3.43698	2.93824e-16	2.81298e-14
miR-31-x	5205	4933	5864	19860	24397	14841	380.308	293.726	369.621	1445.42	1725.35	1100.53	347.885	1423.77	2.03303	0.0153338	0.0632476
miR-136-y	5082	4527	6068	13742	18613	22471	371.321	269.551	382.48	1000.15	1316.3	1666.34	341.117	1327.6	1.96047	0.0388093	0.140626
miR-2478-y	3093	3710	4631	14508	14079	23614	225.993	220.905	291.902	1055.9	995.661	1751.09	246.267	1267.55	2.36375	0.00069949	0.00513053
oar-miR-494-3p	3024	3143	2849	14289	16223	13145	220.952	187.144	179.579	1039.96	1147.28	974.767	195.891	1054	2.42775	1.63629e-05	0.000198427
oar-miR-409-5p	3720	4045	3906	11646	15439	12807	271.805	240.851	246.204	847.6	1091.84	949.702	252.954	963.047	1.92873	0.0318597	0.118049
oar-miR-379-5p	3647	3497	3828	11477	13625	14285	266.472	208.222	241.287	835.3	963.554	1059.3	238.66	952.719	1.99709	0.0143076	0.0599668
miR-15-x	2745	3230	2917	10846	12441	12715	200.566	192.324	183.865	789.375	879.822	942.88	192.252	870.692	2.17917	0.00124703	0.00843251
miR-484-x	2592	3088	3512	10466	12767	11970	189.387	183.869	221.369	761.719	902.877	887.635	198.208	850.743	2.10171	0.0037488	0.0205394
oar-miR-16b	2441	3078	2352	8850	9190	11695	178.354	183.273	148.252	644.106	649.913	867.242	169.96	720.42	2.08365	0.0144927	0.0606026
miR-542-y	1438	1504	1665	8233	10016	9495	105.069	89.5527	104.949	599.2	708.327	704.101	99.8568	670.543	2.7474	3.25241e-08	6.96015e-07
oar-miR-411a-3p	1584	1512	1700	5975	9254	9185	115.737	90.029	107.155	434.862	654.439	681.113	104.307	590.138	2.50022	3.70057e-05	0.000405502
miR-144-x	311	597	570	4565	3737	14171	22.7235	35.5472	35.9284	332.242	264.279	1050.85	31.3997	549.124	4.12831	1.1367e-08	2.58457e-07
miR-128-y	1882	1868	1985	7268	7871	7313	137.51	111.226	125.119	528.967	556.634	542.295	124.619	542.632	2.12246	0.00394006	0.021458
miR-3968-y	1358	1443	1816	6098	5724	8940	99.2236	85.9206	114.467	443.814	404.799	662.945	99.8703	503.853	2.33488	0.00103737	0.00720219
oar-miR-493-5p	1247	1273	1169	4832	6534	7158	91.1133	75.7983	73.6847	351.675	462.082	530.801	80.1988	448.186	2.48244	4.89011e-05	0.000526338
oar-miR-493-3p	805	753	877	5571	6089	6146	58.8181	44.8359	55.2793	405.459	430.612	455.756	52.9778	430.609	3.02292	4.62305e-11	1.68186e-09
oar-miR-370-3p	1184	1070	1197	6302	5748	5506	86.5101	63.711	75.4496	458.661	406.496	408.297	75.2236	424.485	2.49646	1.65717e-05	0.000199629
oar-miR-380-3p	1068	933	1092	4718	5346	6058	78.0345	55.5536	68.8312	343.377	378.067	449.231	67.4731	390.225	2.53192	1.00134e-05	0.000131988
miR-148-x	1229	1474	1561	5308	6092	4571	89.7981	87.7664	98.3934	386.318	430.824	338.962	91.986	385.368	2.06675	0.0110387	0.0480367
oar-miR-3959-5p	1269	1131	1206	4317	5066	5178	92.7207	67.3432	76.0169	314.193	358.265	383.974	78.6936	352.144	2.16185	0.00304139	0.0168667
miR-296-y	908	1067	1077	4713	5316	4063	66.3439	63.5324	67.8858	343.014	375.945	301.291	65.9207	340.083	2.36709	0.000148486	0.00133052
miR-1260-x	727	1173	1525	3377	3506	6517	53.119	69.844	96.1242	245.779	247.943	483.268	73.0291	325.663	2.15684	0.0346315	0.127006
oar-miR-17-5p	681	1198	997	4671	4721	3880	49.7579	71.3325	62.8432	339.957	333.867	287.721	61.3112	320.515	2.38617	0.000619769	0.00463934
oar-miR-106b	1042	1096	1257	3542	3822	4739	76.1348	65.2591	79.2316	257.788	270.29	351.42	73.5418	293.166	1.99508	0.0275381	0.105387
miR-1307-y	828	1201	1174	4207	4192	3731	60.4986	71.5112	73.9999	306.187	296.457	276.672	68.6699	293.105	2.09367	0.0107754	0.0472298
miR-7-x	572	645	490	4455	4032	3160	41.7937	38.4052	30.8858	324.236	285.141	234.33	37.0282	281.236	2.92508	5.7901e-08	1.17024e-06
miR-6519-y	745	979	940	2755	5016	3800	54.4342	58.2926	59.2503	200.51	354.729	281.789	57.3257	279.009	2.28306	0.00206409	0.0125993
miR-10-x	7340	18109	9279	3782	3894	3287	536.304	1078.26	584.876	275.255	275.382	243.747	733.148	264.795	-1.46923	3.16906e-19	7.20566e-17
miR-424-y	421	434	504	2363	4447	3300	30.7608	25.8417	31.7683	171.98	314.49	244.711	29.4569	243.727	3.04859	3.3169e-09	8.4978e-08
oar-miR-665-5p	132	153	277	2270	3309	3855	9.6447	9.1101	17.4599	165.211	234.011	285.867	12.0716	228.363	4.24165	1.00675e-17	1.40867e-15
miR-758-y	528	497	610	2669	3196	2644	38.5788	29.5929	38.4497	194.251	226.02	196.066	35.5405	205.445	2.53122	6.39886e-06	9.04612e-05
oar-miR-382-5p	557	639	627	2378	3008	2980	40.6978	38.048	39.5212	173.072	212.725	220.982	39.4223	202.259	2.35912	0.000160815	0.00142694
miR-769-x	630	502	644	3455	2511	2371	46.0316	29.8906	40.5928	251.456	177.577	175.821	38.8383	201.618	2.37607	0.000625785	0.00464985
miR-10955-y	345	323	491	1646	2259	4297	25.2078	19.2324	30.9488	119.796	159.756	318.644	25.1297	199.399	2.98819	9.32356e-06	0.000123792
miR-210-z	376	331	427	2634	3210	1850	27.4728	19.7087	26.9148	191.703	227.01	137.187	24.6988	185.3	2.90735	1.06603e-07	2.04118e-06
oar-miR-432	306	393	331	1733	2253	2380	22.3582	23.4004	20.8637	126.128	159.331	176.489	22.2074	153.983	2.79365	1.95686e-07	3.52429e-06
miR-744-x	365	586	539	2068	2558	1734	26.6691	34.8922	33.9744	150.51	180.901	128.585	31.8452	153.332	2.26751	0.00273378	0.0157397
miR-130-x	283	482	367	2238	2270	1727	20.6777	28.6997	23.1328	162.882	160.534	128.066	24.1701	150.494	2.63841	2.24979e-05	0.000252615
oar-miR-3959-3p	184	236	269	1590	2147	1903	13.4441	14.0522	16.9557	115.721	151.835	141.117	14.8173	136.224	3.20062	1.03646e-11	4.48885e-10
novel-m0498-3p	438	501	476	1813	2407	1433	32.0029	29.8311	30.0034	131.951	170.222	106.264	30.6125	136.146	2.15296	0.00797	0.0372685
miR-2779-z	288	299	401	1247	1439	2852	21.043	17.8034	25.2759	90.757	101.766	211.49	21.3741	134.671	2.6555	0.000291428	0.00237716
oar-miR-665-3p	167	143	211	1653	2020	1849	12.202	8.5147	13.2998	120.306	142.854	137.113	11.3388	133.424	3.55667	8.88165e-16	7.6932e-14
oar-miR-329b-3p	472	406	525	1524	1718	2035	34.4871	24.1745	33.0919	110.917	121.496	150.905	30.5845	127.773	2.06271	0.0150774	0.062616
miR-299-y	327	340	367	1614	1809	1764	23.8926	20.2446	23.1328	117.467	127.932	130.809	22.4233	125.403	2.4835	1.78298e-05	0.000211976
oar-miR-410-3p	233	252	303	1267	1724	2176	17.0244	15.0048	19.0988	92.2127	121.921	161.361	17.0427	125.165	2.87661	2.40971e-07	4.17453e-06
miR-335-y	415	365	389	1375	2008	1716	30.3224	21.7332	24.5196	100.073	142.005	127.25	25.5251	123.109	2.26995	0.00126293	0.0085084
miR-2344-y	79	76	78	1672	1967	1411	5.7722	4.5253	4.9165	121.689	139.105	104.633	5.07133	121.809	4.58611	1.96522e-29	1.78736e-26
miR-9993-y	284	246	464	1096	1141	2548	20.7507	14.6476	29.247	79.7672	80.691	188.947	21.5484	116.468	2.43428	0.00659925	0.0318409
miR-32-x	310	543	464	1341	1796	1539	22.6505	32.3319	29.247	97.5984	127.012	114.124	28.0765	112.912	2.00776	0.0472914	0.165112
miR-7550-x	256	274	376	961	1121	2440	18.7049	16.3148	23.7001	69.9419	79.2767	180.938	19.5733	110.052	2.49123	0.00325342	0.0179333
oar-miR-495-3p	295	330	226	1214	1552	1679	21.5545	19.6492	14.2453	88.3553	109.757	124.506	18.483	107.539	2.54059	8.99754e-05	0.000856886
miR-127-x	397	403	446	1147	1500	1691	29.0072	23.9958	28.1124	83.479	106.079	125.396	27.0385	104.985	1.9571	0.0483404	0.168129
oar-miR-323c	154	179	220	1041	1709	1586	11.2522	10.6582	13.8671	75.7643	120.86	117.61	11.9258	104.745	3.13471	8.37508e-10	2.34373e-08
miR-106-x	256	388	309	1486	1503	1287	18.7049	23.1027	19.477	108.151	106.291	95.4374	20.4282	103.293	2.33812	0.000832394	0.00598206
oar-miR-543-3p	188	198	221	1131	1479	1550	13.7364	11.7895	13.9301	82.3145	104.594	114.94	13.152	100.616	2.93551	5.03779e-09	1.22183e-07
miR-542-x	288	275	296	1154	1689	1293	21.043	16.3743	18.6576	83.9885	119.445	95.8823	18.6916	99.7721	2.41624	0.000131388	0.00118903
oar-miR-487b-3p	284	297	312	978	1475	1565	20.7507	17.6843	19.6661	71.1791	104.311	116.052	19.367	97.181	2.32707	0.00093639	0.00655113
miR-202-y	187	171	132	935	1509	1030	13.6633	10.1819	8.3203	68.0496	106.716	76.3796	10.7218	83.715	2.96494	2.34314e-07	4.13658e-06
miR-29-y	3084	3356	3558	1369	1054	1016	225.335	199.826	224.269	99.6362	74.5384	75.3414	216.477	83.172	-1.38004	1.28447e-25	4.67289e-23
oar-miR-655-3p	226	233	234	974	1093	1353	16.5129	13.8735	14.7496	70.888	77.2965	100.332	15.0453	82.8387	2.46099	9.14064e-05	0.00086598
oar-miR-379-3p	258	261	263	835	1209	1323	18.851	15.5407	16.5775	60.7716	85.5	98.107	16.9897	81.4595	2.26142	0.00224636	0.0134856
oar-miR-539-3p	259	177	205	956	1091	1257	18.9241	10.5391	12.9216	69.578	77.1551	93.2127	14.1283	79.9819	2.50109	0.000136842	0.00123225
oar-miR-382-3p	192	207	253	891	1082	1307	14.0287	12.3254	15.9472	64.8473	76.5186	96.9205	14.1004	79.4288	2.49392	7.62947e-05	0.000742139
oar-miR-369-3p	185	215	218	860	955	1430	13.5172	12.8017	13.741	62.5911	67.5372	106.042	13.3533	78.7233	2.55959	0.000101726	0.000944082
oar-miR-154b-5p	282	260	265	802	1222	1192	20.6046	15.4812	16.7036	58.3698	86.4193	88.3927	17.5965	77.7273	2.14314	0.00879371	0.0399731
oar-miR-758-3p	115	88	142	927	1175	1059	8.4026	5.2398	8.9506	67.4673	83.0955	78.5301	7.531	76.3643	3.34198	9.07728e-12	4.23374e-10
miR-11202-x	193	191	268	636	800	1680	14.1017	11.3727	16.8926	46.2883	56.5757	124.58	14.1223	75.8148	2.4245	0.00668078	0.032149
miR-1983-y	121	130	122	919	1176	1030	8.841	7.7406	7.6899	66.8851	83.1662	76.3796	8.0905	75.477	3.22174	9.7649e-12	4.33228e-10
novel-m0070-3p	200	258	278	1043	1099	786	14.6132	15.3621	17.523	75.9099	77.7208	58.2858	15.8328	70.6388	2.15755	0.0080164	0.0373893
miR-9277-y	170	176	233	686	658	1464	12.4212	10.4796	14.6865	49.9273	46.5335	108.563	12.5291	68.3412	2.44747	0.0038108	0.0208163
miR-1296-x	214	252	270	942	998	855	15.6361	15.0048	17.0187	68.5591	70.5781	63.4025	15.8865	67.5132	2.08737	0.0110324	0.0480367
miR-282-x	151	148	111	753	1178	850	11.033	8.8124	6.9966	54.8036	83.3077	63.0317	8.94733	67.0477	2.90566	5.98015e-07	9.62645e-06
oar-miR-323a-3p	139	123	128	685	1000	849	10.1562	7.3238	8.0681	49.8545	70.7196	62.9575	8.51603	61.1772	2.84474	2.65878e-07	4.56257e-06
oar-miR-485-3p	71	96	99	764	764	985	5.1877	5.7161	6.2402	55.6042	54.0298	73.0426	5.71467	60.8922	3.41352	9.71915e-12	4.33228e-10
oar-miR-381-3p	82	88	83	771	850	812	5.9914	5.2398	5.2317	56.1136	60.1116	60.2138	5.48763	58.813	3.42188	3.50907e-13	2.20104e-11
oar-miR-376c-3p	78	94	101	745	834	836	5.6991	5.597	6.3663	54.2213	58.9801	61.9935	5.88747	58.3983	3.31021	6.09924e-12	2.99852e-10
oar-miR-487a-3p	58	84	70	562	904	827	4.2378	5.0016	4.4123	40.9025	63.9305	61.3261	4.55057	55.3864	3.60541	1.15321e-12	6.35661e-11
oar-miR-376e-3p	119	109	108	553	748	719	8.6949	6.4902	6.8075	40.2475	52.8983	53.3174	7.33087	48.8211	2.73545	2.75065e-06	4.10118e-05
miR-17-x	104	138	113	729	705	583	7.5989	8.2169	7.1226	53.0568	49.8573	43.2323	7.64613	48.7155	2.67158	1.46498e-05	0.000180054
miR-6529-x	171	199	185	584	747	677	12.4943	11.8491	11.661	42.5037	52.8275	50.2029	12.0015	48.5114	2.01511	0.0311798	0.115984
miR-18-x	93	107	92	625	620	702	6.7951	6.3711	5.799	45.4877	43.8461	52.0568	6.32173	47.1302	2.89826	1.56972e-07	2.88416e-06
oar-miR-1197-3p	98	80	132	505	738	700	7.1605	4.7634	8.3203	36.7541	52.1911	51.9085	6.74807	46.9512	2.79862	4.11246e-06	6.08176e-05
miR-221-x	1383	1782	1621	560	668	614	101.05	106.106	102.175	40.757	47.2407	45.5311	103.11	44.5096	-1.212	1.37155e-26	6.23711e-24
oar-miR-154a-3p	49	47	83	446	658	659	3.5802	2.7985	5.2317	32.46	46.5335	48.8681	3.87013	42.6205	3.46109	1.92898e-10	5.84801e-09
oar-miR-412-3p	126	116	117	465	690	603	9.2063	6.907	7.3748	33.8428	48.7965	44.7154	7.82937	42.4516	2.43885	0.000348314	0.00279112
miR-322-x	122	93	143	514	638	560	8.9141	5.5375	9.0136	37.4091	45.1191	41.5268	7.82173	41.3517	2.40239	0.000602435	0.00452822
oar-miR-433-3p	104	86	89	457	587	608	7.5989	5.1207	5.6099	33.2606	41.5124	45.0862	6.10983	39.9531	2.7091	9.05167e-06	0.000121066
miR-503-y	99	84	63	468	731	458	7.2335	5.0016	3.971	34.0612	51.696	33.963	5.40203	39.9067	2.88506	6.98534e-06	9.69949e-05
miR-665-y	94	53	66	477	611	502	6.8682	3.1558	4.1601	34.7162	43.2097	37.2258	4.72803	38.3839	3.02119	4.56301e-07	7.47758e-06
miR-1306-x	82	104	127	461	478	479	5.9914	6.1925	8.0051	33.5517	33.804	35.5202	6.72967	34.292	2.34926	0.00116074	0.00793756
novel-m0392-3p	42	55	53	332	556	513	3.0688	3.2749	3.3407	24.1631	39.3201	38.0415	3.22813	33.8416	3.39002	3.90314e-10	1.14513e-08
miR-15-y	69	60	74	450	402	529	5.0416	3.5726	4.6644	32.7511	28.4293	39.228	4.4262	33.4695	2.91871	4.02467e-07	6.7164e-06
oar-miR-369-5p	112	90	101	340	514	514	8.1834	5.3589	6.3663	24.7453	36.3499	38.1156	6.6362	33.0703	2.31711	0.00274444	0.0157481
miR-190-x	56	65	60	429	516	409	4.0917	3.8703	3.7819	31.2228	36.4913	30.3294	3.91463	32.6812	3.06151	9.3806e-09	2.21601e-07
oar-miR-29b	1147	1320	1367	357	435	426	83.8067	78.5968	86.1651	25.9826	30.763	31.59	82.8562	29.4452	-1.49258	3.99424e-31	7.26552e-28
oar-miR-376b-3p	53	71	57	289	435	457	3.8725	4.2276	3.5928	21.0335	30.763	33.8888	3.89763	28.5618	2.87341	4.93658e-06	7.18371e-05
oar-miR-3957-3p	97	76	128	343	375	436	7.0874	4.5253	8.0681	24.9636	26.5198	32.3315	6.56027	27.9383	2.09042	0.0268804	0.103373
oar-miR-541-5p	46	54	73	376	421	355	3.361	3.2153	4.6014	27.3654	29.7729	26.325	3.7259	27.8211	2.90052	9.12448e-07	1.44325e-05
miR-153-y	24	33	31	231	537	359	1.7536	1.9649	1.954	16.8123	37.9764	26.6216	1.89083	27.1368	3.84315	1.1806e-10	3.83485e-09
miR-33-x	68	87	114	283	444	396	4.9685	5.1802	7.1857	20.5968	31.3995	29.3654	5.77813	27.1206	2.23071	0.00956462	0.0428523
miR-2285-x	96	94	104	344	420	335	7.0143	5.597	6.5554	25.0364	29.7022	24.8419	6.3889	26.5268	2.05381	0.0256639	0.0991138
miR-760-y	82	81	124	323	349	382	5.9914	4.823	7.816	23.508	24.6811	28.3272	6.21013	25.5054	2.03811	0.0394409	0.142347
miR-31-y	79	70	105	297	472	289	5.7722	4.168	6.6184	21.6158	33.3796	21.4308	5.51953	25.4754	2.20649	0.013687	0.0578993
oar-miR-1185-3p	29	13	19	267	347	391	2.1189	0.7741	1.1976	19.4323	24.5397	28.9946	1.36353	24.3222	4.15685	1.6518e-12	8.83715e-11
miR-450-y	60	48	49	301	385	305	4.384	2.8581	3.0886	21.9069	27.227	22.6173	3.44357	23.9171	2.79606	8.41645e-06	0.00011425
miR-4286-z	48	47	65	224	277	467	3.5072	2.7985	4.0971	16.3028	19.5893	34.6304	3.4676	23.5075	2.76111	0.000250172	0.00209706
miR-6123-x	96	55	90	254	335	346	7.0143	3.2749	5.6729	18.4862	23.6911	25.6576	5.3207	22.6116	2.08738	0.043289	0.153892
miR-483-y	36	37	31	235	306	379	2.6304	2.2031	1.954	17.1034	21.6402	28.1047	2.2625	22.2828	3.29994	4.35677e-08	9.00564e-07
miR-2387-x	46	43	70	253	324	232	3.361	2.5603	4.4123	18.4134	22.9131	17.2039	3.44453	19.5101	2.50184	0.0009335	0.00655113
novel-m0192-5p	68	28	51	192	294	278	4.9685	1.6672	3.2146	13.9738	20.7916	20.6151	3.28343	18.4602	2.49114	0.00577479	0.02926
miR-656-y	40	43	31	164	244	291	2.9226	2.5603	1.954	11.936	17.2556	21.5791	2.47897	16.9236	2.77122	0.000246248	0.00209311
miR-9226-x	36	41	65	216	224	257	2.6304	2.4413	4.0971	15.7205	15.8412	19.0578	3.05627	16.8732	2.46489	0.00245134	0.0143838
miR-223-y	27	43	32	89	222	383	1.9728	2.5603	2.017	6.4774	15.6997	28.4013	2.18337	16.8595	2.94893	0.00236283	0.0140457
oar-miR-376d	11	15	27	227	231	235	0.8037	0.8931	1.7019	16.5211	16.3362	17.4264	1.1329	16.7612	3.88704	1.28528e-10	4.0309e-09
miR-2448-y	63	54	58	208	250	220	4.6032	3.2153	3.6559	15.1383	17.6799	16.3141	3.8248	16.3774	2.09825	0.0340678	0.12519
miR-301-x	33	39	42	196	234	219	2.4112	2.3222	2.6474	14.2649	16.5484	16.2399	2.46027	15.6844	2.67244	0.000120383	0.00110039
miR-72-x	46	48	42	187	262	128	3.361	2.8581	2.6474	13.6099	18.5285	9.4918	2.9555	13.8767	2.23119	0.031039	0.115697
oar-miR-134-5p	24	19	13	191	157	198	1.7536	1.1313	0.8194	13.901	11.103	14.6827	1.23477	13.2289	3.42138	4.37362e-07	7.23237e-06
miR-493-y	30	42	34	177	202	164	2.192	2.5008	2.1431	12.8821	14.2854	12.1614	2.27863	13.1096	2.52439	0.00127727	0.00854177
miR-16-y	27	33	45	133	197	203	1.9728	1.9649	2.8365	9.6798	13.9318	15.0535	2.25807	12.8884	2.51291	0.00244197	0.0143752
oar-miR-299-5p	41	37	55	163	171	196	2.9957	2.2031	3.4668	11.8632	12.093	14.5344	2.88853	12.8302	2.15113	0.0319246	0.118049
novel-m0521-5p	42	24	34	173	207	142	3.0688	1.429	2.1431	12.591	14.639	10.53	2.21363	12.5867	2.50741	0.00301632	0.0168319
oar-miR-1185-5p	29	23	30	111	183	212	2.1189	1.3695	1.891	8.0786	12.9417	15.7208	1.79313	12.247	2.77188	0.000428073	0.00332763
novel-m0053-3p	27	20	22	216	167	120	1.9728	1.1909	1.3867	15.7205	11.8102	8.8986	1.5168	12.1431	3.00103	6.67673e-05	0.00067849
novel-m0471-3p	27	20	22	216	167	120	1.9728	1.1909	1.3867	15.7205	11.8102	8.8986	1.5168	12.1431	3.00103	6.58024e-05	0.000675829
miR-92-x	44	41	30	156	224	123	3.2149	2.4413	1.891	11.3537	15.8412	9.1211	2.51573	12.1053	2.26659	0.0273021	0.104773
miR-1306-y	25	24	32	137	154	158	1.8266	1.429	2.017	9.9709	10.8908	11.7165	1.75753	10.8594	2.62732	0.000537762	0.00407799
novel-m0231-3p	25	18	18	186	149	105	1.8266	1.0718	1.1346	13.5371	10.5372	7.7863	1.34433	10.6202	2.98185	9.97745e-05	0.000935515
miR-3957-y	33	24	36	124	140	144	2.4112	1.429	2.2692	9.0248	9.9007	10.6783	2.03647	9.86793	2.27668	0.0158697	0.0651623
miR-381-y	26	23	21	132	112	144	1.8997	1.3695	1.3237	9.607	7.9206	10.6783	1.53097	9.40197	2.61852	0.00129026	0.0085915
oar-miR-377-3p	27	15	24	134	140	115	1.9728	0.8931	1.5128	9.7526	9.9007	8.5278	1.45957	9.3937	2.68615	0.00092203	0.00652596
novel-m0151-3p	22	16	23	134	138	116	1.6075	0.9527	1.4497	9.7526	9.7593	8.602	1.33663	9.3713	2.80965	0.000176353	0.00154224
novel-m0046-5p	22	16	23	132	138	112	1.6075	0.9527	1.4497	9.607	9.7593	8.3054	1.33663	9.2239	2.78677	0.000252766	0.00210909
novel-m0052-3p	22	16	23	132	138	112	1.6075	0.9527	1.4497	9.607	9.7593	8.3054	1.33663	9.2239	2.78677	0.000250065	0.00209706
novel-m0240-5p	22	16	23	132	138	112	1.6075	0.9527	1.4497	9.607	9.7593	8.3054	1.33663	9.2239	2.78677	0.000257032	0.00213489
miR-370-y	25	24	26	126	131	117	1.8266	1.429	1.6388	9.1703	9.2643	8.6761	1.63147	9.0369	2.46966	0.00291263	0.0163521
miR-210-y	24	18	18	109	161	103	1.7536	1.0718	1.1346	7.9331	11.3859	7.638	1.32	8.98567	2.76709	0.000538052	0.00407799
miR-411-y	6	15	20	84	126	158	0.4384	0.8931	1.2606	6.1135	8.9107	11.7165	0.864033	8.91357	3.36684	2.99261e-05	0.000329913
miR-2447-x	13	9	12	84	127	138	0.9499	0.5359	0.7564	6.1135	8.9814	10.2334	0.7474	8.44277	3.49776	1.01147e-06	1.57253e-05
miR-6238-y	18	25	7	84	78	183	1.3152	1.4886	0.4412	6.1135	5.5161	13.5704	1.08167	8.4	2.95713	0.00535891	0.0277717
novel-m0059-3p	0	0	0	51	151	136	0	0	0	3.7118	10.6787	10.0851	0.01	8.15853	9.67217	2.82517e-17	2.85499e-15
novel-m0079-3p	0	0	0	51	151	136	0	0	0	3.7118	10.6787	10.0851	0.01	8.15853	9.67217	2.70629e-17	2.85499e-15
novel-m0080-3p	0	0	0	51	151	136	0	0	0	3.7118	10.6787	10.0851	0.01	8.15853	9.67217	2.55268e-17	2.85499e-15
miR-409-y	16	11	12	96	139	99	1.1691	0.655	0.7564	6.9869	9.83	7.3413	0.860167	8.05273	3.22679	1.10708e-05	0.000143841
oar-miR-431	3	0	6	68	130	132	0.2192	0	0.3782	4.9491	9.1935	9.7885	0.199133	7.97703	5.32405	5.21611e-11	1.82463e-09
miR-432-y	10	24	15	77	96	140	0.7307	1.429	0.9455	5.6041	6.7891	10.3817	1.03507	7.59163	2.87469	0.00168166	0.0106956
miR-3059-x	21	9	11	70	127	115	1.5344	0.5359	0.6934	5.0946	8.9814	8.5278	0.921233	7.5346	3.03189	0.000430676	0.00333361
oar-miR-106a	12	31	22	90	110	110	0.8768	1.8458	1.3867	6.5502	7.7792	8.157	1.36977	7.49547	2.45209	0.0159935	0.0655227
novel-m0040-5p	18	12	16	102	102	85	1.3152	0.7145	1.0085	7.4236	7.2134	6.3032	1.01273	6.98007	2.78499	0.000637138	0.0047112
miR-18-y	17	25	10	85	86	111	1.2421	1.4886	0.6303	6.1863	6.0819	8.2312	1.12033	6.83313	2.60862	0.00883408	0.0399731
novel-m0048-5p	18	12	16	100	102	81	1.3152	0.7145	1.0085	7.278	7.2134	6.0065	1.01273	6.83263	2.75419	0.000925703	0.00652656
oar-miR-411b-5p	19	9	33	102	87	90	1.3883	0.5359	2.0801	7.4236	6.1526	6.6739	1.33477	6.75003	2.33831	0.0410704	0.147351
miR-5100-y	13	22	15	68	84	110	0.9499	1.3099	0.9455	4.9491	5.9404	8.157	1.06843	6.34883	2.57099	0.00848399	0.0390693
miR-409-x	20	14	15	67	101	91	1.4613	0.8336	0.9455	4.8763	7.1427	6.7481	1.08013	6.2557	2.53396	0.0064365	0.0314731
miR-1842-x	15	6	6	123	61	49	1.096	0.3573	0.3782	8.952	4.3139	3.6336	0.6105	5.63317	3.20588	0.00145781	0.00952102
oar-miR-541-3p	4	0	5	55	92	86	0.2923	0	0.3152	4.0029	6.5062	6.3773	0.2025	5.6288	4.79683	1.09348e-08	2.51778e-07
miR-11986-x	13	11	6	93	98	42	0.9499	0.655	0.3782	6.7686	6.9305	3.1145	0.661033	5.60453	3.0838	0.00127097	0.00853099
miR-494-y	11	11	15	76	80	63	0.8037	0.655	0.9455	5.5313	5.6576	4.6718	0.8014	5.2869	2.72183	0.00223327	0.0134514
miR-2284-y	8	8	13	47	108	64	0.5845	0.4763	0.8194	3.4207	7.6377	4.7459	0.626733	5.2681	3.07136	0.000792086	0.00578636
novel-m0050-3p	4	16	9	73	100	42	0.2923	0.9527	0.5673	5.313	7.072	3.1145	0.6041	5.1665	3.09633	0.00290166	0.0163409
novel-m0296-3p	4	16	9	73	100	42	0.2923	0.9527	0.5673	5.313	7.072	3.1145	0.6041	5.1665	3.09633	0.00288075	0.0162736
novel-m0364-3p	4	16	9	73	100	42	0.2923	0.9527	0.5673	5.313	7.072	3.1145	0.6041	5.1665	3.09633	0.00287333	0.0162736
novel-m0411-3p	4	16	9	73	100	42	0.2923	0.9527	0.5673	5.313	7.072	3.1145	0.6041	5.1665	3.09633	0.00286618	0.0162736
novel-m0472-3p	4	16	9	73	100	42	0.2923	0.9527	0.5673	5.313	7.072	3.1145	0.6041	5.1665	3.09633	0.0028475	0.016237
novel-m0473-3p	4	16	9	73	100	42	0.2923	0.9527	0.5673	5.313	7.072	3.1145	0.6041	5.1665	3.09633	0.00283492	0.0162161
miR-2318-x	9	10	2	69	81	61	0.6576	0.5954	0.1261	5.0218	5.7283	4.5235	0.4597	5.0912	3.46924	0.00010119	0.00094392
novel-m0223-3p	6	8	14	96	75	40	0.4384	0.4763	0.8825	6.9869	5.304	2.9662	0.599067	5.0857	3.08566	0.00164186	0.010516
novel-m0063-3p	12	15	14	63	74	58	0.8768	0.8931	0.8825	4.5852	5.2332	4.301	0.884133	4.70647	2.41231	0.021986	0.0869401
oar-miR-758-5p	4	2	3	40	63	82	0.2923	0.1191	0.1891	2.9112	4.4553	6.0807	0.200167	4.4824	4.485	2.36506e-07	4.13658e-06
novel-m0162-5p	5	9	15	61	50	68	0.3653	0.5359	0.9455	4.4396	3.536	5.0425	0.615567	4.33937	2.8175	0.00505892	0.0265959
novel-m0007-3p	13	0	8	57	72	45	0.9499	0	0.5043	4.1485	5.0918	3.337	0.484733	4.19243	3.11252	0.0107746	0.0472298
novel-m0030-3p	13	0	8	57	72	45	0.9499	0	0.5043	4.1485	5.0918	3.337	0.484733	4.19243	3.11252	0.0108076	0.0472571
oar-miR-3958-5p	5	4	8	43	59	70	0.3653	0.2382	0.5043	3.1296	4.1725	5.1908	0.369267	4.1643	3.49534	6.04187e-05	0.000624441
miR-128-x	5	9	19	52	79	39	0.3653	0.5359	1.1976	3.7846	5.5868	2.892	0.6996	4.0878	2.54672	0.0373689	0.136494
oar-miR-3957-5p	2	2	11	54	69	43	0.1461	0.1191	0.6934	3.9301	4.8797	3.1887	0.319533	3.9995	3.64578	0.000229698	0.00197086
miR-10172-y	6	10	12	51	74	36	0.4384	0.5954	0.7564	3.7118	5.2332	2.6696	0.596733	3.87153	2.69775	0.013794	0.0582163
novel-m0513-3p	9	13	9	58	56	46	0.6576	0.7741	0.5673	4.2213	3.9603	3.4111	0.666333	3.86423	2.53587	0.0199119	0.0796037
miR-7857-y	5	5	7	41	58	60	0.3653	0.2977	0.4412	2.984	4.1017	4.4493	0.368067	3.845	3.38494	0.000153512	0.00136882
miR-767-x	5	8	7	75	51	32	0.3653	0.4763	0.4412	5.4585	3.6067	2.373	0.4276	3.81273	3.15649	0.0017364	0.0109291
oar-miR-380-5p	5	4	0	39	58	59	0.3653	0.2382	0	2.8384	4.1017	4.3751	0.201167	3.77173	4.22876	1.17555e-05	0.000150586
oar-miR-376b-5p	3	15	0	49	50	56	0.2192	0.8931	0	3.5662	3.536	4.1527	0.370767	3.75163	3.33894	0.013513	0.0572965
oar-miR-376e-5p	3	15	0	49	50	56	0.2192	0.8931	0	3.5662	3.536	4.1527	0.370767	3.75163	3.33894	0.0133916	0.0570815
novel-m0443-3p	6	2	0	27	75	51	0.4384	0.1191	0	1.9651	5.304	3.7819	0.185833	3.68367	4.30906	7.78096e-05	0.000749254
oar-miR-154a-5p	12	7	5	41	59	45	0.8768	0.4168	0.3152	2.984	4.1725	3.337	0.536267	3.49783	2.70544	0.0123841	0.0533807
novel-m0321-5p	5	12	7	41	44	59	0.3653	0.7145	0.4412	2.984	3.1117	4.3751	0.507	3.49027	2.78328	0.0125067	0.053782
oar-miR-376c-5p	8	4	8	40	49	52	0.5845	0.2382	0.5043	2.9112	3.4653	3.8561	0.442333	3.41087	2.94693	0.00273433	0.0157397
oar-miR-411b-3p	2	3	5	39	59	41	0.1461	0.1786	0.3152	2.8384	4.1725	3.0404	0.2133	3.35043	3.97339	1.15095e-05	0.000148481
miR-1247-x	219	230	200	40	28	61	16.0015	13.6949	12.6065	2.9112	1.9801	4.5235	14.101	3.13827	-2.16775	6.98882e-24	1.81609e-21
miR-410-x	4	2	2	33	40	55	0.2923	0.1191	0.1261	2.4018	2.8288	4.0785	0.179167	3.10303	4.11431	1.53825e-05	0.000187791
oar-miR-3956-5p	6	7	3	35	48	41	0.4384	0.4168	0.1891	2.5473	3.3945	3.0404	0.3481	2.99407	3.10453	0.00266965	0.0155511
miR-454-x	5	7	3	29	47	45	0.3653	0.4168	0.1891	2.1106	3.3238	3.337	0.323733	2.9238	3.17497	0.00237213	0.0140551
miR-4324-y	164	122	178	32	31	54	11.9828	7.2642	11.2197	2.329	2.1923	4.0044	10.1556	2.8419	-1.83734	6.60428e-19	1.20132e-16
miR-210-x	2	4	2	33	59	26	0.1461	0.2382	0.1261	2.4018	4.1725	1.928	0.170133	2.8341	4.05815	7.37742e-05	0.00072538
miR-379-y	0	8	7	36	35	43	0	0.4763	0.4412	2.6201	2.4752	3.1887	0.305833	2.76133	3.17455	0.0104564	0.0462777
miR-744-y	0	10	0	38	48	24	0	0.5954	0	2.7657	3.3945	1.7797	0.198467	2.64663	3.73719	0.0152106	0.0630254
novel-m0290-5p	0	0	0	36	41	32	0	0	0	2.6201	2.8995	2.373	0.01	2.63087	8.03939	2.06281e-10	6.15123e-09
novel-m0248-3p	4	6	4	20	58	31	0.2923	0.3573	0.2521	1.4556	4.1017	2.2988	0.300567	2.6187	3.12309	0.00761033	0.0357705
miR-487-y	8	3	4	18	52	37	0.5845	0.1786	0.2521	1.31	3.6774	2.7437	0.3384	2.57703	2.92891	0.018265	0.0736674
miR-433-y	6	6	0	37	39	28	0.4384	0.3573	0	2.6929	2.7581	2.0763	0.265233	2.5091	3.24184	0.00838649	0.0387183
miR-493-x	5	6	4	25	16	61	0.3653	0.3573	0.2521	1.8195	1.1315	4.5235	0.3249	2.4915	2.93895	0.0290457	0.109842
novel-m0406-5p	2	0	3	20	45	38	0.1461	0	0.1891	1.4556	3.1824	2.8179	0.111733	2.4853	4.47529	4.46187e-05	0.000483103
oar-miR-154b-3p	0	5	3	30	27	43	0	0.2977	0.1891	2.1834	1.9094	3.1887	0.162267	2.42717	3.90283	0.000641991	0.00472786
oar-miR-370-5p	6	4	3	28	33	38	0.4384	0.2382	0.1891	2.0378	2.3337	2.8179	0.288567	2.39647	3.05393	0.00496851	0.0261963
miR-451-y	0	0	2	17	16	60	0	0	0.1261	1.2373	1.1315	4.4493	0.0420333	2.2727	5.75673	4.93316e-05	0.000527848
novel-m0405-5p	6	6	5	20	40	33	0.4384	0.3573	0.3152	1.4556	2.8288	2.4471	0.3703	2.24383	2.5992	0.0434327	0.153892
novel-m0335-5p	2	3	2	40	24	27	0.1461	0.1786	0.1261	2.9112	1.6973	2.0022	0.150267	2.20357	3.87424	0.000330446	0.00265965
novel-m0390-3p	2	3	2	40	24	27	0.1461	0.1786	0.1261	2.9112	1.6973	2.0022	0.150267	2.20357	3.87424	0.000325049	0.00262784
oar-miR-329a-3p	0	3	0	27	24	34	0	0.1786	0	1.9651	1.6973	2.5213	0.0595333	2.06123	5.11367	2.0003e-05	0.000231754
miR-12135-y	0	0	0	31	25	28	0	0	0	2.2562	1.768	2.0763	0.01	2.0335	7.66782	4.79138e-08	9.79272e-07
novel-m0116-5p	2	2	0	30	35	19	0.1461	0.1191	0	2.1834	2.4752	1.4089	0.0884	2.0225	4.51595	7.32436e-05	0.000724077
novel-m0193-5p	2	2	0	30	35	19	0.1461	0.1191	0	2.1834	2.4752	1.4089	0.0884	2.0225	4.51595	7.24977e-05	0.000720619
miR-219-y	0	3	6	31	28	24	0	0.1786	0.3782	2.2562	1.9801	1.7797	0.1856	2.00533	3.43357	0.00521987	0.0272061
novel-m0167-5p	2	5	4	28	21	32	0.1461	0.2977	0.2521	2.0378	1.4851	2.373	0.231967	1.9653	3.08276	0.0105969	0.0467857
oar-miR-376a-3p	2	5	2	20	22	38	0.1461	0.2977	0.1261	1.4556	1.5558	2.8179	0.189967	1.9431	3.35454	0.00701689	0.0334129
miR-3959-y	4	0	2	21	23	36	0.2923	0	0.1261	1.5284	1.6266	2.6696	0.139467	1.94153	3.7992	0.0014932	0.00961205
miR-541-x	0	8	0	18	35	27	0	0.4763	0	1.31	2.4752	2.0022	0.158767	1.92913	3.60297	0.0249093	0.09661
oar-miR-134-3p	2	0	3	23	23	33	0.1461	0	0.1891	1.6739	1.6266	2.4471	0.111733	1.91587	4.09987	0.000268072	0.0021965
miR-4770-y	39	73	119	25	14	39	2.8496	4.3466	7.5008	1.8195	0.9901	2.892	4.899	1.90053	-1.36608	1.51497e-08	3.32016e-07
miR-1329-x	4	0	5	26	36	16	0.2923	0	0.3152	1.8923	2.5459	1.1865	0.2025	1.8749	3.21082	0.0141063	0.0592594
miR-7857-x	3	0	2	23	32	20	0.2192	0	0.1261	1.6739	2.263	1.4831	0.1151	1.80667	3.97237	0.00053619	0.00407799
miR-323-y	2	0	3	17	23	34	0.1461	0	0.1891	1.2373	1.6266	2.5213	0.111733	1.79507	4.00591	0.00100702	0.0070183
novel-m0420-5p	2	4	0	19	22	28	0.1461	0.2382	0	1.3828	1.5558	2.0763	0.1281	1.67163	3.70592	0.00438114	0.0234391
novel-m0429-5p	2	4	0	19	22	28	0.1461	0.2382	0	1.3828	1.5558	2.0763	0.1281	1.67163	3.70592	0.0043291	0.023229
novel-m0223-5p	3	0	0	34	16	19	0.2192	0	0	2.4745	1.1315	1.4089	0.0730667	1.67163	4.5159	0.000838607	0.00598206
novel-m0509-3p	0	2	0	19	25	18	0	0.1191	0	1.3828	1.768	1.3348	0.0397	1.4952	5.23506	7.46931e-05	0.000730466
novel-m0358-3p	4	2	0	24	16	21	0.2923	0.1191	0	1.7467	1.1315	1.5573	0.137133	1.4785	3.43048	0.0139982	0.0589415
novel-m0371-3p	0	4	0	14	20	27	0	0.2382	0	1.0189	1.4144	2.0022	0.0794	1.4785	4.21885	0.00406028	0.0220467
novel-m0482-3p	0	0	2	20	20	21	0	0	0.1261	1.4556	1.4144	1.5573	0.0420333	1.47577	5.13379	8.42055e-05	0.000806157
miR-223-x	0	0	4	15	29	17	0	0	0.2521	1.0917	2.0509	1.2606	0.0840333	1.46773	4.12648	0.00430046	0.0231436
novel-m0213-5p	2	0	2	16	28	15	0.1461	0	0.1261	1.1645	1.9801	1.1123	0.0907333	1.41897	3.96706	0.00361737	0.0198792
novel-m0124-5p	2	0	0	12	23	23	0.1461	0	0	0.8734	1.6266	1.7056	0.0487	1.40187	4.84728	0.000312906	0.00254096
miR-487-x	0	0	2	4	18	34	0	0	0.1261	0.2911	1.273	2.5213	0.0420333	1.3618	5.01784	0.00539382	0.0278732
oar-miR-410-5p	0	0	0	14	13	27	0	0	0	1.0189	0.9194	2.0022	0.01	1.3135	7.03727	1.41519e-05	0.000175118
miR-105-x	3	0	0	10	26	17	0.2192	0	0	0.7278	1.8387	1.2606	0.0730667	1.2757	4.12593	0.00682479	0.0327554
oar-miR-433-5p	2	2	0	15	22	15	0.1461	0.1191	0	1.0917	1.5558	1.1123	0.0884	1.25327	3.8255	0.00720302	0.0341205
novel-m0551-3p	0	0	3	6	7	38	0	0	0.1891	0.4367	0.495	2.8179	0.0630333	1.24987	4.30952	0.024806	0.096415
novel-m0085-3p	0	0	0	27	16	8	0	0	0	1.9651	1.1315	0.5932	0.01	1.22993	6.94244	7.21556e-05	0.000720619
miR-665-x	0	0	2	9	27	14	0	0	0.1261	0.655	1.9094	1.0382	0.0420333	1.20087	4.8364	0.00222318	0.0134351
novel-m0065-5p	0	2	0	15	16	17	0	0.1191	0	1.0917	1.1315	1.2606	0.0397	1.16127	4.87042	0.000837767	0.00598206
novel-m0098-5p	0	2	0	15	16	17	0	0.1191	0	1.0917	1.1315	1.2606	0.0397	1.16127	4.87042	0.000833142	0.00598206
novel-m0220-5p	0	2	0	15	16	17	0	0.1191	0	1.0917	1.1315	1.2606	0.0397	1.16127	4.87042	0.000828578	0.00598206
novel-m0306-5p	0	2	0	15	16	17	0	0.1191	0	1.0917	1.1315	1.2606	0.0397	1.16127	4.87042	0.000824074	0.00598206
miR-543-y	2	0	0	16	12	18	0.1461	0	0	1.1645	0.8486	1.3348	0.0487	1.11597	4.51823	0.00196639	0.012125
miR-1599-y	2	0	0	15	13	18	0.1461	0	0	1.0917	0.9194	1.3348	0.0487	1.1153	4.51737	0.00178741	0.0112114
novel-m0005-3p	0	2	0	15	17	14	0	0.1191	0	1.0917	1.2022	1.0382	0.0397	1.1107	4.80619	0.00146005	0.00952102
novel-m0056-3p	0	2	0	15	17	14	0	0.1191	0	1.0917	1.2022	1.0382	0.0397	1.1107	4.80619	0.00149544	0.00961205
novel-m0332-3p	0	2	0	15	17	14	0	0.1191	0	1.0917	1.2022	1.0382	0.0397	1.1107	4.80619	0.00147339	0.0095718
novel-m0537-3p	0	2	0	15	17	14	0	0.1191	0	1.0917	1.2022	1.0382	0.0397	1.1107	4.80619	0.00146034	0.00952102
miR-513-x	59	16	31	20	8	17	4.3109	0.9527	1.954	1.4556	0.5658	1.2606	2.40587	1.094	-1.13694	2.66938e-05	0.000296073
novel-m0239-3p	0	0	0	13	13	19	0	0	0	0.9461	0.9194	1.4089	0.01	1.09147	6.77012	4.01933e-05	0.000437794
novel-m0423-5p	0	2	0	25	8	9	0	0.1191	0	1.8195	0.5658	0.6674	0.0397	1.01757	4.67984	0.0116565	0.0503639
novel-m0094-5p	0	0	0	0	19	23	0	0	0	0	1.3437	1.7056	0.01	1.01643	6.66737	0.00115229	0.00793756
miR-709-y	0	0	2	9	16	17	0	0	0.1261	0.655	1.1315	1.2606	0.0420333	1.0157	4.5948	0.00450075	0.0238684
novel-m0389-5p	2	0	0	4	17	18	0.1461	0	0	0.2911	1.2022	1.3348	0.0487	0.9427	4.27481	0.0194635	0.0779825
novel-m0412-5p	0	2	0	6	21	12	0	0.1191	0	0.4367	1.4851	0.8899	0.0397	0.937233	4.5612	0.0134772	0.057278
novel-m0039-3p	0	0	2	16	11	10	0	0	0.1261	1.1645	0.7779	0.7415	0.0420333	0.894633	4.41169	0.0102138	0.0453146
novel-m0424-3p	0	0	0	8	12	16	0	0	0	0.5822	0.8486	1.1865	0.01	0.872433	6.44697	0.000350628	0.00279733
novel-m0513-5p	2	0	0	7	13	13	0.1461	0	0	0.5095	0.9194	0.964	0.0487	0.797633	4.03373	0.0221577	0.0874293
novel-m0359-3p	0	2	0	12	6	14	0	0.1191	0	0.8734	0.4243	1.0382	0.0397	0.778633	4.29373	0.0294234	0.11104
novel-m0083-5p	0	0	0	13	14	5	0	0	0	0.9461	0.9901	0.3708	0.01	0.769	6.26491	0.00171871	0.0108553
oar-miR-329b-5p	0	0	2	14	6	11	0	0	0.1261	1.0189	0.4243	0.8157	0.0420333	0.752967	4.16298	0.0300539	0.113051
novel-m0490-5p	0	0	0	6	17	8	0	0	0	0.4367	1.2022	0.5932	0.01	0.744033	6.2173	0.00210883	0.0128293
novel-m0183-3p	0	0	0	5	13	12	0	0	0	0.3639	0.9194	0.8899	0.01	0.7244	6.17871	0.00170848	0.0108283
novel-m0283-3p	0	2	0	13	10	7	0	0.1191	0	0.9461	0.7072	0.5191	0.0397	0.724133	4.18904	0.0319296	0.118049
novel-m0274-5p	0	0	0	8	8	13	0	0	0	0.5822	0.5658	0.964	0.01	0.704	6.1375	0.00167896	0.0106956
novel-m0420-3p	0	0	0	13	7	9	0	0	0	0.9461	0.495	0.6674	0.01	0.702833	6.13511	0.00198686	0.0122098
novel-m0429-3p	0	0	0	13	7	9	0	0	0	0.9461	0.495	0.6674	0.01	0.702833	6.13511	0.00202587	0.0124076
novel-m0106-3p	0	0	0	14	12	3	0	0	0	1.0189	0.8486	0.2225	0.01	0.696667	6.1224	0.00509935	0.0266544
novel-m0468-5p	0	0	0	8	16	5	0	0	0	0.5822	1.1315	0.3708	0.01	0.694833	6.1186	0.00302585	0.0168319
novel-m0164-3p	0	0	0	2	14	12	0	0	0	0.1456	0.9901	0.8899	0.01	0.6752	6.07724	0.00193004	0.0119413
novel-m0426-5p	0	0	0	11	14	3	0	0	0	0.8006	0.9901	0.2225	0.01	0.671067	6.06838	0.0063874	0.0314731
novel-m0349-5p	0	0	0	8	15	4	0	0	0	0.5822	1.0608	0.2966	0.01	0.646533	6.01465	0.00545383	0.0280241
novel-m0553-3p	0	0	0	6	8	12	0	0	0	0.4367	0.5658	0.8899	0.01	0.6308	5.97911	0.00424906	0.0229349
miR-320-x	0	0	2	5	14	7	0	0	0.1261	0.3639	0.9901	0.5191	0.0420333	0.624367	3.89279	0.0387372	0.140626
novel-m0073-3p	0	0	0	8	6	11	0	0	0	0.5822	0.4243	0.8157	0.01	0.6074	5.92458	0.00439808	0.0234607
oar-miR-654-3p	0	0	0	9	6	10	0	0	0	0.655	0.4243	0.7415	0.01	0.606933	5.92347	0.00413049	0.0223612
novel-m0514-3p	0	0	0	5	8	11	0	0	0	0.3639	0.5658	0.8157	0.01	0.5818	5.86245	0.00654055	0.031726
novel-m0539-3p	0	0	0	5	8	11	0	0	0	0.3639	0.5658	0.8157	0.01	0.5818	5.86245	0.00647649	0.0315533
novel-m0560-3p	0	0	0	5	8	11	0	0	0	0.3639	0.5658	0.8157	0.01	0.5818	5.86245	0.00642629	0.0314731
novel-m0561-3p	0	0	0	5	8	11	0	0	0	0.3639	0.5658	0.8157	0.01	0.5818	5.86245	0.00638375	0.0314731
novel-m0562-3p	0	0	0	5	8	11	0	0	0	0.3639	0.5658	0.8157	0.01	0.5818	5.86245	0.00635971	0.0314731
novel-m0214-3p	0	0	0	10	8	6	0	0	0	0.7278	0.5658	0.4449	0.01	0.5795	5.85674	0.0055995	0.0285308
novel-m0510-5p	0	0	0	5	11	8	0	0	0	0.3639	0.7779	0.5932	0.01	0.578333	5.85383	0.00617028	0.0310048
miR-10172-x	0	0	0	5	7	11	0	0	0	0.3639	0.495	0.8157	0.01	0.5582	5.80271	0.0100102	0.0445196
novel-m0385-5p	0	0	0	10	7	6	0	0	0	0.7278	0.495	0.4449	0.01	0.5559	5.79675	0.00881531	0.0399731
novel-m0043-5p	0	0	0	8	8	7	0	0	0	0.5822	0.5658	0.5191	0.01	0.5557	5.79623	0.00728666	0.0343379
miR-216-x	7	20	37	2	12	9	0.5115	1.1909	2.3322	0.1456	0.8486	0.6674	1.34487	0.553867	-1.27985	9.34401e-05	0.000880661
miR-329-x	0	0	0	3	7	12	0	0	0	0.2183	0.495	0.8899	0.01	0.5344	5.73985	0.00474732	0.0251028
miR-155-y	0	0	0	2	10	10	0	0	0	0.1456	0.7072	0.7415	0.01	0.531433	5.73182	0.0055061	0.028213
novel-m0441-3p	0	0	0	5	11	6	0	0	0	0.3639	0.7779	0.4449	0.01	0.5289	5.72492	0.00267592	0.0155511
novel-m0101-3p	0	0	0	0	16	6	0	0	0	0	1.1315	0.4449	0.01	0.525467	5.71553	0.016931	0.0687445
novel-m0175-5p	0	0	0	0	16	6	0	0	0	0	1.1315	0.4449	0.01	0.525467	5.71553	0.0167975	0.0683547
miR-1692-x	0	0	0	2	4	15	0	0	0	0.1456	0.2829	1.1123	0.01	0.5136	5.68257	0.0107142	0.0471893
miR-496-x	0	0	0	3	6	12	0	0	0	0.2183	0.4243	0.8899	0.01	0.510833	5.67478	0.00509012	0.0266544
novel-m0353-3p	0	0	0	3	13	5	0	0	0	0.2183	0.9194	0.3708	0.01	0.502833	5.65201	0.00724264	0.0342191
oar-miR-543-5p	0	0	0	10	2	8	0	0	0	0.7278	0.1414	0.5932	0.01	0.487467	5.60723	0.00953106	0.0428074
miR-1296-y	0	0	0	10	4	6	0	0	0	0.7278	0.2829	0.4449	0.01	0.4852	5.60051	0.00568013	0.0288608
novel-m0339-5p	0	0	0	7	3	9	0	0	0	0.5095	0.2122	0.6674	0.01	0.463033	5.53304	0.00640262	0.0314731
novel-m0432-5p	0	0	0	7	3	9	0	0	0	0.5095	0.2122	0.6674	0.01	0.463033	5.53304	0.00637498	0.0314731
novel-m0434-5p	0	0	0	7	3	9	0	0	0	0.5095	0.2122	0.6674	0.01	0.463033	5.53304	0.00634098	0.0314731
novel-m0436-5p	0	0	0	7	3	9	0	0	0	0.5095	0.2122	0.6674	0.01	0.463033	5.53304	0.00632776	0.0314731
novel-m0439-5p	0	0	0	7	3	9	0	0	0	0.5095	0.2122	0.6674	0.01	0.463033	5.53304	0.00629683	0.0314731
novel-m0516-5p	0	0	0	5	4	10	0	0	0	0.3639	0.2829	0.7415	0.01	0.462767	5.53221	0.00583527	0.0294843
novel-m0171-3p	0	0	0	0	8	11	0	0	0	0	0.5658	0.8157	0.01	0.4605	5.52513	0.0231842	0.0910845
miR-8903-x	0	0	0	3	10	5	0	0	0	0.2183	0.7072	0.3708	0.01	0.4321	5.43329	0.00826286	0.0383422
miR-12253-y	0	0	0	8	2	7	0	0	0	0.5822	0.1414	0.5191	0.01	0.414233	5.37237	0.0160556	0.0656294
miR-187-y	30	25	31	2	5	10	2.192	1.4886	1.954	0.1456	0.3536	0.7415	1.8782	0.413567	-2.18316	1.0317e-10	3.43975e-09
miR-9261-y	0	0	0	4	5	8	0	0	0	0.2911	0.3536	0.5932	0.01	0.412633	5.36679	0.00986086	0.043963
miR-431-x	0	0	0	13	2	2	0	0	0	0.9461	0.1414	0.1483	0.01	0.411933	5.36434	0.0260925	0.100556
oar-miR-496-5p	0	0	0	6	5	6	0	0	0	0.4367	0.3536	0.4449	0.01	0.411733	5.36364	0.00830067	0.0384196
miR-1842-y	0	0	0	11	4	2	0	0	0	0.8006	0.2829	0.1483	0.01	0.4106	5.35966	0.0208849	0.0829469
miR-422-y	0	0	0	5	8	4	0	0	0	0.3639	0.5658	0.2966	0.01	0.408767	5.35321	0.00945773	0.0425832
miR-935-y	0	0	0	0	10	7	0	0	0	0	0.7072	0.5191	0.01	0.408767	5.35321	0.030161	0.113119
novel-m0186-5p	0	0	0	3	9	5	0	0	0	0.2183	0.6365	0.3708	0.01	0.408533	5.35238	0.0114128	0.0495462
novel-m0345-3p	0	0	0	2	10	5	0	0	0	0.1456	0.7072	0.3708	0.01	0.407867	5.35003	0.0155008	0.0637918
oar-miR-3956-3p	0	0	0	4	6	6	0	0	0	0.2911	0.4243	0.4449	0.01	0.386767	5.27339	0.00874566	0.0398706
novel-m0393-3p	0	0	0	2	7	7	0	0	0	0.1456	0.495	0.5191	0.01	0.386567	5.27265	0.0185663	0.0747171
miR-539-y	0	0	0	4	5	6	0	0	0	0.2911	0.3536	0.4449	0.01	0.3632	5.18269	0.0130738	0.0559558
miR-3897-y	0	0	0	4	4	6	0	0	0	0.2911	0.2829	0.4449	0.01	0.339633	5.08591	0.021247	0.0842011
miR-993-x	0	21	15	9	3	2	0	1.2504	0.9455	0.655	0.2122	0.1483	0.731967	0.3385	-1.11262	0.0192733	0.0773908
miR-8970-y	0	0	0	6	6	2	0	0	0	0.4367	0.4243	0.1483	0.01	0.336433	5.07225	0.0281032	0.10674
novel-m0195-5p	0	0	0	6	6	2	0	0	0	0.4367	0.4243	0.1483	0.01	0.336433	5.07225	0.0281079	0.10674
miR-412-y	0	0	0	5	2	6	0	0	0	0.3639	0.1414	0.4449	0.01	0.316733	4.9852	0.030609	0.114328
novel-m0344-5p	0	0	0	7	2	4	0	0	0	0.5095	0.1414	0.2966	0.01	0.315833	4.98109	0.0335603	0.123575
miR-105-y	0	0	0	5	3	5	0	0	0	0.3639	0.2122	0.3708	0.01	0.315633	4.98018	0.0239632	0.0933385
novel-m0099-3p	0	0	0	7	3	3	0	0	0	0.5095	0.2122	0.2225	0.01	0.314733	4.97606	0.0302911	0.113373
miR-1197-y	0	0	0	6	4	3	0	0	0	0.4367	0.2829	0.2225	0.01	0.314033	4.97285	0.0250703	0.0970275
novel-m0467-3p	0	0	0	7	4	2	0	0	0	0.5095	0.2829	0.1483	0.01	0.313567	4.9707	0.0325437	0.120075
miR-1185-y	0	0	0	6	5	2	0	0	0	0.4367	0.3536	0.1483	0.01	0.312867	4.96748	0.0289819	0.109829
novel-m0271-3p	0	0	0	2	7	4	0	0	0	0.1456	0.495	0.2966	0.01	0.3124	4.96532	0.0397595	0.143213
miR-221-z	10	19	12	5	6	2	0.7307	1.1313	0.7564	0.3639	0.4243	0.1483	0.8728	0.312167	-1.48333	1.03957e-05	0.000136041
novel-m0150-5p	0	0	0	4	7	2	0	0	0	0.2911	0.495	0.1483	0.01	0.311467	4.96101	0.0407541	0.146505
novel-m0407-3p	0	0	0	4	2	6	0	0	0	0.2911	0.1414	0.4449	0.01	0.292467	4.8702	0.0424402	0.151667
novel-m0484-3p	0	0	0	6	4	2	0	0	0	0.4367	0.2829	0.1483	0.01	0.2893	4.85449	0.042206	0.151127
novel-m0492-5p	0	0	0	2	7	3	0	0	0	0.1456	0.495	0.2225	0.01	0.2877	4.84649	0.0434452	0.153892
novel-m0115-3p	0	0	0	3	4	4	0	0	0	0.2183	0.2829	0.2966	0.01	0.265933	4.73299	0.0498939	0.171888
novel-m0140-3p	0	0	0	3	4	4	0	0	0	0.2183	0.2829	0.2966	0.01	0.265933	4.73299	0.0496686	0.171437
novel-m0179-3p	0	0	0	3	4	4	0	0	0	0.2183	0.2829	0.2966	0.01	0.265933	4.73299	0.0495983	0.171437
novel-m0306-3p	0	0	0	3	4	4	0	0	0	0.2183	0.2829	0.2966	0.01	0.265933	4.73299	0.0494968	0.171437
novel-m0352-3p	0	0	0	3	4	4	0	0	0	0.2183	0.2829	0.2966	0.01	0.265933	4.73299	0.0492704	0.171036
novel-m0136-5p	6	8	9	0	2	8	0.4384	0.4763	0.5673	0	0.1414	0.5932	0.494	0.244867	-1.01251	0.00718114	0.0341057
miR-28-z	14	2	2	6	0	2	1.0229	0.1191	0.1261	0.4367	0	0.1483	0.4227	0.195	-1.11616	0.0480935	0.16759
miR-3964-y	7	19	7	0	0	4	0.5115	1.1313	0.4412	0	0	0.2966	0.694667	0.0988667	-2.81276	1.88935e-05	0.000221349
miR-1247-y	14	13	7	2	0	2	1.0229	0.7741	0.4412	0.1456	0	0.1483	0.746067	0.0979667	-2.92894	1.55956e-06	2.3839e-05
miR-278-y	4	3	3	0	0	3	0.2923	0.1786	0.1891	0	0	0.2225	0.22	0.0741667	-1.56866	0.0369157	0.13511
miR-57-x	9	5	5	2	0	0	0.6576	0.2977	0.3152	0.1456	0	0	0.4235	0.0485333	-3.12531	0.000166053	0.00146626
novel-m0152-5p	3	0	7	0	0	0	0.2192	0	0.4412	0	0	0	0.220133	0.01	-4.46031	0.0175689	0.0711756
