# Supplementary material for: The Roles of the miRNAome and Transcriptome in the Ovine Ovary Reveal Poor Efficiency in Juvenile Superovulation
Source: Animals (Basel). 2021 Jan 19;11(1):239. doi: 10.3390/ani11010239 (PMC7832859; doi:10.3390/ani11010239)
Supplement: Supplementary file 1 [file animals-11-00239-s001.zip › Supplementary file/Supplementary File 6.xlsx]

## Sheet: List
	Supplementary File 6: mRNA expression profiles of ovaries in lamb and adult sheep
		Table 1: All of detected mRNAs expressed in lamb and adult groups
		Table 2: Differentially expressed mRNA between lamb and adult groups

## Sheet: Table 1
Table 1: All of detected mRNAs expressed in lamb and adult groups
id	Adult_1_count	Adult_2_count	Adult_3_count	Lamb_1_count	Lamb_2_count	Lamb_3_count	Adult_1_fpkm	Adult_2_fpkm	Adult_3_fpkm	Lamb_1_fpkm	Lamb_2_fpkm	Lamb_3_fpkm	Adult_mean	Lamb_mean	log2(fc)	PValue	FDR	Symbol	Description	KEGG_A_class	KEGG_B_class	Pathway	K_ID	GO Component	GO Function	GO Process
ncbi_101109959	3519	3910	3400	142	80	59	79.41	76.83	72.31	2.22	1.76	1.18	76.1833	1.72	-5.46899	1.53671e-177	2.47488e-173	GPNMB	PREDICTED: transmembrane glycoprotein NMB [Ovis aries]	-	-	-	-	GO:0016021//integral component of membrane;GO:0043231//intracellular membrane-bounded organelle	GO:0005539//glycosaminoglycan binding	GO:0022610//biological adhesion
ncbi_101119015	5966	6203	5751	1040	634	726	35.82	33.2	32.81	4.54	3.72	3.86	33.9433	4.04	-3.0707	4.27856e-172	3.44531e-168	ABCA1	PREDICTED: ATP-binding cassette sub-family A member 1 isoform X2 [Ovis aries]	Environmental Information Processing;Organismal Systems;Organismal Systems	Membrane transport;Digestive system;Digestive system	ko02010//ABC transporters;ko04975//Fat digestion and absorption;ko04979//Cholesterol metabolism	K05641;K05641;K05641	-	-	-
ncbi_101118093	387	353	360	4293	3172	3270	7.74	6.14	6.78	59.36	61.83	58.01	6.88667	59.7333	3.11666	1.66423e-143	8.93415e-140	RRM2	PREDICTED: ribonucleoside-diphosphate reductase subunit M2 [Ovis aries musimon]	Metabolism;Metabolism;Metabolism;Metabolism;Cellular Processes;Metabolism	Global and overview maps;Nucleotide metabolism;Nucleotide metabolism;Xenobiotics biodegradation and metabolism;Cell growth and death;Metabolism of other amino acids	ko01100//Metabolic pathways;ko00230//Purine metabolism;ko00240//Pyrimidine metabolism;ko00983//Drug metabolism - other enzymes;ko04115//p53 signaling pathway;ko00480//Glutathione metabolism	K10808;K10808;K10808;K10808;K10808;K10808	GO:0043231//intracellular membrane-bounded organelle	GO:0003824//catalytic activity	GO:0009132//nucleoside diphosphate metabolic process;GO:0009165//nucleotide biosynthetic process;GO:0051262//protein tetramerization
ncbi_101115163	1738	1893	1713	436	322	361	23.53	23.21	22.26	4.27	4.31	4.65	23	4.41	-2.38278	1.36977e-117	5.51504e-114	MITF	PREDICTED: microphthalmia-associated transcription factor isoform X2 [Ovis aries]	Human Diseases;Human Diseases;Organismal Systems;Organismal Systems;Human Diseases;Cellular Processes	Cancers;Cancers;Development;Endocrine system;Cancers;Transport and catabolism	ko05200//Pathways in cancer;ko05202//Transcriptional misregulation in cancers;ko04380//Osteoclast differentiation;ko04916//Melanogenesis;ko05218//Melanoma;ko04137//Mitophagy - animal	K09455;K09455;K09455;K09455;K09455;K09455	GO:0032991//macromolecular complex;GO:0043231//intracellular membrane-bounded organelle	GO:0000977//RNA polymerase II regulatory region sequence-specific DNA binding;GO:0000982//transcription factor activity, RNA polymerase II core promoter proximal region sequence-specific binding;GO:0005515//protein binding	GO:0001654//eye development;GO:0002761//regulation of myeloid leukocyte differentiation;GO:0006357//regulation of transcription from RNA polymerase II promoter;GO:0008283//cell proliferation;GO:0042981//regulation of apoptotic process;GO:0048771//tissue remodeling;GO:0050931//pigment cell differentiation;GO:0060070//canonical Wnt signaling pathway;GO:0065003//macromolecular complex assembly
ncbi_101109353	1583	1797	1614	334	192	254	24.72	24.39	23.71	3.62	2.91	3.47	24.2733	3.33333	-2.86433	1.59788e-115	5.14676e-112	FGF1	PREDICTED: fibroblast growth factor 1 isoform X1 [Ovis aries]	Human Diseases;Environmental Information Processing;Environmental Information Processing;Environmental Information Processing;Cellular Processes;Environmental Information Processing;Human Diseases;Environmental Information Processing;Human Diseases;Human Diseases	Cancers;Signal transduction;Signal transduction;Signal transduction;Cell motility;Signal transduction;Cancers;Signal transduction;Cancers;Cancers	ko05200//Pathways in cancer;ko04151//PI3K-Akt signaling pathway;ko04010//MAPK signaling pathway;ko04014//Ras signaling pathway;ko04810//Regulation of actin cytoskeleton;ko04015//Rap1 signaling pathway;ko05226//Gastric cancer;ko04390//Hippo signaling pathway;ko05224//Breast cancer;ko05218//Melanoma	K18496;K18496;K18496;K18496;K18496;K18496;K18496;K18496;K18496;K18496	GO:0031012//extracellular matrix;GO:0031981//nuclear lumen;GO:0043232//intracellular non-membrane-bounded organelle;GO:0044421//extracellular region part;GO:0044444//cytoplasmic part	GO:0005539//glycosaminoglycan binding;GO:0031072//heat shock protein binding;GO:0070851//growth factor receptor binding	GO:0003156//regulation of organ formation;GO:0006357//regulation of transcription from RNA polymerase II promoter;GO:0006952//defense response;GO:0008284//positive regulation of cell proliferation;GO:0009408//response to heat;GO:0010893//positive regulation of steroid biosynthetic process;GO:0030323//respiratory tube development;GO:0030334//regulation of cell migration;GO:0035768//endothelial cel…
ncbi_101109907	2058	2035	1880	339	258	303	32.96	28.38	28.37	3.76	4.03	4.31	29.9033	4.03333	-2.89026	3.95608e-115	1.06188e-111	MPEG1	PREDICTED: macrophage-expressed gene 1 protein [Ovis aries musimon]	-	-	-	-	GO:0031224//intrinsic component of membrane	-	-
ncbi_780447	4139	4707	4186	21264	15984	15797	103.42	102.43	98.6	367.57	389.5	350.36	101.483	369.143	1.86294	1.54676e-106	3.55865e-103	HSPA5	PREDICTED: 78 kDa glucose-regulated protein [Ovis aries]	Genetic Information Processing;Organismal Systems;Organismal Systems;Human Diseases;Genetic Information Processing	Folding, sorting and degradation;Immune system;Endocrine system;Neurodegenerative diseases;Folding, sorting and degradation	ko04141//Protein processing in endoplasmic reticulum;ko04612//Antigen processing and presentation;ko04918//Thyroid hormone synthesis;ko05020//Prion diseases;ko03060//Protein export	K09490;K09490;K09490;K09490;K09490	GO:0005924//cell-substrate adherens junction;GO:0031227//intrinsic component of endoplasmic reticulum membrane;GO:0043234//protein complex;GO:0048770//pigment granule	GO:0032550//purine ribonucleoside binding;GO:0043021//ribonucleoprotein complex binding;GO:0044389//ubiquitin-like protein ligase binding	GO:0006508//proteolysis;GO:0006984//ER-nucleus signaling pathway;GO:0009267//cellular response to starvation;GO:0017015//regulation of transforming growth factor beta receptor signaling pathway;GO:0030334//regulation of cell migration;GO:0031396//regulation of protein ubiquitination;GO:0032075//positive regulation of nuclease activity;GO:0042981//regulation of apoptotic process;GO:0048532//anatom…
ncbi_443185	1235	1345	1186	20552	16441	11804	39.39	37.36	35.65	453.45	511.37	334.15	37.4667	432.99	3.53065	9.63353e-102	1.93935e-98	SCD	stearoyl-CoA desaturase [Ovis aries]	Environmental Information Processing;Organismal Systems;Organismal Systems;Metabolism;Metabolism	Signal transduction;Aging;Endocrine system;Global and overview maps;Lipid metabolism	ko04152//AMPK signaling pathway;ko04212//Longevity regulating pathway - worm;ko03320//PPAR signaling pathway;ko01212//Fatty acid metabolism;ko01040//Biosynthesis of unsaturated fatty acids	K00507;K00507;K00507;K00507;K00507	GO:0031090//organelle membrane;GO:0031224//intrinsic component of membrane;GO:0043231//intracellular membrane-bounded organelle	GO:0016705//oxidoreductase activity, acting on paired donors, with incorporation or reduction of molecular oxygen;GO:0046914//transition metal ion binding	GO:0006631//fatty acid metabolic process
ncbi_101123503	164	158	167	1485	1112	1233	2.11	1.77	2.03	13.22	13.95	14.07	1.97	13.7467	2.80281	1.46147e-98	2.61521e-95	FANCD2	PREDICTED: Fanconi anemia group D2 protein isoform X1 [Ovis aries musimon]	Genetic Information Processing	Replication and repair	ko03460//Fanconi anemia pathway	K10891	GO:0043231//intracellular membrane-bounded organelle	GO:0019899//enzyme binding	GO:0006259//DNA metabolic process;GO:0010212//response to ionizing radiation;GO:0033554//cellular response to stress;GO:0044702//single organism reproductive process;GO:0070192//chromosome organization involved in meiotic cell cycle
MSTRG.7421	6	5	7	1613	1107	1188	0.03	0.02	0.04	5.88	5.7	5.54	0.03	5.70667	7.57154	7.09201e-97	1.14217e-93	Pol	reverse transcriptase-like [Bos taurus]	Human Diseases;Human Diseases;Environmental Information Processing;Organismal Systems;Human Diseases;Human Diseases;Cellular Processes;Human Diseases	Cancers;Cancers;Signal transduction;Immune system;Infectious diseases;Cardiovascular diseases;Cellular community - eukaryotes;Cancers	ko05200//Pathways in cancer;ko05226//Gastric cancer;ko04390//Hippo signaling pathway;ko04670//Leukocyte transendothelial migration;ko05100//Bacterial invasion of epithelial cells;ko05412//Arrhythmogenic right ventricular cardiomyopathy (ARVC);ko04520//Adherens junction;ko05213//Endometrial cancer	K05691;K05691;K05691;K05691;K05691;K05691;K05691;K05691	-	-	-
ncbi_101109747	4330	4690	3956	817	599	826	212.26	200.2	182.77	27.7	28.63	35.94	198.41	30.7567	-2.68951	5.24527e-96	7.67955e-93	HLA-DRA	mamu class II histocompatibility antigen, DR alpha chain-like precursor [Ovis aries]	Human Diseases;Human Diseases;Human Diseases;Human Diseases;Human Diseases;Cellular Processes;Environmental Information Processing;Human Diseases;Human Diseases;Organismal Systems;Organismal Systems;Human Diseases;Organismal Systems;Organismal Systems;Human Diseases;Human Diseases;Human Diseases;Human Diseases;Human Diseases;Human Diseases;Human Diseases;Human Diseases;Organismal Systems;Human Di…	Infectious diseases;Infectious diseases;Infectious diseases;Infectious diseases;Infectious diseases;Transport and catabolism;Signaling molecules and interaction;Immune diseases;Infectious diseases;Immune system;Immune system;Immune diseases;Immune system;Immune system;Infectious diseases;Cardiovascular diseases;Infectious diseases;Immune diseases;Immune diseases;Endocrine and metabolic diseases;I…	ko05166//HTLV-I infection;ko05168//Herpes simplex infection;ko05169//Epstein-Barr virus infection;ko05152//Tuberculosis;ko05164//Influenza A;ko04145//Phagosome;ko04514//Cell adhesion molecules (CAMs);ko05322//Systemic lupus erythematosus;ko05145//Toxoplasmosis;ko04659//Th17 cell differentiation;ko04640//Hematopoietic cell lineage;ko05323//Rheumatoid arthritis;ko04658//Th1 and Th2 cell differentia…	K06752;K06752;K06752;K06752;K06752;K06752;K06752;K06752;K06752;K06752;K06752;K06752;K06752;K06752;K06752;K06752;K06752;K06752;K06752;K06752;K06752;K06752;K06752;K06752	GO:0000323//lytic vacuole;GO:0005774//vacuolar membrane;GO:0010008//endosome membrane;GO:0031224//intrinsic component of membrane;GO:0031988//membrane-bounded vesicle;GO:0042611//MHC protein complex	GO:0023023//MHC protein complex binding	GO:0019882//antigen processing and presentation;GO:0050877//neurological system process;GO:0065006//protein-carbohydrate complex assembly
ncbi_101109763	63	49	37	2122	1380	1187	1.51	1.03	0.84	35.29	32.35	25.32	1.12667	30.9867	4.78151	1.17237e-92	1.57342e-89	NTRK1	PREDICTED: high affinity nerve growth factor receptor isoform X2 [Ovis aries musimon]	Human Diseases;Environmental Information Processing;Environmental Information Processing;Environmental Information Processing;Human Diseases;Cellular Processes;Organismal Systems;Organismal Systems;Human Diseases;Human Diseases	Cancers;Signal transduction;Signal transduction;Signal transduction;Cancers;Cell growth and death;Nervous system;Sensory system;Cancers;Cancers	ko05200//Pathways in cancer;ko04151//PI3K-Akt signaling pathway;ko04010//MAPK signaling pathway;ko04014//Ras signaling pathway;ko05202//Transcriptional misregulation in cancers;ko04210//Apoptosis;ko04722//Neurotrophin signaling pathway;ko04750//Inflammatory mediator regulation of TRP channels;ko05230//Central carbon metabolism in cancer;ko05216//Thyroid cancer	K03176;K03176;K03176;K03176;K03176;K03176;K03176;K03176;K03176;K03176	GO:0016021//integral component of membrane;GO:0043005//neuron projection;GO:0043234//protein complex;GO:0044424//intracellular part	GO:0004713//protein tyrosine kinase activity;GO:0005030//neurotrophin receptor activity;GO:0032550//purine ribonucleoside binding;GO:0043121//neurotrophin binding;GO:0046983//protein dimerization activity	GO:0006468//protein phosphorylation;GO:0007169//transmembrane receptor protein tyrosine kinase signaling pathway;GO:0007409//axonogenesis;GO:0008283//cell proliferation;GO:0010975//regulation of neuron projection development;GO:0030098//lymphocyte differentiation;GO:0038179//neurotrophin signaling pathway;GO:0043066//negative regulation of apoptotic process;GO:0043410//positive regulation of MAPK…
ncbi_101108688	1803	1979	1868	629	486	509	14.19	13.59	13.94	3.37	3.67	3.56	13.9067	3.53333	-1.97667	3.8318e-87	4.74701e-84	CREBRF	PREDICTED: CREB3 regulatory factor [Ovis aries]	-	-	-	-	GO:0044451//nucleoplasm part	GO:0001071//nucleic acid binding transcription factor activity;GO:0003677//DNA binding	GO:0001961//positive regulation of cytokine-mediated signaling pathway;GO:0006357//regulation of transcription from RNA polymerase II promoter;GO:0009896//positive regulation of catabolic process;GO:0009968//negative regulation of signal transduction;GO:0015031//protein transport;GO:0032386//regulation of intracellular transport;GO:0033554//cellular response to stress;GO:0035966//response to topo…
ncbi_101108131	8732	17584	13170	1421	997	1150	106.66	187.03	151.61	12.01	11.87	12.47	148.433	12.1167	-3.61475	7.00683e-87	8.06036e-84	C3	PREDICTED: LOW QUALITY PROTEIN: complement C3 [Capra hircus]	Human Diseases;Human Diseases;Human Diseases;Human Diseases;Cellular Processes;Human Diseases;Human Diseases;Organismal Systems;Human Diseases;Human Diseases;Human Diseases;Human Diseases	Infectious diseases;Cancers;Infectious diseases;Infectious diseases;Transport and catabolism;Immune diseases;Infectious diseases;Immune system;Infectious diseases;Infectious diseases;Infectious diseases;Infectious diseases	ko05168//Herpes simplex infection;ko05203//Viral carcinogenesis;ko05167//Kaposi sarcoma-associated herpesvirus infection;ko05152//Tuberculosis;ko04145//Phagosome;ko05322//Systemic lupus erythematosus;ko05142//Chagas disease (American trypanosomiasis);ko04610//Complement and coagulation cascades;ko05150//Staphylococcus aureus infection;ko05133//Pertussis;ko05140//Leishmaniasis;ko05134//Legionellos…	K03990;K03990;K03990;K03990;K03990;K03990;K03990;K03990;K03990;K03990;K03990;K03990	GO:0031988//membrane-bounded vesicle;GO:0044421//extracellular region part	GO:0031714//C5a anaphylatoxin chemotactic receptor binding;GO:0061135//endopeptidase regulator activity	GO:0001819//positive regulation of cytokine production;GO:0001932//regulation of protein phosphorylation;GO:0001969//regulation of activation of membrane attack complex;GO:0008277//regulation of G-protein coupled receptor protein signaling pathway;GO:0010466//negative regulation of peptidase activity;GO:0010827//regulation of glucose transport;GO:0010883//regulation of lipid storage;GO:0031326//r…
ncbi_101118227	331	413	344	2758	2058	1888	22.9	24.88	22.43	132	138.86	115.94	23.4033	128.933	2.46184	9.68832e-85	1.0402e-81	MANF	PREDICTED: mesencephalic astrocyte-derived neurotrophic factor [Ovis aries]	-	-	-	-	GO:0043231//intracellular membrane-bounded organelle	GO:0003723//RNA binding;GO:0005102//receptor binding	GO:0035966//response to topologically incorrect protein
ncbi_101114661	3147	3466	3351	14701	11698	11431	31.79	30.24	32.39	110.17	129.04	113.59	31.4733	117.6	1.90169	1.63732e-83	1.64806e-80	PLD1	PREDICTED: phospholipase D1 isoform X1 [Ovis aries]	Metabolism;Human Diseases;Cellular Processes;Environmental Information Processing;Environmental Information Processing;Environmental Information Processing;Environmental Information Processing;Organismal Systems;Organismal Systems;Metabolism;Human Diseases;Organismal Systems;Organismal Systems;Human Diseases;Metabolism	Global and overview maps;Cancers;Transport and catabolism;Signal transduction;Signal transduction;Signal transduction;Signal transduction;Nervous system;Endocrine system;Lipid metabolism;Cancers;Immune system;Endocrine system;Cancers;Lipid metabolism	ko01100//Metabolic pathways;ko05200//Pathways in cancer;ko04144//Endocytosis;ko04014//Ras signaling pathway;ko04024//cAMP signaling pathway;ko04072//Phospholipase D signaling pathway;ko04071//Sphingolipid signaling pathway;ko04724//Glutamatergic synapse;ko04928//Parathyroid hormone synthesis, secretion and action;ko00564//Glycerophospholipid metabolism;ko05231//Choline metabolism in cancer;ko0466…	K01115;K01115;K01115;K01115;K01115;K01115;K01115;K01115;K01115;K01115;K01115;K01115;K01115;K01115;K01115	GO:0005774//vacuolar membrane	GO:0005543//phospholipid binding	GO:0042742//defense response to bacterium
ncbi_101108584	201	180	186	1602	1247	1419	1.78	1.39	1.55	9.8	10.75	11.12	1.57333	10.5567	2.74626	4.47617e-83	4.24051e-80	BRCA1	PREDICTED: breast cancer type 1 susceptibility protein isoform X1 [Ovis aries]	Environmental Information Processing;Human Diseases;Human Diseases;Genetic Information Processing;Human Diseases;Genetic Information Processing;Genetic Information Processing	Signal transduction;Cancers;Cancers;Folding, sorting and degradation;Drug resistance;Replication and repair;Replication and repair	ko04151//PI3K-Akt signaling pathway;ko05206//MicroRNAs in cancer;ko05224//Breast cancer;ko04120//Ubiquitin mediated proteolysis;ko01524//Platinum drug resistance;ko03460//Fanconi anemia pathway;ko03440//Homologous recombination	K10605;K10605;K10605;K10605;K10605;K10605;K10605	-	-	-
ncbi_101123417	31	13	28	1422	920	859	3.57	1.32	2.97	111.65	101.87	86.57	2.62	100.03	5.25472	5.19719e-81	4.65004e-78	HIST1H2AD	PREDICTED: histone H2A type 1-like [Cavia porcellus]	Human Diseases;Cellular Processes;Human Diseases	Substance dependence;Cell growth and death;Immune diseases	ko05034//Alcoholism;ko04217//Necroptosis;ko05322//Systemic lupus erythematosus	K11251;K11251;K11251	GO:0031988//membrane-bounded vesicle;GO:0043231//intracellular membrane-bounded organelle;GO:0043232//intracellular non-membrane-bounded organelle	GO:0003676//nucleic acid binding;GO:0046983//protein dimerization activity	-
ncbi_101113067	168	199	160	1506	1374	1310	2.67	2.77	2.4	16.56	21.32	18.47	2.61333	18.7833	2.84549	9.49442e-79	8.04777e-76	UHRF1	PREDICTED: E3 ubiquitin-protein ligase UHRF1 isoform X3 [Ovis aries musimon]	-	-	-	-	GO:0000790//nuclear chromatin	GO:0000166//nucleotide binding;GO:0000976//transcription regulatory region sequence-specific DNA binding;GO:0003690//double-stranded DNA binding;GO:0019787//ubiquitin-like protein transferase activity;GO:0042393//histone binding;GO:0046914//transition metal ion binding	GO:0006259//DNA metabolic process;GO:0006325//chromatin organization;GO:0006357//regulation of transcription from RNA polymerase II promoter;GO:0006513//protein monoubiquitination;GO:0031325//positive regulation of cellular metabolic process;GO:0033554//cellular response to stress;GO:0044763//single-organism cellular process
ncbi_101102507	8798	8168	8014	2181	1376	1844	136.59	110.42	117.26	23.42	20.83	25.41	121.423	23.22	-2.38661	2.43971e-78	1.96458e-75	CRISPLD2	PREDICTED: cysteine-rich secretory protein LCCL domain-containing 2 [Ovis aries musimon]	-	-	-	-	GO:0016023//cytoplasmic, membrane-bounded vesicle	GO:0005539//glycosaminoglycan binding	GO:0009653//anatomical structure morphogenesis;GO:0043062//extracellular structure organization
ncbi_100127212	631	733	598	5830	4909	3908	25.41	25.7	22.52	159.6	189.78	136.87	24.5433	162.083	2.72333	3.42151e-78	2.62397e-75	ST3GAL4	PREDICTED: CMP-N-acetylneuraminate-beta-galactosamide-alpha-2,3-sialyltransferase 4 isoform X1 [Ovis aries]	Metabolism;Metabolism	Global and overview maps;Glycan biosynthesis and metabolism	ko01100//Metabolic pathways;ko00601//Glycosphingolipid biosynthesis - lacto and neolacto series	K03494;K03494	GO:0031228//intrinsic component of Golgi membrane;GO:0031988//membrane-bounded vesicle	GO:0016757//transferase activity, transferring glycosyl groups	GO:0006464//cellular protein modification process;GO:0050877//neurological system process
ncbi_101106952	1230	1141	1071	7556	5343	5556	38.6	31.25	31.73	164.15	163.58	154.76	33.86	160.83	2.24788	5.28052e-78	3.86558e-75	KPNA2	PREDICTED: importin subunit alpha-1 [Ovis aries]	Human Diseases	Infectious diseases	ko05164//Influenza A	K15043	GO:0043231//intracellular membrane-bounded organelle	GO:0003723//RNA binding;GO:0005048//signal sequence binding;GO:0019899//enzyme binding;GO:0022892//substrate-specific transporter activity	GO:0006606//protein import into nucleus
ncbi_101110988	763	973	836	3640	2754	2906	10.35	11.73	10.94	33.42	35.49	34.27	11.0067	34.3933	1.64375	1.24976e-76	8.75102e-74	KCNAB1	PREDICTED: voltage-gated potassium channel subunit beta-1 isoform X1 [Ovis aries]	-	-	-	-	GO:0019897//extrinsic component of plasma membrane;GO:0034703//cation channel complex;GO:0044444//cytoplasmic part	GO:0005216//ion channel activity;GO:0016247//channel regulator activity;GO:0016616//oxidoreductase activity, acting on the CH-OH group of donors, NAD or NADP as acceptor;GO:0043168//anion binding	GO:0044708//single-organism behavior;GO:0044710//single-organism metabolic process;GO:1901016//regulation of potassium ion transmembrane transporter activity
ncbi_101107234	2709	3123	2861	1403	1001	1112	16.93	17.01	16.88	6.08	6.08	6.13	16.94	6.09667	-1.47434	2.967e-75	1.99098e-72	Rab30	ras-related protein Rab-30 [Homo sapiens]	-	-	-	-	-	-	-
ncbi_443075	443	584	520	37	31	44	4.73	5.43	5.23	0.27	0.32	0.42	5.13	0.336667	-3.92957	3.98524e-75	2.56729e-72	HGF	PREDICTED: hepatocyte growth factor isoform X1 [Ovis aries musimon]	Human Diseases;Environmental Information Processing;Environmental Information Processing;Environmental Information Processing;Human Diseases;Cellular Processes;Environmental Information Processing;Human Diseases;Human Diseases;Human Diseases;Human Diseases;Human Diseases;Human Diseases	Cancers;Signal transduction;Signal transduction;Signal transduction;Cancers;Cellular community - eukaryotes;Signal transduction;Cancers;Cancers;Drug resistance;Cancers;Cancers;Infectious diseases	ko05200//Pathways in cancer;ko04151//PI3K-Akt signaling pathway;ko04010//MAPK signaling pathway;ko04014//Ras signaling pathway;ko05205//Proteoglycans in cancer;ko04510//Focal adhesion;ko04015//Rap1 signaling pathway;ko05226//Gastric cancer;ko05225//Hepatocellular carcinoma;ko01521//EGFR tyrosine kinase inhibitor resistance;ko05211//Renal cell carcinoma;ko05218//Melanoma;ko05144//Malaria	K05460;K05460;K05460;K05460;K05460;K05460;K05460;K05460;K05460;K05460;K05460;K05460;K05460	-	GO:0004175//endopeptidase activity;GO:0005102//receptor binding	GO:0006935//chemotaxis;GO:0007169//transmembrane receptor protein tyrosine kinase signaling pathway;GO:0008283//cell proliferation;GO:0010557//positive regulation of macromolecule biosynthetic process;GO:0010823//negative regulation of mitochondrion organization;GO:0014066//regulation of phosphatidylinositol 3-kinase signaling;GO:0030334//regulation of cell migration;GO:0032147//activation of pro…
ncbi_101103318	881	1069	916	195	177	170	8.57	9.06	8.4	1.31	1.67	1.47	8.67667	1.48333	-2.5483	5.02076e-74	3.10997e-71	Jade2	PREDICTED: protein Jade-2 isoform X3 [Ovis aries musimon]	-	-	-	-	GO:0031988//membrane-bounded vesicle;GO:0043231//intracellular membrane-bounded organelle	GO:0046914//transition metal ion binding	GO:0007165//signal transduction;GO:0043967//histone H4 acetylation
ncbi_101113100	6553	6039	6064	1715	1074	1421	138.09	110.86	120.66	24.92	22.02	26.63	123.203	24.5233	-2.32881	1.27761e-73	7.62068e-71	C1QTNF3	PREDICTED: complement C1q tumor necrosis factor-related protein 3 isoform X1 [Ovis aries]	-	-	-	-	GO:0044421//extracellular region part	GO:0005515//protein binding	GO:0006111//regulation of gluconeogenesis;GO:0006461//protein complex assembly;GO:0033500//carbohydrate homeostasis;GO:0043410//positive regulation of MAPK cascade;GO:0051896//regulation of protein kinase B signaling
ncbi_101117523	133	133	127	1071	774	811	2	1.74	1.8	11.16	11.37	10.84	1.84667	11.1233	2.59059	3.76539e-73	2.16577e-70	DTL	PREDICTED: denticleless protein homolog isoform X1 [Ovis aries musimon]	-	-	-	-	GO:0005815//microtubule organizing center;GO:0043231//intracellular membrane-bounded organelle;GO:0080008//Cul4-RING E3 ubiquitin ligase complex	-	GO:0000077//DNA damage checkpoint;GO:0006301//postreplication repair;GO:0009416//response to light stimulus;GO:0016567//protein ubiquitination
ncbi_101102535	622	783	628	86	42	43	12.21	13.29	11.22	1.2	0.8	0.74	12.24	0.913333	-3.74432	4.80476e-73	2.6683e-70	Akap4	PREDICTED: A-kinase anchor protein 4 isoform X1 [Ovis aries]	-	-	-	-	-	-	-
ncbi_101122673	226	247	213	1831	1347	1236	4.01	4.13	3.83	23.23	24.85	20.16	3.99	22.7467	2.51119	1.12816e-72	6.05634e-70	ABCD1	PREDICTED: ATP-binding cassette sub-family D member 1 isoform X2 [Ovis aries musimon]	Cellular Processes;Environmental Information Processing	Transport and catabolism;Membrane transport	ko04146//Peroxisome;ko02010//ABC transporters	K05675;K05675	GO:0031231//intrinsic component of peroxisomal membrane	GO:0005324//long-chain fatty acid transporter activity;GO:0015405//P-P-bond-hydrolysis-driven transmembrane transporter activity;GO:0017111//nucleoside-triphosphatase activity;GO:0032550//purine ribonucleoside binding;GO:0046983//protein dimerization activity	GO:0000038//very long-chain fatty acid metabolic process;GO:0001676//long-chain fatty acid metabolic process;GO:0009062//fatty acid catabolic process;GO:0015909//long-chain fatty acid transport
ncbi_101115200	784	943	845	243	154	194	12.86	13.27	13.04	2.72	2.42	2.81	13.0567	2.65	-2.30072	6.2631e-70	3.25378e-67	TCP11L2	PREDICTED: T-complex protein 11-like protein 2 isoform X1 [Ovis aries]	-	-	-	-	-	-	-
ncbi_101111038	1130	1377	1208	390	271	350	38.56	40.46	38.49	9.32	8.89	10.46	39.17	9.55667	-2.03517	1.7182e-68	8.64739e-66	EPHX1	PREDICTED: epoxide hydrolase 1 [Ovis aries]	Organismal Systems;Human Diseases;Metabolism	Digestive system;Cancers;Xenobiotics biodegradation and metabolism	ko04976//Bile secretion;ko05204//Chemical carcinogenesis;ko00980//Metabolism of xenobiotics by cytochrome P450	K01253;K01253;K01253	GO:0031224//intrinsic component of membrane;GO:0043231//intracellular membrane-bounded organelle	GO:0016803//ether hydrolase activity	GO:0006725//cellular aromatic compound metabolic process;GO:0010033//response to organic substance
ncbi_101106675	116	118	102	1397	1607	1442	1.7	1.51	1.41	14.2	23.03	18.81	1.54	18.68	3.60049	6.54646e-68	3.19487e-65	A4GALT	PREDICTED: lactosylceramide 4-alpha-galactosyltransferase [Ovis aries musimon]	Metabolism;Metabolism;Metabolism	Global and overview maps;Glycan biosynthesis and metabolism;Glycan biosynthesis and metabolism	ko01100//Metabolic pathways;ko00601//Glycosphingolipid biosynthesis - lacto and neolacto series;ko00603//Glycosphingolipid biosynthesis - globo and isoglobo series	K01988;K01988;K01988	-	-	-
ncbi_114113987	441	594	442	2569	1971	2111	17.25	20.13	16.29	69.27	74.83	72.83	17.89	72.31	2.01504	1.41156e-66	6.68622e-64	TUBA1C	PREDICTED: tubulin alpha-1C chain-like [Bos taurus]	Cellular Processes;Cellular Processes;Cellular Processes;Human Diseases;Cellular Processes	Cellular community - eukaryotes;Transport and catabolism;Cell growth and death;Infectious diseases;Cellular community - eukaryotes	ko04530//Tight junction;ko04145//Phagosome;ko04210//Apoptosis;ko05130//Pathogenic Escherichia coli infection;ko04540//Gap junction	K07374;K07374;K07374;K07374;K07374	GO:0005874//microtubule;GO:0043231//intracellular membrane-bounded organelle	GO:0005198//structural molecule activity;GO:0017111//nucleoside-triphosphatase activity;GO:0032550//purine ribonucleoside binding	GO:0043623//cellular protein complex assembly;GO:0044763//single-organism cellular process
ncbi_101112701	1183	979	959	129	93	128	32.18	23.18	24.56	2.44	2.48	3.09	26.64	2.67	-3.31868	2.02938e-66	9.33805e-64	ADAMDEC1	PREDICTED: ADAM DEC1 isoform X4 [Ovis aries musimon]	-	-	-	-	-	GO:0046914//transition metal ion binding;GO:0070011//peptidase activity, acting on L-amino acid peptides	GO:0019538//protein metabolic process
ncbi_101103467	2335	2751	2424	1240	845	931	54.97	56.4	53.78	20.19	19.4	19.45	55.05	19.68	-1.48401	1.35008e-64	6.03974e-62	HBP1	PREDICTED: HMG box-containing protein 1 [Pantholops hodgsonii]	-	-	-	-	GO:0043231//intracellular membrane-bounded organelle	GO:0003676//nucleic acid binding	GO:0007166//cell surface receptor signaling pathway;GO:0010468//regulation of gene expression;GO:0034645//cellular macromolecule biosynthetic process
ncbi_101117752	5355	5775	5738	1551	753	993	91.34	85.78	92.25	18.3	12.52	15.03	89.79	15.2833	-2.5546	5.86667e-64	2.55359e-61	PDK4	PREDICTED: pyruvate dehydrogenase kinase, isozyme 4 [Ovis aries musimon]	-	-	-	-	GO:0019866//organelle inner membrane;GO:0043231//intracellular membrane-bounded organelle	GO:0016772//transferase activity, transferring phosphorus-containing groups;GO:0032550//purine ribonucleoside binding	GO:0006464//cellular protein modification process;GO:0006633//fatty acid biosynthetic process;GO:0006796//phosphate-containing compound metabolic process;GO:0007169//transmembrane receptor protein tyrosine kinase signaling pathway;GO:0010675//regulation of cellular carbohydrate metabolic process;GO:0032844//regulation of homeostatic process;GO:0033500//carbohydrate homeostasis;GO:0033554//cellula…
ncbi_101104435	481	677	570	2963	2518	2567	9.4	11.73	10.5	40.15	48.46	44.69	10.5433	44.4333	2.07531	8.09791e-64	3.43202e-61	MCM3	PREDICTED: DNA replication licensing factor MCM3 isoform X3 [Ovis aries musimon]	Cellular Processes;Genetic Information Processing	Cell growth and death;Replication and repair	ko04110//Cell cycle;ko03030//DNA replication	K02541;K02541	GO:0005815//microtubule organizing center;GO:0031981//nuclear lumen;GO:0043234//protein complex;GO:0044444//cytoplasmic part	GO:0003676//nucleic acid binding;GO:0004386//helicase activity;GO:0032550//purine ribonucleoside binding	GO:0022616//DNA strand elongation;GO:0032392//DNA geometric change;GO:0044710//single-organism metabolic process;GO:0044772//mitotic cell cycle phase transition;GO:0051320//S phase
ncbi_101121575	2573	2424	2360	578	466	579	74	60.7	63.97	11.5	13.07	14.78	66.2233	13.1167	-2.33594	9.48655e-64	3.91746e-61	LAPTM5	PREDICTED: lysosomal-associated transmembrane protein 5 [Ovis aries]	Cellular Processes	Transport and catabolism	ko04142//Lysosome	K12387	GO:0000323//lytic vacuole;GO:0016021//integral component of membrane	-	GO:0051234//establishment of localization
ncbi_101120983	2091	2880	2421	900	695	753	31.09	37.23	34	9.31	10.04	9.99	34.1067	9.78	-1.80215	2.55776e-63	1.02982e-60	RHOBTB1	PREDICTED: rho-related BTB domain-containing protein 1 isoform X1 [Ovis aries]	Genetic Information Processing	Folding, sorting and degradation	ko04120//Ubiquitin mediated proteolysis	K07868	GO:0044464//cell part	GO:0032550//purine ribonucleoside binding	GO:0035556//intracellular signal transduction
ncbi_101105848	454	553	446	3196	2773	2331	6.26	6.56	5.76	30.34	37.05	28.36	6.19333	31.9167	2.36552	5.02333e-63	1.97319e-60	HYOU1	PREDICTED: hypoxia up-regulated protein 1 isoform X3 [Ovis aries]	Genetic Information Processing	Folding, sorting and degradation	ko04141//Protein processing in endoplasmic reticulum	K09486	GO:0005924//cell-substrate adherens junction;GO:0031988//membrane-bounded vesicle	GO:0032550//purine ribonucleoside binding	GO:0006950//response to stress
ncbi_101116097	242	250	260	1454	1203	1207	4.56	4.1	4.62	18.96	22.11	20.19	4.42667	20.42	2.20569	5.79491e-63	2.22207e-60	MCM2	PREDICTED: DNA replication licensing factor MCM2 isoform X2 [Ovis aries musimon]	Cellular Processes;Genetic Information Processing	Cell growth and death;Replication and repair	ko04110//Cell cycle;ko03030//DNA replication	K02540;K02540	GO:0000808//origin recognition complex;GO:0005856//cytoskeleton;GO:0043231//intracellular membrane-bounded organelle	GO:0004386//helicase activity;GO:0005515//protein binding;GO:0032550//purine ribonucleoside binding;GO:0043565//sequence-specific DNA binding	GO:0006259//DNA metabolic process;GO:0032508//DNA duplex unwinding;GO:0034728//nucleosome organization;GO:0070670//response to interleukin-4
ncbi_443155	904	1010	930	4948	3202	3280	27.56	26.81	26.72	104.33	95.18	88.73	27.03	96.08	1.82967	9.21717e-63	3.45215e-60	PCNA	proliferating cell nuclear antigen [Sus scrofa]	Human Diseases;Cellular Processes;Human Diseases;Cellular Processes;Genetic Information Processing;Genetic Information Processing;Genetic Information Processing;Genetic Information Processing	Infectious diseases;Cellular community - eukaryotes;Infectious diseases;Cell growth and death;Replication and repair;Replication and repair;Replication and repair;Replication and repair	ko05166//HTLV-I infection;ko04530//Tight junction;ko05161//Hepatitis B;ko04110//Cell cycle;ko03420//Nucleotide excision repair;ko03030//DNA replication;ko03410//Base excision repair;ko03430//Mismatch repair	K04802;K04802;K04802;K04802;K04802;K04802;K04802;K04802	-	-	-
ncbi_101117727	1826	1939	1853	767	531	645	14.07	13.01	13.46	4.09	3.99	4.41	13.5133	4.16333	-1.69857	3.08931e-62	1.13076e-59	Gpr137b	PREDICTED: integral membrane protein GPR137B isoform X2 [Ovis aries musimon]	-	-	-	-	-	-	-
ncbi_101103648	558	601	561	2358	1831	1939	5.02	4.55	4.73	14.42	15.75	15.24	4.76667	15.1367	1.66699	7.27656e-62	2.6042e-59	NSD2	PREDICTED: histone-lysine N-methyltransferase NSD2 isoform X2 [Ovis aries musimon]	Human Diseases;Metabolism	Cancers;Amino acid metabolism	ko05202//Transcriptional misregulation in cancers;ko00310//Lysine degradation	K11424;K11424	GO:0031090//organelle membrane;GO:0043231//intracellular membrane-bounded organelle;GO:0043232//intracellular non-membrane-bounded organelle	GO:0003677//DNA binding;GO:0016279//protein-lysine N-methyltransferase activity;GO:0046914//transition metal ion binding	GO:0001501//skeletal system development;GO:0006303//double-strand break repair via nonhomologous end joining;GO:0010468//regulation of gene expression;GO:0032880//regulation of protein localization;GO:0034968//histone lysine methylation;GO:0045830//positive regulation of isotype switching;GO:0060413//atrial septum morphogenesis
ncbi_780472	4171	3834	3403	948	508	624	150.36	120.38	115.63	23.63	17.85	19.96	128.79	20.48	-2.65273	8.3432e-62	2.92103e-59	CTSS	PREDICTED: cathepsin S [Ovis aries]	Human Diseases;Cellular Processes;Cellular Processes;Cellular Processes;Organismal Systems	Infectious diseases;Transport and catabolism;Cell growth and death;Transport and catabolism;Immune system	ko05152//Tuberculosis;ko04145//Phagosome;ko04210//Apoptosis;ko04142//Lysosome;ko04612//Antigen processing and presentation	K01368;K01368;K01368;K01368;K01368	GO:0000323//lytic vacuole;GO:0044421//extracellular region part	GO:0001948//glycoprotein binding;GO:0004175//endopeptidase activity;GO:0032403//protein complex binding	GO:0006508//proteolysis;GO:0006955//immune response;GO:0022617//extracellular matrix disassembly;GO:0031349//positive regulation of defense response;GO:0032870//cellular response to hormone stimulus;GO:0032963//collagen metabolic process
ncbi_101114557	111	128	132	1147	1071	894	1.73	1.74	1.94	12.38	16.29	12.38	1.80333	13.6833	2.92368	1.25754e-60	4.30908e-58	NPR3	PREDICTED: atrial natriuretic peptide receptor 3 isoform X1 [Ovis aries musimon]	-	-	-	-	GO:0031224//intrinsic component of membrane;GO:0031988//membrane-bounded vesicle	GO:0001653//peptide receptor activity;GO:0005488//binding	GO:0008015//blood circulation;GO:0035809//regulation of urine volume;GO:0042127//regulation of cell proliferation;GO:0048731//system development;GO:0070661//leukocyte proliferation
ncbi_101104991	1146	1321	1206	8056	6403	9603	6.59	6.61	6.54	32.04	35.9	49	6.58	38.98	2.56657	6.07769e-60	2.03919e-57	FBN2	PREDICTED: fibrillin-2 [Ovis aries]	-	-	-	-	GO:0031012//extracellular matrix	GO:0046872//metal ion binding	GO:0030282//bone mineralization;GO:0030512//negative regulation of transforming growth factor beta receptor signaling pathway;GO:0035108//limb morphogenesis;GO:0045597//positive regulation of cell differentiation;GO:0060343//trabecula formation
ncbi_100135700	7994	9461	8174	27392	21141	21469	187.98	193.73	181.16	445.55	484.77	448.05	187.623	459.457	1.29209	6.94839e-60	2.28375e-57	P4HB	PREDICTED: protein disulfide-isomerase isoform X2 [Ovis aries musimon]	Genetic Information Processing	Folding, sorting and degradation	ko04141//Protein processing in endoplasmic reticulum	K09580	-	-	-
ncbi_101106422	241	247	252	1843	1281	1184	5.28	4.71	5.21	27.94	27.38	23.03	5.06667	26.1167	2.36586	1.08355e-59	3.49012e-57	INSIG1	PREDICTED: insulin-induced gene 1 protein [Ovis aries]	-	-	-	-	GO:0031090//organelle membrane;GO:0031224//intrinsic component of membrane;GO:0043231//intracellular membrane-bounded organelle;GO:0043234//protein complex	-	GO:0006639//acylglycerol metabolic process;GO:0006950//response to stress;GO:0006984//ER-nucleus signaling pathway;GO:0008203//cholesterol metabolic process;GO:0010639//negative regulation of organelle organization;GO:0031327//negative regulation of cellular biosynthetic process;GO:0045596//negative regulation of cell differentiation;GO:0048598//embryonic morphogenesis;GO:0050810//regulation of s…
ncbi_101108989	116	77	93	1296	889	942	1.75	1.01	1.33	13.55	13.11	12.64	1.36333	13.1	3.26436	1.73068e-59	5.46522e-57	ERCC6L	PREDICTED: DNA excision repair protein ERCC-6-like [Ovis aries musimon]	-	-	-	-	GO:0098687//chromosomal region	GO:0003676//nucleic acid binding;GO:0017111//nucleoside-triphosphatase activity;GO:0032550//purine ribonucleoside binding	GO:0000280//nuclear division;GO:0044763//single-organism cellular process
ncbi_114112547	115	121	59	1763	1672	1517	2.84	2.61	1.38	30.17	40.33	33.3	2.27667	34.6	3.92578	2.93957e-59	9.1042e-57	OSGIN2	PREDICTED: oxidative stress-induced growth inhibitor 2 isoform X2 [Ovis aries musimon]	-	-	-	-	-	-	-
ncbi_101112826	289	357	318	1726	1156	1216	3.58	3.85	3.71	14.8	13.97	13.37	3.71333	14.0467	1.91944	3.8436e-59	1.16795e-56	PAG1	PREDICTED: phosphoprotein associated with glycosphingolipid-enriched microdomains 1 [Ovis aries]	-	-	-	-	GO:0098589//membrane region	GO:0019904//protein domain specific binding	GO:0007165//signal transduction;GO:0034111//negative regulation of homotypic cell-cell adhesion
ncbi_101106906	459	542	487	105	59	70	7	7.18	6.91	1.08	0.86	0.9	7.03	0.946667	-2.8926	2.07175e-58	6.17879e-56	PTK2B	PREDICTED: protein-tyrosine kinase 2-beta isoform X1 [Capra hircus]	Human Diseases;Environmental Information Processing;Organismal Systems;Organismal Systems;Human Diseases;Environmental Information Processing;Organismal Systems;Organismal Systems	Infectious diseases;Signal transduction;Immune system;Immune system;Infectious diseases;Signal transduction;Immune system;Endocrine system	ko05163//Human cytomegalovirus infection;ko04020//Calcium signaling pathway;ko04062//Chemokine signaling pathway;ko04650//Natural killer cell mediated cytotoxicity;ko05161//Hepatitis B;ko04072//Phospholipase D signaling pathway;ko04670//Leukocyte transendothelial migration;ko04912//GnRH signaling pathway	K05871;K05871;K05871;K05871;K05871;K05871;K05871;K05871	-	-	-
ncbi_101118446	1681	2041	1772	807	550	684	18.49	19.56	18.37	6.14	5.9	6.68	18.8067	6.24	-1.59163	3.34062e-58	9.78193e-56	SSBP2	PREDICTED: single-stranded DNA-binding protein 2-like isoform X1 [Mustela putorius furo]	-	-	-	-	GO:0043231//intracellular membrane-bounded organelle	GO:0043566//structure-specific DNA binding	GO:0010468//regulation of gene expression
ncbi_114109690	154	136	125	1407	829	965	22.56	17.35	17.3	142.52	118.47	125.46	19.07	128.817	2.75594	1.01342e-57	2.91447e-55	HIST1H2AH	PREDICTED: histone H2A type 1-like [Cavia porcellus]	Human Diseases;Cellular Processes;Human Diseases	Substance dependence;Cell growth and death;Immune diseases	ko05034//Alcoholism;ko04217//Necroptosis;ko05322//Systemic lupus erythematosus	K11251;K11251;K11251	GO:0031988//membrane-bounded vesicle;GO:0043231//intracellular membrane-bounded organelle;GO:0043232//intracellular non-membrane-bounded organelle	GO:0003676//nucleic acid binding;GO:0046983//protein dimerization activity	-
ncbi_105603281	1672	1841	1612	300	223	355	6.1	5.84	5.54	0.76	0.79	1.15	5.82667	0.9	-2.69467	1.42212e-57	4.01813e-55	AHNAK2	PREDICTED: protein AHNAK2 isoform X1 [Ovis aries]	-	-	-	-	GO:0012506//vesicle membrane;GO:0031674//I band;GO:0044459//plasma membrane part	-	GO:0007009//plasma membrane organization
ncbi_101114945	1272	1582	1611	6074	4490	5358	25.71	27.84	30.69	84.91	88.49	96.1	28.08	89.8333	1.67771	1.56795e-57	4.35376e-55	CKAP4	PREDICTED: cytoskeleton-associated protein 4 [Ovis aries musimon]	Genetic Information Processing	Folding, sorting and degradation	ko04141//Protein processing in endoplasmic reticulum	K13999	GO:0031988//membrane-bounded vesicle;GO:0043232//intracellular non-membrane-bounded organelle	GO:0003723//RNA binding	-
ncbi_101111162	67	77	60	685	481	495	1.68	1.65	1.4	11.75	11.64	10.95	1.57667	11.4467	2.85998	3.56653e-57	9.73541e-55	CDCA7	PREDICTED: cell division cycle-associated protein 7 isoform X1 [Ovis aries]	-	-	-	-	GO:0044424//intracellular part	-	GO:0008283//cell proliferation;GO:0010468//regulation of gene expression;GO:0012501//programmed cell death;GO:0034645//cellular macromolecule biosynthetic process
ncbi_101117424	10154	10889	10157	4083	2455	2459	65.91	61.53	62.11	18.34	15.54	14.17	63.1833	16.0167	-1.97997	5.24809e-56	1.40868e-53	LAMA2	PREDICTED: laminin subunit alpha-2 isoform X1 [Ovis aries]	Human Diseases;Environmental Information Processing;Human Diseases;Cellular Processes;Human Diseases;Human Diseases;Human Diseases;Human Diseases;Environmental Information Processing;Human Diseases;Human Diseases;Human Diseases	Cancers;Signal transduction;Infectious diseases;Cellular community - eukaryotes;Infectious diseases;Infectious diseases;Cancers;Cardiovascular diseases;Signaling molecules and interaction;Cardiovascular diseases;Cardiovascular diseases;Cardiovascular diseases	ko05200//Pathways in cancer;ko04151//PI3K-Akt signaling pathway;ko05165//Human papillomavirus infection;ko04510//Focal adhesion;ko05145//Toxoplasmosis;ko05146//Amoebiasis;ko05222//Small cell lung cancer;ko05412//Arrhythmogenic right ventricular cardiomyopathy (ARVC);ko04512//ECM-receptor interaction;ko05414//Dilated cardiomyopathy (DCM);ko05410//Hypertrophic cardiomyopathy (HCM);ko05416//Viral my…	K05637;K05637;K05637;K05637;K05637;K05637;K05637;K05637;K05637;K05637;K05637;K05637	-	-	-
ncbi_100037704	7023	8631	7765	3122	2353	3031	164.34	181.01	173.04	52.73	55.77	64.9	172.797	57.8	-1.57993	3.44353e-55	9.09147e-53	FBLN1	PREDICTED: fibulin-1 isoform X2 [Ovis aries musimon]	-	-	-	-	GO:0031988//membrane-bounded vesicle;GO:0044420//extracellular matrix component;GO:0044421//extracellular region part	GO:0008047//enzyme activator activity	GO:0043062//extracellular structure organization;GO:0045862//positive regulation of proteolysis
ncbi_101110624	147	118	118	1302	790	945	1.48	1.03	1.12	9.04	7.73	8.42	1.21	8.39667	2.79481	4.27989e-55	1.11174e-52	ADAMTS17	PREDICTED: A disintegrin and metalloproteinase with thrombospondin motifs 17 isoform X1 [Ovis aries musimon]	-	-	-	-	GO:0031012//extracellular matrix	GO:0046914//transition metal ion binding;GO:0070011//peptidase activity, acting on L-amino acid peptides	GO:0019538//protein metabolic process
ncbi_101116943	1808	1572	1755	468	342	397	16.31	12.33	14.88	2.93	3	3.19	14.5067	3.04	-2.25457	1.15733e-54	2.95855e-52	SCUBE3	PREDICTED: signal peptide, CUB and EGF-like domain-containing protein 3 isoform X3 [Ovis aries musimon]	-	-	-	-	GO:0044464//cell part	-	GO:0051259//protein oligomerization
ncbi_101116664	1493	1290	1252	333	206	258	19.4	14.6	15.33	2.99	2.61	2.98	16.4433	2.86	-2.52342	1.62152e-54	4.08041e-52	TNFRSF19	PREDICTED: tumor necrosis factor receptor superfamily member 19 isoform X2 [Ovis aries musimon]	Environmental Information Processing	Signaling molecules and interaction	ko04060//Cytokine-cytokine receptor interaction	K05155	-	-	GO:0043122//regulation of I-kappaB kinase/NF-kappaB signaling
ncbi_101120250	1655	1670	1507	8401	5986	5610	33.18	29.42	28.51	116.98	116.66	99.49	30.37	111.043	1.8704	2.20008e-54	5.45113e-52	TMEM200A	PREDICTED: transmembrane protein 200A [Ovis aries]	-	-	-	-	-	-	-
ncbi_101121021	2683	3005	2879	9517	7424	7384	33.12	32.06	33.33	79.85	87.87	79.53	32.8367	82.4167	1.32763	4.45631e-54	1.08741e-51	SRSF1	serine/arginine-rich splicing factor 1 isoform 1 [Homo sapiens]	Human Diseases;Genetic Information Processing;Organismal Systems	Infectious diseases;Transcription;Immune system	ko05168//Herpes simplex infection;ko03040//Spliceosome;ko04657//IL-17 signaling pathway	K12890;K12890;K12890	GO:0005681//spliceosomal complex;GO:0016604//nuclear body;GO:0031988//membrane-bounded vesicle;GO:0043234//protein complex	GO:0019904//protein domain specific binding;GO:0044822//poly(A) RNA binding	GO:0006353//DNA-templated transcription, termination;GO:0006376//mRNA splice site selection;GO:0006405//RNA export from nucleus;GO:0006941//striated muscle contraction;GO:0043009//chordate embryonic development;GO:0043484//regulation of RNA splicing;GO:0043487//regulation of RNA stability
ncbi_101119342	850	794	724	167	97	97	61.25	49.82	49.17	8.32	6.82	6.2	53.4133	7.11333	-2.9086	4.73532e-54	1.13824e-51	HLA-DRB1	MHC class II antigen [Ovis aries]	Human Diseases;Human Diseases;Human Diseases;Human Diseases;Human Diseases;Cellular Processes;Environmental Information Processing;Human Diseases;Human Diseases;Organismal Systems;Organismal Systems;Human Diseases;Organismal Systems;Organismal Systems;Human Diseases;Human Diseases;Human Diseases;Human Diseases;Human Diseases;Human Diseases;Human Diseases;Human Diseases;Organismal Systems;Human Di…	Infectious diseases;Infectious diseases;Infectious diseases;Infectious diseases;Infectious diseases;Transport and catabolism;Signaling molecules and interaction;Immune diseases;Infectious diseases;Immune system;Immune system;Immune diseases;Immune system;Immune system;Infectious diseases;Cardiovascular diseases;Infectious diseases;Immune diseases;Immune diseases;Endocrine and metabolic diseases;I…	ko05166//HTLV-I infection;ko05168//Herpes simplex infection;ko05169//Epstein-Barr virus infection;ko05152//Tuberculosis;ko05164//Influenza A;ko04145//Phagosome;ko04514//Cell adhesion molecules (CAMs);ko05322//Systemic lupus erythematosus;ko05145//Toxoplasmosis;ko04659//Th17 cell differentiation;ko04640//Hematopoietic cell lineage;ko05323//Rheumatoid arthritis;ko04658//Th1 and Th2 cell differentia…	K06752;K06752;K06752;K06752;K06752;K06752;K06752;K06752;K06752;K06752;K06752;K06752;K06752;K06752;K06752;K06752;K06752;K06752;K06752;K06752;K06752;K06752;K06752;K06752	-	-	-
ncbi_101111189	2426	2570	2525	921	793	817	26.22	24.19	25.72	6.88	8.36	7.84	25.3767	7.69333	-1.72182	5.03846e-54	1.1933e-51	MTURN	PREDICTED: maturin [Chlorocebus sabaeus]	-	-	-	-	-	-	GO:0044707//single-multicellular organism process;GO:0048468//cell development
ncbi_100037680	977	938	855	4481	3869	3915	21.23	17.75	17.51	67.34	81.97	75.49	18.83	74.9333	1.99257	7.80375e-54	1.82144e-51	LMNB1	PREDICTED: lamin-B1 [Ovis aries]	Cellular Processes;Cellular Processes	Cell growth and death;Cell growth and death	ko04210//Apoptosis;ko04214//Apoptosis - fly	K07611;K07611	GO:0005882//intermediate filament;GO:0012505//endomembrane system;GO:0019866//organelle inner membrane;GO:0031981//nuclear lumen	GO:0019899//enzyme binding	GO:0012501//programmed cell death;GO:0022411//cellular component disassembly
ncbi_101102720	421	618	443	28	20	42	9.7	12.42	9.63	0.45	0.45	0.86	10.5833	0.586667	-4.17311	8.56407e-54	1.97035e-51	DGKB	PREDICTED: diacylglycerol kinase beta isoform X3 [Ovis aries]	Metabolism;Environmental Information Processing;Metabolism;Environmental Information Processing;Human Diseases;Metabolism	Global and overview maps;Signal transduction;Lipid metabolism;Signal transduction;Cancers;Lipid metabolism	ko01100//Metabolic pathways;ko04072//Phospholipase D signaling pathway;ko00564//Glycerophospholipid metabolism;ko04070//Phosphatidylinositol signaling system;ko05231//Choline metabolism in cancer;ko00561//Glycerolipid metabolism	K00901;K00901;K00901;K00901;K00901;K00901	GO:0016020//membrane	GO:0016301//kinase activity;GO:0032550//purine ribonucleoside binding;GO:0046872//metal ion binding	GO:0006796//phosphate-containing compound metabolic process;GO:0007186//G-protein coupled receptor signaling pathway
ncbi_101108753	139	125	116	958	815	803	6.11	4.78	4.8	29.14	35	31.52	5.23	31.8867	2.60807	1.08433e-53	2.45959e-51	PCLAF	PREDICTED: PCNA-associated factor [Ovis aries]	-	-	-	-	-	-	-
ncbi_105601932	336	399	352	53	43	48	2.61	2.7	2.58	0.29	0.33	0.33	2.63	0.316667	-3.05403	1.33451e-53	2.98504e-51	SNED1	PREDICTED: sushi, nidogen and EGF-like domain-containing protein 1 isoform X6 [Ovis aries musimon]	-	-	-	-	GO:0031988//membrane-bounded vesicle	-	GO:0031589//cell-substrate adhesion
ncbi_101119286	637	313	409	10778	7945	6744	12.65	5.41	7.66	148.09	153.89	118.89	8.57333	140.29	4.03241	1.25786e-52	2.77506e-50	INHBB	PREDICTED: inhibin beta B chain isoform X2 [Ovis aries musimon]	Environmental Information Processing;Cellular Processes;Environmental Information Processing	Signaling molecules and interaction;Cellular community - eukaryotes;Signal transduction	ko04060//Cytokine-cytokine receptor interaction;ko04550//Signaling pathways regulating pluripotency of stem cells;ko04350//TGF-beta signaling pathway	K22687;K22687;K22687	-	-	-
ncbi_101103493	2963	3481	3227	1543	963	1259	29.41	30.08	30.17	10.6	9.33	11.11	29.8867	10.3467	-1.53034	1.33263e-52	2.90027e-50	PITPNC1	PREDICTED: cytoplasmic phosphatidylinositol transfer protein 1 isoform X2 [Ovis aries musimon]	-	-	-	-	GO:0044424//intracellular part	GO:0005548//phospholipid transporter activity	GO:0006869//lipid transport;GO:0050794//regulation of cellular process
ncbi_101118449	1001	1134	1005	226	150	243	61.69	60.85	58.37	9.63	9.01	13.29	60.3033	10.6433	-2.50229	3.1839e-52	6.83689e-50	LGALS3	PREDICTED: galectin-3 [Ovis aries musimon]	-	-	-	-	GO:0019866//organelle inner membrane;GO:0030529//intracellular ribonucleoprotein complex;GO:0031012//extracellular matrix;GO:0031988//membrane-bounded vesicle;GO:0043231//intracellular membrane-bounded organelle;GO:0044421//extracellular region part;GO:0044459//plasma membrane part	GO:0003723//RNA binding;GO:0019865//immunoglobulin binding;GO:0038023//signaling receptor activity;GO:0070492//oligosaccharide binding	GO:0001771//immunological synapse formation;GO:0002291//T cell activation via T cell receptor contact with antigen bound to MHC molecule on antigen presenting cell;GO:0002687//positive regulation of leukocyte migration;GO:0006396//RNA processing;GO:0006952//defense response;GO:0008285//negative regulation of cell proliferation;GO:0014062//regulation of serotonin secretion;GO:0030100//regulation o…
ncbi_100145859	3508	3814	3302	1667	1047	1163	84.07	79.59	74.58	28.33	24.84	25.68	79.4133	26.2833	-1.59523	3.6274e-52	7.68675e-50	LIPA	lysosomal acid lipase/cholesteryl ester hydrolase precursor [Ovis aries]	Cellular Processes;Organismal Systems;Metabolism	Transport and catabolism;Digestive system;Lipid metabolism	ko04142//Lysosome;ko04979//Cholesterol metabolism;ko00100//Steroid biosynthesis	K01052;K01052;K01052	GO:0031988//membrane-bounded vesicle	GO:0016298//lipase activity	GO:0001894//tissue homeostasis;GO:0006629//lipid metabolic process;GO:0006952//defense response;GO:0030323//respiratory tube development
ncbi_101103786	1474	1781	1502	5123	4015	4237	17.95	18.89	17.24	43.16	47.68	45.8	18.0267	45.5467	1.33721	4.27691e-52	8.94541e-50	MCM6	PREDICTED: DNA replication licensing factor MCM6 [Ovis aries musimon]	Cellular Processes;Genetic Information Processing	Cell growth and death;Replication and repair	ko04110//Cell cycle;ko03030//DNA replication	K02542;K02542	GO:0043231//intracellular membrane-bounded organelle;GO:0043234//protein complex	GO:0003678//DNA helicase activity;GO:0005515//protein binding;GO:0032550//purine ribonucleoside binding;GO:0043566//structure-specific DNA binding	GO:0006259//DNA metabolic process;GO:0032508//DNA duplex unwinding;GO:0044763//single-organism cellular process
ncbi_101120375	113	132	96	1279	1698	1558	3.32	3.38	2.66	25.98	48.62	40.59	3.12	38.3967	3.62136	5.60374e-52	1.15703e-49	ACSM1	PREDICTED: acyl-coenzyme A synthetase ACSM1, mitochondrial isoform X1 [Ovis aries]	Metabolism;Metabolism;Metabolism	Global and overview maps;Carbohydrate metabolism;Metabolism of cofactors and vitamins	ko01100//Metabolic pathways;ko00650//Butanoate metabolism;ko00785//Lipoic acid metabolism	K01896;K01896;K01896	GO:0031988//membrane-bounded vesicle;GO:0044421//extracellular region part;GO:0044429//mitochondrial part	GO:0016405//CoA-ligase activity;GO:0016878//acid-thiol ligase activity;GO:0032550//purine ribonucleoside binding;GO:0043169//cation binding	GO:0006631//fatty acid metabolic process
ncbi_100913155	984	1282	1120	318	194	294	13.47	15.5	14.52	2.99	2.7	3.91	14.4967	3.2	-2.17958	6.20871e-52	1.26571e-49	GABRB2	PREDICTED: gamma-aminobutyric acid receptor subunit beta-2 isoform X1 [Bos mutus]	Environmental Information Processing;Organismal Systems;Organismal Systems;Human Diseases;Organismal Systems;Human Diseases	Signaling molecules and interaction;Nervous system;Nervous system;Substance dependence;Nervous system;Substance dependence	ko04080//Neuroactive ligand-receptor interaction;ko04723//Retrograde endocannabinoid signaling;ko04726//Serotonergic synapse;ko05032//Morphine addiction;ko04727//GABAergic synapse;ko05033//Nicotine addiction	K05181;K05181;K05181;K05181;K05181;K05181	GO:0031988//membrane-bounded vesicle;GO:0034702//ion channel complex;GO:0044444//cytoplasmic part;GO:0097060//synaptic membrane;GO:1902710//GABA receptor complex	GO:0005230//extracellular ligand-gated ion channel activity;GO:0005253//anion channel activity;GO:0016917//GABA receptor activity	GO:0006821//chloride transport;GO:0007186//G-protein coupled receptor signaling pathway;GO:0007270//neuron-neuron synaptic transmission;GO:0034776//response to histamine;GO:0043066//negative regulation of apoptotic process;GO:0048666//neuron development;GO:0050954//sensory perception of mechanical stimulus
ncbi_101109608	860	1178	991	4876	3860	3473	34.38	41.01	37.35	134.89	150.53	123.27	37.58	136.23	1.85801	8.41074e-52	1.69319e-49	TUBB4B	PREDICTED: tubulin beta-4B chain isoform X1 [Orycteropus afer afer]	Cellular Processes;Human Diseases;Cellular Processes	Transport and catabolism;Infectious diseases;Cellular community - eukaryotes	ko04145//Phagosome;ko05130//Pathogenic Escherichia coli infection;ko04540//Gap junction	K07375;K07375;K07375	GO:0015630//microtubule cytoskeleton;GO:0031988//membrane-bounded vesicle;GO:0043231//intracellular membrane-bounded organelle;GO:0043234//protein complex;GO:0044444//cytoplasmic part	GO:0003723//RNA binding;GO:0005198//structural molecule activity;GO:0017111//nucleoside-triphosphatase activity;GO:0032550//purine ribonucleoside binding;GO:0042287//MHC protein binding	GO:0001909//leukocyte mediated cytotoxicity;GO:0006458//'de novo' protein folding;GO:0007049//cell cycle;GO:0043623//cellular protein complex assembly
ncbi_101103450	407	520	407	90	66	69	4.29	4.77	4.04	0.66	0.68	0.65	4.36667	0.663333	-2.71873	8.54898e-52	1.69977e-49	TRPM2	PREDICTED: transient receptor potential cation channel subfamily M member 2 isoform X3 [Ovis aries musimon]	Organismal Systems;Organismal Systems	Immune system;Endocrine system	ko04621//NOD-like receptor signaling pathway;ko04921//Oxytocin signaling pathway	K04977;K04977	GO:0031224//intrinsic component of membrane	GO:0005216//ion channel activity;GO:0016462//pyrophosphatase activity;GO:0046915//transition metal ion transmembrane transporter activity	GO:0006828//manganese ion transport;GO:0006979//response to oxidative stress;GO:0044763//single-organism cellular process
ncbi_101117971	670	719	679	179	138	175	7.18	6.71	6.86	1.33	1.44	1.66	6.91667	1.47667	-2.22773	1.59549e-51	3.13359e-49	CCR1	PREDICTED: C-C chemokine receptor type 1 [Ovis aries]	Environmental Information Processing;Human Diseases;Human Diseases;Organismal Systems	Signaling molecules and interaction;Infectious diseases;Infectious diseases;Immune system	ko04060//Cytokine-cytokine receptor interaction;ko05163//Human cytomegalovirus infection;ko05167//Kaposi sarcoma-associated herpesvirus infection;ko04062//Chemokine signaling pathway	K04176;K04176;K04176;K04176	GO:0031224//intrinsic component of membrane;GO:0044459//plasma membrane part	GO:0004950//chemokine receptor activity;GO:0019957//C-C chemokine binding	GO:0002690//positive regulation of leukocyte chemotaxis;GO:0002763//positive regulation of myeloid leukocyte differentiation;GO:0006816//calcium ion transport;GO:0006952//defense response;GO:0010468//regulation of gene expression;GO:0016192//vesicle-mediated transport;GO:0019221//cytokine-mediated signaling pathway;GO:0030279//negative regulation of ossification;GO:0043410//positive regulation of…
ncbi_101113583	787	1083	931	4956	3086	3274	18.07	21.58	20.06	77.46	69.04	66.01	19.9033	70.8367	1.83149	2.6654e-51	5.17185e-49	CYP51A1	PREDICTED: lanosterol 14-alpha demethylase isoform X2 [Ovis aries musimon]	Metabolism;Metabolism	Global and overview maps;Lipid metabolism	ko01100//Metabolic pathways;ko00100//Steroid biosynthesis	K05917;K05917	GO:0031090//organelle membrane;GO:0031224//intrinsic component of membrane;GO:0043231//intracellular membrane-bounded organelle	GO:0016709//oxidoreductase activity, acting on paired donors, with incorporation or reduction of molecular oxygen, NAD(P)H as one donor, and incorporation of one atom of oxygen;GO:0046906//tetrapyrrole binding;GO:0046914//transition metal ion binding	GO:0006694//steroid biosynthetic process;GO:0008203//cholesterol metabolic process
ncbi_101116045	661	591	546	3445	2606	3372	8.93	6.95	6.94	32.17	34.28	40.39	7.60667	35.6133	2.22708	1.51061e-50	2.89623e-48	ANLN	PREDICTED: actin-binding protein anillin isoform X2 [Ovis aries]	-	-	-	-	GO:0005856//cytoskeleton;GO:0032155//cell division site part;GO:0043231//intracellular membrane-bounded organelle	GO:0008092//cytoskeletal protein binding	GO:0030097//hemopoiesis
ncbi_114108841	1732	857	1237	4	0	3	129.11	55.62	86.91	0.22	0	0.17	90.5467	0.13	-9.44401	5.381e-50	1.01954e-47	IGLL5	immunoglobulin lambda light chain F7-299 [Capra hircus]	-	-	-	-	-	-	-
ncbi_101104055	281	342	339	1550	1330	1282	7.07	7.5	8.04	26.99	32.64	28.64	7.53667	29.4233	1.96496	7.7746e-50	1.45593e-47	MCM5	PREDICTED: DNA replication licensing factor MCM5 isoform X2 [Ovis aries musimon]	Cellular Processes;Genetic Information Processing	Cell growth and death;Replication and repair	ko04110//Cell cycle;ko03030//DNA replication	K02209;K02209	GO:0043231//intracellular membrane-bounded organelle;GO:0043234//protein complex	GO:0003676//nucleic acid binding;GO:0004386//helicase activity;GO:0032550//purine ribonucleoside binding	GO:0006259//DNA metabolic process;GO:0032392//DNA geometric change;GO:0044763//single-organism cellular process
ncbi_100144761	1402	1546	1519	5502	4808	4860	7.3	7	7.46	19.83	24.4	22.44	7.25333	22.2233	1.61536	9.14839e-50	1.6935e-47	CDK6	PREDICTED: cyclin-dependent kinase 6 isoform X1 [Equus caballus]	Human Diseases;Environmental Information Processing;Human Diseases;Human Diseases;Human Diseases;Human Diseases;Human Diseases;Human Diseases;Cellular Processes;Human Diseases;Human Diseases;Human Diseases;Human Diseases;Cellular Processes;Human Diseases;Cellular Processes;Human Diseases;Human Diseases;Human Diseases;Human Diseases;Human Diseases	Cancers;Signal transduction;Infectious diseases;Infectious diseases;Cancers;Infectious diseases;Cancers;Cancers;Cell growth and death;Infectious diseases;Endocrine and metabolic diseases;Infectious diseases;Cancers;Cell growth and death;Cancers;Cell growth and death;Cancers;Cancers;Cancers;Cancers;Cancers	ko05200//Pathways in cancer;ko04151//PI3K-Akt signaling pathway;ko05165//Human papillomavirus infection;ko05163//Human cytomegalovirus infection;ko05203//Viral carcinogenesis;ko05167//Kaposi sarcoma-associated herpesvirus infection;ko05225//Hepatocellular carcinoma;ko05206//MicroRNAs in cancer;ko04218//Cellular senescence;ko05161//Hepatitis B;ko04934//Cushing syndrome;ko05162//Measles;ko05224//Br…	K02091;K02091;K02091;K02091;K02091;K02091;K02091;K02091;K02091;K02091;K02091;K02091;K02091;K02091;K02091;K02091;K02091;K02091;K02091;K02091;K02091	GO:0031252//cell leading edge;GO:0043231//intracellular membrane-bounded organelle;GO:0043234//protein complex	GO:0004674//protein serine/threonine kinase activity;GO:0005515//protein binding;GO:0032550//purine ribonucleoside binding	GO:0001649//osteoblast differentiation;GO:0001952//regulation of cell-matrix adhesion;GO:0002068//glandular epithelial cell development;GO:0002244//hematopoietic progenitor cell differentiation;GO:0006464//cellular protein modification process;GO:0007166//cell surface receptor signaling pathway;GO:0008284//positive regulation of cell proliferation;GO:0008285//negative regulation of cell prolifera…
ncbi_101107057	590	739	694	2447	1737	1911	11.71	12.77	12.98	33.59	33.61	33.66	12.4867	33.62	1.42893	1.17757e-49	2.15509e-47	DCBLD2	PREDICTED: discoidin, CUB and LCCL domain-containing protein 2 isoform X1 [Ovis aries]	-	-	-	-	GO:0044464//cell part	-	GO:0001558//regulation of cell growth;GO:0009611//response to wounding
ncbi_101118082	3058	2406	2529	26064	18462	14914	172.48	118.19	134.46	1016.87	1015.42	746.52	141.71	926.27	2.70849	1.42989e-49	2.58746e-47	INHA	inhibin alpha chain precursor [Ovis aries]	Environmental Information Processing	Signaling molecules and interaction	ko04060//Cytokine-cytokine receptor interaction	K05500	-	-	-
ncbi_101108051	861	1027	920	117	135	80	11.55	12.1	11.75	1.11	1.75	0.99	11.8	1.28333	-3.20082	4.57436e-49	8.18556e-47	BMF	PREDICTED: bcl-2-modifying factor isoform X1 [Capra hircus]	Human Diseases	Cancers	ko05206//MicroRNAs in cancer	K17460	GO:0015629//actin cytoskeleton	-	GO:0009967//positive regulation of signal transduction;GO:0010822//positive regulation of mitochondrion organization;GO:0032461//positive regulation of protein oligomerization;GO:0043066//negative regulation of apoptotic process
ncbi_101111627	1544	1851	1726	586	520	561	10.34	10.8	10.9	2.72	3.4	3.34	10.68	3.15333	-1.75996	6.89203e-49	1.21974e-46	KDM7A	PREDICTED: lysine-specific demethylase 7A [Ovis aries musimon]	-	-	-	-	GO:0043231//intracellular membrane-bounded organelle;GO:0043232//intracellular non-membrane-bounded organelle	GO:0016706//oxidoreductase activity, acting on paired donors, with incorporation or reduction of molecular oxygen, 2-oxoglutarate as one donor, and incorporation of one atom each of oxygen into both donors;GO:0032452//histone demethylase activity;GO:0042393//histone binding;GO:0046914//transition metal ion binding	GO:0006355//regulation of transcription, DNA-templated;GO:0070076//histone lysine demethylation
ncbi_101108851	496	638	624	2378	1819	1873	13.64	15.29	16.18	45.26	48.82	45.75	15.0367	46.61	1.63215	7.47132e-49	1.30789e-46	IDI1	PREDICTED: isopentenyl-diphosphate Delta-isomerase 1 isoform X2 [Ovis aries musimon]	Metabolism;Metabolism	Global and overview maps;Metabolism of terpenoids and polyketides	ko01100//Metabolic pathways;ko00900//Terpenoid backbone biosynthesis	K01823;K01823	GO:0042579//microbody	GO:0016863//intramolecular oxidoreductase activity, transposing C=C bonds;GO:0046914//transition metal ion binding	GO:0006694//steroid biosynthetic process;GO:0006720//isoprenoid metabolic process;GO:0008203//cholesterol metabolic process;GO:0008654//phospholipid biosynthetic process;GO:0080184//response to phenylpropanoid
ncbi_101113463	2221	3884	2984	792	579	647	130.27	198.63	164.81	31.98	32.98	33.52	164.57	32.8267	-2.32576	7.86699e-49	1.36234e-46	SAT1	Diamine acetyltransferase 1, partial [Bos mutus]	Metabolism;Metabolism;Cellular Processes	Global and overview maps;Amino acid metabolism;Cell growth and death	ko01100//Metabolic pathways;ko00330//Arginine and proline metabolism;ko04216//Ferroptosis	K00657;K00657;K00657	GO:0044424//intracellular part	GO:0008080//N-acetyltransferase activity	GO:0006598//polyamine catabolic process;GO:0008283//cell proliferation
MSTRG.7509	6444	6414	6993	2839	1731	2223	4.33	3.76	4.43	1.32	1.13	1.33	4.17333	1.26	-1.72778	2.45536e-48	4.20677e-46	CFDP2	p97Bcnt protein [Capra hircus]	-	-	-	-	GO:0043231//intracellular membrane-bounded organelle	-	-
ncbi_114116824	146	93	112	1329	1040	1006	20.32	11.28	14.73	128.07	141.32	124.34	15.4433	131.243	3.08719	4.78793e-48	8.11681e-46	Hist1h3b	Histone H3c [Culex quinquefasciatus]	-	-	-	-	GO:0031988//membrane-bounded vesicle;GO:0043231//intracellular membrane-bounded organelle;GO:0043232//intracellular non-membrane-bounded organelle	GO:0003676//nucleic acid binding;GO:0046983//protein dimerization activity	GO:0034728//nucleosome organization
ncbi_106990414	282	232	212	2221	1596	1401	39.71	28.46	28.1	216.46	219.29	175.2	32.09	203.65	2.6659	6.79373e-48	1.13058e-45	H3110	PREDICTED: histone H3.1-like [Chlorocebus sabaeus]	Human Diseases;Human Diseases;Human Diseases	Substance dependence;Cancers;Immune diseases	ko05034//Alcoholism;ko05202//Transcriptional misregulation in cancers;ko05322//Systemic lupus erythematosus	K11253;K11253;K11253	GO:0000786//nucleosome;GO:0031981//nuclear lumen;GO:0031988//membrane-bounded vesicle	GO:0003676//nucleic acid binding;GO:0046983//protein dimerization activity	GO:0006306//DNA methylation;GO:0006334//nucleosome assembly;GO:0006950//response to stress;GO:0007599//hemostasis;GO:0016458//gene silencing;GO:0035556//intracellular signal transduction;GO:0051262//protein tetramerization
ncbi_101112891	6089	10578	7926	1904	1203	1794	71.01	107.79	87.54	15.39	13.71	18.59	88.78	15.8967	-2.48151	6.80946e-48	1.13058e-45	C4A	PREDICTED: complement C4 isoform X1 [Capra hircus]	Human Diseases;Organismal Systems;Human Diseases;Human Diseases	Immune diseases;Immune system;Infectious diseases;Infectious diseases	ko05322//Systemic lupus erythematosus;ko04610//Complement and coagulation cascades;ko05150//Staphylococcus aureus infection;ko05133//Pertussis	K03989;K03989;K03989;K03989	GO:0044421//extracellular region part	-	GO:0002252//immune effector process;GO:0006952//defense response;GO:0010466//negative regulation of peptidase activity
ncbi_101104790	364	353	368	2360	2032	1638	17.86	15.08	17.02	80.09	97.21	71.32	16.6533	82.8733	2.3151	7.08616e-48	1.16452e-45	HIST1H2AB	histone H2A type 1-like [Castor canadensis]	Human Diseases;Cellular Processes;Human Diseases	Substance dependence;Cell growth and death;Immune diseases	ko05034//Alcoholism;ko04217//Necroptosis;ko05322//Systemic lupus erythematosus	K11251;K11251;K11251	GO:0000785//chromatin;GO:0031988//membrane-bounded vesicle;GO:0043231//intracellular membrane-bounded organelle	GO:0003676//nucleic acid binding;GO:0046983//protein dimerization activity	GO:0006281//DNA repair;GO:0008283//cell proliferation;GO:0034728//nucleosome organization
ncbi_101115076	49	62	65	520	434	446	1.03	1.13	1.29	7.55	8.89	8.31	1.15	8.25	2.84276	8.51855e-48	1.38577e-45	ORC1	PREDICTED: origin recognition complex subunit 1 [Ovis aries musimon]	Cellular Processes	Cell growth and death	ko04110//Cell cycle	K02603	GO:0000808//origin recognition complex;GO:0016020//membrane;GO:0043231//intracellular membrane-bounded organelle	GO:0003676//nucleic acid binding;GO:0032550//purine ribonucleoside binding	GO:0006259//DNA metabolic process
ncbi_101116697	227	233	186	7770	2584	2893	1.89	1.75	1.46	45	21.13	21.46	1.7	29.1967	4.1022	1.26117e-47	2.03111e-45	Lrp8	PREDICTED: low-density lipoprotein receptor-related protein 8 isoform X2 [Ovis aries musimon]	-	-	-	-	GO:0031224//intrinsic component of membrane;GO:0043234//protein complex;GO:0044459//plasma membrane part	GO:0030228//lipoprotein particle receptor activity	GO:0001934//positive regulation of protein phosphorylation;GO:0006897//endocytosis;GO:0021543//pallium development;GO:0048646//anatomical structure formation involved in morphogenesis
ncbi_114114097	143	161	180	1125	832	763	6.36	6.24	7.55	34.62	36.09	30.13	6.71667	33.6133	2.32322	2.12259e-47	3.38459e-45	CRELD2	PREDICTED: cysteine-rich with EGF-like domain protein 2 [Ovis aries musimon]	-	-	-	-	GO:0043231//intracellular membrane-bounded organelle;GO:0044421//extracellular region part	-	-
ncbi_101109237	761	916	904	2991	2390	2546	21.94	23.33	24.67	60.76	67.77	64.84	23.3133	64.4567	1.46717	5.07618e-47	8.01489e-45	HDGF	PREDICTED: hepatoma-derived growth factor [Capra hircus]	-	-	-	-	GO:0043231//intracellular membrane-bounded organelle;GO:0043234//protein complex;GO:0044421//extracellular region part	GO:0001104//RNA polymerase II transcription cofactor activity;GO:0001221//transcription cofactor binding;GO:0003723//RNA binding;GO:0005102//receptor binding;GO:0005539//glycosaminoglycan binding;GO:0036094//small molecule binding	GO:0010468//regulation of gene expression;GO:0034645//cellular macromolecule biosynthetic process
ncbi_101119193	3525	4129	3544	11411	9245	9417	119.31	121.7	113.06	267.16	305.14	282.88	118.023	285.06	1.27219	6.08433e-47	9.51341e-45	Pdia6	PDIA6 protein, partial [Bos taurus]	Genetic Information Processing	Folding, sorting and degradation	ko04141//Protein processing in endoplasmic reticulum	K09584	-	-	-
MSTRG.7513	4219	4431	4685	1938	1185	1589	3.26	2.98	3.42	1.04	0.89	1.09	3.22	1.00667	-1.67747	7.16136e-47	1.10898e-44	mariner\T	reverse transcriptase-like [Bos taurus]	-	-	-	-	-	-	-
ncbi_101106343	1395	1509	1383	4525	3557	3950	30.77	28.98	28.75	69.03	76.5	77.32	29.5	74.2833	1.33232	8.48569e-47	1.30154e-44	LRRC59	PREDICTED: leucine-rich repeat-containing protein 59 [Ovis aries]	-	-	-	-	GO:0009295//nucleoid;GO:0031090//organelle membrane;GO:0031224//intrinsic component of membrane;GO:0043231//intracellular membrane-bounded organelle	GO:0003723//RNA binding	-
ncbi_101112765	2657	3591	3036	10594	7610	7937	25.95	30.66	28.05	72	72.87	69.26	28.22	71.3767	1.33873	1.12012e-46	1.70184e-44	MLEC	PREDICTED: malectin isoform X2 [Ovis aries musimon]	-	-	-	-	-	GO:0005515//protein binding	-
ncbi_101111703	8151	10983	9385	30693	23903	24507	179.33	210.42	194.61	467.11	512.82	478.53	194.787	486.153	1.31952	1.15021e-46	1.73123e-44	HSP90B1	PREDICTED: endoplasmin isoform X1 [Ovis aries]	Human Diseases;Environmental Information Processing;Genetic Information Processing;Human Diseases;Organismal Systems;Human Diseases;Organismal Systems;Organismal Systems	Cancers;Signal transduction;Folding, sorting and degradation;Cardiovascular diseases;Endocrine system;Cancers;Immune system;Endocrine system	ko05200//Pathways in cancer;ko04151//PI3K-Akt signaling pathway;ko04141//Protein processing in endoplasmic reticulum;ko05418//Fluid shear stress and atherosclerosis;ko04915//Estrogen signaling pathway;ko05215//Prostate cancer;ko04657//IL-17 signaling pathway;ko04918//Thyroid hormone synthesis	K09487;K09487;K09487;K09487;K09487;K09487;K09487;K09487	GO:0005924//cell-substrate adherens junction;GO:0031090//organelle membrane;GO:0044432//endoplasmic reticulum part;GO:0048770//pigment granule	GO:0003676//nucleic acid binding;GO:0019902//phosphatase binding;GO:0032550//purine ribonucleoside binding;GO:0070325//lipoprotein particle receptor binding	GO:0006950//response to stress;GO:0007015//actin filament organization;GO:0010921//regulation of phosphatase activity;GO:0033198//response to ATP;GO:0042981//regulation of apoptotic process;GO:0043161//proteasome-mediated ubiquitin-dependent protein catabolic process
ncbi_114109702	126	106	81	1179	1365	1175	18	13.14	10.89	116.22	189.63	148.62	14.01	151.49	3.43469	2.09365e-46	3.12206e-44	H3110	PREDICTED: histone H3.1-like [Chlorocebus sabaeus]	Human Diseases;Human Diseases;Human Diseases	Substance dependence;Cancers;Immune diseases	ko05034//Alcoholism;ko05202//Transcriptional misregulation in cancers;ko05322//Systemic lupus erythematosus	K11253;K11253;K11253	GO:0000786//nucleosome;GO:0031981//nuclear lumen;GO:0031988//membrane-bounded vesicle	GO:0003676//nucleic acid binding;GO:0046983//protein dimerization activity	GO:0006306//DNA methylation;GO:0006334//nucleosome assembly;GO:0006950//response to stress;GO:0007599//hemostasis;GO:0016458//gene silencing;GO:0035556//intracellular signal transduction;GO:0051262//protein tetramerization
ncbi_101109811	54	77	73	548	406	440	1.29	1.6	1.64	8.98	9.43	9.3	1.51	9.23667	2.61282	1.02288e-45	1.51133e-43	CCNE2	G1/S-specific cyclin-E2 [Bos taurus]	Human Diseases;Environmental Information Processing;Human Diseases;Human Diseases;Human Diseases;Human Diseases;Cellular Processes;Human Diseases;Human Diseases;Human Diseases;Cellular Processes;Human Diseases;Cellular Processes;Human Diseases;Cellular Processes;Environmental Information Processing	Cancers;Signal transduction;Infectious diseases;Cancers;Cancers;Cancers;Cell growth and death;Infectious diseases;Endocrine and metabolic diseases;Infectious diseases;Cell growth and death;Cancers;Cell growth and death;Cancers;Cell growth and death;Signal transduction	ko05200//Pathways in cancer;ko04151//PI3K-Akt signaling pathway;ko05165//Human papillomavirus infection;ko05203//Viral carcinogenesis;ko05226//Gastric cancer;ko05206//MicroRNAs in cancer;ko04218//Cellular senescence;ko05161//Hepatitis B;ko04934//Cushing syndrome;ko05162//Measles;ko04110//Cell cycle;ko05215//Prostate cancer;ko04114//Oocyte meiosis;ko05222//Small cell lung cancer;ko04115//p53 signa…	K06626;K06626;K06626;K06626;K06626;K06626;K06626;K06626;K06626;K06626;K06626;K06626;K06626;K06626;K06626;K06626	GO:0043231//intracellular membrane-bounded organelle	GO:0019887//protein kinase regulator activity	GO:0001932//regulation of protein phosphorylation;GO:0006259//DNA metabolic process;GO:0007049//cell cycle
ncbi_101105417	2077	1014	1353	124	85	92	65.42	27.81	40.16	2.7	2.61	2.57	44.4633	2.62667	-4.08131	1.15214e-45	1.68684e-43	VNN2	PREDICTED: vascular non-inflammatory molecule 2 [Ovis aries]	Metabolism	Metabolism of cofactors and vitamins	ko00770//Pantothenate and CoA biosynthesis	K08069	-	GO:0016811//hydrolase activity, acting on carbon-nitrogen (but not peptide) bonds, in linear amides	GO:0008152//metabolic process
ncbi_101107536	100	64	75	865	756	763	2.5	1.43	1.8	15.34	18.85	17.32	1.91	17.17	3.16825	4.26712e-45	6.19117e-43	CDC6	PREDICTED: cell division control protein 6 homolog isoform X1 [Ovis aries musimon]	Cellular Processes	Cell growth and death	ko04110//Cell cycle	K02213	GO:0005819//spindle;GO:0043231//intracellular membrane-bounded organelle	GO:0019899//enzyme binding;GO:0032550//purine ribonucleoside binding	GO:0007088//regulation of mitotic nuclear division;GO:0032465//regulation of cytokinesis;GO:0048522//positive regulation of cellular process
ncbi_101102190	670	619	572	3064	2466	2353	12.53	10.11	10.13	39.36	44.32	38.61	10.9233	40.7633	1.89986	4.36864e-45	6.28187e-43	CDC7	PREDICTED: cell division cycle 7-related protein kinase [Ovis aries musimon]	Cellular Processes	Cell growth and death	ko04110//Cell cycle	K02214	GO:0005856//cytoskeleton;GO:0043231//intracellular membrane-bounded organelle;GO:0044421//extracellular region part	GO:0004672//protein kinase activity;GO:0032550//purine ribonucleoside binding	GO:0006464//cellular protein modification process;GO:0010389//regulation of G2/M transition of mitotic cell cycle;GO:0033262//regulation of nuclear cell cycle DNA replication;GO:0042127//regulation of cell proliferation
ncbi_101120018	281	313	295	1934	2292	2407	2.52	2.44	2.49	11.99	20.04	19.15	2.48333	17.06	2.78027	5.12139e-45	7.29911e-43	KNTC1	PREDICTED: kinetochore-associated protein 1 isoform X1 [Ovis aries]	-	-	-	-	GO:0005876//spindle microtubule;GO:0016020//membrane	-	GO:0000075//cell cycle checkpoint
ncbi_101102597	88	91	90	652	458	468	1.83	1.69	1.72	9.44	9.33	8.72	1.74667	9.16333	2.39127	7.98972e-45	1.12872e-42	Rad54l	PREDICTED: DNA repair and recombination protein RAD54-like isoform X1 [Ovis aries musimon]	Genetic Information Processing	Replication and repair	ko03440//Homologous recombination	K10875	GO:0043231//intracellular membrane-bounded organelle	GO:0003676//nucleic acid binding;GO:0017111//nucleoside-triphosphatase activity;GO:0032550//purine ribonucleoside binding	GO:0006281//DNA repair;GO:0006996//organelle organization;GO:0009314//response to radiation;GO:0042221//response to chemical
ncbi_101108974	1358	1720	1477	4752	3851	4203	24.39	26.9	25.01	59.05	67.46	67	25.4333	64.5033	1.34265	1.38371e-44	1.93779e-42	ALDH18A1	PREDICTED: delta-1-pyrroline-5-carboxylate synthase isoform X1 [Ovis aries]	Metabolism;Metabolism;Metabolism	Global and overview maps;Global and overview maps;Amino acid metabolism	ko01100//Metabolic pathways;ko01230//Biosynthesis of amino acids;ko00330//Arginine and proline metabolism	K12657;K12657;K12657	-	-	-
ncbi_101110185	697	885	888	7017	4040	3643	92.96	102.78	111.62	647.34	525.41	431.2	102.453	534.65	2.38363	2.28624e-44	3.17413e-42	Hist1h2bc	histone H2B type 1-like [Microcebus murinus]	-	-	-	-	-	-	-
ncbi_100048994	1184	1434	1259	13621	7156	6318	40.56	42.78	40.65	322.75	239.03	192.08	41.33	251.287	2.60407	2.6597e-44	3.66106e-42	CYP11A1	cholesterol side-chain cleavage enzyme, mitochondrial precursor [Ovis aries]	Metabolism;Human Diseases;Organismal Systems;Metabolism;Organismal Systems;Organismal Systems	Global and overview maps;Endocrine and metabolic diseases;Endocrine system;Lipid metabolism;Endocrine system;Endocrine system	ko01100//Metabolic pathways;ko04934//Cushing syndrome;ko04925//Aldosterone synthesis and secretion;ko00140//Steroid hormone biosynthesis;ko04927//Cortisol synthesis and secretion;ko04913//Ovarian Steroidogenesis	K00498;K00498;K00498;K00498;K00498;K00498	GO:0031090//organelle membrane;GO:0043231//intracellular membrane-bounded organelle	GO:0008395//steroid hydroxylase activity;GO:0046906//tetrapyrrole binding;GO:0046914//transition metal ion binding	GO:0006694//steroid biosynthetic process;GO:0016125//sterol metabolic process
ncbi_101114418	70	60	59	537	431	450	1.24	0.93	0.99	6.6	7.47	7.1	1.05333	7.05667	2.74402	2.78697e-44	3.80374e-42	ESCO2	PREDICTED: N-acetyltransferase ESCO2 isoform X2 [Ovis aries musimon]	-	-	-	-	GO:0000803//sex chromosome;GO:0005720//nuclear heterochromatin;GO:0098687//chromosomal region	GO:0008080//N-acetyltransferase activity	GO:0006281//DNA repair;GO:0006473//protein acetylation;GO:0030097//hemopoiesis;GO:0034502//protein localization to chromosome;GO:0051052//regulation of DNA metabolic process
ncbi_101121387	614	551	524	2923	2411	2250	66.56	52.01	53.54	219.17	254.89	216.47	57.37	230.177	2.00437	4.51153e-44	6.10572e-42	Hist2h2aa3	PREDICTED: histone H2A type 2-A-like [Sus scrofa]	Human Diseases;Cellular Processes;Human Diseases	Substance dependence;Cell growth and death;Immune diseases	ko05034//Alcoholism;ko04217//Necroptosis;ko05322//Systemic lupus erythematosus	K11251;K11251;K11251	GO:0031988//membrane-bounded vesicle;GO:0043231//intracellular membrane-bounded organelle;GO:0043232//intracellular non-membrane-bounded organelle	GO:0003676//nucleic acid binding;GO:0046983//protein dimerization activity	-
ncbi_101109746	600	683	589	173	83	117	23.83	23.62	22.05	4.75	3.21	4.12	23.1667	4.02667	-2.52439	6.80015e-44	9.12637e-42	HLA-DMB	PREDICTED: HLA class II histocompatibility antigen, DM beta chain [Capra hircus]	Human Diseases;Human Diseases;Human Diseases;Human Diseases;Human Diseases;Cellular Processes;Environmental Information Processing;Human Diseases;Human Diseases;Organismal Systems;Organismal Systems;Human Diseases;Organismal Systems;Organismal Systems;Human Diseases;Human Diseases;Human Diseases;Human Diseases;Human Diseases;Human Diseases;Human Diseases;Human Diseases;Organismal Systems;Human Di…	Infectious diseases;Infectious diseases;Infectious diseases;Infectious diseases;Infectious diseases;Transport and catabolism;Signaling molecules and interaction;Immune diseases;Infectious diseases;Immune system;Immune system;Immune diseases;Immune system;Immune system;Infectious diseases;Cardiovascular diseases;Infectious diseases;Immune diseases;Immune diseases;Endocrine and metabolic diseases;I…	ko05166//HTLV-I infection;ko05168//Herpes simplex infection;ko05169//Epstein-Barr virus infection;ko05152//Tuberculosis;ko05164//Influenza A;ko04145//Phagosome;ko04514//Cell adhesion molecules (CAMs);ko05322//Systemic lupus erythematosus;ko05145//Toxoplasmosis;ko04659//Th17 cell differentiation;ko04640//Hematopoietic cell lineage;ko05323//Rheumatoid arthritis;ko04658//Th1 and Th2 cell differentia…	K06752;K06752;K06752;K06752;K06752;K06752;K06752;K06752;K06752;K06752;K06752;K06752;K06752;K06752;K06752;K06752;K06752;K06752;K06752;K06752;K06752;K06752;K06752;K06752	GO:0031224//intrinsic component of membrane;GO:0042611//MHC protein complex	-	GO:0019882//antigen processing and presentation
ncbi_101120200	86	89	72	850	605	508	13.15	11.85	10.38	89.92	90.27	68.99	11.7933	83.06	2.81618	9.38857e-44	1.24961e-41	HIST1H2AG	PREDICTED: histone H2A type 1-like [Cavia porcellus]	Human Diseases;Cellular Processes;Human Diseases	Substance dependence;Cell growth and death;Immune diseases	ko05034//Alcoholism;ko04217//Necroptosis;ko05322//Systemic lupus erythematosus	K11251;K11251;K11251	GO:0031988//membrane-bounded vesicle;GO:0043231//intracellular membrane-bounded organelle;GO:0043232//intracellular non-membrane-bounded organelle	GO:0003676//nucleic acid binding;GO:0046983//protein dimerization activity	-
ncbi_101120172	675	701	723	239	147	192	14.21	12.85	14.35	3.48	3.02	3.59	13.8033	3.36333	-2.03705	1.63231e-43	2.15479e-41	NDRG1	PREDICTED: protein NDRG1 isoform X2 [Ovis aries musimon]	-	-	-	-	GO:0005815//microtubule organizing center;GO:0005911//cell-cell junction;GO:0010008//endosome membrane;GO:0031988//membrane-bounded vesicle	GO:0015631//tubulin binding;GO:0017016//Ras GTPase binding;GO:0050839//cell adhesion molecule binding	GO:0001666//response to hypoxia;GO:0002274//myeloid leukocyte activation;GO:0042770//signal transduction in response to DNA damage;GO:0043217//myelin maintenance;GO:0090231//regulation of spindle checkpoint
ncbi_101107401	568	742	687	187	96	107	29.89	33.99	34.04	6.79	4.93	5.01	32.64	5.57667	-2.54917	2.39211e-43	3.11133e-41	GSTM1	PREDICTED: glutathione S-transferase Mu 1 isoform X1 [Ovis aries]	Human Diseases;Human Diseases;Human Diseases;Human Diseases;Human Diseases;Human Diseases;Metabolism;Organismal Systems;Metabolism;Metabolism;Metabolism	Cancers;Cancers;Cardiovascular diseases;Cancers;Cancers;Drug resistance;Xenobiotics biodegradation and metabolism;Aging;Xenobiotics biodegradation and metabolism;Xenobiotics biodegradation and metabolism;Metabolism of other amino acids	ko05200//Pathways in cancer;ko05225//Hepatocellular carcinoma;ko05418//Fluid shear stress and atherosclerosis;ko05215//Prostate cancer;ko05204//Chemical carcinogenesis;ko01524//Platinum drug resistance;ko00983//Drug metabolism - other enzymes;ko04212//Longevity regulating pathway - worm;ko00980//Metabolism of xenobiotics by cytochrome P450;ko00982//Drug metabolism - cytochrome P450;ko00480//Gluta…	K00799;K00799;K00799;K00799;K00799;K00799;K00799;K00799;K00799;K00799;K00799	GO:0044444//cytoplasmic part	GO:0016765//transferase activity, transferring alkyl or aryl (other than methyl) groups;GO:0043168//anion binding;GO:0046983//protein dimerization activity	GO:0006805//xenobiotic metabolic process;GO:0034641//cellular nitrogen compound metabolic process;GO:0044272//sulfur compound biosynthetic process;GO:0044710//single-organism metabolic process
ncbi_780508	2465	2793	2563	901	713	953	70.56	69.49	68.81	17.48	19.65	24.15	69.62	20.4267	-1.76905	2.39556e-43	3.11133e-41	ABCG2	ATP-binding cassette sub-family G member 2 [Ovis aries]	Organismal Systems;Environmental Information Processing;Human Diseases	Digestive system;Membrane transport;Drug resistance	ko04976//Bile secretion;ko02010//ABC transporters;ko01523//Antifolate resistance	K05681;K05681;K05681	GO:0031090//organelle membrane;GO:0031224//intrinsic component of membrane;GO:0043231//intracellular membrane-bounded organelle	GO:0015405//P-P-bond-hydrolysis-driven transmembrane transporter activity;GO:0017111//nucleoside-triphosphatase activity;GO:0032550//purine ribonucleoside binding;GO:0046983//protein dimerization activity	GO:0006082//organic acid metabolic process;GO:0051234//establishment of localization
ncbi_100913151	3056	3571	3169	1885	1190	1467	27.73	28.21	27.1	11.83	10.53	11.81	27.68	11.39	-1.28108	2.47835e-43	3.1931e-41	Foxo3	forkhead box protein O3 [Ovis aries]	Environmental Information Processing;Organismal Systems;Cellular Processes;Environmental Information Processing;Organismal Systems;Environmental Information Processing;Organismal Systems;Organismal Systems;Organismal Systems;Human Diseases;Human Diseases;Human Diseases;Organismal Systems;Cellular Processes	Signal transduction;Immune system;Cell growth and death;Signal transduction;Nervous system;Signal transduction;Aging;Aging;Endocrine system;Cancers;Drug resistance;Cancers;Aging;Transport and catabolism	ko04151//PI3K-Akt signaling pathway;ko04062//Chemokine signaling pathway;ko04218//Cellular senescence;ko04068//FoxO signaling pathway;ko04722//Neurotrophin signaling pathway;ko04152//AMPK signaling pathway;ko04211//Longevity regulating pathway - mammal;ko04212//Longevity regulating pathway - worm;ko04917//Prolactin signaling pathway;ko05213//Endometrial cancer;ko01521//EGFR tyrosine kinase inhibi…	K09408;K09408;K09408;K09408;K09408;K09408;K09408;K09408;K09408;K09408;K09408;K09408;K09408;K09408	-	-	-
ncbi_101103903	400	450	347	2042	1721	1532	4.57	4.48	3.74	16.13	19.17	15.53	4.26333	16.9433	1.99066	3.04598e-43	3.89329e-41	ATAD2	PREDICTED: ATPase family AAA domain-containing protein 2 isoform X2 [Ovis aries musimon]	-	-	-	-	GO:0031988//membrane-bounded vesicle	GO:0017111//nucleoside-triphosphatase activity;GO:0032550//purine ribonucleoside binding	GO:0006355//regulation of transcription, DNA-templated
ncbi_114109686	534	362	372	3729	2986	2877	33.8	19.94	22.2	163.13	184.14	161.49	25.3133	169.587	2.74405	3.16299e-43	4.01102e-41	H3110	PREDICTED: histone H3.1-like [Chlorocebus sabaeus]	Human Diseases;Human Diseases;Human Diseases	Substance dependence;Cancers;Immune diseases	ko05034//Alcoholism;ko05202//Transcriptional misregulation in cancers;ko05322//Systemic lupus erythematosus	K11253;K11253;K11253	GO:0000786//nucleosome;GO:0031981//nuclear lumen;GO:0031988//membrane-bounded vesicle	GO:0003676//nucleic acid binding;GO:0046983//protein dimerization activity	GO:0006306//DNA methylation;GO:0006334//nucleosome assembly;GO:0006950//response to stress;GO:0007599//hemostasis;GO:0016458//gene silencing;GO:0035556//intracellular signal transduction;GO:0051262//protein tetramerization
ncbi_100174904	1030	1231	989	386	203	250	28.1	29.24	25.43	7.28	5.4	6.05	27.59	6.24333	-2.14376	3.45778e-43	4.35059e-41	GATM	PREDICTED: glycine amidinotransferase, mitochondrial [Ovis aries musimon]	Metabolism;Metabolism;Metabolism	Global and overview maps;Amino acid metabolism;Amino acid metabolism	ko01100//Metabolic pathways;ko00330//Arginine and proline metabolism;ko00260//Glycine, serine and threonine metabolism	K00613;K00613;K00613	GO:0019866//organelle inner membrane;GO:0031970//organelle envelope lumen;GO:0031988//membrane-bounded vesicle;GO:0043231//intracellular membrane-bounded organelle	GO:0015067//amidinotransferase activity;GO:0016810//hydrolase activity, acting on carbon-nitrogen (but not peptide) bonds	GO:0006600//creatine metabolic process
ncbi_101120243	592	533	440	2837	2309	2486	8.02	6.29	5.62	26.61	30.52	29.9	6.64333	29.01	2.12657	5.22601e-43	6.52441e-41	LMNB2	PREDICTED: lamin-B2 isoform X3 [Ovis aries musimon]	Cellular Processes;Cellular Processes	Cell growth and death;Cell growth and death	ko04210//Apoptosis;ko04214//Apoptosis - fly	K07611;K07611	GO:0005882//intermediate filament;GO:0012505//endomembrane system;GO:0019866//organelle inner membrane;GO:0043231//intracellular membrane-bounded organelle	-	-
ncbi_101122936	1315	1287	1223	532	388	416	27.11	23.11	23.77	7.59	7.81	7.62	24.6633	7.67333	-1.68444	6.38209e-43	7.90643e-41	CALCOCO1	PREDICTED: calcium-binding and coiled-coil domain-containing protein 1 isoform X3 [Ovis aries musimon]	-	-	-	-	GO:0043231//intracellular membrane-bounded organelle	GO:0000975//regulatory region DNA binding;GO:0003713//transcription coactivator activity;GO:0019904//protein domain specific binding;GO:0043169//cation binding	GO:0006357//regulation of transcription from RNA polymerase II promoter;GO:0007166//cell surface receptor signaling pathway;GO:0030522//intracellular receptor signaling pathway
ncbi_101108919	1723	2029	1742	8381	5767	5257	25.86	26.33	24.54	85.92	83.05	69.11	25.5767	79.36	1.63358	9.86722e-43	1.21307e-40	HMGCR	PREDICTED: 3-hydroxy-3-methylglutaryl-Coenzyme A reductase [Ovis aries]	Metabolism;Environmental Information Processing;Organismal Systems;Metabolism	Global and overview maps;Signal transduction;Digestive system;Metabolism of terpenoids and polyketides	ko01100//Metabolic pathways;ko04152//AMPK signaling pathway;ko04976//Bile secretion;ko00900//Terpenoid backbone biosynthesis	K00021;K00021;K00021;K00021	-	-	-
ncbi_101108973	2330	2070	2340	9952	7905	7859	74.45	57.06	69.68	217.69	243.12	219.35	67.0633	226.72	1.75732	1.22171e-42	1.49058e-40	--	PREDICTED: tropomyosin alpha-3 chain isoform X5 [Ovis aries]	Human Diseases;Organismal Systems;Human Diseases;Human Diseases;Organismal Systems;Human Diseases	Cancers;Circulatory system;Cardiovascular diseases;Cardiovascular diseases;Circulatory system;Cancers	ko05200//Pathways in cancer;ko04261//Adrenergic signaling in cardiomyocytes;ko05414//Dilated cardiomyopathy (DCM);ko05410//Hypertrophic cardiomyopathy (HCM);ko04260//Cardiac muscle contraction;ko05216//Thyroid cancer	K09290;K09290;K09290;K09290;K09290;K09290	GO:0015629//actin cytoskeleton;GO:0031988//membrane-bounded vesicle;GO:0032155//cell division site part;GO:0043005//neuron projection;GO:0043234//protein complex	-	-
ncbi_114109689	213	145	190	1664	1454	1269	30.59	18.16	25.74	165.53	203.88	161.96	24.83	177.123	2.8346	1.51251e-42	1.8315e-40	HIST1H2AG	PREDICTED: histone H2A type 1-like [Cavia porcellus]	Human Diseases;Cellular Processes;Human Diseases	Substance dependence;Cell growth and death;Immune diseases	ko05034//Alcoholism;ko04217//Necroptosis;ko05322//Systemic lupus erythematosus	K11251;K11251;K11251	GO:0031988//membrane-bounded vesicle;GO:0043231//intracellular membrane-bounded organelle;GO:0043232//intracellular non-membrane-bounded organelle	GO:0003676//nucleic acid binding;GO:0046983//protein dimerization activity	-
ncbi_443456	1149	1131	1036	4331	3081	3215	12.52	10.73	10.64	32.64	32.73	31.09	11.2967	32.1533	1.50907	1.69905e-42	2.04203e-40	SLC16A1	PREDICTED: monocarboxylate transporter 1 [Ovis aries]	-	-	-	-	-	-	-
ncbi_101104361	4425	5493	4911	1942	1078	1059	266.65	288.24	278.92	80.95	63.34	56.64	277.937	66.9767	-2.05303	2.12199e-42	2.53145e-40	APOD	PREDICTED: apolipoprotein D [Ovis aries]	-	-	-	-	GO:0005840//ribosome;GO:0031988//membrane-bounded vesicle;GO:0043005//neuron projection;GO:0043231//intracellular membrane-bounded organelle;GO:0044297//cell body;GO:0044421//extracellular region part	GO:0032934//sterol binding	GO:0001953//negative regulation of cell-matrix adhesion;GO:0006979//response to oxidative stress;GO:0007417//central nervous system development;GO:0008285//negative regulation of cell proliferation;GO:0009888//tissue development;GO:0009968//negative regulation of signal transduction;GO:0019318//hexose metabolic process;GO:0031103//axon regeneration;GO:0032682//negative regulation of chemokine pro…
ncbi_101111403	137	144	136	763	578	579	3.55	3.29	3.35	14.11	14.54	13.47	3.39667	14.04	2.04735	2.32944e-42	2.75291e-40	CHEK1	PREDICTED: serine/threonine-protein kinase Chk1 isoform X1 [Ovis aries]	Human Diseases;Human Diseases;Cellular Processes;Cellular Processes;Cellular Processes	Infectious diseases;Cancers;Cell growth and death;Cell growth and death;Cell growth and death	ko05166//HTLV-I infection;ko05203//Viral carcinogenesis;ko04218//Cellular senescence;ko04110//Cell cycle;ko04115//p53 signaling pathway	K02216;K02216;K02216;K02216;K02216	GO:0000228//nuclear chromosome;GO:0005815//microtubule organizing center;GO:0032991//macromolecular complex;GO:0044421//extracellular region part;GO:0098687//chromosomal region	GO:0032550//purine ribonucleoside binding;GO:0035184//histone threonine kinase activity	GO:0000018//regulation of DNA recombination;GO:0000077//DNA damage checkpoint;GO:0006338//chromatin remodeling;GO:0007088//regulation of mitotic nuclear division;GO:0008283//cell proliferation;GO:0009612//response to mechanical stimulus;GO:0010467//gene expression;GO:0034644//cellular response to UV;GO:0035065//regulation of histone acetylation;GO:0035405//histone-threonine phosphorylation;GO:004…
ncbi_100034672	794	1191	907	294	159	199	17.9	23.38	19.28	4.59	3.49	3.99	20.1867	4.02333	-2.32694	2.34181e-42	2.75291e-40	PTX3	PREDICTED: pentraxin-related protein PTX3 [Ovis aries musimon]	-	-	-	-	GO:0044421//extracellular region part	GO:0030247//polysaccharide binding	GO:0002252//immune effector process;GO:0006952//defense response;GO:0009620//response to fungus;GO:0031324//negative regulation of cellular metabolic process;GO:0031328//positive regulation of cellular biosynthetic process;GO:0040013//negative regulation of locomotion;GO:0044793//negative regulation by host of viral process;GO:0044866//modulation by host of viral exo-alpha-sialidase activity;GO:0…
ncbi_101112679	411	335	350	2369	1773	1639	8.83	6.37	7.19	35.27	37.49	31.57	7.46333	34.7767	2.22023	2.3977e-42	2.79818e-40	TC2N	PREDICTED: tandem C2 domains nuclear protein isoform X1 [Ovis aries]	-	-	-	-	-	-	-
MSTRG.1097	849	855	884	228	216	217	2.38	2.09	2.34	0.44	0.59	0.54	2.27	0.523333	-2.11689	4.41547e-42	5.11591e-40	--	Cleavage stimulation factor subunit 2 [Bos mutus]	-	-	-	-	-	-	-
ncbi_100142676	8672	9673	9175	2826	2411	3202	76.3	74.11	76.09	17.2	20.69	25	75.5	20.9633	-1.84861	6.79007e-42	7.811e-40	FBXO32	PREDICTED: F-box only protein 32 isoform X1 [Ovis aries]	Environmental Information Processing	Signal transduction	ko04068//FoxO signaling pathway	K10305	GO:0031674//I band;GO:0043231//intracellular membrane-bounded organelle	-	GO:0014877//response to muscle inactivity involved in regulation of muscle adaptation;GO:0032446//protein modification by small protein conjugation;GO:0071385//cellular response to glucocorticoid stimulus
ncbi_101106041	747	603	662	4021	3555	3133	96.14	67.58	80.3	357.97	446.16	357.86	81.34	387.33	2.25153	9.46772e-42	1.0814e-39	HIST1H2BK	histone H2B type 1-K [Homo sapiens]	Human Diseases;Human Diseases;Human Diseases	Cancers;Substance dependence;Immune diseases	ko05203//Viral carcinogenesis;ko05034//Alcoholism;ko05322//Systemic lupus erythematosus	K11252;K11252;K11252	GO:0000785//chromatin;GO:0031981//nuclear lumen;GO:0044421//extracellular region part	GO:0003676//nucleic acid binding;GO:0046983//protein dimerization activity	GO:0002385//mucosal immune response;GO:0006325//chromatin organization;GO:0042742//defense response to bacterium
ncbi_101107103	468	430	457	1940	1415	1613	3.32	2.66	3.05	9.52	9.79	10.15	3.01	9.82	1.70596	1.24787e-41	1.41528e-39	SLC16A10	PREDICTED: monocarboxylate transporter 10 isoform X2 [Ovis aries musimon]	Organismal Systems;Organismal Systems	Digestive system;Endocrine system	ko04974//Protein digestion and absorption;ko04919//Thyroid hormone signaling pathway	K08187;K08187	-	-	GO:0044763//single-organism cellular process
ncbi_101117526	58	43	43	543	418	394	1.46	0.94	1.02	9.44	10.24	8.79	1.14	9.49	3.05737	1.90975e-41	2.15081e-39	E2F1	PREDICTED: transcription factor E2F1 isoform X2 [Ovis aries musimon]	Human Diseases;Human Diseases;Human Diseases;Human Diseases;Human Diseases;Human Diseases;Human Diseases;Human Diseases;Cellular Processes;Human Diseases;Human Diseases;Human Diseases;Cellular Processes;Human Diseases;Human Diseases;Human Diseases;Human Diseases;Human Diseases;Human Diseases;Human Diseases;Human Diseases;Cellular Processes;Human Diseases	Cancers;Infectious diseases;Infectious diseases;Infectious diseases;Infectious diseases;Cancers;Cancers;Cancers;Cell growth and death;Infectious diseases;Endocrine and metabolic diseases;Cancers;Cell growth and death;Cancers;Cancers;Drug resistance;Cancers;Cancers;Cancers;Cancers;Cancers;Transport and catabolism;Cancers	ko05200//Pathways in cancer;ko05165//Human papillomavirus infection;ko05166//HTLV-I infection;ko05163//Human cytomegalovirus infection;ko05167//Kaposi sarcoma-associated herpesvirus infection;ko05226//Gastric cancer;ko05225//Hepatocellular carcinoma;ko05206//MicroRNAs in cancer;ko04218//Cellular senescence;ko05161//Hepatitis B;ko04934//Cushing syndrome;ko05224//Breast cancer;ko04110//Cell cycle;k…	K17454;K17454;K17454;K17454;K17454;K17454;K17454;K17454;K17454;K17454;K17454;K17454;K17454;K17454;K17454;K17454;K17454;K17454;K17454;K17454;K17454;K17454;K17454	GO:0031981//nuclear lumen;GO:0090575//RNA polymerase II transcription factor complex	GO:0001071//nucleic acid binding transcription factor activity;GO:0005515//protein binding;GO:0044212//transcription regulatory region DNA binding	GO:0000083//regulation of transcription involved in G1/S transition of mitotic cell cycle;GO:0001666//response to hypoxia;GO:0006974//cellular response to DNA damage stimulus;GO:0007166//cell surface receptor signaling pathway;GO:0008284//positive regulation of cell proliferation;GO:0008285//negative regulation of cell proliferation;GO:0043488//regulation of mRNA stability;GO:0045596//negative re…
ncbi_443549	1021	1173	1093	3198	2493	2748	12.26	12.26	12.37	26.55	29.18	29.27	12.2967	28.3333	1.20423	1.97387e-41	2.20758e-39	DNMT1	PREDICTED: DNA (cytosine-5)-methyltransferase 1 isoform X1 [Ovis aries]	Metabolism;Human Diseases;Metabolism	Global and overview maps;Cancers;Amino acid metabolism	ko01100//Metabolic pathways;ko05206//MicroRNAs in cancer;ko00270//Cysteine and methionine metabolism	K00558;K00558;K00558	GO:0000775//chromosome, centromeric region;GO:0000785//chromatin;GO:0043231//intracellular membrane-bounded organelle	GO:0000166//nucleotide binding;GO:0003676//nucleic acid binding;GO:0005515//protein binding;GO:0008757//S-adenosylmethionine-dependent methyltransferase activity;GO:0046914//transition metal ion binding	GO:0006357//regulation of transcription from RNA polymerase II promoter;GO:0008283//cell proliferation;GO:0010629//negative regulation of gene expression;GO:0031061//negative regulation of histone methylation;GO:0031062//positive regulation of histone methylation;GO:0032776//DNA methylation on cytosine;GO:0043200//response to amino acid
ncbi_101108447	99	86	89	639	483	604	1.06	0.8	0.9	4.73	5.04	5.74	0.92	5.17	2.49046	2.29391e-41	2.54782e-39	IQGAP3	PREDICTED: ras GTPase-activating-like protein IQGAP3 isoform X2 [Ovis aries musimon]	Cellular Processes	Cell motility	ko04810//Regulation of actin cytoskeleton	K05767	GO:0030054//cell junction;GO:0044424//intracellular part;GO:0044459//plasma membrane part	GO:0017016//Ras GTPase binding;GO:0032027//myosin light chain binding	GO:0000165//MAPK cascade;GO:0007264//small GTPase mediated signal transduction;GO:0010033//response to organic substance;GO:0010468//regulation of gene expression;GO:0032147//activation of protein kinase activity;GO:0032535//regulation of cellular component size;GO:0033599//regulation of mammary gland epithelial cell proliferation
ncbi_101106001	415	384	359	45	26	52	2.69	2.17	2.19	0.2	0.17	0.3	2.35	0.223333	-3.39539	3.9637e-41	4.37229e-39	Nrcam	PREDICTED: neuronal cell adhesion molecule isoform X2 [Ovis aries musimon]	Environmental Information Processing	Signaling molecules and interaction	ko04514//Cell adhesion molecules (CAMs)	K06756	GO:0016020//membrane;GO:0043005//neuron projection	GO:0008092//cytoskeletal protein binding	GO:0007411//axon guidance;GO:0016337//single organismal cell-cell adhesion;GO:0031344//regulation of cell projection organization;GO:0033036//macromolecule localization;GO:0045161//neuronal ion channel clustering;GO:0050877//neurological system process
ncbi_101111450	5067	5187	4964	15492	10963	12003	96.12	85.69	88.75	203.3	202.81	202.1	90.1867	202.737	1.16862	4.04531e-41	4.43195e-39	CALU	PREDICTED: calumenin isoform X1 [Bubalus bubalis]	-	-	-	-	GO:0005788//endoplasmic reticulum lumen;GO:0048770//pigment granule	GO:0046872//metal ion binding	GO:0001775//cell activation;GO:0006887//exocytosis;GO:0007599//hemostasis
ncbi_101115982	657	581	625	95	85	116	23.35	17.43	20.44	2.28	2.77	3.4	20.4067	2.81667	-2.85698	4.38345e-41	4.76996e-39	PLTP	PREDICTED: phospholipid transfer protein isoform X2 [Capra hircus]	Organismal Systems;Organismal Systems	Endocrine system;Digestive system	ko03320//PPAR signaling pathway;ko04979//Cholesterol metabolism	K08761;K08761	GO:0044421//extracellular region part	GO:0005488//binding;GO:0005548//phospholipid transporter activity	GO:0010874//regulation of cholesterol efflux;GO:0018130//heterocycle biosynthetic process;GO:0044089//positive regulation of cellular component biogenesis;GO:0044238//primary metabolic process;GO:0048870//cell motility
ncbi_101112253	4936	5633	4966	3008	2388	2457	209.54	212.99	201.86	88.65	98.96	93.19	208.13	93.6	-1.1529	5.29019e-41	5.71802e-39	APOE	RecName: Full=Apolipoprotein E; Short=Apo-E; Flags: Precursor	Human Diseases;Organismal Systems	Neurodegenerative diseases;Digestive system	ko05010//Alzheimer disease;ko04979//Cholesterol metabolism	K04524;K04524	-	-	-
ncbi_101122284	11482	7656	9134	85542	61705	54411	230.71	133.96	172.98	1188.92	1209.01	970.29	179.217	1122.74	2.64725	7.77902e-41	8.35208e-39	GJA1	PREDICTED: gap junction alpha-1 protein [Ovis aries]	Human Diseases;Cellular Processes	Cardiovascular diseases;Cellular community - eukaryotes	ko05412//Arrhythmogenic right ventricular cardiomyopathy (ARVC);ko04540//Gap junction	K07372;K07372	GO:0000323//lytic vacuole;GO:0005770//late endosome;GO:0005913//cell-cell adherens junction;GO:0005924//cell-substrate adherens junction;GO:0031224//intrinsic component of membrane;GO:0031988//membrane-bounded vesicle;GO:0043232//intracellular non-membrane-bounded organelle;GO:0043234//protein complex;GO:0044291//cell-cell contact zone;GO:0044459//plasma membrane part	GO:0015631//tubulin binding;GO:0019904//protein domain specific binding;GO:0022829//wide pore channel activity;GO:0060089//molecular transducer activity	GO:0001568//blood vessel development;GO:0003143//embryonic heart tube morphogenesis;GO:0003254//regulation of membrane depolarization;GO:0006461//protein complex assembly;GO:0008016//regulation of heart contraction;GO:0008283//cell proliferation;GO:0009628//response to abiotic stimulus;GO:0009896//positive regulation of catabolic process;GO:0010468//regulation of gene expression;GO:0015711//organ…
ncbi_100307042	103	105	93	685	492	480	3.46	3.52	3.01	16.94	16.26	11.9	3.33	15.0333	2.17457	8.63495e-41	9.20966e-39	FEN1	PREDICTED: flap endonuclease 1 [Capra hircus]	Genetic Information Processing;Genetic Information Processing;Genetic Information Processing	Replication and repair;Replication and repair;Replication and repair	ko03030//DNA replication;ko03410//Base excision repair;ko03450//Non-homologous end-joining	K04799;K04799;K04799	GO:0016020//membrane;GO:0031981//nuclear lumen;GO:0043232//intracellular non-membrane-bounded organelle	GO:0016888//endodeoxyribonuclease activity, producing 5'-phosphomonoesters;GO:0016891//endoribonuclease activity, producing 5'-phosphomonoesters;GO:0016895//exodeoxyribonuclease activity, producing 5'-phosphomonoesters;GO:0043566//structure-specific DNA binding;GO:0046914//transition metal ion binding	GO:0006281//DNA repair;GO:0006308//DNA catabolic process;GO:0007049//cell cycle;GO:0007611//learning or memory;GO:0009411//response to UV;GO:0010833//telomere maintenance via telomere lengthening;GO:0022616//DNA strand elongation;GO:0051320//S phase;GO:0090501//RNA phosphodiester bond hydrolysis
MSTRG.7508	5993	6153	6412	2650	1566	2251	4.72	4.17	4.67	1.58	1.26	1.75	4.52	1.53	-1.56279	9.67031e-41	1.02461e-38	CFDP2	reverse transcriptase [Trichuris suis]	-	-	-	-	GO:0044424//intracellular part	-	-
ncbi_101105752	247	176	204	1512	1392	1482	1.93	1.2	1.51	8.17	10.58	10.27	1.54667	9.67333	2.64485	1.96137e-40	2.06457e-38	CENPE	PREDICTED: centromere-associated protein E isoform X1 [Ovis aries]	-	-	-	-	-	-	-
ncbi_101103040	425	682	556	122	77	107	8.04	11.24	9.91	1.6	1.42	1.8	9.73	1.60667	-2.59837	4.01688e-40	4.20077e-38	FOXO4	PREDICTED: forkhead box protein O4 [Capra hircus]	Environmental Information Processing;Environmental Information Processing	Signal transduction;Signal transduction	ko04014//Ras signaling pathway;ko04068//FoxO signaling pathway	K12358;K12358	-	-	-
ncbi_101106192	172	227	226	1024	714	776	2.51	2.87	3.1	10.43	10.3	10.2	2.82667	10.31	1.86687	4.47227e-40	4.64683e-38	GINS1	PREDICTED: DNA replication complex GINS protein PSF1 isoform X1 [Ovis aries]	-	-	-	-	GO:0043231//intracellular membrane-bounded organelle	-	GO:0006259//DNA metabolic process
ncbi_101113521	168	114	125	1200	860	897	3.48	2.06	2.44	17.19	17.36	16.48	2.66	17.01	2.67688	5.07256e-40	5.23677e-38	SHCBP1	PREDICTED: SHC SH2 domain-binding protein 1 isoform X1 [Ovis aries musimon]	-	-	-	-	-	GO:0019904//protein domain specific binding	GO:0042127//regulation of cell proliferation
ncbi_101110067	7111	7690	7216	3453	2092	2026	42.49	40.01	40.63	14.27	12.19	10.74	41.0433	12.4	-1.72681	9.17276e-40	9.40938e-38	REV3L	PREDICTED: DNA polymerase zeta catalytic subunit isoform X5 [Ovis aries musimon]	Metabolism;Human Diseases;Genetic Information Processing	Global and overview maps;Drug resistance;Replication and repair	ko01100//Metabolic pathways;ko01524//Platinum drug resistance;ko03460//Fanconi anemia pathway	K02350;K02350;K02350	-	-	-
ncbi_101113367	117	73	91	1058	673	740	3.24	1.76	2.36	20.14	18.16	18.1	2.45333	18.8	2.93792	9.3627e-40	9.54343e-38	KIFC1	PREDICTED: kinesin-like protein KIFC1 isoform X1 [Ovis aries musimon]	-	-	-	-	-	-	-
ncbi_101110135	68	59	56	487	391	409	2.23	1.69	1.73	11.31	12.76	11.87	1.88333	11.98	2.66927	1.15266e-39	1.16752e-37	PARPBP	PREDICTED: PCNA-interacting partner [Ovis aries]	-	-	-	-	GO:0032991//macromolecular complex;GO:0043231//intracellular membrane-bounded organelle	GO:0003676//nucleic acid binding	GO:0000724//double-strand break repair via homologous recombination
ncbi_101102146	3182	4283	3463	1913	1390	1636	60.4	70.8	61.96	25.12	25.73	27.56	64.3867	26.1367	-1.30069	1.20937e-39	1.21731e-37	MAN2B1	PREDICTED: lysosomal alpha-mannosidase isoform X2 [Ovis aries musimon]	Cellular Processes;Metabolism	Transport and catabolism;Glycan biosynthesis and metabolism	ko04142//Lysosome;ko00511//Other glycan degradation	K12311;K12311	GO:0000323//lytic vacuole	GO:0015923//mannosidase activity;GO:0046914//transition metal ion binding	GO:0019318//hexose metabolic process;GO:0044708//single-organism behavior
ncbi_101110630	115	112	109	676	631	675	1.34	1.14	1.2	5.45	7.18	6.99	1.22667	6.54	2.41455	1.32496e-39	1.32537e-37	CLSPN	PREDICTED: claspin [Ovis aries]	-	-	-	-	-	GO:0032403//protein complex binding	GO:0000076//DNA replication checkpoint;GO:0000077//DNA damage checkpoint;GO:0045860//positive regulation of protein kinase activity
ncbi_101122254	2905	3746	3384	11973	7794	8231	78.42	88.03	86.17	223.42	205.17	197.07	84.2067	208.553	1.30841	1.51499e-39	1.5061e-37	HSPD1	PREDICTED: 60 kDa heat shock protein, mitochondrial [Ovis aries musimon]	Human Diseases;Organismal Systems;Genetic Information Processing;Human Diseases;Human Diseases	Infectious diseases;Aging;Folding, sorting and degradation;Infectious diseases;Endocrine and metabolic diseases	ko05152//Tuberculosis;ko04212//Longevity regulating pathway - worm;ko03018//RNA degradation;ko05134//Legionellosis;ko04940//Type I diabetes mellitus	K04077;K04077;K04077;K04077;K04077	GO:0005768//endosome;GO:0016021//integral component of membrane;GO:0016023//cytoplasmic, membrane-bounded vesicle;GO:0019866//organelle inner membrane;GO:0019908//nuclear cyclin-dependent protein kinase holoenzyme complex;GO:0044421//extracellular region part;GO:0044429//mitochondrial part	GO:0003723//RNA binding;GO:0005515//protein binding;GO:0008289//lipid binding;GO:0032550//purine ribonucleoside binding	GO:0002224//toll-like receptor signaling pathway;GO:0002367//cytokine production involved in immune response;GO:0002696//positive regulation of leukocyte activation;GO:0002711//positive regulation of T cell mediated immunity;GO:0006457//protein folding;GO:0032481//positive regulation of type I interferon production;GO:0034112//positive regulation of homotypic cell-cell adhesion;GO:0035966//respon…
ncbi_443535	951	1301	1008	9748	4967	4881	13.71	16.33	13.69	97.18	69.81	62.43	14.5767	76.4733	2.3913	1.82944e-39	1.80756e-37	LDLR	PREDICTED: low-density lipoprotein receptor [Ovis aries musimon]	Cellular Processes;Human Diseases;Human Diseases;Human Diseases;Organismal Systems;Organismal Systems;Organismal Systems;Organismal Systems;Organismal Systems	Transport and catabolism;Endocrine and metabolic diseases;Infectious diseases;Infectious diseases;Digestive system;Endocrine system;Endocrine system;Endocrine system;Digestive system	ko04144//Endocytosis;ko04934//Cushing syndrome;ko05160//Hepatitis C;ko05145//Toxoplasmosis;ko04976//Bile secretion;ko04925//Aldosterone synthesis and secretion;ko04927//Cortisol synthesis and secretion;ko04913//Ovarian Steroidogenesis;ko04979//Cholesterol metabolism	K12473;K12473;K12473;K12473;K12473;K12473;K12473;K12473;K12473	GO:0000323//lytic vacuole;GO:0005770//late endosome;GO:0031224//intrinsic component of membrane;GO:0034358//plasma lipoprotein particle;GO:0043234//protein complex;GO:0044459//plasma membrane part	GO:0030228//lipoprotein particle receptor activity;GO:0046872//metal ion binding;GO:0071813//lipoprotein particle binding	GO:0006897//endocytosis;GO:0010866//regulation of triglyceride biosynthetic process;GO:0016125//sterol metabolic process;GO:0030163//protein catabolic process;GO:0030301//cholesterol transport;GO:0032844//regulation of homeostatic process;GO:0033238//regulation of cellular amine metabolic process;GO:0034381//plasma lipoprotein particle clearance;GO:0055092//sterol homeostasis
ncbi_101117552	2703	3482	3044	1496	914	923	75.6	87.48	82.77	26.16	22.8	20.44	81.95	23.1333	-1.82477	2.68451e-39	2.63622e-37	MRO	PREDICTED: protein maestro isoform X4 [Ovis aries]	-	-	-	-	GO:0043231//intracellular membrane-bounded organelle;GO:0043232//intracellular non-membrane-bounded organelle	-	-
ncbi_101105420	364	430	326	1619	1302	1257	6.05	6.21	5.11	18.6	21.09	18.53	5.79	19.4067	1.74492	2.77932e-39	2.71279e-37	MCM4	PREDICTED: DNA replication licensing factor MCM4 isoform X2 [Ovis aries musimon]	Cellular Processes;Genetic Information Processing	Cell growth and death;Replication and repair	ko04110//Cell cycle;ko03030//DNA replication	K02212;K02212	GO:0031981//nuclear lumen;GO:0043234//protein complex	GO:0003678//DNA helicase activity;GO:0032550//purine ribonucleoside binding;GO:0043566//structure-specific DNA binding	GO:0022616//DNA strand elongation;GO:0032508//DNA duplex unwinding;GO:0044772//mitotic cell cycle phase transition;GO:0051320//S phase
ncbi_101102561	927	986	953	124	142	182	36.11	33.45	34.99	3.34	5.42	6.3	34.85	5.02	-2.7954	2.94989e-39	2.86193e-37	CD74	PREDICTED: HLA class II histocompatibility antigen gamma chain isoform X1 [Ovis aries]	Human Diseases;Human Diseases;Organismal Systems	Infectious diseases;Infectious diseases;Immune system	ko05168//Herpes simplex infection;ko05152//Tuberculosis;ko04612//Antigen processing and presentation	K06505;K06505;K06505	GO:0000323//lytic vacuole;GO:0005770//late endosome;GO:0031224//intrinsic component of membrane;GO:0031988//membrane-bounded vesicle;GO:0042611//MHC protein complex;GO:0043235//receptor complex	GO:0004888//transmembrane signaling receptor activity;GO:0019899//enzyme binding;GO:0019955//cytokine binding;GO:0023026//MHC class II protein complex binding;GO:0042277//peptide binding;GO:0042287//MHC protein binding	GO:0001934//positive regulation of protein phosphorylation;GO:0001959//regulation of cytokine-mediated signaling pathway;GO:0002468//dendritic cell antigen processing and presentation;GO:0002478//antigen processing and presentation of exogenous peptide antigen;GO:0002683//negative regulation of immune system process;GO:0002791//regulation of peptide secretion;GO:0002828//regulation of type 2 immu…
ncbi_101106419	1729	2302	2005	5948	4354	5020	56.65	65.65	61.99	134.72	139.32	145.98	61.43	140.007	1.18848	3.17832e-39	3.06508e-37	CYB5R3	PREDICTED: NADH-cytochrome b5 reductase 3 isoform X2 [Ovis aries musimon]	Metabolism	Carbohydrate metabolism	ko00520//Amino sugar and nucleotide sugar metabolism	K00326	GO:0019866//organelle inner membrane;GO:0031966//mitochondrial membrane;GO:0031988//membrane-bounded vesicle;GO:0043232//intracellular non-membrane-bounded organelle	GO:0016653//oxidoreductase activity, acting on NAD(P)H, heme protein as acceptor;GO:0050660//flavin adenine dinucleotide binding	GO:0006694//steroid biosynthetic process;GO:0008203//cholesterol metabolic process
ncbi_101109208	8656	12267	9857	34376	23711	26574	269.02	333.44	287.56	741.26	718.09	734.4	296.673	731.25	1.30149	3.36938e-39	3.22999e-37	SERPINH1	serpin H1 precursor [Bos taurus]	-	-	-	-	-	-	-
ncbi_101106049	936	847	898	3852	2862	2845	12.13	9.56	10.97	34.53	36.16	32.71	10.8867	34.4667	1.66264	3.77956e-39	3.60176e-37	SMC4	PREDICTED: structural maintenance of chromosomes protein 4 [Ovis aries]	-	-	-	-	GO:0043231//intracellular membrane-bounded organelle;GO:0043232//intracellular non-membrane-bounded organelle	GO:0032550//purine ribonucleoside binding;GO:0046983//protein dimerization activity	GO:0007059//chromosome segregation;GO:0022402//cell cycle process;GO:0030261//chromosome condensation
MSTRG.7426	111	62	80	1241	782	776	0.96	0.43	0.7	6.16	5.64	4.99	0.696667	5.59667	3.00603	4.17505e-39	3.95524e-37	CFDP2	reverse transcriptase [Trichuris suis]	-	-	-	-	-	-	-
ncbi_101104765	1673	1993	1803	782	648	559	22.11	22.9	22.44	7.17	8.24	6.58	22.4833	7.33	-1.61697	4.25816e-39	4.01039e-37	EZH1	PREDICTED: histone-lysine N-methyltransferase EZH1 isoform X1 [Capra hircus]	Metabolism	Amino acid metabolism	ko00310//Lysine degradation	K17451	GO:0031519//PcG protein complex	GO:0005488//binding;GO:0018024//histone-lysine N-methyltransferase activity	GO:0034968//histone lysine methylation
ncbi_101110765	395	316	352	2007	1763	1677	40.87	28.73	34.25	147.05	182.36	157.85	34.6167	162.42	2.23019	5.52111e-39	5.16962e-37	DUT	PREDICTED: deoxyuridine 5'-triphosphate nucleotidohydrolase, mitochondrial isoform X4 [Ovis aries musimon]	Metabolism;Metabolism;Metabolism	Global and overview maps;Nucleotide metabolism;Xenobiotics biodegradation and metabolism	ko01100//Metabolic pathways;ko00240//Pyrimidine metabolism;ko00983//Drug metabolism - other enzymes	K01520;K01520;K01520	GO:0031988//membrane-bounded vesicle;GO:0043231//intracellular membrane-bounded organelle	GO:0003723//RNA binding;GO:0003824//catalytic activity	GO:0009211//pyrimidine deoxyribonucleoside triphosphate metabolic process
ncbi_101120206	73	62	51	608	461	422	1.79	1.32	1.18	10.36	11.03	9.21	1.43	10.2	2.83448	5.69033e-39	5.29727e-37	CDCA5	PREDICTED: sororin isoform X7 [Ovis aries musimon]	Human Diseases	Cancers	ko05206//MicroRNAs in cancer	K17390	GO:0000785//chromatin;GO:0016020//membrane;GO:0043231//intracellular membrane-bounded organelle;GO:0043234//protein complex	-	GO:0000070//mitotic sister chromatid segregation;GO:0006281//DNA repair;GO:0007063//regulation of sister chromatid cohesion
ncbi_101119198	603	585	540	153	122	148	7.85	6.63	6.62	1.38	1.55	1.71	7.03333	1.54667	-2.18505	1.29163e-38	1.1955e-36	NCKAP1L	PREDICTED: nck-associated protein 1-like [Ovis aries]	Cellular Processes	Cell motility	ko04810//Regulation of actin cytoskeleton	K05750	GO:0031988//membrane-bounded vesicle;GO:0043234//protein complex;GO:0044444//cytoplasmic part	GO:0005515//protein binding;GO:0019887//protein kinase regulator activity	GO:0001818//negative regulation of cytokine production;GO:0001934//positive regulation of protein phosphorylation;GO:0002260//lymphocyte homeostasis;GO:0007163//establishment or maintenance of cell polarity;GO:0030833//regulation of actin filament polymerization;GO:0030888//regulation of B cell proliferation;GO:0032515//negative regulation of phosphoprotein phosphatase activity;GO:0032846//positi…
ncbi_101123667	122	76	99	961	688	746	1.21	0.66	0.93	6.6	6.66	6.57	0.933333	6.61	2.82419	1.33576e-38	1.22929e-36	TICRR	PREDICTED: LOW QUALITY PROTEIN: treslin isoform X1 [Ovis aries]	-	-	-	-	GO:0043231//intracellular membrane-bounded organelle	-	GO:0000076//DNA replication checkpoint;GO:0009314//response to radiation;GO:0090329//regulation of DNA-dependent DNA replication
ncbi_101108445	2594	3304	2868	9486	6298	6715	63.43	70.35	66.1	160.45	150.17	145.73	66.6267	152.117	1.19101	1.52104e-38	1.39184e-36	CCT6A	PREDICTED: T-complex protein 1 subunit zeta isoform X1 [Ovis aries]	-	-	-	-	GO:0015630//microtubule cytoskeleton;GO:0031988//membrane-bounded vesicle;GO:0043234//protein complex	GO:0003723//RNA binding;GO:0005515//protein binding;GO:0032550//purine ribonucleoside binding	GO:0006810//transport;GO:0035036//sperm-egg recognition;GO:0044267//cellular protein metabolic process
ncbi_101119246	2382	2798	2587	1393	1093	1262	20.34	20.85	20.86	8.15	9.02	9.5	20.6833	8.89	-1.21821	1.75172e-38	1.59387e-36	NUMA1	PREDICTED: nuclear mitotic apparatus protein 1 isoform X2 [Ovis aries musimon]	-	-	-	-	GO:0005819//spindle;GO:0031090//organelle membrane;GO:0043231//intracellular membrane-bounded organelle	-	GO:0030855//epithelial cell differentiation
ncbi_100037674	172	161	185	918	634	713	7.4	6.04	7.51	27.34	26.61	27.24	6.98333	27.0633	1.95435	2.89043e-38	2.61519e-36	TYMS	PREDICTED: thymidylate synthase [Capra hircus]	Metabolism;Metabolism;Human Diseases;Metabolism	Global and overview maps;Nucleotide metabolism;Drug resistance;Metabolism of cofactors and vitamins	ko01100//Metabolic pathways;ko00240//Pyrimidine metabolism;ko01523//Antifolate resistance;ko00670//One carbon pool by folate	K00560;K00560;K00560;K00560	GO:0019866//organelle inner membrane;GO:0044429//mitochondrial part	GO:0016741//transferase activity, transferring one-carbon groups	GO:0009117//nucleotide metabolic process;GO:0009177//pyrimidine deoxyribonucleoside monophosphate biosynthetic process;GO:0009212//pyrimidine deoxyribonucleoside triphosphate biosynthetic process;GO:0010033//response to organic substance
ncbi_101119080	6109	5682	5530	2266	1283	1866	52.09	42.2	44.45	13.37	10.66	14.12	46.2467	12.7167	-1.86263	3.74101e-38	3.36586e-36	ADAMTS9	PREDICTED: A disintegrin and metalloproteinase with thrombospondin motifs 9 isoform X1 [Ovis aries musimon]	-	-	-	-	GO:0031012//extracellular matrix;GO:0044421//extracellular region part	GO:0004175//endopeptidase activity;GO:0046914//transition metal ion binding	GO:0019538//protein metabolic process;GO:0045634//regulation of melanocyte differentiation
ncbi_101116580	269	421	368	32	21	43	5.74	7.81	7.39	0.47	0.44	0.81	6.98	0.573333	-3.60578	4.00016e-38	3.57903e-36	SMOC2	PREDICTED: SPARC-related modular calcium-binding protein 2 isoform X5 [Ovis aries musimon]	-	-	-	-	GO:0005578//proteinaceous extracellular matrix;GO:0044420//extracellular matrix component	GO:0005539//glycosaminoglycan binding;GO:0043169//cation binding	GO:0010810//regulation of cell-substrate adhesion;GO:0043062//extracellular structure organization
ncbi_101113834	328	242	286	1844	1272	1464	6.08	4.4	5.09	25.88	24.07	25.92	5.19	25.29	2.28476	4.69294e-38	4.17568e-36	SLC16A7	PREDICTED: monocarboxylate transporter 2 [Ovis aries]	-	-	-	-	-	-	-
ncbi_101108986	95	71	88	667	538	527	2.42	1.58	2.11	11.76	13.37	11.92	2.03667	12.35	2.60023	5.04524e-38	4.46448e-36	MELK	PREDICTED: maternal embryonic leucine zipper kinase [Ovis aries musimon]	-	-	-	-	-	-	-
ncbi_101106636	136	102	102	836	606	700	1.8	1.17	1.27	7.66	7.83	8.23	1.41333	7.90667	2.48397	5.23995e-38	4.61144e-36	STIL	PREDICTED: SCL-interrupting locus protein isoform X1 [Ovis aries musimon]	-	-	-	-	GO:0005815//microtubule organizing center	-	GO:0000079//regulation of cyclin-dependent protein serine/threonine kinase activity;GO:0003143//embryonic heart tube morphogenesis;GO:0007093//mitotic cell cycle checkpoint;GO:0007166//cell surface receptor signaling pathway;GO:0009855//determination of bilateral symmetry;GO:0021915//neural tube development;GO:0040007//growth;GO:0042981//regulation of apoptotic process;GO:0048858//cell projection…
ncbi_101113395	134	132	154	790	709	691	2.52	2.16	2.73	10.23	12.93	11.47	2.47	11.5433	2.22448	5.78491e-38	5.06337e-36	Znf367	zinc finger protein 367 [Bos taurus]	-	-	-	-	GO:0031981//nuclear lumen	GO:0001071//nucleic acid binding transcription factor activity;GO:0003676//nucleic acid binding;GO:0043169//cation binding	GO:0006355//regulation of transcription, DNA-templated
ncbi_443366	3234	3302	3001	1579	925	1175	37.13	33	32.46	12.54	10.35	11.97	34.1967	11.62	-1.55725	7.97617e-38	6.94358e-36	PTGFR	PREDICTED: prostaglandin F2-alpha receptor isoform X1 [Ovis aries]	Environmental Information Processing;Environmental Information Processing;Environmental Information Processing	Signaling molecules and interaction;Signal transduction;Signal transduction	ko04080//Neuroactive ligand-receptor interaction;ko04020//Calcium signaling pathway;ko04072//Phospholipase D signaling pathway	K04262;K04262;K04262	GO:0031224//intrinsic component of membrane;GO:0044424//intracellular part	GO:0004955//prostaglandin receptor activity	GO:0002237//response to molecule of bacterial origin;GO:0007166//cell surface receptor signaling pathway;GO:0019722//calcium-mediated signaling;GO:0042981//regulation of apoptotic process
ncbi_101117488	248	319	305	54	44	46	2.06	2.31	2.39	0.31	0.36	0.34	2.25333	0.336667	-2.74267	8.12588e-38	7.03588e-36	PDZRN4	PREDICTED: PDZ domain-containing RING finger protein 4 isoform X1 [Ovis aries musimon]	-	-	-	-	-	GO:0046914//transition metal ion binding	GO:0032446//protein modification by small protein conjugation
ncbi_101115722	607	657	621	2115	1753	1756	7.82	7.34	7.53	18.71	21.88	19.92	7.56333	20.17	1.41512	9.26722e-38	7.98121e-36	SLC41A1	PREDICTED: solute carrier family 41 member 1 isoform X1 [Ovis aries musimon]	-	-	-	-	-	GO:0015075//ion transmembrane transporter activity	GO:0006812//cation transport
ncbi_101104196	679	956	799	280	172	243	12.07	14.79	13.38	3.44	2.98	3.83	13.4133	3.41667	-1.97301	1.15125e-37	9.86215e-36	SLC9A9	PREDICTED: sodium/hydrogen exchanger 9 isoform X1 [Ovis aries]	-	-	-	-	GO:0005768//endosome;GO:0031224//intrinsic component of membrane	GO:0005451//monovalent cation:proton antiporter activity	GO:0006814//sodium ion transport;GO:0015992//proton transport;GO:0044763//single-organism cellular process;GO:0055067//monovalent inorganic cation homeostasis
ncbi_101109969	606	789	631	219	154	210	9.91	11.23	9.72	2.48	2.45	3.05	10.2867	2.66	-1.95128	1.42297e-37	1.21254e-35	CSF1R	PREDICTED: macrophage colony-stimulating factor 1 receptor isoform X3 [Ovis aries musimon]	Human Diseases;Environmental Information Processing;Environmental Information Processing;Environmental Information Processing;Environmental Information Processing;Environmental Information Processing;Human Diseases;Organismal Systems;Organismal Systems;Human Diseases	Cancers;Signal transduction;Signaling molecules and interaction;Signal transduction;Signal transduction;Signal transduction;Cancers;Development;Immune system;Cancers	ko05200//Pathways in cancer;ko04151//PI3K-Akt signaling pathway;ko04060//Cytokine-cytokine receptor interaction;ko04010//MAPK signaling pathway;ko04014//Ras signaling pathway;ko04015//Rap1 signaling pathway;ko05202//Transcriptional misregulation in cancers;ko04380//Osteoclast differentiation;ko04640//Hematopoietic cell lineage;ko05221//Acute myeloid leukemia	K05090;K05090;K05090;K05090;K05090;K05090;K05090;K05090;K05090;K05090	GO:0031224//intrinsic component of membrane;GO:0043234//protein complex;GO:0044464//cell part	GO:0004714//transmembrane receptor protein tyrosine kinase activity;GO:0019902//phosphatase binding;GO:0032550//purine ribonucleoside binding;GO:0046983//protein dimerization activity	GO:0002573//myeloid leukocyte differentiation;GO:0006650//glycerophospholipid metabolic process;GO:0007167//enzyme linked receptor protein signaling pathway;GO:0019221//cytokine-mediated signaling pathway;GO:0022604//regulation of cell morphogenesis;GO:0030030//cell projection organization;GO:0030334//regulation of cell migration;GO:0031532//actin cytoskeleton reorganization;GO:0032722//positive …
ncbi_101121775	506	345	364	2974	2362	2402	9.8	5.82	6.64	39.84	44.6	41.28	7.42	41.9067	2.49769	1.43362e-37	1.21518e-35	NCAPG	PREDICTED: condensin complex subunit 3 isoform X3 [Ovis aries musimon]	-	-	-	-	GO:0000793//condensed chromosome;GO:0005815//microtubule organizing center	-	GO:0022402//cell cycle process
ncbi_443093	1167	1448	1345	4009	2871	2988	28.4	30.69	30.85	67.49	68.14	64.54	29.98	66.7233	1.15419	1.47487e-37	1.2436e-35	GOT2	PREDICTED: aspartate aminotransferase, mitochondrial [Ovis aries]	Metabolism;Metabolism;Metabolism;Organismal Systems;Metabolism;Metabolism;Metabolism;Metabolism;Metabolism;Metabolism;Metabolism;Metabolism	Global and overview maps;Global and overview maps;Global and overview maps;Digestive system;Amino acid metabolism;Amino acid metabolism;Amino acid metabolism;Amino acid metabolism;Amino acid metabolism;Amino acid metabolism;Global and overview maps;Amino acid metabolism	ko01100//Metabolic pathways;ko01200//Carbon metabolism;ko01230//Biosynthesis of amino acids;ko04975//Fat digestion and absorption;ko00330//Arginine and proline metabolism;ko00270//Cysteine and methionine metabolism;ko00350//Tyrosine metabolism;ko00250//Alanine, aspartate and glutamate metabolism;ko00360//Phenylalanine metabolism;ko00220//Arginine biosynthesis;ko01210//2-Oxocarboxylic acid metabol…	K14455;K14455;K14455;K14455;K14455;K14455;K14455;K14455;K14455;K14455;K14455;K14455	GO:0019866//organelle inner membrane;GO:0031988//membrane-bounded vesicle;GO:0044429//mitochondrial part	GO:0003723//RNA binding;GO:0036137//kynurenine aminotransferase activity;GO:0043168//anion binding;GO:0070546//L-phenylalanine aminotransferase activity	GO:0006103//2-oxoglutarate metabolic process;GO:0006531//aspartate metabolic process;GO:0006869//lipid transport;GO:0009064//glutamine family amino acid metabolic process;GO:0070189//kynurenine metabolic process;GO:0097305//response to alcohol
ncbi_101108825	2416	3221	2754	1561	1040	1272	25.98	30.16	27.9	11.61	10.9	12.14	28.0133	11.55	-1.27822	2.20156e-37	1.84667e-35	ANO6	PREDICTED: anoctamin-6 isoform X3 [Ovis aries musimon]	-	-	-	-	GO:0031988//membrane-bounded vesicle;GO:0034702//ion channel complex;GO:0044464//cell part	GO:0005254//chloride channel activity;GO:0005261//cation channel activity;GO:0005548//phospholipid transporter activity;GO:0046983//protein dimerization activity	GO:0006812//cation transport;GO:0006821//chloride transport;GO:0030194//positive regulation of blood coagulation;GO:0030282//bone mineralization;GO:0034765//regulation of ion transmembrane transport;GO:0061588//calcium activated phospholipid scrambling;GO:0072577//endothelial cell apoptotic process
ncbi_101118296	475	429	403	79	75	75	10.02	7.88	8.01	1.15	1.54	1.4	8.63667	1.36333	-2.66334	2.51742e-37	2.10067e-35	C5AR1	PREDICTED: C5a anaphylatoxin chemotactic receptor 1 [Ovis aries]	Environmental Information Processing;Organismal Systems;Human Diseases	Signaling molecules and interaction;Immune system;Infectious diseases	ko04080//Neuroactive ligand-receptor interaction;ko04610//Complement and coagulation cascades;ko05150//Staphylococcus aureus infection	K04010;K04010;K04010	GO:0031224//intrinsic component of membrane;GO:0044464//cell part	GO:0001847//opsonin receptor activity;GO:0004942//anaphylatoxin receptor activity	GO:0002237//response to molecule of bacterial origin;GO:0002430//complement receptor mediated signaling pathway;GO:0006366//transcription from RNA polymerase II promoter;GO:0008284//positive regulation of cell proliferation;GO:0042742//defense response to bacterium;GO:0043410//positive regulation of MAPK cascade;GO:0071621//granulocyte chemotaxis
ncbi_101117293	1653	1879	1811	4971	4013	4292	23.25	23.22	24.25	47.73	53.71	52.69	23.5733	51.3767	1.12396	2.82554e-37	2.34564e-35	LMAN1	PREDICTED: protein ERGIC-53 isoform X1 [Ovis aries musimon]	Genetic Information Processing	Folding, sorting and degradation	ko04141//Protein processing in endoplasmic reticulum	K10080	GO:0030133//transport vesicle;GO:0044449//contractile fiber part	-	GO:0033043//regulation of organelle organization
ncbi_101117527	248	237	253	1295	1000	898	15.57	12.94	14.94	56.2	61.18	50.01	14.4833	55.7967	1.94579	3.62704e-37	2.99556e-35	CYCS	cytochrome c [Bos taurus]	Human Diseases;Human Diseases;Human Diseases;Human Diseases;Human Diseases;Human Diseases;Human Diseases;Human Diseases;Human Diseases;Human Diseases;Cellular Processes;Human Diseases;Human Diseases;Human Diseases;Human Diseases;Human Diseases;Cellular Processes;Human Diseases;Human Diseases;Human Diseases;Cellular Processes;Cellular Processes	Cancers;Infectious diseases;Infectious diseases;Infectious diseases;Infectious diseases;Neurodegenerative diseases;Infectious diseases;Neurodegenerative diseases;Infectious diseases;Endocrine and metabolic diseases;Cell growth and death;Neurodegenerative diseases;Infectious diseases;Cancers;Cancers;Drug resistance;Cell growth and death;Cardiovascular diseases;Infectious diseases;Neurodegenerative…	ko05200//Pathways in cancer;ko05163//Human cytomegalovirus infection;ko05168//Herpes simplex infection;ko05167//Kaposi sarcoma-associated herpesvirus infection;ko05152//Tuberculosis;ko05016//Huntington disease;ko05164//Influenza A;ko05010//Alzheimer disease;ko05161//Hepatitis B;ko04932//Non-alcoholic fatty liver disease (NAFLD);ko04210//Apoptosis;ko05012//Parkinson disease;ko05145//Toxoplasmosis;…	K08738;K08738;K08738;K08738;K08738;K08738;K08738;K08738;K08738;K08738;K08738;K08738;K08738;K08738;K08738;K08738;K08738;K08738;K08738;K08738;K08738;K08738	-	-	-
ncbi_101121418	1193	1523	1276	4066	2903	3597	36.33	40.39	36.62	85.65	86.21	97.22	37.78	89.6933	1.24738	4.43035e-37	3.64035e-35	KDELR3	ER lumen protein-retaining receptor 3 [Bos taurus]	Human Diseases	Infectious diseases	ko05110//Vibrio cholerae infection	K10949	GO:0031224//intrinsic component of membrane	GO:0005048//signal sequence binding	GO:0035437//maintenance of protein localization in endoplasmic reticulum
ncbi_101117672	297	370	266	1376	1203	1217	4.54	4.94	3.84	14.57	17.96	16.54	4.44	16.3567	1.88125	5.52584e-37	4.51744e-35	WDHD1	PREDICTED: WD repeat and HMG-box DNA-binding protein 1 isoform X1 [Ovis aries]	-	-	-	-	GO:0043231//intracellular membrane-bounded organelle	GO:0003676//nucleic acid binding;GO:0019899//enzyme binding	GO:0010467//gene expression;GO:0033043//regulation of organelle organization;GO:0070827//chromatin maintenance
ncbi_101107688	5102	9089	6609	1705	692	1062	111.8	173.53	136.6	25.84	14.81	20.64	140.643	20.43	-2.78328	6.26636e-37	5.09695e-35	C1S	PREDICTED: complement C1s subcomponent [Ovis aries]	Human Diseases;Organismal Systems;Human Diseases;Human Diseases	Immune diseases;Immune system;Infectious diseases;Infectious diseases	ko05322//Systemic lupus erythematosus;ko04610//Complement and coagulation cascades;ko05150//Staphylococcus aureus infection;ko05133//Pertussis	K01331;K01331;K01331;K01331	GO:0031988//membrane-bounded vesicle;GO:0044421//extracellular region part	GO:0004175//endopeptidase activity;GO:0005515//protein binding;GO:0046872//metal ion binding	GO:0006952//defense response;GO:0006956//complement activation
ncbi_101106643	493	268	253	4154	3928	4400	2.79	1.32	1.35	16.25	21.66	22.08	1.82	19.9967	3.45775	6.62337e-37	5.36027e-35	MKI67	PREDICTED: antigen KI-67 isoform X1 [Capra hircus]	-	-	-	-	GO:0005694//chromosome;GO:0043231//intracellular membrane-bounded organelle	GO:0003723//RNA binding;GO:0005515//protein binding	GO:0000280//nuclear division;GO:0044699//single-organism process
ncbi_101120211	169	101	108	1313	1098	1035	5.07	2.64	3.05	27.23	32.11	27.54	3.58667	28.96	3.01335	9.04694e-37	7.28505e-35	KIF22	PREDICTED: kinesin-like protein KIF22 [Ovis aries musimon]	Organismal Systems	Endocrine system	ko04914//Progesterone-mediated oocyte maturation	K10403	-	-	-
ncbi_101106958	262	292	259	1113	1004	1011	4.68	4.53	4.36	13.64	17.32	15.85	4.52333	15.6033	1.7864	1.55071e-36	1.24249e-34	MCM10	PREDICTED: protein MCM10 homolog isoform X1 [Ovis aries]	-	-	-	-	GO:0043231//intracellular membrane-bounded organelle;GO:0043232//intracellular non-membrane-bounded organelle	GO:0005515//protein binding	GO:0006259//DNA metabolic process;GO:0044699//single-organism process
ncbi_101108313	407	292	303	2148	1870	1979	6.86	4.29	4.82	25.06	30.75	29.62	5.32333	28.4767	2.41938	2.11122e-36	1.68322e-34	BUB1B	PREDICTED: mitotic checkpoint serine/threonine-protein kinase BUB1 beta isoform X2 [Ovis aries]	Human Diseases;Cellular Processes	Infectious diseases;Cell growth and death	ko05166//HTLV-I infection;ko04110//Cell cycle	K06637;K06637	GO:0000777//condensed chromosome kinetochore;GO:0044444//cytoplasmic part	GO:0016301//kinase activity;GO:0032550//purine ribonucleoside binding	GO:0006464//cellular protein modification process;GO:0034502//protein localization to chromosome;GO:0044772//mitotic cell cycle phase transition
ncbi_101111771	2350	2696	2502	1197	870	1153	30.51	30.56	30.66	10.76	10.98	13.26	30.5767	11.6667	-1.39004	2.28397e-36	1.81198e-34	Zcchc24	PREDICTED: zinc finger CCHC domain-containing protein 24 [Bubalus bubalis]	-	-	-	-	-	GO:0003723//RNA binding;GO:0046914//transition metal ion binding	-
ncbi_101109941	764	701	668	45	80	70	6.92	5.53	5.71	0.28	0.71	0.56	6.05333	0.516667	-3.55042	2.31823e-36	1.83016e-34	LY75	PREDICTED: lymphocyte antigen 75 isoform X2 [Ovis aries]	-	-	-	-	-	-	-
ncbi_101121018	811	949	943	2714	2152	2320	9.99	10.18	10.95	23.13	25.86	25.37	10.3733	24.7867	1.25668	3.25472e-36	2.55694e-34	MAP3K5	PREDICTED: mitogen-activated protein kinase kinase kinase 5 isoform X1 [Ovis aries musimon]	Environmental Information Processing;Organismal Systems;Cellular Processes;Genetic Information Processing;Human Diseases;Cellular Processes;Human Diseases;Environmental Information Processing;Organismal Systems;Environmental Information Processing;Human Diseases;Environmental Information Processing;Human Diseases;Cellular Processes	Signal transduction;Environmental adaptation;Cellular community - eukaryotes;Folding, sorting and degradation;Endocrine and metabolic diseases;Cell growth and death;Cardiovascular diseases;Signal transduction;Nervous system;Signal transduction;Drug resistance;Signal transduction;Neurodegenerative diseases;Cell growth and death	ko04010//MAPK signaling pathway;ko04714//Thermogenesis;ko04530//Tight junction;ko04141//Protein processing in endoplasmic reticulum;ko04932//Non-alcoholic fatty liver disease (NAFLD);ko04210//Apoptosis;ko05418//Fluid shear stress and atherosclerosis;ko04668//TNF signaling pathway;ko04722//Neurotrophin signaling pathway;ko04071//Sphingolipid signaling pathway;ko01524//Platinum drug resistance;ko04…	K04426;K04426;K04426;K04426;K04426;K04426;K04426;K04426;K04426;K04426;K04426;K04426;K04426;K04426	GO:1990234//transferase complex	GO:0004702//receptor signaling protein serine/threonine kinase activity;GO:0016505//peptidase activator activity involved in apoptotic process;GO:0019900//kinase binding;GO:0019902//phosphatase binding;GO:0032550//purine ribonucleoside binding;GO:0046872//metal ion binding;GO:0046983//protein dimerization activity	GO:0032147//activation of protein kinase activity;GO:0034614//cellular response to reactive oxygen species;GO:0043280//positive regulation of cysteine-type endopeptidase activity involved in apoptotic process;GO:0051403//stress-activated MAPK cascade;GO:0097193//intrinsic apoptotic signaling pathway;GO:1901699//cellular response to nitrogen compound
ncbi_101120887	1258	1251	1234	6456	4028	3837	25.85	22.38	23.91	91.79	80.71	69.99	24.0467	80.83	1.74905	5.17832e-36	4.04839e-34	ITGB5	PREDICTED: integrin beta-5 isoform X2 [Ovis aries musimon]	Environmental Information Processing;Human Diseases;Cellular Processes;Human Diseases;Cellular Processes;Cellular Processes;Human Diseases;Environmental Information Processing;Human Diseases;Human Diseases	Signal transduction;Infectious diseases;Cell motility;Cancers;Cellular community - eukaryotes;Transport and catabolism;Cardiovascular diseases;Signaling molecules and interaction;Cardiovascular diseases;Cardiovascular diseases	ko04151//PI3K-Akt signaling pathway;ko05165//Human papillomavirus infection;ko04810//Regulation of actin cytoskeleton;ko05205//Proteoglycans in cancer;ko04510//Focal adhesion;ko04145//Phagosome;ko05412//Arrhythmogenic right ventricular cardiomyopathy (ARVC);ko04512//ECM-receptor interaction;ko05414//Dilated cardiomyopathy (DCM);ko05410//Hypertrophic cardiomyopathy (HCM)	K06588;K06588;K06588;K06588;K06588;K06588;K06588;K06588;K06588;K06588	GO:0005924//cell-substrate adherens junction;GO:0008305//integrin complex;GO:0031988//membrane-bounded vesicle	GO:0005102//receptor binding	GO:0007178//transmembrane receptor protein serine/threonine kinase signaling pathway;GO:0016337//single organismal cell-cell adhesion;GO:0030154//cell differentiation;GO:0031589//cell-substrate adhesion;GO:0044707//single-multicellular organism process;GO:0051017//actin filament bundle assembly
ncbi_101112576	3318	3353	3308	1495	1169	1441	14.89	13.1	13.97	4.63	5.12	5.74	13.9867	5.16333	-1.43768	5.59694e-36	4.35453e-34	ZNF704	PREDICTED: zinc finger protein 704 isoform X2 [Tursiops truncatus]	-	-	-	-	-	-	-
ncbi_641296	431	525	507	122	119	105	5.77	5.97	6.36	1.08	1.58	1.23	6.03333	1.29667	-2.21815	5.65122e-36	4.37562e-34	ITGAL	integrin alpha-L precursor [Ovis aries]	Human Diseases;Cellular Processes;Human Diseases;Environmental Information Processing;Organismal Systems;Environmental Information Processing;Organismal Systems;Human Diseases;Human Diseases;Human Diseases;Human Diseases	Infectious diseases;Cell motility;Infectious diseases;Signal transduction;Immune system;Signaling molecules and interaction;Immune system;Immune diseases;Infectious diseases;Cardiovascular diseases;Infectious diseases	ko05166//HTLV-I infection;ko04810//Regulation of actin cytoskeleton;ko05169//Epstein-Barr virus infection;ko04015//Rap1 signaling pathway;ko04650//Natural killer cell mediated cytotoxicity;ko04514//Cell adhesion molecules (CAMs);ko04670//Leukocyte transendothelial migration;ko05323//Rheumatoid arthritis;ko05150//Staphylococcus aureus infection;ko05416//Viral myocarditis;ko05144//Malaria	K05718;K05718;K05718;K05718;K05718;K05718;K05718;K05718;K05718;K05718;K05718	GO:0008305//integrin complex;GO:0030054//cell junction;GO:0031988//membrane-bounded vesicle	GO:0004888//transmembrane signaling receptor activity;GO:0005515//protein binding;GO:0043169//cation binding	GO:0002286//T cell activation involved in immune response;GO:0007166//cell surface receptor signaling pathway;GO:0031589//cell-substrate adhesion;GO:0042129//regulation of T cell proliferation;GO:0050848//regulation of calcium-mediated signaling;GO:0072657//protein localization to membrane;GO:0098742//cell-cell adhesion via plasma-membrane adhesion molecules
ncbi_101122783	2028	2506	2285	1282	775	983	24.36	26.22	25.87	10.65	9.08	10.48	25.4833	10.07	-1.33949	6.48801e-36	4.9995e-34	PDGFRB	PREDICTED: platelet-derived growth factor receptor beta isoform X1 [Ovis aries musimon]	Human Diseases;Environmental Information Processing;Human Diseases;Environmental Information Processing;Human Diseases;Environmental Information Processing;Cellular Processes;Environmental Information Processing;Cellular Processes;Environmental Information Processing;Environmental Information Processing;Human Diseases;Environmental Information Processing;Human Diseases;Human Diseases;Cellular Pro…	Cancers;Signal transduction;Infectious diseases;Signal transduction;Infectious diseases;Signal transduction;Cell motility;Signal transduction;Cellular community - eukaryotes;Signal transduction;Signal transduction;Cancers;Signal transduction;Cancers;Cancers;Cellular community - eukaryotes;Drug resistance;Cancers;Cancers;Cancers	ko05200//Pathways in cancer;ko04151//PI3K-Akt signaling pathway;ko05165//Human papillomavirus infection;ko04010//MAPK signaling pathway;ko05166//HTLV-I infection;ko04014//Ras signaling pathway;ko04810//Regulation of actin cytoskeleton;ko04630//Jak-STAT signaling pathway;ko04510//Focal adhesion;ko04015//Rap1 signaling pathway;ko04020//Calcium signaling pathway;ko05206//MicroRNAs in cancer;ko04072/…	K05089;K05089;K05089;K05089;K05089;K05089;K05089;K05089;K05089;K05089;K05089;K05089;K05089;K05089;K05089;K05089;K05089;K05089;K05089;K05089	GO:0000323//lytic vacuole;GO:0005775//vacuolar lumen;GO:0005924//cell-substrate adherens junction;GO:0031224//intrinsic component of membrane;GO:0031988//membrane-bounded vesicle	GO:0005017//platelet-derived growth factor-activated receptor activity;GO:0019838//growth factor binding;GO:0019900//kinase binding;GO:0032550//purine ribonucleoside binding;GO:0070851//growth factor receptor binding	GO:0001932//regulation of protein phosphorylation;GO:0006650//glycerophospholipid metabolic process;GO:0006935//chemotaxis;GO:0008284//positive regulation of cell proliferation;GO:0009887//organ morphogenesis;GO:0010518//positive regulation of phospholipase activity;GO:0010922//positive regulation of phosphatase activity;GO:0030334//regulation of cell migration;GO:0035270//endocrine system develo…
ncbi_101108820	1208	1496	1264	652	505	584	8.45	9.11	8.33	3.15	3.44	3.63	8.63	3.40667	-1.341	7.64943e-36	5.86638e-34	MGAT4A	PREDICTED: alpha-1,3-mannosyl-glycoprotein 4-beta-N-acetylglucosaminyltransferase A isoform X1 [Ovis aries]	Metabolism;Metabolism	Global and overview maps;Glycan biosynthesis and metabolism	ko01100//Metabolic pathways;ko00510//N-Glycan biosynthesis	K00738;K00738	GO:0031090//organelle membrane;GO:0031224//intrinsic component of membrane;GO:0031988//membrane-bounded vesicle;GO:0043231//intracellular membrane-bounded organelle	GO:0008375//acetylglucosaminyltransferase activity;GO:0043169//cation binding	GO:0006486//protein glycosylation
ncbi_101109275	144	162	135	933	757	614	3.45	3.29	2.97	15.16	17.35	12.94	3.23667	15.15	2.22674	8.71006e-36	6.64813e-34	RAD51	Protein CASC5 [Tupaia chinensis]	Human Diseases;Human Diseases;Genetic Information Processing;Genetic Information Processing	Cancers;Cancers;Replication and repair;Replication and repair	ko05200//Pathways in cancer;ko05212//Pancreatic cancer;ko03460//Fanconi anemia pathway;ko03440//Homologous recombination	K04482;K04482;K04482;K04482	GO:0016604//nuclear body;GO:0044429//mitochondrial part;GO:0044430//cytoskeletal part;GO:0044454//nuclear chromosome part	GO:0008094//DNA-dependent ATPase activity;GO:0019899//enzyme binding;GO:0032550//purine ribonucleoside binding;GO:0043566//structure-specific DNA binding	GO:0000018//regulation of DNA recombination;GO:0000724//double-strand break repair via homologous recombination;GO:0007126//meiotic nuclear division;GO:0010332//response to gamma radiation;GO:0014070//response to organic cyclic compound;GO:0031399//regulation of protein modification process;GO:0032508//DNA duplex unwinding;GO:0051054//positive regulation of DNA metabolic process;GO:0051259//prote…
ncbi_101106600	3977	3824	3837	1824	1491	1541	38.09	31.89	34.64	12.08	13.92	13.1	34.8733	13.0333	-1.41992	1.17439e-35	8.92149e-34	GPC6	PREDICTED: glypican-6 isoform X1 [Ovis aries]	-	-	-	-	GO:0031224//intrinsic component of membrane;GO:0043231//intracellular membrane-bounded organelle	GO:0043168//anion binding	GO:0048870//cell motility
ncbi_100305131	1677	2322	1939	900	506	563	44	52.67	47.59	16.21	12.86	13.01	48.0867	14.0267	-1.77746	1.58847e-35	1.20105e-33	ARAF	PREDICTED: serine/threonine-protein kinase A-Raf isoform X1 [Capra hircus]	Human Diseases;Environmental Information Processing;Cellular Processes;Human Diseases;Human Diseases;Human Diseases;Human Diseases;Organismal Systems;Human Diseases;Organismal Systems;Human Diseases;Environmental Information Processing;Organismal Systems;Organismal Systems;Human Diseases;Organismal Systems;Human Diseases;Human Diseases;Organismal Systems;Environmental Information Processing;Human…	Cancers;Signal transduction;Cell motility;Cancers;Substance dependence;Cancers;Cancers;Immune system;Cancers;Endocrine system;Infectious diseases;Signal transduction;Circulatory system;Nervous system;Cancers;Endocrine system;Drug resistance;Cancers;Endocrine system;Signal transduction;Cancers;Drug resistance;Cancers;Cancers;Cancers;Cancers;Cancers;Nervous system;Cancers;Cancers;Nervous system;Can…	ko05200//Pathways in cancer;ko04010//MAPK signaling pathway;ko04810//Regulation of actin cytoskeleton;ko05205//Proteoglycans in cancer;ko05034//Alcoholism;ko05226//Gastric cancer;ko05225//Hepatocellular carcinoma;ko04650//Natural killer cell mediated cytotoxicity;ko05224//Breast cancer;ko04910//Insulin signaling pathway;ko05160//Hepatitis C;ko04068//FoxO signaling pathway;ko04270//Vascular smooth…	K08845;K08845;K08845;K08845;K08845;K08845;K08845;K08845;K08845;K08845;K08845;K08845;K08845;K08845;K08845;K08845;K08845;K08845;K08845;K08845;K08845;K08845;K08845;K08845;K08845;K08845;K08845;K08845;K08845;K08845;K08845;K08845	GO:0043231//intracellular membrane-bounded organelle	GO:0004672//protein kinase activity;GO:0004871//signal transducer activity;GO:0032550//purine ribonucleoside binding;GO:0043169//cation binding	GO:0006464//cellular protein modification process;GO:0006796//phosphate-containing compound metabolic process;GO:0061136//regulation of proteasomal protein catabolic process;GO:1902531//regulation of intracellular signal transduction
ncbi_101117676	702	1301	1053	258	160	200	3.38	5.46	4.78	0.86	0.75	0.86	4.54	0.823333	-2.46314	1.91256e-35	1.43933e-33	PKHD1L1	PREDICTED: fibrocystin-L isoform X1 [Ovis aries]	-	-	-	-	GO:0046930//pore complex	GO:0003712//transcription cofactor activity	GO:0006355//regulation of transcription, DNA-templated;GO:0006405//RNA export from nucleus
ncbi_101117784	3003	4446	3760	1791	1254	1498	44.58	57.5	52.62	18.4	18.15	19.72	51.5667	18.7567	-1.45904	2.31787e-35	1.73625e-33	PDGFD	PREDICTED: platelet-derived growth factor D isoform X3 [Ovis aries]	Environmental Information Processing;Environmental Information Processing;Environmental Information Processing;Cellular Processes;Cellular Processes;Environmental Information Processing;Environmental Information Processing;Human Diseases;Human Diseases;Cellular Processes;Human Diseases;Human Diseases	Signal transduction;Signal transduction;Signal transduction;Cell motility;Cellular community - eukaryotes;Signal transduction;Signal transduction;Cancers;Cancers;Cellular community - eukaryotes;Drug resistance;Cancers	ko04151//PI3K-Akt signaling pathway;ko04010//MAPK signaling pathway;ko04014//Ras signaling pathway;ko04810//Regulation of actin cytoskeleton;ko04510//Focal adhesion;ko04015//Rap1 signaling pathway;ko04072//Phospholipase D signaling pathway;ko05215//Prostate cancer;ko05231//Choline metabolism in cancer;ko04540//Gap junction;ko01521//EGFR tyrosine kinase inhibitor resistance;ko05218//Melanoma	K05450;K05450;K05450;K05450;K05450;K05450;K05450;K05450;K05450;K05450;K05450;K05450	GO:0031988//membrane-bounded vesicle	GO:0005102//receptor binding	GO:0001932//regulation of protein phosphorylation;GO:0007169//transmembrane receptor protein tyrosine kinase signaling pathway;GO:0043200//response to amino acid;GO:0048522//positive regulation of cellular process
ncbi_101103393	201	140	152	1300	1102	959	7.92	4.82	5.67	35.63	42.58	33.71	6.13667	37.3067	2.60391	2.49956e-35	1.86368e-33	PMM1	PREDICTED: phosphomannomutase 1 isoform X3 [Ovis aries musimon]	Metabolism;Metabolism;Metabolism	Global and overview maps;Carbohydrate metabolism;Carbohydrate metabolism	ko01100//Metabolic pathways;ko00520//Amino sugar and nucleotide sugar metabolism;ko00051//Fructose and mannose metabolism	K17497;K17497;K17497	GO:0044297//cell body;GO:0044424//intracellular part	GO:0016868//intramolecular transferase activity, phosphotransferases	GO:0006013//mannose metabolic process;GO:0009226//nucleotide-sugar biosynthetic process
ncbi_101104673	42	37	46	375	276	312	1.76	1.35	1.82	10.9	11.31	11.63	1.64333	11.28	2.77907	2.74665e-35	2.03847e-33	PIMREG	PREDICTED: protein FAM64A [Ovis aries]	-	-	-	-	GO:0043232//intracellular non-membrane-bounded organelle	-	-
ncbi_101118003	271	344	313	1181	833	884	5.91	6.53	6.43	17.82	17.72	17.12	6.29	17.5533	1.48061	2.81555e-35	2.08002e-33	MOGS	PREDICTED: mannosyl-oligosaccharide glucosidase isoform X2 [Ovis aries musimon]	Metabolism;Genetic Information Processing;Metabolism	Global and overview maps;Folding, sorting and degradation;Glycan biosynthesis and metabolism	ko01100//Metabolic pathways;ko04141//Protein processing in endoplasmic reticulum;ko00510//N-Glycan biosynthesis	K01228;K01228;K01228	GO:0031988//membrane-bounded vesicle	GO:0015926//glucosidase activity	GO:0044723//single-organism carbohydrate metabolic process
ncbi_101110878	1562	1817	1641	497	452	574	42.76	43.47	42.49	9.68	12.41	14.22	42.9067	12.1033	-1.8258	3.05678e-35	2.24792e-33	ISLR	PREDICTED: immunoglobulin superfamily containing leucine-rich repeat protein [Ovis aries musimon]	-	-	-	-	-	-	-
ncbi_101114616	665	518	610	2997	2546	2700	4.22	2.86	3.65	13.15	15.75	15.2	3.57667	14.7	2.03913	3.52671e-35	2.58171e-33	KNL1	PREDICTED: LOW QUALITY PROTEIN: protein CASC5 [Ovis aries]	-	-	-	-	GO:0031988//membrane-bounded vesicle;GO:0043231//intracellular membrane-bounded organelle	-	GO:0010921//regulation of phosphatase activity;GO:0031577//spindle checkpoint;GO:0034453//microtubule anchoring;GO:0034502//protein localization to chromosome
ncbi_101105168	284	196	216	1600	1499	1708	3.84	2.31	2.75	14.95	19.76	20.49	2.96667	18.4	2.63279	3.84369e-35	2.79391e-33	DIAPH3	PREDICTED: protein diaphanous homolog 3 isoform X2 [Ovis aries musimon]	Cellular Processes	Cell motility	ko04810//Regulation of actin cytoskeleton	K05745	-	GO:0017016//Ras GTPase binding	GO:0007010//cytoskeleton organization
ncbi_101108604	7119	7470	7051	4661	3455	3796	47.39	43.3	44.24	21.46	22.43	22.43	44.9767	22.1067	-1.0247	3.85128e-35	2.79391e-33	MED13L	PREDICTED: mediator of RNA polymerase II transcription subunit 13-like isoform X1 [Ovis aries musimon]	Organismal Systems	Endocrine system	ko04919//Thyroid hormone signaling pathway	K15164	GO:0043234//protein complex	-	GO:0006355//regulation of transcription, DNA-templated
ncbi_101110736	2004	2610	2448	1262	845	1061	23	25.97	26.15	9.7	9.44	10.79	25.04	9.97667	-1.3276	4.80225e-35	3.46817e-33	SMARCA2	PREDICTED: probable global transcription activator SNF2L2 isoform X2 [Ovis aries musimon]	Organismal Systems;Human Diseases	Environmental adaptation;Cancers	ko04714//Thermogenesis;ko05225//Hepatocellular carcinoma	K11647;K11647	GO:0000785//chromatin;GO:0005856//cytoskeleton;GO:0090544//BAF-type complex	GO:0000975//regulatory region DNA binding;GO:0001104//RNA polymerase II transcription cofactor activity;GO:0005515//protein binding;GO:0017111//nucleoside-triphosphatase activity;GO:0032550//purine ribonucleoside binding	GO:0001558//regulation of cell growth;GO:0006357//regulation of transcription from RNA polymerase II promoter;GO:0008283//cell proliferation;GO:0016568//chromatin modification;GO:0035886//vascular smooth muscle cell differentiation
ncbi_101104195	4163	5098	4461	3116	2064	2463	62.58	66.73	63.2	32.39	30.29	32.84	64.17	31.84	-1.01106	5.57895e-35	4.01111e-33	RAB31	PREDICTED: ras-related protein Rab-31 isoform X1 [Ovis aries musimon]	Cellular Processes	Transport and catabolism	ko04144//Endocytosis	K07891	-	-	-
ncbi_101101887	1896	2085	1928	6311	5186	4797	18.39	17.66	17.34	41.89	47.84	40.12	17.7967	43.2833	1.2822	6.21141e-35	4.44599e-33	NUP205	PREDICTED: nuclear pore complex protein Nup205 [Ovis aries musimon]	Genetic Information Processing	Translation	ko03013//RNA transport	K14310	GO:0031090//organelle membrane;GO:0031981//nuclear lumen	GO:0005198//structural molecule activity	GO:0006999//nuclear pore organization
ncbi_101111328	363	638	478	3329	1880	2208	12.19	18.66	15.13	77.35	61.58	65.83	15.3267	68.2533	2.15486	6.79765e-35	4.84408e-33	PHGDH	PREDICTED: D-3-phosphoglycerate dehydrogenase isoform X1 [Ovis aries musimon]	Metabolism;Metabolism;Metabolism;Metabolism	Global and overview maps;Global and overview maps;Global and overview maps;Amino acid metabolism	ko01100//Metabolic pathways;ko01200//Carbon metabolism;ko01230//Biosynthesis of amino acids;ko00260//Glycine, serine and threonine metabolism	K00058;K00058;K00058;K00058	GO:0031988//membrane-bounded vesicle	GO:0000166//nucleotide binding;GO:0016614//oxidoreductase activity, acting on CH-OH group of donors	GO:0006563//L-serine metabolic process;GO:0006790//sulfur compound metabolic process;GO:0007417//central nervous system development;GO:0009064//glutamine family amino acid metabolic process;GO:0009066//aspartate family amino acid metabolic process;GO:0010001//glial cell differentiation;GO:0010467//gene expression;GO:0022402//cell cycle process;GO:0030030//cell projection organization;GO:0035295//…
ncbi_105603239	289	323	372	1583	1036	1109	5.46	5.32	6.63	20.7	19.1	18.6	5.80333	19.4667	1.74605	8.10031e-35	5.74694e-33	C14orf132	TPA: chromosome 14 open reading frame 132-like [Bos taurus]	-	-	-	-	-	-	-
ncbi_654403	18882	30658	25130	9676	5537	5557	407.97	576.82	511.74	144.61	116.66	106.56	498.843	122.61	-2.02451	1.13575e-34	8.02248e-33	TXNIP	PREDICTED: thioredoxin-interacting protein [Ovis aries]	Organismal Systems	Immune system	ko04621//NOD-like receptor signaling pathway	K20910	GO:0044424//intracellular part	GO:0030234//enzyme regulator activity;GO:0044389//ubiquitin-like protein ligase binding	GO:0002347//response to tumor cell;GO:0006886//intracellular protein transport;GO:0006950//response to stress;GO:0007169//transmembrane receptor protein tyrosine kinase signaling pathway;GO:0009892//negative regulation of metabolic process;GO:0009913//epidermal cell differentiation;GO:0010468//regulation of gene expression;GO:0034645//cellular macromolecule biosynthetic process;GO:0048523//negati…
ncbi_443217	329	494	384	91	62	87	5.97	7.8	6.56	1.14	1.1	1.4	6.77667	1.21333	-2.4816	1.29176e-34	9.08462e-33	--	ITGAM, partial [Bos taurus]	-	-	-	-	-	-	-
ncbi_101109111	230	281	229	43	20	33	11.76	12.49	11.01	1.51	0.99	1.51	11.7533	1.33667	-3.13636	1.50406e-34	1.05317e-32	PGFS	PREDICTED: dihydrodiol dehydrogenase 3 [Ovis aries]	-	-	-	-	-	-	GO:0044710//single-organism metabolic process
ncbi_101122687	274	357	325	65	59	64	2.62	2.97	2.91	0.43	0.56	0.54	2.83333	0.51	-2.47393	2.03909e-34	1.42162e-32	CBX7	PREDICTED: chromobox protein homolog 7 [Bos mutus]	-	-	-	-	GO:0000152//nuclear ubiquitin ligase complex;GO:0000785//chromatin	GO:0003723//RNA binding;GO:0042393//histone binding	GO:0043588//skin development
ncbi_101116829	172	157	137	836	710	690	14.02	11.11	10.49	47.12	56.31	49.87	11.8733	51.1	2.1056	3.44335e-34	2.39031e-32	PTTG1	PREDICTED: securin isoform X1 [Ovis aries]	Human Diseases;Cellular Processes;Cellular Processes	Infectious diseases;Cell growth and death;Cell growth and death	ko05166//HTLV-I infection;ko04110//Cell cycle;ko04114//Oocyte meiosis	K06635;K06635;K06635	GO:0043231//intracellular membrane-bounded organelle	GO:0019904//protein domain specific binding	GO:0006259//DNA metabolic process;GO:0007127//meiosis I;GO:0010466//negative regulation of peptidase activity;GO:0033554//cellular response to stress
ncbi_101110338	1221	1783	1452	474	303	475	10.92	13.86	12.18	3.03	2.77	3.67	12.32	3.15667	-1.96453	5.42309e-34	3.74845e-32	FILIP1	PREDICTED: filamin-A-interacting protein 1 isoform X3 [Ovis aries musimon]	-	-	-	-	-	-	-
ncbi_101115711	279	432	300	61	40	57	3.91	5.28	3.97	0.59	0.55	0.71	4.38667	0.616667	-2.83056	5.85927e-34	4.03263e-32	KLHL33	PREDICTED: kelch-like protein 33 isoform X2 [Ovis aries musimon]	-	-	-	-	-	-	-
ncbi_554259	329	320	322	73	56	69	5.13	4.37	4.56	0.83	0.96	0.92	4.68667	0.903333	-2.37523	7.38703e-34	5.06248e-32	Tlr8	PREDICTED: toll-like receptor 8 isoform X1 [Ovis aries]	Organismal Systems	Immune system	ko04620//Toll-like receptor signaling pathway	K10170	GO:0031224//intrinsic component of membrane	GO:0003723//RNA binding	GO:0002224//toll-like receptor signaling pathway;GO:0002252//immune effector process;GO:0009612//response to mechanical stimulus;GO:0032727//positive regulation of interferon-alpha production;GO:0032728//positive regulation of interferon-beta production;GO:0032729//positive regulation of interferon-gamma production;GO:0032757//positive regulation of interleukin-8 production;GO:0035556//intracellu…
ncbi_101106106	962	1122	1018	590	417	459	7.91	8.03	7.89	3.35	3.34	3.35	7.94333	3.34667	-1.24702	7.80162e-34	5.32394e-32	PGM2L1	PREDICTED: glucose 1,6-bisphosphate synthase isoform X1 [Ovis aries]	Metabolism	Carbohydrate metabolism	ko00500//Starch and sucrose metabolism	K11809	-	-	-
ncbi_100913153	22	13	18	311	258	229	0.52	0.26	0.4	4.98	5.85	4.71	0.393333	5.18	3.71913	8.05196e-34	5.4716e-32	ARHGAP36	PREDICTED: rho GTPase-activating protein 36 isoform X2 [Bubalus bubalis]	-	-	-	-	GO:0044464//cell part	-	GO:0043087//regulation of GTPase activity
ncbi_101123158	935	501	706	7270	6233	5289	64.98	30.32	46.25	349.5	422.42	326.23	47.1833	366.05	2.95569	1.21159e-33	8.1986e-32	Hist1h1b	PREDICTED: histone H1.5 [Capra hircus]	-	-	-	-	GO:0000790//nuclear chromatin;GO:0031988//membrane-bounded vesicle	GO:0003682//chromatin binding;GO:0003723//RNA binding;GO:0019899//enzyme binding	GO:0001558//regulation of cell growth;GO:0006357//regulation of transcription from RNA polymerase II promoter;GO:0031062//positive regulation of histone methylation;GO:0031647//regulation of protein stability;GO:0034728//nucleosome organization;GO:0048513//animal organ development;GO:0070199//establishment of protein localization to chromosome
ncbi_101110301	3210	3725	3210	2180	1623	1849	41.53	41.9	39.1	19.51	20.55	21.23	40.8433	20.43	-0.999411	1.42055e-33	9.57237e-32	RNF38	PREDICTED: E3 ubiquitin-protein ligase RNF38 isoform X3 [Ovis aries]	-	-	-	-	GO:0043231//intracellular membrane-bounded organelle	GO:0046914//transition metal ion binding	GO:0032446//protein modification by small protein conjugation
ncbi_101117689	1746	2481	2113	888	689	853	18.41	22.78	21	6.48	7.09	7.98	20.73	7.18333	-1.52899	1.44569e-33	9.70118e-32	ITGA8	PREDICTED: integrin alpha-8 isoform X2 [Ovis aries musimon]	Environmental Information Processing;Human Diseases;Cellular Processes;Cellular Processes;Environmental Information Processing;Human Diseases;Environmental Information Processing;Human Diseases;Human Diseases	Signal transduction;Infectious diseases;Cell motility;Cellular community - eukaryotes;Signaling molecules and interaction;Cardiovascular diseases;Signaling molecules and interaction;Cardiovascular diseases;Cardiovascular diseases	ko04151//PI3K-Akt signaling pathway;ko05165//Human papillomavirus infection;ko04810//Regulation of actin cytoskeleton;ko04510//Focal adhesion;ko04514//Cell adhesion molecules (CAMs);ko05412//Arrhythmogenic right ventricular cardiomyopathy (ARVC);ko04512//ECM-receptor interaction;ko05414//Dilated cardiomyopathy (DCM);ko05410//Hypertrophic cardiomyopathy (HCM)	K06584;K06584;K06584;K06584;K06584;K06584;K06584;K06584;K06584	GO:0005887//integral component of plasma membrane;GO:0005924//cell-substrate adherens junction;GO:0043231//intracellular membrane-bounded organelle	-	GO:0000904//cell morphogenesis involved in differentiation;GO:0001822//kidney development;GO:0007611//learning or memory;GO:0008104//protein localization;GO:0017015//regulation of transforming growth factor beta receptor signaling pathway;GO:0031589//cell-substrate adhesion;GO:0043062//extracellular structure organization;GO:0045944//positive regulation of transcription from RNA polymerase II pro…
ncbi_101102067	1372	1688	1659	501	338	539	32.66	34.99	37.22	8.25	7.84	11.39	34.9567	9.16	-1.93215	1.58261e-33	1.05759e-31	PLN	cardiac phospholamban [Sus scrofa]	Environmental Information Processing;Environmental Information Processing;Environmental Information Processing;Organismal Systems;Organismal Systems;Human Diseases	Signal transduction;Signal transduction;Signal transduction;Circulatory system;Endocrine system;Cardiovascular diseases	ko04024//cAMP signaling pathway;ko04020//Calcium signaling pathway;ko04022//cGMP - PKG signaling pathway;ko04261//Adrenergic signaling in cardiomyocytes;ko04919//Thyroid hormone signaling pathway;ko05414//Dilated cardiomyopathy (DCM)	K05852;K05852;K05852;K05852;K05852;K05852	GO:0005789//endoplasmic reticulum membrane;GO:0090533//cation-transporting ATPase complex	GO:0004857//enzyme inhibitor activity;GO:0016247//channel regulator activity;GO:0019899//enzyme binding	GO:0002026//regulation of the force of heart contraction;GO:0002027//regulation of heart rate;GO:0010038//response to metal ion;GO:0010880//regulation of release of sequestered calcium ion into cytosol by sarcoplasmic reticulum;GO:0014706//striated muscle tissue development;GO:0032413//negative regulation of ion transmembrane transporter activity;GO:0032780//negative regulation of ATPase activity…
ncbi_101118332	2744	2605	2609	688	581	838	68.54	56.67	61.42	11.89	14.15	18.58	62.21	14.8733	-2.06442	1.65048e-33	1.09838e-31	PLAT	PREDICTED: tissue-type plasminogen activator [Ovis aries musimon]	Human Diseases;Human Diseases;Environmental Information Processing;Human Diseases;Organismal Systems	Cancers;Cardiovascular diseases;Signal transduction;Cancers;Immune system	ko05202//Transcriptional misregulation in cancers;ko05418//Fluid shear stress and atherosclerosis;ko04371//Apelin signaling pathway;ko05215//Prostate cancer;ko04610//Complement and coagulation cascades	K01343;K01343;K01343;K01343;K01343	GO:0012505//endomembrane system;GO:0031988//membrane-bounded vesicle;GO:0044421//extracellular region part;GO:0044424//intracellular part	GO:0004175//endopeptidase activity	GO:0007169//transmembrane receptor protein tyrosine kinase signaling pathway;GO:0014812//muscle cell migration;GO:0030162//regulation of proteolysis;GO:0031638//zymogen activation
ncbi_101110620	162	125	141	938	726	671	4.59	3.08	3.76	18.37	20.05	16.86	3.81	18.4267	2.27393	2.10122e-33	1.3926e-31	TRIP13	PREDICTED: pachytene checkpoint protein 2 homolog isoform X2 [Ovis aries musimon]	-	-	-	-	GO:0043073//germ cell nucleus	GO:0000989//transcription factor activity, transcription factor binding;GO:0005515//protein binding;GO:0032550//purine ribonucleoside binding	GO:0006281//DNA repair;GO:0006351//transcription, DNA-templated;GO:0007127//meiosis I;GO:0007281//germ cell development;GO:0022607//cellular component assembly;GO:0048232//male gamete generation;GO:2001141//regulation of RNA biosynthetic process
ncbi_100174988	4425	5696	5141	3262	2423	2742	345.55	387.33	378.37	176.2	184.51	190.03	370.417	183.58	-1.01274	2.50538e-33	1.65365e-31	ITM2B	integral membrane protein 2B [Ovis aries]	-	-	-	-	GO:0000139//Golgi membrane;GO:0016021//integral component of membrane;GO:0031988//membrane-bounded vesicle;GO:0044421//extracellular region part	GO:0032550//purine ribonucleoside binding	GO:0010561//negative regulation of glycoprotein biosynthetic process;GO:0038034//signal transduction in absence of ligand
ncbi_101118999	331	354	311	1254	1021	991	17.27	16.1	15.31	45.28	52	45.93	16.2267	47.7367	1.55673	2.5172e-33	1.65467e-31	HIST1H2BN	histone H2B type 1-N [Homo sapiens]	Human Diseases;Human Diseases;Human Diseases	Cancers;Substance dependence;Immune diseases	ko05203//Viral carcinogenesis;ko05034//Alcoholism;ko05322//Systemic lupus erythematosus	K11252;K11252;K11252	-	-	-
ncbi_101121434	1087	1329	1048	384	225	370	16.98	18.26	15.63	4.18	3.43	5.18	16.9567	4.26333	-1.9918	2.99694e-33	1.96202e-31	RASA3	PREDICTED: ras GTPase-activating protein 3 isoform X2 [Ovis aries musimon]	Environmental Information Processing;Environmental Information Processing	Signal transduction;Signal transduction	ko04014//Ras signaling pathway;ko04013//MAPK signaling pathway - fly	K12380;K12380	-	-	-
ncbi_101123293	41	45	36	332	269	283	1.39	1.33	1.15	7.81	8.92	8.54	1.29	8.42333	2.70702	4.07415e-33	2.65644e-31	ASF1B	PREDICTED: histone chaperone ASF1B [Ovis aries]	-	-	-	-	GO:0000785//chromatin;GO:0031981//nuclear lumen	GO:0005515//protein binding	GO:0006334//nucleosome assembly;GO:0010468//regulation of gene expression;GO:0034645//cellular macromolecule biosynthetic process;GO:0044707//single-multicellular organism process;GO:0048232//male gamete generation;GO:0048869//cellular developmental process
ncbi_101114146	149	79	144	1584	1285	1033	7.22	3.34	6.58	53.13	60.76	44.45	5.71333	52.78	3.20759	4.74699e-33	3.08267e-31	HIST1H1A	PREDICTED: histone H1.1 [Ovis aries musimon]	-	-	-	-	GO:0000790//nuclear chromatin	GO:0003676//nucleic acid binding;GO:0003682//chromatin binding	GO:0034728//nucleosome organization;GO:0048232//male gamete generation
ncbi_101122644	464	540	513	1606	1150	1224	8.79	8.97	9.14	21.01	21.24	20.54	8.96667	20.93	1.22293	5.86791e-33	3.79529e-31	Gpsm2	PREDICTED: LOW QUALITY PROTEIN: G-protein-signaling modulator 2 [Pantholops hodgsonii]	-	-	-	-	GO:0043231//intracellular membrane-bounded organelle	GO:0060589//nucleoside-triphosphatase regulator activity	GO:0019222//regulation of metabolic process;GO:0030855//epithelial cell differentiation
ncbi_101106904	491	480	470	160	118	141	10.52	8.96	9.53	2.34	2.51	2.72	9.67	2.52333	-1.93819	8.27727e-33	5.33222e-31	GPM6A	neuronal membrane glycoprotein M6-a isoform X1 [Castor canadensis]	-	-	-	-	GO:0030426//growth cone;GO:0031224//intrinsic component of membrane;GO:0031988//membrane-bounded vesicle;GO:0044297//cell body;GO:0044309//neuron spine	GO:0005261//cation channel activity;GO:0005488//binding	GO:0006816//calcium ion transport;GO:0016477//cell migration;GO:0022607//cellular component assembly;GO:0030154//cell differentiation;GO:0031346//positive regulation of cell projection organization;GO:0048731//system development;GO:0048858//cell projection morphogenesis
ncbi_101122206	487	580	529	223	166	188	12.6	13.07	12.9	3.99	4.19	4.32	12.8567	4.16667	-1.62555	8.65822e-33	5.5554e-31	--	PREDICTED: putative hydrolase RBBP9 [Ovis aries]	-	-	-	-	GO:0031988//membrane-bounded vesicle;GO:0043231//intracellular membrane-bounded organelle;GO:0043232//intracellular non-membrane-bounded organelle	GO:0003824//catalytic activity	-
ncbi_101107310	121	132	119	619	474	464	1.65	1.56	1.53	5.82	6.29	5.6	1.58	5.90333	1.90161	8.81734e-33	5.63505e-31	BLM	PREDICTED: Bloom syndrome protein [Ovis aries musimon]	Genetic Information Processing;Genetic Information Processing	Replication and repair;Replication and repair	ko03460//Fanconi anemia pathway;ko03440//Homologous recombination	K10901;K10901	GO:0016604//nuclear body;GO:0043073//germ cell nucleus;GO:0044454//nuclear chromosome part;GO:0098687//chromosomal region	GO:0000217//DNA secondary structure binding;GO:0004003//ATP-dependent DNA helicase activity;GO:0005515//protein binding;GO:0032550//purine ribonucleoside binding	GO:0000019//regulation of mitotic recombination;GO:0006355//regulation of transcription, DNA-templated;GO:0006461//protein complex assembly;GO:0010212//response to ionizing radiation;GO:0030217//T cell differentiation;GO:0031572//G2 DNA damage checkpoint;GO:0032392//DNA geometric change;GO:0042102//positive regulation of T cell proliferation;GO:0065009//regulation of molecular function;GO:0070233…
ncbi_101114874	1903	1856	1905	997	710	821	65.08	55.27	61.4	23.58	23.68	24.92	60.5833	24.06	-1.33228	1.01395e-32	6.45441e-31	PNRC1	PREDICTED: proline-rich nuclear receptor coactivator 1 [Ovis aries musimon]	-	-	-	-	-	-	-
ncbi_101112466	1007	894	866	5009	3329	3045	18.88	14.6	15.3	64.96	60.87	50.67	16.26	58.8333	1.85531	1.05789e-32	6.70761e-31	Slc20a1	PREDICTED: sodium-dependent phosphate transporter 1 [Ovis aries]	-	-	-	-	GO:0016020//membrane	GO:0015291//secondary active transmembrane transporter activity	GO:0015698//inorganic anion transport;GO:0043122//regulation of I-kappaB kinase/NF-kappaB signaling
ncbi_101107010	2701	3343	3005	1837	1181	1521	30.81	32.6	32.78	16.79	15.27	17.39	32.0633	16.4833	-0.959916	1.08507e-32	6.85296e-31	RBMS2	PREDICTED: RNA-binding motif, single-stranded-interacting protein 2 isoform X2 [Ovis aries]	-	-	-	-	-	GO:0003723//RNA binding	-
ncbi_101102161	1898	2573	2063	1205	838	1001	29.76	35.12	30.47	13.06	12.87	13.93	31.7833	13.2867	-1.25829	1.20185e-32	7.56085e-31	NEK7	PREDICTED: serine/threonine-protein kinase Nek7 isoform X1 [Ovis aries]	Organismal Systems	Immune system	ko04621//NOD-like receptor signaling pathway	K20876	-	-	-
ncbi_101123162	13240	18058	14742	77982	47186	44072	194.18	230.62	203.77	791.1	674.81	573.64	209.523	679.85	1.69811	1.35462e-32	8.48876e-31	Dhcr24	PREDICTED: delta(24)-sterol reductase [Capra hircus]	Metabolism;Metabolism	Global and overview maps;Lipid metabolism	ko01100//Metabolic pathways;ko00100//Steroid biosynthesis	K09828;K09828	-	-	-
ncbi_101121642	1162	1192	1216	467	323	459	14.14	12.63	13.94	3.93	3.83	4.96	13.57	4.24	-1.67828	1.61094e-32	1.00559e-30	FAM102B	PREDICTED: protein FAM102B isoform X2 [Ovis aries musimon]	-	-	-	-	-	-	-
ncbi_101106012	14860	17191	15842	9598	6165	8322	141.96	143.11	142.39	63.04	57.54	70.38	142.487	63.6533	-1.16252	1.65498e-32	1.02909e-30	PDGFRA	PREDICTED: platelet-derived growth factor receptor alpha [Ovis aries musimon]	Human Diseases;Environmental Information Processing;Environmental Information Processing;Human Diseases;Cellular Processes;Human Diseases;Environmental Information Processing;Cellular Processes;Environmental Information Processing;Cellular Processes;Environmental Information Processing;Environmental Information Processing;Human Diseases;Environmental Information Processing;Human Diseases;Human Di…	Cancers;Signal transduction;Signal transduction;Infectious diseases;Transport and catabolism;Infectious diseases;Signal transduction;Cell motility;Signal transduction;Cellular community - eukaryotes;Signal transduction;Signal transduction;Cancers;Signal transduction;Cancers;Cancers;Cellular community - eukaryotes;Drug resistance;Cancers;Cancers;Cancers	ko05200//Pathways in cancer;ko04151//PI3K-Akt signaling pathway;ko04010//MAPK signaling pathway;ko05166//HTLV-I infection;ko04144//Endocytosis;ko05163//Human cytomegalovirus infection;ko04014//Ras signaling pathway;ko04810//Regulation of actin cytoskeleton;ko04630//Jak-STAT signaling pathway;ko04510//Focal adhesion;ko04015//Rap1 signaling pathway;ko04020//Calcium signaling pathway;ko05206//MicroR…	K04363;K04363;K04363;K04363;K04363;K04363;K04363;K04363;K04363;K04363;K04363;K04363;K04363;K04363;K04363;K04363;K04363;K04363;K04363;K04363;K04363	GO:0016021//integral component of membrane;GO:0042995//cell projection;GO:0043231//intracellular membrane-bounded organelle;GO:0044459//plasma membrane part	GO:0005017//platelet-derived growth factor-activated receptor activity;GO:0019838//growth factor binding;GO:0032550//purine ribonucleoside binding;GO:0046983//protein dimerization activity;GO:0070851//growth factor receptor binding	GO:0006275//regulation of DNA replication;GO:0006468//protein phosphorylation;GO:0006935//chemotaxis;GO:0006952//defense response;GO:0008202//steroid metabolic process;GO:0008284//positive regulation of cell proliferation;GO:0008406//gonad development;GO:0010518//positive regulation of phospholipase activity;GO:0010543//regulation of platelet activation;GO:0014066//regulation of phosphatidylinosi…
ncbi_101118437	319	357	306	99	69	77	5.88	5.73	5.32	1.26	1.24	1.26	5.64333	1.25333	-2.17078	1.67068e-32	1.03486e-30	BMPER	PREDICTED: BMP-binding endothelial regulator protein isoform X1 [Ovis aries musimon]	-	-	-	-	GO:0044421//extracellular region part	-	GO:0001775//cell activation;GO:0001932//regulation of protein phosphorylation;GO:0001935//endothelial cell proliferation;GO:0003158//endothelium development;GO:0010632//regulation of epithelial cell migration;GO:0030510//regulation of BMP signaling pathway;GO:0043410//positive regulation of MAPK cascade;GO:0043583//ear development
ncbi_101121066	1383	2606	1988	398	254	440	20.09	32.97	27.22	4	3.6	5.67	26.76	4.42333	-2.59687	1.88424e-32	1.16267e-30	SFRP1	PREDICTED: secreted frizzled-related protein 1 isoform X2 [Ovis aries musimon]	Environmental Information Processing	Signal transduction	ko04310//Wnt signaling pathway	K02166	-	-	-
ncbi_101117384	1147	1236	1231	3377	2622	2748	13.28	12.45	13.42	26.97	29.55	28.22	13.05	28.2467	1.11403	2.29742e-32	1.41221e-30	TOPBP1	PREDICTED: DNA topoisomerase 2-binding protein 1 isoform X1 [Ovis aries musimon]	Genetic Information Processing	Replication and repair	ko03440//Homologous recombination	K10728	GO:0016020//membrane;GO:0016604//nuclear body;GO:0043073//germ cell nucleus;GO:0043232//intracellular non-membrane-bounded organelle	GO:0005515//protein binding	GO:0009314//response to radiation;GO:0033554//cellular response to stress
ncbi_101116014	112	87	71	769	520	537	2.45	1.66	1.46	11.63	11.09	10.42	1.85667	11.0467	2.57282	2.60391e-32	1.59452e-30	SGO1	PREDICTED: shugoshin-like 1 isoform X3 [Ovis aries musimon]	Cellular Processes	Cell growth and death	ko04114//Oocyte meiosis	K11580	GO:0000779//condensed chromosome, centromeric region;GO:0005815//microtubule organizing center;GO:0005819//spindle;GO:0008278//cohesin complex;GO:0043231//intracellular membrane-bounded organelle	GO:0019899//enzyme binding	GO:0007059//chromosome segregation;GO:0034453//microtubule anchoring;GO:0051297//centrosome organization
ncbi_100302346	5126	6322	5864	15307	12770	13010	193.15	207.44	208.25	398.97	469.21	435.07	202.947	434.417	1.09798	3.53507e-32	2.15653e-30	PDIA3	protein disulfide-isomerase A3 precursor [Ovis aries]	Human Diseases;Genetic Information Processing;Organismal Systems	Infectious diseases;Folding, sorting and degradation;Immune system	ko05163//Human cytomegalovirus infection;ko04141//Protein processing in endoplasmic reticulum;ko04612//Antigen processing and presentation	K08056;K08056;K08056	-	-	-
ncbi_101117867	905	1044	993	3017	2704	2769	28	28.09	28.91	64.46	81.45	75.92	28.3333	73.9433	1.38392	3.74911e-32	2.27847e-30	SAE1	PREDICTED: SUMO-activating enzyme subunit 1 isoform X4 [Ovis aries]	Genetic Information Processing	Folding, sorting and degradation	ko04120//Ubiquitin mediated proteolysis	K10684	-	-	-
ncbi_678680	1611	1996	1679	955	767	838	36.29	39.57	36.59	15.24	17.33	17.1	37.4833	16.5567	-1.17884	4.69435e-32	2.8422e-30	LGMN	PREDICTED: legumain [Ovis aries]	Cellular Processes;Organismal Systems	Transport and catabolism;Immune system	ko04142//Lysosome;ko04612//Antigen processing and presentation	K01369;K01369	GO:0000323//lytic vacuole;GO:0005768//endosome;GO:0031988//membrane-bounded vesicle	GO:0004175//endopeptidase activity	GO:0003008//system process;GO:0006508//proteolysis;GO:0009057//macromolecule catabolic process;GO:0009268//response to pH;GO:0009968//negative regulation of signal transduction;GO:0040014//regulation of multicellular organism growth;GO:0043066//negative regulation of apoptotic process
ncbi_101103365	1530	1725	1595	996	686	831	30.64	30.03	30.05	13.5	13.26	14.65	30.24	13.8033	-1.13144	5.37049e-32	3.23939e-30	PLSCR4	PREDICTED: phospholipid scramblase 4 isoform X1 [Ovis aries]	-	-	-	-	GO:0016020//membrane;GO:0031988//membrane-bounded vesicle	GO:0005102//receptor binding	GO:0032496//response to lipopolysaccharide
ncbi_101111337	5298	5688	5643	3319	1928	2284	52.05	48.91	52.38	22.41	18.34	20.23	51.1133	20.3267	-1.33033	6.01627e-32	3.61538e-30	--	PREDICTED: SLAM family member 9-like isoform X3 [Ovis aries musimon]	-	-	-	-	-	-	-
ncbi_101105670	209	128	160	1283	1136	1107	3.47	1.85	2.5	14.74	18.4	16.32	2.60667	16.4867	2.66102	6.73187e-32	4.03036e-30	SPAG5	PREDICTED: sperm-associated antigen 5 isoform X2 [Ovis aries musimon]	-	-	-	-	-	-	GO:0051293//establishment of spindle localization;GO:0051983//regulation of chromosome segregation
ncbi_101119788	820	581	659	3770	3129	3282	9.59	5.92	7.26	30.49	35.67	34.05	7.59	33.4033	2.13782	6.76801e-32	4.03699e-30	SMC2	PREDICTED: structural maintenance of chromosomes protein 2 [Ovis aries]	-	-	-	-	GO:0000793//condensed chromosome;GO:0031988//membrane-bounded vesicle;GO:0043231//intracellular membrane-bounded organelle	GO:0032550//purine ribonucleoside binding;GO:0046983//protein dimerization activity	GO:0007059//chromosome segregation;GO:0022402//cell cycle process;GO:0030261//chromosome condensation
ncbi_101121638	446	660	506	2561	1753	1637	8.11	10.45	8.67	32.22	31.09	26.42	9.07667	29.91	1.72039	6.92729e-32	4.11675e-30	Tmem132a	PREDICTED: transmembrane protein 132A isoform X2 [Ovis aries musimon]	-	-	-	-	GO:0031224//intrinsic component of membrane	-	-
ncbi_101113369	931	743	922	4871	4421	3527	128.84	89.54	120.25	466.27	596.58	433.17	112.877	498.673	2.14335	9.40887e-32	5.57095e-30	HIST1H4A	Histone H4 [Larimichthys crocea]	-	-	-	-	-	-	-
ncbi_105606291	1020	1237	968	3384	2920	3112	32.54	34.08	29.04	73.78	89.44	86.69	31.8867	83.3033	1.38542	1.00259e-31	5.91452e-30	SRSF2	serine/arginine-rich splicing factor 2 [Mus musculus]	Human Diseases;Genetic Information Processing	Infectious diseases;Transcription	ko05168//Herpes simplex infection;ko03040//Spliceosome	K12891;K12891	GO:0016604//nuclear body;GO:0030529//intracellular ribonucleoprotein complex;GO:0031988//membrane-bounded vesicle	GO:0003712//transcription cofactor activity;GO:0003723//RNA binding	GO:0006353//DNA-templated transcription, termination;GO:0006405//RNA export from nucleus;GO:0048024//regulation of mRNA splicing, via spliceosome;GO:1902679//negative regulation of RNA biosynthetic process
ncbi_101122630	357	509	402	1517	1274	1335	21.15	26.25	22.44	62.15	73.59	70.18	23.28	68.64	1.55996	1.34786e-31	7.9142e-30	RANBP1	PREDICTED: ran-specific GTPase-activating protein isoform X2 [Ovis aries musimon]	Human Diseases;Human Diseases	Infectious diseases;Cancers	ko05166//HTLV-I infection;ko05203//Viral carcinogenesis	K15306;K15306	GO:0005815//microtubule organizing center	GO:0008047//enzyme activator activity	GO:0000226//microtubule cytoskeleton organization;GO:0006810//transport;GO:0043087//regulation of GTPase activity;GO:0045840//positive regulation of mitotic nuclear division
ncbi_101115232	306	504	326	80	48	62	7.82	11.21	7.85	1.41	1.2	1.41	8.96	1.34	-2.74127	1.35138e-31	7.9142e-30	PIK3IP1	PREDICTED: phosphoinositide-3-kinase-interacting protein 1 isoform X1 [Ovis aries musimon]	-	-	-	-	GO:0031224//intrinsic component of membrane;GO:0031988//membrane-bounded vesicle	GO:0019900//kinase binding	GO:0014066//regulation of phosphatidylinositol 3-kinase signaling;GO:0043551//regulation of phosphatidylinositol 3-kinase activity
ncbi_101112825	2200	3045	2624	1263	947	1185	33.73	41.09	37.92	13.29	14.13	16.18	37.58	14.5333	-1.3706	1.63428e-31	9.53625e-30	PCMTD1	protein-L-isoaspartate O-methyltransferase domain-containing protein 1 [Bos taurus]	-	-	-	-	GO:0044424//intracellular part	GO:0016741//transferase activity, transferring one-carbon groups	GO:0008213//protein alkylation
ncbi_101121628	2288	2692	2262	10357	8167	6507	74.91	76.79	69.78	235.4	260.88	189.22	73.8267	228.5	1.62998	1.98791e-31	1.15578e-29	MSMO1	PREDICTED: methylsterol monooxygenase 1 [Pantholops hodgsonii]	Metabolism;Metabolism	Global and overview maps;Lipid metabolism	ko01100//Metabolic pathways;ko00100//Steroid biosynthesis	K07750;K07750	GO:0031090//organelle membrane;GO:0031224//intrinsic component of membrane;GO:0043231//intracellular membrane-bounded organelle	GO:0016709//oxidoreductase activity, acting on paired donors, with incorporation or reduction of molecular oxygen, NAD(P)H as one donor, and incorporation of one atom of oxygen;GO:0046914//transition metal ion binding	GO:0006631//fatty acid metabolic process;GO:0006694//steroid biosynthetic process;GO:0008203//cholesterol metabolic process
ncbi_100037676	1930	2391	2018	5477	4371	4733	53.21	57.38	52.45	104.37	117.46	115.68	54.3467	112.503	1.0497	2.06687e-31	1.19737e-29	RPN2	PREDICTED: dolichyl-diphosphooligosaccharide--protein glycosyltransferase subunit 2 isoform X2 [Ovis aries]	Metabolism;Genetic Information Processing;Metabolism	Global and overview maps;Folding, sorting and degradation;Glycan biosynthesis and metabolism	ko01100//Metabolic pathways;ko04141//Protein processing in endoplasmic reticulum;ko00510//N-Glycan biosynthesis	K12667;K12667;K12667	GO:0031090//organelle membrane;GO:0031224//intrinsic component of membrane;GO:0043231//intracellular membrane-bounded organelle	GO:0016740//transferase activity	GO:0006486//protein glycosylation
ncbi_101110026	3659	3960	3677	2562	1828	1904	65.06	60.81	61.44	31.45	31.51	29.86	62.4367	30.94	-1.01292	2.3617e-31	1.36327e-29	BNIP3L	PREDICTED: BCL2/adenovirus E1B 19 kDa protein-interacting protein 3-like isoform X4 [Ovis aries musimon]	Cellular Processes	Transport and catabolism	ko04137//Mitophagy - animal	K15465	-	-	-
ncbi_101122443	518	562	485	159	79	133	8.97	8.48	7.93	1.9	1.34	2.04	8.46	1.76	-2.26508	2.41526e-31	1.3892e-29	Smoc1	PREDICTED: SPARC-related modular calcium-binding protein 1 isoform X4 [Ovis aries musimon]	-	-	-	-	GO:0044420//extracellular matrix component	GO:0046872//metal ion binding	GO:0007423//sensory organ development;GO:0010810//regulation of cell-substrate adhesion;GO:0030278//regulation of ossification;GO:0043062//extracellular structure organization;GO:0048736//appendage development;GO:0048869//cellular developmental process
ncbi_101112053	139	144	148	642	554	612	2.56	2.34	2.61	8.28	10.07	10.13	2.50333	9.49333	1.92306	2.46683e-31	1.41382e-29	CHAF1A	PREDICTED: chromatin assembly factor 1 subunit A isoform X2 [Ovis aries musimon]	-	-	-	-	-	-	-
ncbi_101104860	464	406	341	74	40	70	7.5	5.71	5.2	0.83	0.63	1	6.13667	0.82	-2.90376	2.50331e-31	1.42964e-29	ANPEP	PREDICTED: LOW QUALITY PROTEIN: aminopeptidase N isoform X1 [Ovis aries]	Metabolism;Organismal Systems;Metabolism;Organismal Systems	Global and overview maps;Immune system;Metabolism of other amino acids;Endocrine system	ko01100//Metabolic pathways;ko04640//Hematopoietic cell lineage;ko00480//Glutathione metabolism;ko04614//Renin-angiotensin system	K11140;K11140;K11140;K11140	GO:0005774//vacuolar membrane;GO:0031224//intrinsic component of membrane;GO:0031988//membrane-bounded vesicle;GO:0044421//extracellular region part;GO:0044459//plasma membrane part	GO:0004872//receptor activity;GO:0008238//exopeptidase activity;GO:0046914//transition metal ion binding	GO:0019058//viral life cycle;GO:0019538//protein metabolic process;GO:0044707//single-multicellular organism process;GO:0048646//anatomical structure formation involved in morphogenesis;GO:0048869//cellular developmental process
ncbi_101110058	1663	2081	1760	1173	787	913	17.59	19.17	17.55	8.58	8.12	8.57	18.1033	8.42333	-1.10379	2.98044e-31	1.69612e-29	USP53	PREDICTED: inactive ubiquitin carboxyl-terminal hydrolase 53 isoform X1 [Ovis aries musimon]	-	-	-	-	-	GO:0016787//hydrolase activity	-
ncbi_101113228	940	749	734	7146	3539	3812	20.13	13.98	14.82	105.89	73.92	72.48	16.31	84.0967	2.36629	3.12839e-31	1.77404e-29	LHCGR	lutropin-choriogonadotropic hormone receptor [Ovis aries]	Environmental Information Processing;Environmental Information Processing;Organismal Systems;Organismal Systems	Signaling molecules and interaction;Signal transduction;Endocrine system;Endocrine system	ko04080//Neuroactive ligand-receptor interaction;ko04020//Calcium signaling pathway;ko04917//Prolactin signaling pathway;ko04913//Ovarian Steroidogenesis	K04248;K04248;K04248;K04248	-	-	-
ncbi_101110847	117	130	103	669	442	457	2.32	2.17	2.03	9	8.3	7.87	2.17333	8.39	1.94876	3.41676e-31	1.92619e-29	RAB15	PREDICTED: ras-related protein Rab-15 isoform X1 [Ovis aries]	-	-	-	-	-	-	-
ncbi_101121970	447	553	552	1996	1310	1374	8.02	8.64	9.34	24.78	22.93	21.89	8.66667	23.2	1.42058	3.42061e-31	1.92619e-29	PLK4	PREDICTED: serine/threonine-protein kinase PLK4 isoform X5 [Ovis aries musimon]	Environmental Information Processing	Signal transduction	ko04068//FoxO signaling pathway	K08863	GO:0005815//microtubule organizing center;GO:0043231//intracellular membrane-bounded organelle	GO:0004672//protein kinase activity;GO:0005515//protein binding;GO:0032550//purine ribonucleoside binding	GO:0006464//cellular protein modification process;GO:0006796//phosphate-containing compound metabolic process;GO:0010825//positive regulation of centrosome duplication;GO:0060706//cell differentiation involved in embryonic placenta development;GO:0098534//centriole assembly
ncbi_101120525	646	647	628	2910	1869	1807	6.48	5.65	5.93	20.18	18.27	16.08	6.02	18.1767	1.59425	3.46252e-31	1.943e-29	BRI3BP	PREDICTED: BRI3-binding protein isoform X6 [Ovis aries musimon]	-	-	-	-	-	-	-
ncbi_101104633	2618	2849	2727	1655	1252	1466	83.22	77.05	79.13	37.2	40.84	42.13	79.8	40.0567	-0.994346	4.17617e-31	2.33532e-29	Ap1s2	PREDICTED: AP-1 complex subunit sigma-2 isoform X1 [Pan troglodytes]	Cellular Processes	Transport and catabolism	ko04142//Lysosome	K12394	GO:0012506//vesicle membrane;GO:0043234//protein complex;GO:0044425//membrane part	GO:0022892//substrate-specific transporter activity	GO:0015031//protein transport
ncbi_101113802	294	432	330	1429	1099	1068	11.06	14.15	11.7	37.18	40.31	35.65	12.3033	37.7133	1.61603	4.85981e-31	2.70821e-29	Ruvbl1	ruvB-like 1 [Bos taurus]	Environmental Information Processing	Signal transduction	ko04310//Wnt signaling pathway	K04499	GO:0031988//membrane-bounded vesicle;GO:0033202//DNA helicase complex;GO:0043189//H4/H2A histone acetyltransferase complex;GO:0044430//cytoskeletal part;GO:0044454//nuclear chromosome part;GO:0044665//MLL1/2 complex	GO:0004003//ATP-dependent DNA helicase activity;GO:0032550//purine ribonucleoside binding	GO:0000280//nuclear division;GO:0006259//DNA metabolic process;GO:0006355//regulation of transcription, DNA-templated;GO:0010755//regulation of plasminogen activation;GO:0016573//histone acetylation;GO:0032392//DNA geometric change;GO:0033554//cellular response to stress;GO:0040007//growth;GO:0042981//regulation of apoptotic process;GO:0043486//histone exchange;GO:0048232//male gamete generation
ncbi_101114594	1116	752	795	9985	5429	4853	18.6	11.02	12.73	120.47	89.16	72.16	14.1167	93.93	2.73419	4.94998e-31	2.74895e-29	OBSL1	PREDICTED: obscurin-like protein 1 isoform X2 [Ovis aries musimon]	-	-	-	-	GO:0005815//microtubule organizing center;GO:0043231//intracellular membrane-bounded organelle;GO:0043234//protein complex	-	GO:0006996//organelle organization;GO:0007346//regulation of mitotic cell cycle;GO:0010770//positive regulation of cell morphogenesis involved in differentiation;GO:0033365//protein localization to organelle
ncbi_114108651	329	313	336	73	29	42	3.18	2.63	3.06	0.49	0.26	0.36	2.95667	0.37	-2.99837	5.70842e-31	3.15925e-29	EXPH5	PREDICTED: exophilin-5 isoform X2 [Ovis aries musimon]	-	-	-	-	GO:0043231//intracellular membrane-bounded organelle	GO:0017016//Ras GTPase binding	GO:0017157//regulation of exocytosis;GO:0050708//regulation of protein secretion
ncbi_100820744	313	294	282	65	29	47	13.36	10.92	11.35	1.95	1.17	1.73	11.8767	1.61667	-2.87704	9.36815e-31	5.16692e-29	ACP5	tartrate-resistant acid phosphatase type 5 precursor [Ovis aries]	Metabolism;Organismal Systems;Cellular Processes;Human Diseases;Metabolism	Global and overview maps;Development;Transport and catabolism;Immune diseases;Metabolism of cofactors and vitamins	ko01100//Metabolic pathways;ko04380//Osteoclast differentiation;ko04142//Lysosome;ko05323//Rheumatoid arthritis;ko00740//Riboflavin metabolism	K14379;K14379;K14379;K14379;K14379	GO:0000323//lytic vacuole;GO:0031988//membrane-bounded vesicle	GO:0003824//catalytic activity;GO:0005506//iron ion binding	GO:0001818//negative regulation of cytokine production;GO:0001894//tissue homeostasis;GO:0002237//response to molecule of bacterial origin;GO:0006796//phosphate-containing compound metabolic process;GO:0009653//anatomical structure morphogenesis;GO:0031327//negative regulation of cellular biosynthetic process;GO:0031348//negative regulation of defense response;GO:0032640//tumor necrosis factor pr…
ncbi_443115	5365	5394	4767	2765	1783	2340	168.98	147.93	141.5	60.24	54.76	65.42	152.803	60.14	-1.34528	1.33096e-30	7.31572e-29	MMP2	72 kDa type IV collagenase precursor [Ovis aries]	Human Diseases;Human Diseases;Human Diseases;Organismal Systems;Organismal Systems;Organismal Systems;Human Diseases;Human Diseases;Organismal Systems;Human Diseases	Cancers;Cancers;Cardiovascular diseases;Immune system;Endocrine system;Endocrine system;Endocrine and metabolic diseases;Drug resistance;Endocrine system;Cancers	ko05200//Pathways in cancer;ko05205//Proteoglycans in cancer;ko05418//Fluid shear stress and atherosclerosis;ko04670//Leukocyte transendothelial migration;ko04926//Relaxin signaling pathway;ko04915//Estrogen signaling pathway;ko04933//AGE-RAGE signaling pathway in diabetic complications;ko01522//Endocrine resistance;ko04912//GnRH signaling pathway;ko05219//Bladder cancer	K01398;K01398;K01398;K01398;K01398;K01398;K01398;K01398;K01398;K01398	GO:0016020//membrane;GO:0031012//extracellular matrix;GO:0043231//intracellular membrane-bounded organelle;GO:0044421//extracellular region part;GO:0044449//contractile fiber part	GO:0004175//endopeptidase activity;GO:0046914//transition metal ion binding	GO:0007169//transmembrane receptor protein tyrosine kinase signaling pathway;GO:0019538//protein metabolic process;GO:0022411//cellular component disassembly;GO:0031349//positive regulation of defense response;GO:0032963//collagen metabolic process;GO:0036072//direct ossification;GO:0043062//extracellular structure organization;GO:0043200//response to amino acid;GO:0060343//trabecula formation;GO…
ncbi_105605730	270	174	199	1479	1234	1582	9.94	5.58	6.91	37.67	44.29	51.67	7.47667	44.5433	2.57474	1.42403e-30	7.80067e-29	ADH4	PREDICTED: alcohol dehydrogenase 4 isoform X1 [Capra hircus]	Metabolism;Human Diseases;Metabolism;Metabolism;Metabolism;Metabolism;Metabolism;Metabolism	Global and overview maps;Cancers;Xenobiotics biodegradation and metabolism;Metabolism of cofactors and vitamins;Xenobiotics biodegradation and metabolism;Carbohydrate metabolism;Lipid metabolism;Amino acid metabolism	ko01100//Metabolic pathways;ko05204//Chemical carcinogenesis;ko00980//Metabolism of xenobiotics by cytochrome P450;ko00830//Retinol metabolism;ko00982//Drug metabolism - cytochrome P450;ko00010//Glycolysis / Gluconeogenesis;ko00071//Fatty acid degradation;ko00350//Tyrosine metabolism	K13980;K13980;K13980;K13980;K13980;K13980;K13980;K13980	-	GO:0000166//nucleotide binding;GO:0004022//alcohol dehydrogenase (NAD) activity;GO:0004030//aldehyde dehydrogenase [NAD(P)+] activity;GO:0008106//alcohol dehydrogenase (NADP+) activity;GO:0016918//retinal binding;GO:0043168//anion binding;GO:0046914//transition metal ion binding	GO:0001523//retinoid metabolic process;GO:0006067//ethanol metabolic process;GO:0042180//cellular ketone metabolic process
ncbi_101121554	290	209	242	1361	1156	1263	3.49	2.18	2.72	11.44	13.74	13.38	2.79667	12.8533	2.20036	1.43534e-30	7.83601e-29	KIF15	PREDICTED: kinesin-like protein KIF15 isoform X1 [Ovis aries musimon]	-	-	-	-	-	-	-
ncbi_101106003	3608	3082	3201	14695	11090	9969	72.92	54.24	60.97	205.43	218.55	178.81	62.71	200.93	1.67993	1.59494e-30	8.67788e-29	Prkar2b	PREDICTED: cAMP-dependent protein kinase type II-beta regulatory subunit isoform X2 [Ovis aries musimon]	Organismal Systems	Endocrine system	ko04910//Insulin signaling pathway	K04739	GO:0005815//microtubule organizing center;GO:0019866//organelle inner membrane;GO:0030425//dendrite;GO:0031988//membrane-bounded vesicle;GO:0044297//cell body;GO:0044309//neuron spine;GO:0044441//ciliary part;GO:0044444//cytoplasmic part;GO:0098589//membrane region	GO:0016772//transferase activity, transferring phosphorus-containing groups;GO:0019900//kinase binding;GO:0030291//protein serine/threonine kinase inhibitor activity;GO:0030551//cyclic nucleotide binding;GO:0044389//ubiquitin-like protein ligase binding;GO:0051018//protein kinase A binding	GO:0007611//learning or memory;GO:0032787//monocarboxylic acid metabolic process;GO:0071901//negative regulation of protein serine/threonine kinase activity
ncbi_101114036	40	76	53	455	325	340	1.59	2.63	1.99	12.51	12.59	11.99	2.07	12.3633	2.57837	2.21039e-30	1.1986e-28	TK1	PREDICTED: thymidine kinase, cytosolic isoform X2 [Ovis aries musimon]	Metabolism;Metabolism;Metabolism	Global and overview maps;Nucleotide metabolism;Xenobiotics biodegradation and metabolism	ko01100//Metabolic pathways;ko00240//Pyrimidine metabolism;ko00983//Drug metabolism - other enzymes	K00857;K00857;K00857	GO:0044424//intracellular part	GO:0005515//protein binding;GO:0019136//deoxynucleoside kinase activity;GO:0032550//purine ribonucleoside binding;GO:0046914//transition metal ion binding	GO:0006259//DNA metabolic process;GO:0009117//nucleotide metabolic process;GO:0009124//nucleoside monophosphate biosynthetic process;GO:0051260//protein homooligomerization
ncbi_101115143	1413	1402	1470	775	522	614	23.43	20.07	24.04	9.39	9.24	9.52	22.5133	9.38333	-1.26261	2.44888e-30	1.32346e-28	GPCPD1	PREDICTED: glycerophosphocholine phosphodiesterase GPCPD1 isoform X1 [Ovis aries]	Metabolism;Human Diseases	Lipid metabolism;Cancers	ko00564//Glycerophospholipid metabolism;ko05231//Choline metabolism in cancer	K18695;K18695	-	GO:0008081//phosphoric diester hydrolase activity;GO:0030247//polysaccharide binding	GO:0014706//striated muscle tissue development;GO:0044238//primary metabolic process
ncbi_554333	572	556	535	81	65	120	10.57	8.95	9.32	1.04	1.17	1.97	9.61333	1.39333	-2.7865	2.68725e-30	1.44743e-28	MAFB	PREDICTED: transcription factor MafB [Ovis aries musimon]	Organismal Systems	Endocrine system	ko04928//Parathyroid hormone synthesis, secretion and action	K09036	GO:0043231//intracellular membrane-bounded organelle;GO:0043234//protein complex	GO:0001071//nucleic acid binding transcription factor activity;GO:0003677//DNA binding;GO:0005515//protein binding	GO:0006357//regulation of transcription from RNA polymerase II promoter;GO:0021546//rhombomere development;GO:0030217//T cell differentiation;GO:0032845//negative regulation of homeostatic process;GO:0035282//segmentation;GO:0048598//embryonic morphogenesis
ncbi_101102341	1082	1512	1195	613	391	507	17.69	21.85	18.19	5.77	5.96	7.09	19.2433	6.27333	-1.61705	2.76516e-30	1.48443e-28	IP6K1	PREDICTED: inositol hexakisphosphate kinase 1 isoform X1 [Ovis aries musimon]	Environmental Information Processing	Signal transduction	ko04070//Phosphatidylinositol signaling system	K07756	GO:0043231//intracellular membrane-bounded organelle;GO:0043232//intracellular non-membrane-bounded organelle	GO:0051766//inositol trisphosphate kinase activity	GO:0046488//phosphatidylinositol metabolic process
ncbi_101107435	339	325	351	78	49	78	3.8	3.2	3.75	0.63	0.54	0.79	3.58333	0.653333	-2.45541	3.202e-30	1.71323e-28	IKZF1	PREDICTED: DNA-binding protein Ikaros isoform X5 [Ovis aries musimon]	-	-	-	-	GO:0000775//chromosome, centromeric region;GO:0043231//intracellular membrane-bounded organelle	GO:0001071//nucleic acid binding transcription factor activity;GO:0003677//DNA binding;GO:0043169//cation binding;GO:0046983//protein dimerization activity	GO:0006357//regulation of transcription from RNA polymerase II promoter;GO:0030854//positive regulation of granulocyte differentiation;GO:0040014//regulation of multicellular organism growth;GO:0046638//positive regulation of alpha-beta T cell differentiation;GO:0048537//mucosal-associated lymphoid tissue development
MSTRG.4608	181	184	179	1111	725	645	14.83	13.19	13.84	63.07	58.34	46.98	13.9533	56.13	2.00816	3.71266e-30	1.97988e-28	MGST1	PREDICTED: microsomal glutathione S-transferase 1 [Rhinopithecus bieti]	Human Diseases;Human Diseases;Human Diseases;Human Diseases;Human Diseases;Human Diseases;Metabolism;Organismal Systems;Metabolism;Metabolism;Metabolism	Cancers;Cancers;Cardiovascular diseases;Cancers;Cancers;Drug resistance;Xenobiotics biodegradation and metabolism;Aging;Xenobiotics biodegradation and metabolism;Xenobiotics biodegradation and metabolism;Metabolism of other amino acids	ko05200//Pathways in cancer;ko05225//Hepatocellular carcinoma;ko05418//Fluid shear stress and atherosclerosis;ko05215//Prostate cancer;ko05204//Chemical carcinogenesis;ko01524//Platinum drug resistance;ko00983//Drug metabolism - other enzymes;ko04212//Longevity regulating pathway - worm;ko00980//Metabolism of xenobiotics by cytochrome P450;ko00982//Drug metabolism - cytochrome P450;ko00480//Gluta…	K00799;K00799;K00799;K00799;K00799;K00799;K00799;K00799;K00799;K00799;K00799	GO:0019866//organelle inner membrane;GO:0031224//intrinsic component of membrane;GO:0031966//mitochondrial membrane	GO:0004601//peroxidase activity	GO:0006790//sulfur compound metabolic process;GO:0006982//response to lipid hydroperoxide;GO:0044710//single-organism metabolic process;GO:0051260//protein homooligomerization
ncbi_101104153	220	146	142	1197	1060	1155	4.61	2.66	2.8	17.35	21.66	21.47	3.35667	20.16	2.58639	3.78113e-30	2.00974e-28	TACC3	PREDICTED: transforming acidic coiled-coil-containing protein 3 isoform X2 [Ovis aries musimon]	Genetic Information Processing	Translation	ko03013//RNA transport	K14283	GO:0005815//microtubule organizing center	GO:0005515//protein binding	GO:0007051//spindle organization;GO:0030154//cell differentiation;GO:0042992//negative regulation of transcription factor import into nucleus;GO:0048534//hematopoietic or lymphoid organ development;GO:0051647//nucleus localization
ncbi_101118986	534	478	473	4486	2187	2160	3.94	3.33	3.49	23.54	16.09	14.37	3.58667	18	2.32728	3.88198e-30	2.05656e-28	GRAMD1B	PREDICTED: GRAM domain-containing protein 1B isoform X3 [Ovis aries musimon]	-	-	-	-	-	-	-
ncbi_101113825	7128	7451	6279	2588	2546	2359	132.14	120.29	109.71	33.19	46.03	38.81	120.713	39.3433	-1.61739	3.97956e-30	2.10134e-28	SLC40A1	PREDICTED: solute carrier family 40 member 1 [Ovis aries]	Organismal Systems;Cellular Processes	Digestive system;Cell growth and death	ko04978//Mineral absorption;ko04216//Ferroptosis	K14685;K14685	GO:0005770//late endosome;GO:0016023//cytoplasmic, membrane-bounded vesicle;GO:0031224//intrinsic component of membrane	GO:0046915//transition metal ion transmembrane transporter activity	GO:0006357//regulation of transcription from RNA polymerase II promoter;GO:0006826//iron ion transport;GO:0009888//tissue development;GO:0042981//regulation of apoptotic process;GO:0046916//cellular transition metal ion homeostasis;GO:0048536//spleen development;GO:0048871//multicellular organismal homeostasis
ncbi_101106860	77	46	46	628	442	439	3.75	2.03	2.1	21.11	20.92	19.03	2.62667	20.3533	2.95396	3.99527e-30	2.10274e-28	AURKB	PREDICTED: aurora kinase B isoform X1 [Ovis aries]	-	-	-	-	-	-	-
ncbi_101105799	398	518	436	1533	1004	1208	18.45	20.92	19.05	49.17	45.4	49.71	19.4733	48.0933	1.30434	4.64659e-30	2.43757e-28	PPA1	PREDICTED: inorganic pyrophosphatase isoform X1 [Ovis aries musimon]	Metabolism	Energy metabolism	ko00190//Oxidative phosphorylation	K01507	GO:0031988//membrane-bounded vesicle;GO:0044424//intracellular part	GO:0016462//pyrophosphatase activity;GO:0043169//cation binding	GO:0006793//phosphorus metabolic process
ncbi_101109388	540	927	759	186	95	162	4.67	6.97	6.18	1.11	0.8	1.24	5.94	1.05	-2.50007	5.05864e-30	2.64511e-28	GVINP1	PREDICTED: interferon-induced very large GTPase 1 [Capra hircus]	-	-	-	-	-	-	-
ncbi_101120352	277	179	203	1729	1314	1160	14.13	7.95	9.76	61.02	65.37	52.52	10.6133	59.6367	2.49032	5.74925e-30	2.9965e-28	Ube2s	PREDICTED: ubiquitin-conjugating enzyme E2 S [Ovis aries]	Genetic Information Processing	Folding, sorting and degradation	ko04120//Ubiquitin mediated proteolysis	K10583	GO:0000152//nuclear ubiquitin ligase complex	GO:0019787//ubiquitin-like protein transferase activity;GO:0032550//purine ribonucleoside binding	GO:0000209//protein polyubiquitination;GO:0010993//regulation of ubiquitin homeostasis;GO:0043161//proteasome-mediated ubiquitin-dependent protein catabolic process;GO:0051443//positive regulation of ubiquitin-protein transferase activity;GO:1903047//mitotic cell cycle process
ncbi_101113713	524	723	605	274	174	208	8.93	11.73	9.83	3.01	3.41	3.49	10.1633	3.30333	-1.62138	5.98399e-30	3.10878e-28	FMO5	PREDICTED: dimethylaniline monooxygenase [N-oxide-forming] 5 isoform X1 [Ovis aries]	Metabolism	Xenobiotics biodegradation and metabolism	ko00982//Drug metabolism - cytochrome P450	K00485	GO:0031090//organelle membrane;GO:0043231//intracellular membrane-bounded organelle	GO:0000166//nucleotide binding;GO:0016709//oxidoreductase activity, acting on paired donors, with incorporation or reduction of molecular oxygen, NAD(P)H as one donor, and incorporation of one atom of oxygen	GO:0044710//single-organism metabolic process
ncbi_101113649	3532	2598	2974	945	469	478	117.58	75.31	93.31	21.76	15.22	14.12	95.4	17.0333	-2.48563	6.10869e-30	3.16336e-28	CLDN11	claudin-11 [Sus scrofa]	Cellular Processes;Environmental Information Processing;Human Diseases;Organismal Systems;Human Diseases	Cellular community - eukaryotes;Signaling molecules and interaction;Infectious diseases;Immune system;Infectious diseases	ko04530//Tight junction;ko04514//Cell adhesion molecules (CAMs);ko05160//Hepatitis C;ko04670//Leukocyte transendothelial migration;ko05130//Pathogenic Escherichia coli infection	K06087;K06087;K06087;K06087;K06087	GO:0031224//intrinsic component of membrane;GO:0031988//membrane-bounded vesicle;GO:0043296//apical junction complex;GO:0044464//cell part	-	GO:0007272//ensheathment of neurons;GO:0022610//biological adhesion;GO:0048232//male gamete generation
ncbi_101110982	149	132	156	708	516	601	1.65	1.27	1.63	5.41	5.56	5.9	1.51667	5.62333	1.89052	6.97128e-30	3.59848e-28	INCENP	PREDICTED: inner centromere protein isoform X2 [Ovis aries musimon]	-	-	-	-	GO:0000775//chromosome, centromeric region;GO:0015630//microtubule cytoskeleton;GO:0032991//macromolecular complex;GO:0044454//nuclear chromosome part	-	GO:0022402//cell cycle process
ncbi_101117344	82	53	61	526	417	443	2.18	1.23	1.53	9.66	10.8	10.44	1.64667	10.3	2.64502	7.70626e-30	3.96515e-28	SKA3	PREDICTED: spindle and kinetochore-associated protein 3 isoform X1 [Ovis aries]	-	-	-	-	GO:0005819//spindle	-	GO:0000280//nuclear division;GO:0031109//microtubule polymerization or depolymerization
ncbi_101102051	80	49	57	595	405	432	0.86	0.46	0.58	4.42	4.24	4.12	0.633333	4.26	2.74982	8.61484e-30	4.41853e-28	E2F7	PREDICTED: transcription factor E2F7 [Ovis aries]	-	-	-	-	GO:0043231//intracellular membrane-bounded organelle;GO:0043234//protein complex	GO:0000976//transcription regulatory region sequence-specific DNA binding;GO:0000981//RNA polymerase II transcription factor activity, sequence-specific DNA binding;GO:0003712//transcription cofactor activity;GO:0005515//protein binding	GO:0000083//regulation of transcription involved in G1/S transition of mitotic cell cycle;GO:0001525//angiogenesis;GO:0008283//cell proliferation;GO:0010948//negative regulation of cell cycle process;GO:0030855//epithelial cell differentiation;GO:0032875//regulation of DNA endoreduplication;GO:0042770//signal transduction in response to DNA damage;GO:0060706//cell differentiation involved in embr…
ncbi_101121342	1642	2267	1907	947	639	862	19.87	23.88	21.74	7.93	7.54	9.25	21.83	8.24	-1.4056	8.94376e-30	4.57268e-28	CALD1	PREDICTED: caldesmon isoform X3 [Ovis aries]	Organismal Systems	Circulatory system	ko04270//Vascular smooth muscle contraction	K12327	GO:0016020//membrane;GO:0043292//contractile fiber;GO:0044430//cytoskeletal part	GO:0008092//cytoskeletal protein binding	GO:0003012//muscle system process
ncbi_101121357	591	350	416	3299	2726	2778	11.8	6.08	7.83	45.56	53.07	49.22	8.57	49.2833	2.52373	1.06307e-29	5.41795e-28	CKAP2	PREDICTED: cytoskeleton-associated protein 2 isoform X1 [Ovis aries musimon]	-	-	-	-	GO:0005815//microtubule organizing center;GO:0005874//microtubule	-	GO:0006357//regulation of transcription from RNA polymerase II promoter;GO:0012501//programmed cell death;GO:0031111//negative regulation of microtubule polymerization or depolymerization;GO:0061640//cytoskeleton-dependent cytokinesis
ncbi_100125351	758	1124	884	4359	2685	2686	22.65	29.25	24.9	90.11	78.25	71.24	25.6	79.8667	1.64145	1.23364e-29	6.26745e-28	SQLE	squalene monooxygenase [Ovis aries]	Metabolism;Metabolism	Global and overview maps;Lipid metabolism	ko01100//Metabolic pathways;ko00100//Steroid biosynthesis	K00511;K00511	GO:0031224//intrinsic component of membrane	GO:0000166//nucleotide binding;GO:0016491//oxidoreductase activity	GO:0044710//single-organism metabolic process
ncbi_101110974	227	169	237	1344	1196	1016	17.44	11.3	17.15	71.45	89.65	69.32	15.2967	76.8067	2.32801	1.40183e-29	7.09951e-28	Hist1h2bm	PREDICTED: histone H2B type 1-M-like [Aotus nancymaae]	Human Diseases;Human Diseases;Human Diseases	Cancers;Substance dependence;Immune diseases	ko05203//Viral carcinogenesis;ko05034//Alcoholism;ko05322//Systemic lupus erythematosus	K11252;K11252;K11252	-	-	-
ncbi_101110976	3596	3518	3645	2121	1384	1469	37.64	32.07	35.95	15.35	14.12	13.64	35.22	14.37	-1.29333	1.7764e-29	8.96833e-28	SOX4	PREDICTED: transcription factor SOX-4 [Ovis aries musimon]	Human Diseases	Cancers	ko05206//MicroRNAs in cancer	K09268	GO:0005667//transcription factor complex;GO:0031981//nuclear lumen	GO:0000976//transcription regulatory region sequence-specific DNA binding;GO:0000982//transcription factor activity, RNA polymerase II core promoter proximal region sequence-specific binding;GO:0001104//RNA polymerase II transcription cofactor activity;GO:0046983//protein dimerization activity	GO:0001678//cellular glucose homeostasis;GO:0001838//embryonic epithelial tube formation;GO:0002065//columnar/cuboidal epithelial cell differentiation;GO:0002320//lymphoid progenitor cell differentiation;GO:0003179//heart valve morphogenesis;GO:0003207//cardiac chamber formation;GO:0003208//cardiac ventricle morphogenesis;GO:0006357//regulation of transcription from RNA polymerase II promoter;GO:…
ncbi_101113070	5396	8332	6673	2985	2529	2569	50.45	67.84	58.8	19.31	23.06	21.32	59.03	21.23	-1.47534	1.91766e-29	9.65125e-28	ANTXR2	PREDICTED: anthrax toxin receptor 2 [Ovis aries]	Organismal Systems	Immune system	ko04621//NOD-like receptor signaling pathway	K20909	GO:0031224//intrinsic component of membrane;GO:0044459//plasma membrane part	GO:0043169//cation binding	GO:0006810//transport
ncbi_101102582	167	172	188	939	612	600	4.67	4.19	4.95	18.16	16.69	14.89	4.60333	16.58	1.84869	1.92642e-29	9.6651e-28	FAM83D	PREDICTED: protein FAM83D [Ovis aries musimon]	-	-	-	-	GO:0015630//microtubule cytoskeleton	-	GO:0000280//nuclear division;GO:0044763//single-organism cellular process
ncbi_101118507	2502	2736	2422	694	601	889	42.29	40.27	38.58	8.11	9.9	13.33	40.38	10.4467	-1.9506	2.03979e-29	1.02021e-27	Cavin2	PREDICTED: serum deprivation-response protein [Ovis aries]	-	-	-	-	-	-	-
ncbi_101120745	125	111	115	592	516	604	3.03	2.34	2.63	9.94	12.23	13.02	2.66667	11.73	2.13709	2.16661e-29	1.08029e-27	EZH2	histone-lysine N-methyltransferase EZH2 [Bos taurus]	Human Diseases;Metabolism	Cancers;Amino acid metabolism	ko05206//MicroRNAs in cancer;ko00310//Lysine degradation	K11430;K11430	GO:0000785//chromatin;GO:0031519//PcG protein complex	GO:0003682//chromatin binding;GO:0016279//protein-lysine N-methyltransferase activity;GO:0044212//transcription regulatory region DNA binding	GO:0000082//G1/S transition of mitotic cell cycle;GO:0000122//negative regulation of transcription from RNA polymerase II promoter;GO:0006305//DNA alkylation;GO:0008283//cell proliferation;GO:0009968//negative regulation of signal transduction;GO:0010717//regulation of epithelial to mesenchymal transition;GO:0030857//negative regulation of epithelial cell differentiation;GO:0034502//protein local…
ncbi_101111401	501	513	560	1855	1669	1623	19.79	17.64	20.84	50.66	64.25	56.89	19.4233	57.2667	1.5599	2.35341e-29	1.16648e-27	Hist1h1e	PREDICTED: histone H1.4 [Bos taurus]	-	-	-	-	GO:0000790//nuclear chromatin;GO:0031988//membrane-bounded vesicle	GO:0003682//chromatin binding;GO:0003723//RNA binding	GO:0034728//nucleosome organization
ncbi_101106791	186	114	145	1341	1100	867	6.64	3.55	4.88	33.14	38.32	27.49	5.02333	32.9833	2.71502	2.35397e-29	1.16648e-27	H2AFX	histone H2A.x [Bos taurus]	Human Diseases;Cellular Processes;Human Diseases	Substance dependence;Cell growth and death;Immune diseases	ko05034//Alcoholism;ko04217//Necroptosis;ko05322//Systemic lupus erythematosus	K11251;K11251;K11251	GO:0000228//nuclear chromosome;GO:0000785//chromatin;GO:0000803//sex chromosome;GO:0031988//membrane-bounded vesicle;GO:0043073//germ cell nucleus;GO:0098687//chromosomal region	GO:0003677//DNA binding;GO:0046983//protein dimerization activity	GO:0000725//recombinational repair;GO:0006282//regulation of DNA repair;GO:0007049//cell cycle;GO:0007569//cell aging;GO:0010332//response to gamma radiation;GO:0034728//nucleosome organization;GO:0048232//male gamete generation
ncbi_101113149	1253	1556	1358	4380	3080	3002	101.74	107.63	104.9	247.19	242.83	216.29	104.757	235.437	1.1683	2.38567e-29	1.17856e-27	GPX4	phospholipid hydroperoxide glutathione peroxidase, mitochondrial isoform A precursor [Bos taurus]	Metabolism;Cellular Processes	Metabolism of other amino acids;Cell growth and death	ko00480//Glutathione metabolism;ko04216//Ferroptosis	K05361;K05361	GO:0031988//membrane-bounded vesicle;GO:0043231//intracellular membrane-bounded organelle	GO:0016209//antioxidant activity;GO:0016684//oxidoreductase activity, acting on peroxide as acceptor	GO:0006950//response to stress;GO:0044707//single-multicellular organism process;GO:0044710//single-organism metabolic process
ncbi_101105877	58	59	52	453	303	286	0.91	0.8	0.77	4.9	4.62	3.97	0.826667	4.49667	2.44348	2.62665e-29	1.29365e-27	DNA2	PREDICTED: DNA replication ATP-dependent helicase/nuclease DNA2 isoform X1 [Ovis aries]	Genetic Information Processing	Replication and repair	ko03030//DNA replication	K10742	GO:0009295//nucleoid;GO:0042575//DNA polymerase complex;GO:0043231//intracellular membrane-bounded organelle	GO:0003676//nucleic acid binding;GO:0003678//DNA helicase activity;GO:0008094//DNA-dependent ATPase activity;GO:0016888//endodeoxyribonuclease activity, producing 5'-phosphomonoesters;GO:0032550//purine ribonucleoside binding;GO:0043169//cation binding;GO:0051536//iron-sulfur cluster binding	GO:0006261//DNA-dependent DNA replication;GO:0006275//regulation of DNA replication;GO:0006281//DNA repair;GO:0006308//DNA catabolic process;GO:0031570//DNA integrity checkpoint;GO:0032392//DNA geometric change
ncbi_101116524	549	714	643	268	208	246	7.47	8.42	8.29	2.54	2.78	2.98	8.06	2.76667	-1.54263	2.94023e-29	1.44367e-27	ANO1	PREDICTED: anoctamin-1 isoform X6 [Ovis aries musimon]	-	-	-	-	GO:0031224//intrinsic component of membrane;GO:0031988//membrane-bounded vesicle;GO:0044459//plasma membrane part	GO:0005254//chloride channel activity;GO:0046983//protein dimerization activity	GO:0006812//cation transport;GO:0006821//chloride transport;GO:0065008//regulation of biological quality
ncbi_101111575	847	1198	1004	3030	2287	2560	49.98	61.56	55.84	123.68	131.6	134.07	55.7933	129.783	1.21794	3.01337e-29	1.47509e-27	REXO2	PREDICTED: oligoribonuclease, mitochondrial [Pantholops hodgsonii]	Genetic Information Processing	Translation	ko03008//Ribosome biogenesis in eukaryotes	K13288	-	-	-
ncbi_101123527	184	178	194	827	604	603	1.68	1.42	1.67	5.23	5.39	4.89	1.59	5.17	1.70114	3.92952e-29	1.91772e-27	KIF24	PREDICTED: kinesin-like protein KIF24 isoform X1 [Ovis aries musimon]	-	-	-	-	-	-	-
ncbi_101110836	14	4	19	449	274	248	0.29	0.07	0.38	6.53	5.62	4.63	0.246667	5.59333	4.50307	4.1438e-29	2.01619e-27	CLEC2L	PREDICTED: C-type lectin domain family 2 member L isoform X2 [Ovis aries musimon]	-	-	-	-	-	-	-
ncbi_101108074	37	49	47	338	229	261	0.75	0.87	0.9	4.76	4.55	4.71	0.84	4.67333	2.47599	4.22535e-29	2.04968e-27	CDT1	PREDICTED: DNA replication factor Cdt1 isoform X2 [Ovis aries musimon]	-	-	-	-	GO:0043231//intracellular membrane-bounded organelle	GO:0003676//nucleic acid binding	GO:0010564//regulation of cell cycle process;GO:0090329//regulation of DNA-dependent DNA replication
ncbi_101110887	67935	83492	76867	29879	22773	33494	224.67	240.44	239.59	68.35	73.44	98.31	234.9	80.0333	-1.55337	4.27883e-29	2.06842e-27	AHNAK	PREDICTED: neuroblast differentiation-associated protein AHNAK isoform X1 [Capra hircus]	-	-	-	-	GO:0005774//vacuolar membrane;GO:0005856//cytoskeleton;GO:0005911//cell-cell junction;GO:0005924//cell-substrate adherens junction;GO:0030016//myofibril;GO:0031988//membrane-bounded vesicle;GO:0044423//virion part;GO:0044459//plasma membrane part;GO:0098589//membrane region	GO:0003723//RNA binding;GO:0005198//structural molecule activity;GO:0005515//protein binding	GO:0006461//protein complex assembly;GO:0010468//regulation of gene expression;GO:1901019//regulation of calcium ion transmembrane transporter activity
ncbi_101113178	84	65	66	485	394	385	1.54	1.04	1.14	6.16	7.06	6.28	1.24	6.5	2.3901	4.28967e-29	2.06842e-27	CDC25A	PREDICTED: M-phase inducer phosphatase 1 isoform X1 [Ovis aries musimon]	Human Diseases;Cellular Processes;Cellular Processes;Organismal Systems	Cancers;Cell growth and death;Cell growth and death;Endocrine system	ko05206//MicroRNAs in cancer;ko04218//Cellular senescence;ko04110//Cell cycle;ko04914//Progesterone-mediated oocyte maturation	K06645;K06645;K06645;K06645	GO:0043231//intracellular membrane-bounded organelle	GO:0016791//phosphatase activity;GO:0019900//kinase binding	GO:0000280//nuclear division;GO:0006470//protein dephosphorylation;GO:0009411//response to UV;GO:0044763//single-organism cellular process
ncbi_101102500	384	367	346	86	74	92	14.18	11.8	12.04	2.2	2.66	3.01	12.6733	2.62333	-2.27232	5.05594e-29	2.42362e-27	CD68	PREDICTED: macrosialin [Ovis aries musimon]	Cellular Processes	Transport and catabolism	ko04142//Lysosome	K06501	-	-	GO:0010033//response to organic substance
MSTRG.7418	0	1	1	2833	1871	1881	0	0	0	8.1	7.54	6.9	0.001	7.51333	12.8752	5.05641e-29	2.42362e-27	--	Transposon TX1 uncharacterized 149 kDa protein, partial [Bos mutus]	-	-	-	-	-	-	-
ncbi_101117203	143	81	123	1165	746	760	3.16	1.56	2.58	17.83	16.15	14.99	2.43333	16.3233	2.74593	5.65682e-29	2.70335e-27	KIF2C	PREDICTED: kinesin-like protein KIF2C isoform X1 [Ovis aries]	-	-	-	-	-	-	-
ncbi_101107236	1161	1183	1089	3468	2896	2861	20.05	17.79	17.72	41.43	48.77	43.85	18.52	44.6833	1.27065	7.65506e-29	3.64748e-27	USP1	PREDICTED: ubiquitin carboxyl-terminal hydrolase 1 [Ovis aries]	Genetic Information Processing	Replication and repair	ko03460//Fanconi anemia pathway	K11832	-	-	-
ncbi_101114023	195	156	172	912	808	1024	3.49	2.4	2.9	11.33	14.11	16.51	2.93	13.9833	2.25474	7.71628e-29	3.6658e-27	KIF23	PREDICTED: kinesin-like protein KIF23 isoform X2 [Ovis aries musimon]	Human Diseases	Cancers	ko05206//MicroRNAs in cancer	K17387	-	-	-
ncbi_101115927	1061	428	696	53	20	51	18.04	6.34	11.16	0.62	0.33	0.76	11.8467	0.57	-4.37738	8.568e-29	4.05846e-27	AADAC	PREDICTED: arylacetamide deacetylase-like isoform X1 [Ovis aries]	-	-	-	-	GO:0031090//organelle membrane;GO:0031224//intrinsic component of membrane;GO:0043231//intracellular membrane-bounded organelle	GO:0016298//lipase activity	GO:0010896//regulation of triglyceride catabolic process
ncbi_100144758	225	131	153	1382	1075	1068	5.4	2.73	3.46	22.94	25.15	22.75	3.86333	23.6133	2.61168	1.30477e-28	6.16228e-27	CCNA2	PREDICTED: cyclin-A2 isoform X2 [Ovis aries musimon]	Human Diseases;Human Diseases;Human Diseases;Human Diseases;Human Diseases;Cellular Processes;Human Diseases;Cellular Processes;Environmental Information Processing;Organismal Systems;Human Diseases	Cancers;Infectious diseases;Cancers;Infectious diseases;Cancers;Cell growth and death;Infectious diseases;Cell growth and death;Signal transduction;Endocrine system;Cancers	ko05200//Pathways in cancer;ko05165//Human papillomavirus infection;ko05203//Viral carcinogenesis;ko05169//Epstein-Barr virus infection;ko05202//Transcriptional misregulation in cancers;ko04218//Cellular senescence;ko05161//Hepatitis B;ko04110//Cell cycle;ko04152//AMPK signaling pathway;ko04914//Progesterone-mediated oocyte maturation;ko05221//Acute myeloid leukemia	K06627;K06627;K06627;K06627;K06627;K06627;K06627;K06627;K06627;K06627;K06627	GO:0045120//pronucleus	GO:0019900//kinase binding	GO:0000280//nuclear division;GO:0006355//regulation of transcription, DNA-templated;GO:0007264//small GTPase mediated signal transduction;GO:1901990//regulation of mitotic cell cycle phase transition
ncbi_101104011	666	671	598	151	128	189	6.72	5.89	5.68	1.05	1.26	1.69	6.09667	1.33333	-2.19298	1.42839e-28	6.72636e-27	DOCK2	PREDICTED: LOW QUALITY PROTEIN: dedicator of cytokinesis protein 2 isoform X2 [Bos taurus]	Organismal Systems;Organismal Systems	Immune system;Immune system	ko04062//Chemokine signaling pathway;ko04666//Fc gamma R-mediated phagocytosis	K12367;K12367	GO:0031988//membrane-bounded vesicle;GO:0043232//intracellular non-membrane-bounded organelle;GO:0044444//cytoplasmic part	GO:0005089//Rho guanyl-nucleotide exchange factor activity;GO:0005102//receptor binding	GO:0001767//establishment of lymphocyte polarity;GO:0001773//myeloid dendritic cell activation;GO:0006907//pinocytosis;GO:0007010//cytoskeleton organization;GO:0009988//cell-cell recognition;GO:0031580//membrane raft distribution;GO:0042098//T cell proliferation;GO:0042221//response to chemical;GO:0043087//regulation of GTPase activity;GO:0043368//positive T cell selection;GO:0043383//negative T …
ncbi_443355	9210	9521	9468	4963	4213	4653	639.41	575.57	619.47	238.31	285.18	286.68	611.483	270.057	-1.17905	1.70941e-28	8.02626e-27	FTH1	ferritin heavy chain [Ovis aries]	Cellular Processes;Organismal Systems;Cellular Processes	Cell growth and death;Digestive system;Cell growth and death	ko04217//Necroptosis;ko04978//Mineral absorption;ko04216//Ferroptosis	K00522;K00522;K00522	GO:0031988//membrane-bounded vesicle;GO:0043231//intracellular membrane-bounded organelle	GO:0005506//iron ion binding;GO:0016724//oxidoreductase activity, oxidizing metal ions, oxygen as acceptor	GO:0000041//transition metal ion transport;GO:0002376//immune system process;GO:0008285//negative regulation of cell proliferation;GO:0010939//regulation of necrotic cell death;GO:0044710//single-organism metabolic process;GO:0046916//cellular transition metal ion homeostasis;GO:0051651//maintenance of location in cell
ncbi_101112844	21305	26160	22469	74473	47475	49088	573.4	613.11	569.97	1386.49	1245.98	1172.55	585.493	1268.34	1.11522	2.06264e-28	9.65665e-27	HSPA8	PREDICTED: heat shock cognate 71 kDa protein isoform X2 [Vicugna pacos]	Environmental Information Processing;Cellular Processes;Human Diseases;Human Diseases;Genetic Information Processing;Human Diseases;Genetic Information Processing;Organismal Systems;Human Diseases;Organismal Systems;Human Diseases;Organismal Systems;Human Diseases	Signal transduction;Transport and catabolism;Infectious diseases;Infectious diseases;Folding, sorting and degradation;Infectious diseases;Transcription;Endocrine system;Infectious diseases;Immune system;Infectious diseases;Aging;Neurodegenerative diseases	ko04010//MAPK signaling pathway;ko04144//Endocytosis;ko05169//Epstein-Barr virus infection;ko05164//Influenza A;ko04141//Protein processing in endoplasmic reticulum;ko05162//Measles;ko03040//Spliceosome;ko04915//Estrogen signaling pathway;ko05145//Toxoplasmosis;ko04612//Antigen processing and presentation;ko05134//Legionellosis;ko04213//Longevity regulating pathway - multiple species;ko05020//Pri…	K03283;K03283;K03283;K03283;K03283;K03283;K03283;K03283;K03283;K03283;K03283;K03283;K03283	GO:0005924//cell-substrate adherens junction;GO:0016020//membrane;GO:0030529//intracellular ribonucleoprotein complex;GO:0043232//intracellular non-membrane-bounded organelle;GO:0043234//protein complex;GO:0044421//extracellular region part;GO:0048770//pigment granule	GO:0003723//RNA binding;GO:0005102//receptor binding;GO:0016887//ATPase activity;GO:0023023//MHC protein complex binding;GO:0032550//purine ribonucleoside binding;GO:0044389//ubiquitin-like protein ligase binding	GO:0006355//regulation of transcription, DNA-templated;GO:0007049//cell cycle;GO:0033120//positive regulation of RNA splicing;GO:0048523//negative regulation of cellular process;GO:0051084//'de novo' posttranslational protein folding;GO:0072319//vesicle uncoating
ncbi_101122447	209	188	199	831	656	684	2.11	1.65	1.89	5.8	6.46	6.13	1.88333	6.13	1.7026	2.22816e-28	1.04013e-26	ATAD5	PREDICTED: ATPase family AAA domain-containing protein 5 isoform X1 [Ovis aries]	-	-	-	-	-	GO:0032550//purine ribonucleoside binding	-
ncbi_101114834	1468	1448	1222	625	490	470	45.59	39.16	35.77	13.43	14.84	12.95	40.1733	13.74	-1.54786	2.39165e-28	1.11323e-26	CREG1	PREDICTED: protein CREG1 [Ovis aries]	-	-	-	-	GO:0031988//membrane-bounded vesicle	GO:0003824//catalytic activity;GO:0005515//protein binding;GO:0032553//ribonucleotide binding	GO:0010468//regulation of gene expression;GO:0044710//single-organism metabolic process
ncbi_101122798	1589	1964	1724	819	390	561	50.91	54.97	52.2	18.12	12.2	15.96	52.6933	15.4267	-1.77219	2.4141e-28	1.12044e-26	LHFPL6	PREDICTED: lipoma HMGIC fusion partner isoform X1 [Bos taurus]	-	-	-	-	-	-	-
ncbi_101108972	4021	3023	3282	1263	760	1029	91.7	60.02	70.54	19.93	16.9	20.83	74.0867	19.22	-1.94661	3.03723e-28	1.40559e-26	CTSK	PREDICTED: cathepsin K [Ovis aries]	Cellular Processes;Organismal Systems;Cellular Processes;Organismal Systems;Human Diseases	Cell growth and death;Development;Transport and catabolism;Immune system;Immune diseases	ko04210//Apoptosis;ko04380//Osteoclast differentiation;ko04142//Lysosome;ko04620//Toll-like receptor signaling pathway;ko05323//Rheumatoid arthritis	K01371;K01371;K01371;K01371;K01371	GO:0000323//lytic vacuole;GO:0044421//extracellular region part	GO:0001948//glycoprotein binding;GO:0032403//protein complex binding;GO:0070011//peptidase activity, acting on L-amino acid peptides	GO:0006508//proteolysis;GO:0032963//collagen metabolic process
ncbi_101111722	420	552	430	136	124	139	16.66	19.58	16.71	3.93	5.27	4.86	17.65	4.68667	-1.91303	3.18236e-28	1.4647e-26	CXCL16	PREDICTED: C-X-C motif chemokine 16 [Ovis aries musimon]	Environmental Information Processing;Organismal Systems	Signaling molecules and interaction;Immune system	ko04060//Cytokine-cytokine receptor interaction;ko04062//Chemokine signaling pathway	K10035;K10035	GO:0031224//intrinsic component of membrane;GO:0044421//extracellular region part	GO:0005125//cytokine activity;GO:0038024//cargo receptor activity	GO:0001558//regulation of cell growth;GO:0006897//endocytosis;GO:0030334//regulation of cell migration;GO:0032496//response to lipopolysaccharide;GO:0034097//response to cytokine;GO:0048247//lymphocyte chemotaxis
ncbi_101114226	5740	4417	4386	1561	1222	1537	116.7	78.79	84.42	21.96	24.38	27.88	93.3033	24.74	-1.91508	3.18314e-28	1.4647e-26	VCAM1	PREDICTED: vascular cell adhesion protein 1-like isoform X1 [Ovis aries musimon]	Human Diseases;Environmental Information Processing;Human Diseases;Organismal Systems;Environmental Information Processing;Human Diseases;Environmental Information Processing;Human Diseases;Human Diseases	Infectious diseases;Signaling molecules and interaction;Cardiovascular diseases;Immune system;Signal transduction;Endocrine and metabolic diseases;Signal transduction;Infectious diseases;Infectious diseases	ko05166//HTLV-I infection;ko04514//Cell adhesion molecules (CAMs);ko05418//Fluid shear stress and atherosclerosis;ko04670//Leukocyte transendothelial migration;ko04668//TNF signaling pathway;ko04933//AGE-RAGE signaling pathway in diabetic complications;ko04064//NF-kappa B signaling pathway;ko05144//Malaria;ko05143//African trypanosomiasis	K06527;K06527;K06527;K06527;K06527;K06527;K06527;K06527;K06527	GO:0031224//intrinsic component of membrane	-	GO:0098602//single organism cell adhesion
ncbi_114115318	344	182	228	2191	2001	1818	14.26	6.57	8.91	62.74	80.78	66.81	9.91333	70.11	2.82218	3.38147e-28	1.55153e-26	CCNB1	PREDICTED: LOW QUALITY PROTEIN: G2/mitotic-specific cyclin-B1-like isoform X2 [Ovis aries musimon]	Cellular Processes;Environmental Information Processing;Cellular Processes;Cellular Processes;Organismal Systems;Cellular Processes	Cell growth and death;Signal transduction;Cell growth and death;Cell growth and death;Endocrine system;Cell growth and death	ko04218//Cellular senescence;ko04068//FoxO signaling pathway;ko04110//Cell cycle;ko04114//Oocyte meiosis;ko04914//Progesterone-mediated oocyte maturation;ko04115//p53 signaling pathway	K05868;K05868;K05868;K05868;K05868;K05868	GO:0000940//condensed chromosome outer kinetochore;GO:0005815//microtubule organizing center;GO:0005819//spindle;GO:0043231//intracellular membrane-bounded organelle	GO:0005102//receptor binding;GO:0016772//transferase activity, transferring phosphorus-containing groups;GO:0019900//kinase binding	GO:0000070//mitotic sister chromatid segregation;GO:0006464//cellular protein modification process;GO:0007093//mitotic cell cycle checkpoint;GO:0008284//positive regulation of cell proliferation;GO:0030261//chromosome condensation;GO:0043009//chordate embryonic development;GO:0051495//positive regulation of cytoskeleton organization
ncbi_101112035	147	187	174	836	517	556	3.6	3.92	3.98	13.96	12.06	11.81	3.83333	12.61	1.7179	3.83566e-28	1.75492e-26	CEP78	PREDICTED: centrosomal protein of 78 kDa isoform X1 [Ovis aries]	-	-	-	-	-	-	-
ncbi_101101920	13719	10607	11209	4829	3609	3909	386.37	260.13	297.52	94.07	99.11	97.7	314.673	96.96	-1.69839	3.84865e-28	1.75588e-26	SELENOP	PREDICTED: selenoprotein P isoform X2 [Ovis aries musimon]	-	-	-	-	GO:0031988//membrane-bounded vesicle;GO:0044421//extracellular region part	GO:0005488//binding	GO:0000003//reproduction;GO:0007417//central nervous system development;GO:0007610//behavior
ncbi_101110289	1310	1820	1493	887	587	688	28.89	34.95	31.04	13.53	12.62	13.47	31.6267	13.2067	-1.25988	5.64341e-28	2.56743e-26	TIPARP	PREDICTED: TCDD-inducible poly [ADP-ribose] polymerase [Ovis aries]	-	-	-	-	GO:0043231//intracellular membrane-bounded organelle	GO:0016763//transferase activity, transferring pentosyl groups;GO:0043169//cation binding;GO:0044212//transcription regulatory region DNA binding	GO:0006486//protein glycosylation;GO:0007169//transmembrane receptor protein tyrosine kinase signaling pathway;GO:0008202//steroid metabolic process;GO:0008406//gonad development;GO:0009887//organ morphogenesis;GO:0009896//positive regulation of catabolic process;GO:0010468//regulation of gene expression;GO:0014070//response to organic cyclic compound;GO:0048534//hematopoietic or lymphoid organ d…
ncbi_101111759	3005	3445	3079	8310	5612	6061	48.56	48.48	46.89	92.85	88.4	86.95	47.9767	89.4	0.897942	6.09579e-28	2.76543e-26	GANAB	PREDICTED: neutral alpha-glucosidase AB isoform X3 [Ovis aries musimon]	Metabolism;Genetic Information Processing;Metabolism	Global and overview maps;Folding, sorting and degradation;Glycan biosynthesis and metabolism	ko01100//Metabolic pathways;ko04141//Protein processing in endoplasmic reticulum;ko00510//N-Glycan biosynthesis	K05546;K05546;K05546	GO:0031988//membrane-bounded vesicle;GO:0043234//protein complex	GO:0003723//RNA binding;GO:0016798//hydrolase activity, acting on glycosyl bonds	GO:0044238//primary metabolic process
ncbi_101120726	15	25	19	311	216	178	0.15	0.21	0.17	2.11	2.04	1.57	0.176667	1.90667	3.43195	6.21826e-28	2.81031e-26	SLITRK4	PREDICTED: SLIT and NTRK-like protein 4 isoform X2 [Ovis aries]	-	-	-	-	-	-	-
ncbi_101121656	4187	3786	3960	14599	10711	10183	27.52	21.67	24.53	66.38	68.65	59.4	24.5733	64.81	1.39912	6.22962e-28	2.81031e-26	HEG1	PREDICTED: protein HEG homolog 1 isoform X2 [Ovis aries musimon]	-	-	-	-	GO:0030054//cell junction;GO:0031224//intrinsic component of membrane;GO:0044459//plasma membrane part	GO:0046872//metal ion binding	GO:0001819//positive regulation of cytokine production;GO:0003013//circulatory system process;GO:0003382//epithelial cell morphogenesis;GO:0030323//respiratory tube development;GO:0034329//cell junction assembly;GO:0040007//growth;GO:0043009//chordate embryonic development;GO:0048514//blood vessel morphogenesis;GO:0051234//establishment of localization;GO:0055010//ventricular cardiac muscle tissu…
MSTRG.16955	4	12	4	204	163	195	0.11	0.32	0.11	4.37	4.93	5.36	0.18	4.88667	4.76278	7.02747e-28	3.16138e-26	JUP	PREDICTED: junction plakoglobin [Pantholops hodgsonii]	Human Diseases;Human Diseases;Human Diseases;Human Diseases;Human Diseases	Cancers;Cancers;Cancers;Cardiovascular diseases;Cancers	ko05200//Pathways in cancer;ko05202//Transcriptional misregulation in cancers;ko05226//Gastric cancer;ko05412//Arrhythmogenic right ventricular cardiomyopathy (ARVC);ko05221//Acute myeloid leukemia	K10056;K10056;K10056;K10056;K10056	-	-	-
ncbi_443330	248	195	163	12	15	14	13.16	9.01	8.15	0.44	0.78	0.66	10.1067	0.626667	-4.01147	7.43185e-28	3.33398e-26	ADORA3	adenosine receptor A3 [Ovis aries]	Environmental Information Processing;Environmental Information Processing;Environmental Information Processing	Signaling molecules and interaction;Signal transduction;Signal transduction	ko04080//Neuroactive ligand-receptor interaction;ko04022//cGMP - PKG signaling pathway;ko04071//Sphingolipid signaling pathway	K04268;K04268;K04268	GO:0005764//lysosome;GO:0016021//integral component of membrane	GO:0004888//transmembrane signaling receptor activity	GO:0002441//histamine secretion involved in inflammatory response;GO:0002888//positive regulation of myeloid leukocyte mediated immunity;GO:0014066//regulation of phosphatidylinositol 3-kinase signaling;GO:0031349//positive regulation of defense response;GO:0035588//G-protein coupled purinergic receptor signaling pathway;GO:0050848//regulation of calcium-mediated signaling;GO:0051047//positive re…
ncbi_101104627	2035	2384	2098	1327	806	842	38.59	39.36	37.5	17.29	14.65	14.07	38.4833	15.3367	-1.32725	7.79883e-28	3.48889e-26	PBXIP1	PREDICTED: pre-B-cell leukemia transcription factor-interacting protein 1 isoform X2 [Ovis aries musimon]	-	-	-	-	GO:0015630//microtubule cytoskeleton	-	-
ncbi_101120966	4640	5799	4803	13836	10629	10270	306.33	333.19	298.7	631.68	683.92	601.47	312.74	639.023	1.0309	1.08454e-27	4.83839e-26	PRDX1	PREDICTED: peroxiredoxin-1 isoform X1 [Ovis aries musimon]	Human Diseases;Cellular Processes	Infectious diseases;Transport and catabolism	ko05146//Amoebiasis;ko04146//Peroxisome	K13279;K13279	GO:0000790//nuclear chromatin;GO:0044421//extracellular region part;GO:0044429//mitochondrial part;GO:0044439//peroxisomal part;GO:0048770//pigment granule	GO:0003723//RNA binding;GO:0004601//peroxidase activity;GO:0046906//tetrapyrrole binding;GO:0046983//protein dimerization activity	GO:0001894//tissue homeostasis;GO:0001909//leukocyte mediated cytotoxicity;GO:0002262//myeloid cell homeostasis;GO:0006352//DNA-templated transcription, initiation;GO:0006801//superoxide metabolic process;GO:0006979//response to oxidative stress;GO:0042743//hydrogen peroxide metabolic process;GO:0042990//regulation of transcription factor import into nucleus;GO:0043408//regulation of MAPK cascade…
ncbi_101104973	828	758	793	365	241	267	8.11	6.47	7.34	2.48	2.29	2.32	7.30667	2.36333	-1.62839	1.20035e-27	5.34024e-26	Ralgps1	PREDICTED: ras-specific guanine nucleotide-releasing factor RalGPS1 isoform X1 [Pantholops hodgsonii]	-	-	-	-	-	-	-
ncbi_101114030	297	410	349	1167	844	943	9.14	10.99	10.13	24.85	25.33	25.76	10.0867	25.3133	1.32745	1.22421e-27	5.43139e-26	KDELC1	PREDICTED: KDEL motif-containing protein 1 [Ovis aries musimon]	-	-	-	-	-	-	-
ncbi_101110874	1390	1578	1410	3674	2553	2904	24.4	24.12	23.33	44.61	43.7	45.25	23.95	44.52	0.894428	1.27848e-27	5.65153e-26	Abce1	ATP-binding cassette sub-family E member 1 [Bos taurus]	-	-	-	-	GO:0043231//intracellular membrane-bounded organelle	GO:0017111//nucleoside-triphosphatase activity;GO:0032550//purine ribonucleoside binding;GO:0051540//metal cluster binding	-
ncbi_101118771	467	489	424	1602	1040	1234	25.73	23.28	22.16	64.17	58.5	62.56	23.7233	61.7433	1.37998	1.28085e-27	5.65153e-26	SRSF7	serine/arginine-rich splicing factor 7 [Equus caballus]	Human Diseases;Genetic Information Processing	Infectious diseases;Transcription	ko05168//Herpes simplex infection;ko03040//Spliceosome	K12896;K12896	GO:0031981//nuclear lumen;GO:0031988//membrane-bounded vesicle	GO:0003723//RNA binding;GO:0046914//transition metal ion binding	GO:0000377//RNA splicing, via transesterification reactions with bulged adenosine as nucleophile;GO:0006353//DNA-templated transcription, termination;GO:0006397//mRNA processing;GO:0006405//RNA export from nucleus;GO:0033119//negative regulation of RNA splicing
ncbi_101116417	130	172	141	625	447	479	3.01	3.47	3.08	9.88	10.03	9.77	3.18667	9.89333	1.63441	1.55622e-27	6.84779e-26	SUV39H2	PREDICTED: histone-lysine N-methyltransferase SUV39H2 isoform X4 [Ovis aries musimon]	Metabolism	Amino acid metabolism	ko00310//Lysine degradation	K11419	GO:0000790//nuclear chromatin	GO:0018024//histone-lysine N-methyltransferase activity;GO:0044212//transcription regulatory region DNA binding;GO:0046914//transition metal ion binding	GO:0006355//regulation of transcription, DNA-templated;GO:0007126//meiotic nuclear division;GO:0007623//circadian rhythm;GO:0018023//peptidyl-lysine trimethylation;GO:0018027//peptidyl-lysine dimethylation;GO:0034968//histone lysine methylation;GO:0048869//cellular developmental process
ncbi_101113820	74	58	72	513	341	342	1.26	0.86	1.16	6.06	5.68	5.18	1.09333	5.64	2.36696	1.66557e-27	7.30898e-26	MIS18A	PREDICTED: protein Mis18-alpha isoform X2 [Ovis aries musimon]	-	-	-	-	GO:0043231//intracellular membrane-bounded organelle;GO:0043232//intracellular non-membrane-bounded organelle	-	GO:0000280//nuclear division;GO:0043486//histone exchange;GO:0044763//single-organism cellular process;GO:0051052//regulation of DNA metabolic process
ncbi_101103687	374	475	419	179	128	145	4.94	5.45	5.21	1.63	1.65	1.7	5.2	1.66	-1.64733	1.8217e-27	7.97242e-26	HECTD2	PREDICTED: probable E3 ubiquitin-protein ligase HECTD2 isoform X4 [Ovis aries musimon]	-	-	-	-	-	-	-
MSTRG.1049	19290	20154	20278	11338	7837	10549	38.02	34.92	37.77	15.77	15.45	18.66	36.9033	16.6267	-1.15025	1.82849e-27	7.98044e-26	Pol	hypothetical protein M91_14132 [Bos mutus]	Human Diseases;Human Diseases;Environmental Information Processing;Organismal Systems;Human Diseases;Human Diseases;Cellular Processes;Human Diseases	Cancers;Cancers;Signal transduction;Immune system;Infectious diseases;Cardiovascular diseases;Cellular community - eukaryotes;Cancers	ko05200//Pathways in cancer;ko05226//Gastric cancer;ko04390//Hippo signaling pathway;ko04670//Leukocyte transendothelial migration;ko05100//Bacterial invasion of epithelial cells;ko05412//Arrhythmogenic right ventricular cardiomyopathy (ARVC);ko04520//Adherens junction;ko05213//Endometrial cancer	K05691;K05691;K05691;K05691;K05691;K05691;K05691;K05691	-	-	-
ncbi_101116624	2754	2836	2778	7733	5145	5957	62.03	55.63	58.97	120.48	113	119.08	58.8767	117.52	0.997138	2.54332e-27	1.10703e-25	KDELR2	ER lumen protein-retaining receptor 2 [Mus musculus]	Human Diseases	Infectious diseases	ko05110//Vibrio cholerae infection	K10949	GO:0031090//organelle membrane;GO:0031224//intrinsic component of membrane;GO:0031988//membrane-bounded vesicle;GO:0043231//intracellular membrane-bounded organelle	GO:0046923//ER retention sequence binding	GO:0035437//maintenance of protein localization in endoplasmic reticulum
ncbi_100216440	1724	2448	2008	6509	4957	4754	61.66	76.24	67.68	161.02	172.87	150.89	68.5267	161.593	1.23763	2.72125e-27	1.18129e-25	PGK1	phosphoglycerate kinase 1 [Ovis aries]	Metabolism;Metabolism;Environmental Information Processing;Metabolism;Metabolism	Global and overview maps;Global and overview maps;Signal transduction;Carbohydrate metabolism;Global and overview maps	ko01100//Metabolic pathways;ko01200//Carbon metabolism;ko04066//HIF-1 signaling pathway;ko00010//Glycolysis / Gluconeogenesis;ko01230//Biosynthesis of amino acids	K00927;K00927;K00927;K00927;K00927	GO:0031988//membrane-bounded vesicle;GO:0044444//cytoplasmic part	GO:0016301//kinase activity;GO:0032550//purine ribonucleoside binding	GO:0006007//glucose catabolic process;GO:0006090//pyruvate metabolic process;GO:0006796//phosphate-containing compound metabolic process;GO:0030154//cell differentiation;GO:0051704//multi-organism process
ncbi_101104083	19	13	17	275	157	192	0.34	0.2	0.29	3.39	2.73	3.03	0.276667	3.05	3.46259	2.75889e-27	1.1944e-25	EMILIN3	PREDICTED: EMILIN-3 [Ovis aries musimon]	-	-	-	-	GO:0044424//intracellular part	-	-
ncbi_101123484	2246	3008	2562	1683	1095	1317	38.9	45.89	41.78	20.06	18.16	20.64	42.19	19.62	-1.10458	3.24868e-27	1.40268e-25	SAMHD1	PREDICTED: deoxynucleoside triphosphate triphosphohydrolase SAMHD1 isoform X1 [Ovis aries]	-	-	-	-	GO:0016020//membrane;GO:0043231//intracellular membrane-bounded organelle	GO:0003676//nucleic acid binding;GO:0016793//triphosphoric monoester hydrolase activity;GO:0032560//guanyl deoxyribonucleotide binding;GO:0046914//transition metal ion binding	GO:0002252//immune effector process;GO:0009155//purine deoxyribonucleotide catabolic process;GO:0031347//regulation of defense response;GO:0051260//protein homooligomerization
ncbi_101116636	1047	1193	950	339	236	380	6.76	6.73	5.79	1.51	1.49	2.16	6.42667	1.72	-1.90166	3.66664e-27	1.57891e-25	DOCK8	PREDICTED: dedicator of cytokinesis protein 8 isoform X2 [Ovis aries musimon]	-	-	-	-	GO:0044464//cell part	-	GO:0009988//cell-cell recognition;GO:0042098//T cell proliferation;GO:0043087//regulation of GTPase activity;GO:0050900//leukocyte migration;GO:0070229//negative regulation of lymphocyte apoptotic process
ncbi_101110683	1297	1598	1457	3575	2742	3127	33.96	36.77	35.94	64.87	70.44	73.08	35.5567	69.4633	0.966132	3.85915e-27	1.65738e-25	Ptp4a1	protein tyrosine phosphatase type IVA 1 [Bos taurus]	-	-	-	-	GO:0005768//endosome;GO:0005886//plasma membrane;GO:0015630//microtubule cytoskeleton;GO:0031988//membrane-bounded vesicle	GO:0004725//protein tyrosine phosphatase activity	GO:0006470//protein dephosphorylation;GO:0030334//regulation of cell migration;GO:0044707//single-multicellular organism process
ncbi_101122217	1038	1338	1258	3449	2519	2584	29.67	33.31	33.9	68.2	70.22	65.56	32.2933	67.9933	1.07416	4.05845e-27	1.73833e-25	CCT5	T-complex protein 1 subunit epsilon [Bos taurus]	-	-	-	-	GO:0005815//microtubule organizing center;GO:0031988//membrane-bounded vesicle;GO:0043234//protein complex;GO:0044444//cytoplasmic part	GO:0015631//tubulin binding;GO:0032550//purine ribonucleoside binding	GO:0006458//'de novo' protein folding;GO:0006810//transport;GO:0035036//sperm-egg recognition;GO:0051707//response to other organism
ncbi_101102581	745	475	545	3672	2721	2816	8.38	4.62	5.76	28.37	29.65	27.98	6.25333	28.6667	2.19668	4.56999e-27	1.95225e-25	TPX2	PREDICTED: targeting protein for Xklp2 isoform X1 [Ovis aries]	-	-	-	-	GO:0015630//microtubule cytoskeleton;GO:0033267//axon part;GO:0043231//intracellular membrane-bounded organelle	GO:0019900//kinase binding	GO:0000280//nuclear division;GO:0007052//mitotic spindle organization;GO:0012501//programmed cell death;GO:0045860//positive regulation of protein kinase activity
ncbi_101103515	4858	3549	3797	19713	16720	15333	56.34	35.87	41.61	158.87	189.84	158.67	44.6067	169.127	1.92277	4.745e-27	2.02164e-25	DAG1	PREDICTED: dystroglycan [Ovis aries musimon]	Human Diseases;Environmental Information Processing;Human Diseases;Human Diseases;Human Diseases	Cardiovascular diseases;Signaling molecules and interaction;Cardiovascular diseases;Cardiovascular diseases;Cardiovascular diseases	ko05412//Arrhythmogenic right ventricular cardiomyopathy (ARVC);ko04512//ECM-receptor interaction;ko05414//Dilated cardiomyopathy (DCM);ko05410//Hypertrophic cardiomyopathy (HCM);ko05416//Viral myocarditis	K06265;K06265;K06265;K06265;K06265	GO:0005924//cell-substrate adherens junction;GO:0019867//outer membrane;GO:0031224//intrinsic component of membrane;GO:0031252//cell leading edge;GO:0031981//nuclear lumen;GO:0031988//membrane-bounded vesicle;GO:0033267//axon part;GO:0043232//intracellular non-membrane-bounded organelle;GO:0043234//protein complex;GO:0044420//extracellular matrix component;GO:0044421//extracellular region part;GO…	GO:0005198//structural molecule activity;GO:0019904//protein domain specific binding;GO:0042805//actinin binding;GO:0046872//metal ion binding	GO:0000226//microtubule cytoskeleton organization;GO:0006606//protein import into nucleus;GO:0007411//axon guidance;GO:0016032//viral process;GO:0021675//nerve development;GO:0021782//glial cell development;GO:0030198//extracellular matrix organization;GO:0030334//regulation of cell migration;GO:0032292//peripheral nervous system axon ensheathment;GO:0033619//membrane protein proteolysis;GO:00423…
ncbi_101102946	627	345	417	3488	2764	3038	8.31	3.98	5.21	31.96	35.7	35.72	5.83333	34.46	2.56253	5.43791e-27	2.31075e-25	KIF11	PREDICTED: kinesin-like protein KIF11 [Ovis aries]	-	-	-	-	-	-	-
ncbi_101122561	1087	1176	1239	3788	2493	2652	31.85	30	34.21	76.77	71.22	68.96	32.02	72.3167	1.17535	5.78911e-27	2.45352e-25	STIP1	PREDICTED: stress-induced-phosphoprotein 1 isoform X1 [Ovis aries]	Human Diseases	Neurodegenerative diseases	ko05020//Prion diseases	K09553	GO:0044424//intracellular part	-	-
ncbi_101118463	435	514	505	214	155	184	3.21	3.3	3.51	1.09	1.11	1.2	3.34	1.13333	-1.55928	6.94789e-27	2.9369e-25	ASTN1	PREDICTED: astrotactin-1 isoform X5 [Ovis aries musimon]	-	-	-	-	GO:0031224//intrinsic component of membrane;GO:0043231//intracellular membrane-bounded organelle;GO:0044459//plasma membrane part	-	GO:0007610//behavior;GO:0016337//single organismal cell-cell adhesion;GO:0048870//cell motility
ncbi_101106368	103	57	103	894	533	771	1.59	0.77	1.5	9.52	8	10.54	1.28667	9.35333	2.86184	7.83032e-27	3.30124e-25	MIS18BP1	PREDICTED: mis18-binding protein 1 [Ovis aries]	-	-	-	-	-	GO:0005488//binding	-
ncbi_101103613	1842	2063	1912	4654	3677	3929	38.59	37.79	37.95	67.18	75.01	73.12	38.11	71.77	0.913211	8.41666e-27	3.53917e-25	PLOD2	PREDICTED: procollagen-lysine,2-oxoglutarate 5-dioxygenase 2 isoform X1 [Ovis aries]	Metabolism	Amino acid metabolism	ko00310//Lysine degradation	K13645	GO:0005789//endoplasmic reticulum membrane;GO:0031988//membrane-bounded vesicle	GO:0019842//vitamin binding;GO:0046914//transition metal ion binding;GO:0070815//peptidyl-lysine 5-dioxygenase activity	GO:0006950//response to stress;GO:0010506//regulation of autophagy;GO:0036211//protein modification process;GO:0043062//extracellular structure organization;GO:0044710//single-organism metabolic process
ncbi_101118320	333	559	462	2669	1746	1527	6.55	9.58	8.57	36.32	33.43	26.64	8.23333	32.13	1.96437	8.53474e-27	3.57948e-25	DHCR7	PREDICTED: 7-dehydrocholesterol reductase isoform X2 [Ovis aries musimon]	Metabolism;Metabolism	Global and overview maps;Lipid metabolism	ko01100//Metabolic pathways;ko00100//Steroid biosynthesis	K00213;K00213	GO:0031224//intrinsic component of membrane;GO:0031965//nuclear membrane	GO:0016628//oxidoreductase activity, acting on the CH-CH group of donors, NAD or NADP as acceptor	GO:0006694//steroid biosynthetic process;GO:0008203//cholesterol metabolic process;GO:0008283//cell proliferation;GO:0030323//respiratory tube development;GO:0040007//growth;GO:0048869//cellular developmental process
ncbi_101112972	1202	1559	1424	3728	2751	2877	25.03	28.27	27.95	53.69	55.86	53.17	27.0833	54.24	1.00195	8.64309e-27	3.6155e-25	Surf4	PREDICTED: surfeit locus protein 4 isoform X2 [Ovis aries musimon]	-	-	-	-	GO:0031090//organelle membrane;GO:0031224//intrinsic component of membrane;GO:0043231//intracellular membrane-bounded organelle	GO:0005488//binding	GO:0006886//intracellular protein transport;GO:0016482//cytoplasmic transport;GO:0033043//regulation of organelle organization
ncbi_100169937	1732	1916	1790	848	756	835	35.93	39.59	38.49	15.49	15.98	16.32	38.0033	15.93	-1.25438	1.0757e-26	4.48812e-25	FBXL3	F-box/LRR-repeat protein 3 [Ovis aries]	Organismal Systems	Environmental adaptation	ko04710//Circadian rhythm	K10269	GO:0031461//cullin-RING ubiquitin ligase complex;GO:0043231//intracellular membrane-bounded organelle;GO:0044444//cytoplasmic part	-	GO:0009648//photoperiodism;GO:0031647//regulation of protein stability;GO:0032446//protein modification by small protein conjugation;GO:0043161//proteasome-mediated ubiquitin-dependent protein catabolic process
ncbi_101108762	2444	1190	1775	15331	12503	12554	27.22	11.54	18.63	118.09	135.77	124.07	19.13	125.977	2.71925	1.31871e-26	5.48781e-25	TOP2A	PREDICTED: DNA topoisomerase 2-alpha isoform X1 [Ovis aries]	Human Diseases	Drug resistance	ko01524//Platinum drug resistance	K03164	-	-	-
ncbi_101107327	2327	1532	1583	14206	16488	10128	119.2	68.33	76.43	503.36	823.83	460.62	87.9867	595.937	2.7598	1.49505e-26	6.20561e-25	SRGN	PREDICTED: serglycin isoform X1 [Ovis aries musimon]	-	-	-	-	GO:0005764//lysosome	-	GO:0001818//negative regulation of cytokine production;GO:0006508//proteolysis;GO:0030279//negative regulation of ossification;GO:0033370//maintenance of protein location in mast cell secretory granule;GO:0033379//maintenance of protease location in T cell secretory granule;GO:0097190//apoptotic signaling pathway
ncbi_101112944	393	476	390	1505	1205	1076	21.56	22.74	20.17	57.12	64.47	52.4	21.49	57.9967	1.4323	1.70386e-26	7.05416e-25	BUD23	PREDICTED: probable 18S rRNA (guanine-N(7))-methyltransferase isoform X2 [Ovis aries musimon]	-	-	-	-	-	GO:0003723//RNA binding;GO:0016741//transferase activity, transferring one-carbon groups	GO:0008152//metabolic process
ncbi_101112494	406	494	448	1307	989	1035	5.39	5.72	5.61	12.01	12.81	12.2	5.57333	12.34	1.14673	1.72517e-26	7.12405e-25	MYBBP1A	PREDICTED: myb-binding protein 1A isoform X2 [Ovis aries musimon]	-	-	-	-	GO:0031074//nucleocytoplasmic shuttling complex;GO:0043231//intracellular membrane-bounded organelle;GO:0043232//intracellular non-membrane-bounded organelle	GO:0003723//RNA binding;GO:0034061//DNA polymerase activity	GO:0006259//DNA metabolic process;GO:0006355//regulation of transcription, DNA-templated;GO:0009267//cellular response to starvation;GO:0016482//cytoplasmic transport;GO:0022900//electron transport chain;GO:0071156//regulation of cell cycle arrest;GO:0072331//signal transduction by p53 class mediator
ncbi_101107091	411	588	475	131	122	146	3.72	4.64	4.07	0.82	1.08	1.17	4.14333	1.02333	-2.01752	1.83937e-26	7.57624e-25	KLHL3	TPA: KIAA1129 protein-like [Bos taurus]	-	-	-	-	GO:0031461//cullin-RING ubiquitin ligase complex;GO:0043232//intracellular non-membrane-bounded organelle;GO:0044444//cytoplasmic part	-	GO:0000209//protein polyubiquitination;GO:0003096//renal sodium ion transport;GO:0048878//chemical homeostasis;GO:0072078//nephron tubule morphogenesis
ncbi_114114815	219	269	225	884	659	642	13.01	13.89	12.57	36.28	38.11	33.91	13.1567	36.1	1.4562	1.95848e-26	8.04627e-25	LSM4	PREDICTED: U6 snRNA-associated Sm-like protein LSm4 [Myotis brandtii]	Genetic Information Processing;Genetic Information Processing	Transcription;Folding, sorting and degradation	ko03040//Spliceosome;ko03018//RNA degradation	K12623;K12623	GO:0044444//cytoplasmic part;GO:0097525//spliceosomal snRNP complex	GO:0003723//RNA binding	GO:0000291//nuclear-transcribed mRNA catabolic process, exonucleolytic;GO:0006396//RNA processing;GO:0010506//regulation of autophagy
ncbi_101114406	6399	5258	5384	24086	16678	16558	57.81	41.37	45.84	150.51	146.91	132.76	48.34	143.393	1.56869	1.98667e-26	8.14131e-25	FNDC3B	PREDICTED: fibronectin type III domain-containing protein 3B [Ovis aries musimon]	-	-	-	-	-	-	-
ncbi_101109397	219	156	179	979	918	979	15.93	9.88	12.27	49.25	65.11	63.19	12.6933	59.1833	2.22112	3.03762e-26	1.24165e-24	HIST1H1D	PREDICTED: histone H1.3 [Ovis aries musimon]	-	-	-	-	GO:0000790//nuclear chromatin	GO:0003682//chromatin binding;GO:0003723//RNA binding	GO:0034728//nucleosome organization
ncbi_101121263	1022	1292	1111	3649	2459	2453	59.3	65.28	60.76	146.46	139.13	126.32	61.78	137.303	1.15215	3.29529e-26	1.34356e-24	OSTC	oligosaccharyltransferase complex subunit OSTC [Bos taurus]	-	-	-	-	GO:0031224//intrinsic component of membrane	GO:0004576//oligosaccharyl transferase activity	GO:0006487//protein N-linked glycosylation
ncbi_101115511	2769	3205	2874	1285	907	1365	32.22	32.48	31.49	10.34	10.28	14.09	32.0633	11.57	-1.47054	3.46678e-26	1.40991e-24	CALCRL	PREDICTED: calcitonin gene-related peptide type 1 receptor [Ovis aries musimon]	Environmental Information Processing;Organismal Systems	Signaling molecules and interaction;Circulatory system	ko04080//Neuroactive ligand-receptor interaction;ko04270//Vascular smooth muscle contraction	K04577;K04577	GO:0000323//lytic vacuole;GO:0031224//intrinsic component of membrane;GO:0043234//protein complex	GO:0005488//binding;GO:0022892//substrate-specific transporter activity;GO:0097642//calcitonin family receptor activity	GO:0006898//receptor-mediated endocytosis;GO:0007188//adenylate cyclase-modulating G-protein coupled receptor signaling pathway;GO:0008104//protein localization;GO:0008284//positive regulation of cell proliferation;GO:0009744//response to sucrose;GO:0030804//positive regulation of cyclic nucleotide biosynthetic process;GO:0044767//single-organism developmental process;GO:0046058//cAMP metabolic p…
ncbi_101115332	188	213	177	755	552	555	3.04	3	2.7	8.45	8.7	7.97	2.91333	8.37333	1.52313	3.8521e-26	1.56267e-24	ZWINT	PREDICTED: ZW10 interactor isoform X1 [Ovis aries]	-	-	-	-	GO:0000776//kinetochore;GO:0043231//intracellular membrane-bounded organelle	GO:0005515//protein binding	GO:0000075//cell cycle checkpoint;GO:0000280//nuclear division;GO:0051234//establishment of localization
ncbi_101109467	145	166	148	600	536	540	2.62	2.61	2.52	7.49	9.43	8.64	2.58333	8.52	1.72162	3.88942e-26	1.57385e-24	C1orf112	PREDICTED: uncharacterized protein C1orf112 homolog isoform X2 [Ovis aries musimon]	-	-	-	-	-	-	-
ncbi_101123237	4103	5876	5190	2299	1146	1791	15.09	18.81	17.98	5.85	4.11	5.84	17.2933	5.26667	-1.71525	4.34621e-26	1.75428e-24	FAT4	PREDICTED: protocadherin Fat 4 isoform X2 [Ovis aries musimon]	Environmental Information Processing;Environmental Information Processing	Signal transduction;Signal transduction	ko04391//Hippo signaling pathway -fly;ko04392//Hippo signaling pathway - multiple species	K16669;K16669	GO:0031224//intrinsic component of membrane;GO:0031988//membrane-bounded vesicle;GO:0044464//cell part	GO:0046872//metal ion binding	GO:0001503//ossification;GO:0009887//organ morphogenesis;GO:0030030//cell projection organization;GO:0035556//intracellular signal transduction;GO:0044802//single-organism membrane organization;GO:0072182//regulation of nephron tubule epithelial cell differentiation;GO:0098742//cell-cell adhesion via plasma-membrane adhesion molecules
ncbi_101113689	128	91	110	676	483	507	3.79	2.34	3.07	13.83	13.93	13.31	3.06667	13.69	2.15838	5.00125e-26	2.01363e-24	CENPL	PREDICTED: centromere protein L [Capra hircus]	-	-	-	-	GO:0043231//intracellular membrane-bounded organelle;GO:0043232//intracellular non-membrane-bounded organelle	-	-
ncbi_101102288	231	190	195	923	747	743	3.39	2.45	2.7	9.37	10.69	9.68	2.84667	9.91333	1.8001	5.24648e-26	2.1071e-24	CCNB3	PREDICTED: G2/mitotic-specific cyclin-B3 isoform X1 [Ovis aries]	Cellular Processes;Environmental Information Processing;Cellular Processes;Organismal Systems	Cell growth and death;Signal transduction;Cell growth and death;Endocrine system	ko04218//Cellular senescence;ko04068//FoxO signaling pathway;ko04110//Cell cycle;ko04914//Progesterone-mediated oocyte maturation	K21771;K21771;K21771;K21771	GO:0043231//intracellular membrane-bounded organelle	GO:0019900//kinase binding	GO:1901990//regulation of mitotic cell cycle phase transition
ncbi_101113429	2413	3668	3242	1645	1000	1196	17.33	23.61	22.09	8.28	7.13	7.7	21.01	7.70333	-1.44752	5.26142e-26	2.10784e-24	CYLD	PREDICTED: ubiquitin carboxyl-terminal hydrolase CYLD isoform X1 [Ovis aries]	Cellular Processes;Organismal Systems;Organismal Systems;Organismal Systems;Environmental Information Processing	Cell growth and death;Development;Immune system;Immune system;Signal transduction	ko04217//Necroptosis;ko04380//Osteoclast differentiation;ko04622//RIG-I-like receptor signaling pathway;ko04625//C-type lectin receptor signaling pathway;ko04013//MAPK signaling pathway - fly	K08601;K08601;K08601;K08601;K08601	-	-	-
ncbi_101106034	2616	3219	2839	1852	1110	1472	21.14	22.65	21.62	10.35	8.75	10.56	21.8033	9.88667	-1.14099	5.60347e-26	2.2393e-24	SH3PXD2B	PREDICTED: SH3 and PX domain-containing protein 2B isoform X3 [Ovis aries musimon]	-	-	-	-	GO:0015629//actin cytoskeleton	GO:0019904//protein domain specific binding;GO:1902936//phosphatidylinositol bisphosphate binding	GO:0001501//skeletal system development;GO:0006461//protein complex assembly;GO:0007423//sensory organ development;GO:0022411//cellular component disassembly;GO:0034613//cellular protein localization;GO:0045597//positive regulation of cell differentiation;GO:0061448//connective tissue development;GO:0072593//reactive oxygen species metabolic process
ncbi_101116531	1303	1576	1382	803	492	685	49.79	51.77	50.31	21.93	18.51	23.57	50.6233	21.3367	-1.24647	6.29697e-26	2.51021e-24	PLEKHO1	PREDICTED: pleckstrin homology domain-containing family O member 1 isoform X1 [Ovis aries musimon]	-	-	-	-	GO:0016020//membrane;GO:0043231//intracellular membrane-bounded organelle	-	-
MSTRG.7417	0	1	0	2812	2006	1922	0	0	0	8.56	8.62	7.51	0.001	8.23	13.0067	9.18052e-26	3.65067e-24	Pol	Retrovirus-related Pol polyprotein LINE-1 [Bos mutus]	-	-	-	-	-	-	-
ncbi_101104542	126	93	90	612	514	517	3.26	2.12	2.18	10.84	12.95	11.69	2.52	11.8267	2.23055	9.28514e-26	3.68318e-24	CEP55	PREDICTED: centrosomal protein of 55 kDa [Ovis aries]	-	-	-	-	GO:0005815//microtubule organizing center;GO:0044421//extracellular region part	-	GO:0008104//protein localization
ncbi_101118691	327	237	254	1435	1064	1088	5.24	3.31	3.84	15.9	16.62	15.47	4.13	15.9967	1.95356	9.43716e-26	3.73429e-24	NCAPG2	PREDICTED: condensin-2 complex subunit G2 isoform X2 [Ovis aries musimon]	-	-	-	-	GO:0043231//intracellular membrane-bounded organelle;GO:0043234//protein complex	GO:0042393//histone binding	GO:0015031//protein transport
ncbi_101102134	1144	1428	1280	665	424	606	18.87	20.32	19.7	7.57	6.79	8.91	19.63	7.75667	-1.33955	9.90465e-26	3.90967e-24	STAT6	PREDICTED: signal transducer and activator of transcription 6 isoform X1 [Ovis aries]	Human Diseases;Environmental Information Processing;Cellular Processes;Human Diseases;Organismal Systems;Organismal Systems;Human Diseases	Cancers;Signal transduction;Cell growth and death;Infectious diseases;Immune system;Immune system;Immune diseases	ko05200//Pathways in cancer;ko04630//Jak-STAT signaling pathway;ko04217//Necroptosis;ko05161//Hepatitis B;ko04659//Th17 cell differentiation;ko04658//Th1 and Th2 cell differentiation;ko05321//Inflammatiory bowel disease (IBD)	K11225;K11225;K11225;K11225;K11225;K11225;K11225	GO:0000785//chromatin;GO:0043231//intracellular membrane-bounded organelle	GO:0000977//RNA polymerase II regulatory region sequence-specific DNA binding;GO:0001071//nucleic acid binding transcription factor activity;GO:0019902//phosphatase binding;GO:0060089//molecular transducer activity	GO:0002295//T-helper cell lineage commitment;GO:0002828//regulation of type 2 immune response;GO:0006357//regulation of transcription from RNA polymerase II promoter;GO:0019221//cytokine-mediated signaling pathway;GO:0022612//gland morphogenesis;GO:0031342//negative regulation of cell killing;GO:0045830//positive regulation of isotype switching;GO:0050673//epithelial cell proliferation
ncbi_101123556	7347	8935	7784	5246	3648	4738	92.77	98.13	92.65	45.8	44.88	53.06	94.5167	47.9133	-0.980142	9.99933e-26	3.93739e-24	RHOBTB3	PREDICTED: rho-related BTB domain-containing protein 3, partial [Bos mutus]	-	-	-	-	GO:0031224//intrinsic component of membrane;GO:0044424//intracellular part	GO:0017016//Ras GTPase binding;GO:0017111//nucleoside-triphosphatase activity;GO:0032550//purine ribonucleoside binding	GO:0007166//cell surface receptor signaling pathway;GO:0016192//vesicle-mediated transport;GO:0035556//intracellular signal transduction
ncbi_101114271	956	1136	1079	2619	1956	2134	18.97	19.63	20.18	35.95	37.85	37.58	19.5933	37.1267	0.922093	1.12736e-25	4.42831e-24	UGDH	PREDICTED: UDP-glucose 6-dehydrogenase [Ovis aries]	Metabolism;Metabolism;Metabolism;Metabolism	Global and overview maps;Carbohydrate metabolism;Carbohydrate metabolism;Carbohydrate metabolism	ko01100//Metabolic pathways;ko00520//Amino sugar and nucleotide sugar metabolism;ko00040//Pentose and glucuronate interconversions;ko00053//Ascorbate and aldarate metabolism	K00012;K00012;K00012;K00012	GO:0031981//nuclear lumen;GO:0031988//membrane-bounded vesicle;GO:0044444//cytoplasmic part	GO:0000166//nucleotide binding;GO:0016616//oxidoreductase activity, acting on the CH-OH group of donors, NAD or NADP as acceptor	GO:0006023//aminoglycan biosynthetic process;GO:0007369//gastrulation;GO:0009226//nucleotide-sugar biosynthetic process;GO:0019585//glucuronate metabolic process
ncbi_101104941	700	471	591	3556	2524	2358	10.36	6.07	8.24	36.4	36.42	30.97	8.22333	34.5967	2.07284	1.17328e-25	4.59748e-24	RIMKLA	PREDICTED: N-acetylaspartylglutamate synthase A [Ovis aries musimon]	Metabolism;Metabolism	Global and overview maps;Amino acid metabolism	ko01100//Metabolic pathways;ko00250//Alanine, aspartate and glutamate metabolism	K18311;K18311	GO:0044424//intracellular part	GO:0016879//ligase activity, forming carbon-nitrogen bonds;GO:0032550//purine ribonucleoside binding;GO:0043169//cation binding	GO:0036211//protein modification process
ncbi_101115486	2235	2675	2512	1483	1207	1353	11.17	11.5	11.86	5.03	6.02	6.29	11.51	5.78	-0.993746	1.18092e-25	4.61619e-24	AKAP13	PREDICTED: A-kinase anchor protein 13 isoform X18 [Ovis aries musimon]	Human Diseases;Organismal Systems	Infectious diseases;Endocrine system	ko05163//Human cytomegalovirus infection;ko04928//Parathyroid hormone synthesis, secretion and action	K16529;K16529	-	-	-
ncbi_101107720	200	122	144	1336	795	851	1.91	1.01	1.3	8.83	7.4	7.21	1.40667	7.81333	2.47366	1.23021e-25	4.79724e-24	KIF14	PREDICTED: kinesin-like protein KIF14 isoform X2 [Ovis aries musimon]	-	-	-	-	GO:0005875//microtubule associated complex	GO:0003774//motor activity;GO:0015631//tubulin binding;GO:0019904//protein domain specific binding;GO:0032550//purine ribonucleoside binding	GO:0000904//cell morphogenesis involved in differentiation;GO:0007017//microtubule-based process;GO:0007155//cell adhesion;GO:0008104//protein localization;GO:0016477//cell migration;GO:0031333//negative regulation of protein complex assembly;GO:0046578//regulation of Ras protein signal transduction
ncbi_101115489	1801	1336	1562	561	434	405	20.15	13.02	16.48	4.26	4.73	3.98	16.55	4.32333	-1.93662	1.32827e-25	5.16711e-24	RUNX2	PREDICTED: runt-related transcription factor 2 isoform X2 [Ovis aries musimon]	Human Diseases;Organismal Systems	Cancers;Endocrine system	ko05202//Transcriptional misregulation in cancers;ko04928//Parathyroid hormone synthesis, secretion and action	K09278;K09278	-	-	-
ncbi_101111664	246	238	191	1204	1043	806	14.52	12.2	10.59	48.83	59.79	42.07	12.4367	50.23	2.01395	1.34946e-25	5.23689e-24	GSTT1	PREDICTED: glutathione S-transferase theta-2B isoform X2 [Ovis aries musimon]	Human Diseases;Human Diseases;Human Diseases;Human Diseases;Human Diseases;Human Diseases;Metabolism;Organismal Systems;Metabolism;Metabolism;Metabolism	Cancers;Cancers;Cardiovascular diseases;Cancers;Cancers;Drug resistance;Xenobiotics biodegradation and metabolism;Aging;Xenobiotics biodegradation and metabolism;Xenobiotics biodegradation and metabolism;Metabolism of other amino acids	ko05200//Pathways in cancer;ko05225//Hepatocellular carcinoma;ko05418//Fluid shear stress and atherosclerosis;ko05215//Prostate cancer;ko05204//Chemical carcinogenesis;ko01524//Platinum drug resistance;ko00983//Drug metabolism - other enzymes;ko04212//Longevity regulating pathway - worm;ko00980//Metabolism of xenobiotics by cytochrome P450;ko00982//Drug metabolism - cytochrome P450;ko00480//Gluta…	K00799;K00799;K00799;K00799;K00799;K00799;K00799;K00799;K00799;K00799;K00799	GO:0044424//intracellular part	GO:0003824//catalytic activity	GO:0006790//sulfur compound metabolic process
ncbi_101118067	653	744	636	292	260	243	12.53	12.54	11.54	3.87	4.76	4.15	12.2033	4.26	-1.51835	1.42015e-25	5.49796e-24	Mxi1	max-interacting protein 1 [Bos taurus]	-	-	-	-	GO:0043231//intracellular membrane-bounded organelle;GO:0043232//intracellular non-membrane-bounded organelle	GO:0005515//protein binding	-
ncbi_101118973	129	76	96	751	580	592	3.87	1.99	2.72	15.61	16.98	15.78	2.86	16.1233	2.49506	1.66802e-25	6.42936e-24	NEK2	PREDICTED: serine/threonine-protein kinase Nek2 [Capra hircus]	-	-	-	-	GO:0000228//nuclear chromosome;GO:0005815//microtubule organizing center;GO:0005819//spindle;GO:0032991//macromolecular complex;GO:0044421//extracellular region part	GO:0004672//protein kinase activity;GO:0019902//phosphatase binding;GO:0032550//purine ribonucleoside binding	GO:0001701//in utero embryonic development;GO:0006468//protein phosphorylation;GO:0007052//mitotic spindle organization;GO:0010639//negative regulation of organelle organization;GO:0051100//negative regulation of binding;GO:0051983//regulation of chromosome segregation
ncbi_101104978	761	1020	775	294	288	284	11.75	14.21	11.94	3.45	4.49	4.13	12.6333	4.02333	-1.65077	1.66872e-25	6.42936e-24	CACNB3	PREDICTED: voltage-dependent L-type calcium channel subunit beta-3 isoform X4 [Bison bison bison]	Environmental Information Processing;Organismal Systems;Organismal Systems;Human Diseases;Human Diseases;Human Diseases;Organismal Systems	Signal transduction;Endocrine system;Circulatory system;Cardiovascular diseases;Cardiovascular diseases;Cardiovascular diseases;Circulatory system	ko04010//MAPK signaling pathway;ko04921//Oxytocin signaling pathway;ko04261//Adrenergic signaling in cardiomyocytes;ko05412//Arrhythmogenic right ventricular cardiomyopathy (ARVC);ko05414//Dilated cardiomyopathy (DCM);ko05410//Hypertrophic cardiomyopathy (HCM);ko04260//Cardiac muscle contraction	K04864;K04864;K04864;K04864;K04864;K04864;K04864	-	-	-
ncbi_101110805	179	182	164	695	636	616	5.83	5.2	5	15.6	20.39	18.18	5.34333	18.0567	1.75672	1.78818e-25	6.87319e-24	NUF2	kinetochore protein Nuf2 [Bos taurus]	-	-	-	-	GO:0000776//kinetochore	-	-
ncbi_101101977	1408	1936	1599	4353	3209	3617	35.43	42.42	37.92	75.76	78.73	80.77	38.59	78.42	1.02299	2.00425e-25	7.68535e-24	GARS	PREDICTED: glycine--tRNA ligase [Ovis aries musimon]	Genetic Information Processing	Translation	ko00970//Aminoacyl-tRNA biosynthesis	K01880	-	-	-
ncbi_101113484	2521	3989	2972	888	294	344	48.98	67.48	54.41	11.93	5.57	5.92	56.9567	7.80667	-2.86709	2.09649e-25	8.01995e-24	NELL2	PREDICTED: protein kinase C-binding protein NELL2 [Capra hircus]	-	-	-	-	-	GO:0005488//binding	GO:0019725//cellular homeostasis
ncbi_101113105	76	93	67	416	323	325	2.45	2.6	2.04	9.25	10.12	9.3	2.36333	9.55667	2.01568	2.25057e-25	8.58897e-24	POC1A	PREDICTED: POC1 centriolar protein homolog A isoform X1 [Ovis aries musimon]	-	-	-	-	GO:0005815//microtubule organizing center;GO:0005819//spindle	-	GO:0016043//cellular component organization
ncbi_101121742	3641	3464	3504	1664	1402	1631	31.02	25.55	28.01	9.58	11.46	12.12	28.1933	11.0533	-1.35087	2.65601e-25	1.01123e-23	ARID5B	PREDICTED: AT-rich interactive domain-containing protein 5B isoform X1 [Ovis aries]	-	-	-	-	-	-	-
ncbi_101123153	39	29	37	280	281	283	2.98	1.96	2.66	14.88	21.22	19.41	2.53333	18.5033	2.86868	2.84846e-25	1.08194e-23	MND1	PREDICTED: meiotic nuclear division protein 1 homolog isoform X3 [Ovis aries musimon]	-	-	-	-	GO:0043231//intracellular membrane-bounded organelle	-	GO:0006259//DNA metabolic process;GO:0007049//cell cycle
ncbi_101115970	760	899	870	443	251	347	17.27	17.46	18.45	6.45	5.43	5.93	17.7267	5.93667	-1.5782	3.77322e-25	1.42983e-23	SESN1	PREDICTED: sestrin-1 isoform X1 [Ovis aries]	Organismal Systems;Cellular Processes	Aging;Cell growth and death	ko04211//Longevity regulating pathway - mammal;ko04115//p53 signaling pathway	K10141;K10141	-	-	GO:1902531//regulation of intracellular signal transduction;GO:1902882//regulation of response to oxidative stress
MSTRG.5423	13588	12743	13618	7776	5261	6674	19.72	16.19	17.7	7.16	6.94	7.04	17.87	7.04667	-1.34253	3.84991e-25	1.45546e-23	Pol	reverse transcriptase-like [Bos taurus]	Human Diseases;Human Diseases;Environmental Information Processing;Organismal Systems;Human Diseases;Human Diseases;Cellular Processes;Human Diseases	Cancers;Cancers;Signal transduction;Immune system;Infectious diseases;Cardiovascular diseases;Cellular community - eukaryotes;Cancers	ko05200//Pathways in cancer;ko05226//Gastric cancer;ko04390//Hippo signaling pathway;ko04670//Leukocyte transendothelial migration;ko05100//Bacterial invasion of epithelial cells;ko05412//Arrhythmogenic right ventricular cardiomyopathy (ARVC);ko04520//Adherens junction;ko05213//Endometrial cancer	K05691;K05691;K05691;K05691;K05691;K05691;K05691;K05691	GO:0031252//cell leading edge;GO:0070161//anchoring junction	GO:0003779//actin binding;GO:0050839//cell adhesion molecule binding	GO:0010468//regulation of gene expression;GO:0098602//single organism cell adhesion
ncbi_101108544	1117	1250	1140	3013	2041	2349	18.22	17.75	17.52	33.99	32.46	34	17.83	33.4833	0.909136	4.01235e-25	1.51332e-23	Slc31a1	PREDICTED: high affinity copper uptake protein 1 [Ovis aries]	Human Diseases;Organismal Systems	Drug resistance;Digestive system	ko01524//Platinum drug resistance;ko04978//Mineral absorption	K14686;K14686	GO:0005768//endosome;GO:0016021//integral component of membrane;GO:0044297//cell body	GO:0005375//copper ion transmembrane transporter activity;GO:0005488//binding	GO:0015677//copper ion import;GO:0015893//drug transport;GO:0046916//cellular transition metal ion homeostasis;GO:0070887//cellular response to chemical stimulus
ncbi_114108611	226	210	165	27	27	25	11.04	8.95	8.95	1.01	1.32	1.11	9.64667	1.14667	-3.07258	4.2894e-25	1.61404e-23	CLEC7A	PREDICTED: C-type lectin domain family 7 member A isoform X1 [Ovis aries]	Human Diseases;Cellular Processes;Organismal Systems	Infectious diseases;Transport and catabolism;Immune system	ko05152//Tuberculosis;ko04145//Phagosome;ko04625//C-type lectin receptor signaling pathway	K10074;K10074;K10074	GO:0031224//intrinsic component of membrane	GO:0038023//signaling receptor activity;GO:0043169//cation binding	GO:0006909//phagocytosis;GO:0006952//defense response;GO:0044763//single-organism cellular process
ncbi_105603814	37	61	70	479	342	307	0.82	1.18	1.47	7.36	7.41	6.04	1.15667	6.93667	2.58427	4.556e-25	1.71036e-23	H3110	PREDICTED: histone H3.1-like [Chlorocebus sabaeus]	Human Diseases;Human Diseases;Human Diseases	Substance dependence;Cancers;Immune diseases	ko05034//Alcoholism;ko05202//Transcriptional misregulation in cancers;ko05322//Systemic lupus erythematosus	K11253;K11253;K11253	GO:0000786//nucleosome;GO:0031981//nuclear lumen;GO:0031988//membrane-bounded vesicle	GO:0003676//nucleic acid binding;GO:0046983//protein dimerization activity	GO:0006306//DNA methylation;GO:0006334//nucleosome assembly;GO:0006950//response to stress;GO:0007599//hemostasis;GO:0016458//gene silencing;GO:0035556//intracellular signal transduction;GO:0051262//protein tetramerization
ncbi_101120656	22128	26837	24089	18675	11580	13487	93.07	98.3	95.49	54.33	47.49	50.34	95.62	50.72	-0.914758	4.96709e-25	1.86035e-23	LRP1	PREDICTED: prolow-density lipoprotein receptor-related protein 1 isoform X2 [Ovis aries musimon]	Human Diseases;Human Diseases;Organismal Systems	Neurodegenerative diseases;Infectious diseases;Digestive system	ko05010//Alzheimer disease;ko05144//Malaria;ko04979//Cholesterol metabolism	K04550;K04550;K04550	GO:0005774//vacuolar membrane;GO:0005924//cell-substrate adherens junction;GO:0016021//integral component of membrane;GO:0043234//protein complex	GO:0003723//RNA binding;GO:0005515//protein binding	GO:0006909//phagocytosis;GO:0010517//regulation of phospholipase activity;GO:0010642//negative regulation of platelet-derived growth factor receptor signaling pathway;GO:0010874//regulation of cholesterol efflux;GO:0014910//regulation of smooth muscle cell migration;GO:0016125//sterol metabolic process;GO:0032970//regulation of actin filament-based process;GO:0048844//artery morphogenesis
MSTRG.12600	24	51	26	314	248	271	0.42	0.77	0.42	3.77	4.19	4.17	0.536667	4.04333	2.91345	5.36108e-25	2.00325e-23	ERVK-10	PREDICTED: endogenous retrovirus group K member 25 Env polyprotein-like [Ovis aries musimon]	-	-	-	-	-	GO:0016787//hydrolase activity	GO:0090304//nucleic acid metabolic process
ncbi_494433	248	304	276	77	63	79	6.19	6.61	6.5	1.33	1.53	1.75	6.43333	1.53667	-2.06576	5.69053e-25	2.12144e-23	ITGB2	integrin beta-2 precursor [Ovis aries]	Human Diseases;Cellular Processes;Human Diseases;Environmental Information Processing;Environmental Information Processing;Cellular Processes;Organismal Systems;Environmental Information Processing;Organismal Systems;Human Diseases;Human Diseases;Organismal Systems;Human Diseases;Human Diseases;Human Diseases;Human Diseases;Human Diseases;Human Diseases	Infectious diseases;Cell motility;Infectious diseases;Signal transduction;Signal transduction;Transport and catabolism;Immune system;Signaling molecules and interaction;Immune system;Infectious diseases;Immune diseases;Immune system;Infectious diseases;Cardiovascular diseases;Infectious diseases;Infectious diseases;Infectious diseases;Infectious diseases	ko05166//HTLV-I infection;ko04810//Regulation of actin cytoskeleton;ko05152//Tuberculosis;ko04015//Rap1 signaling pathway;ko04390//Hippo signaling pathway;ko04145//Phagosome;ko04650//Natural killer cell mediated cytotoxicity;ko04514//Cell adhesion molecules (CAMs);ko04670//Leukocyte transendothelial migration;ko05146//Amoebiasis;ko05323//Rheumatoid arthritis;ko04610//Complement and coagulation ca…	K06464;K06464;K06464;K06464;K06464;K06464;K06464;K06464;K06464;K06464;K06464;K06464;K06464;K06464;K06464;K06464;K06464;K06464	GO:0008305//integrin complex;GO:0031988//membrane-bounded vesicle;GO:0098589//membrane region	GO:0004888//transmembrane signaling receptor activity;GO:0019900//kinase binding;GO:0043169//cation binding	GO:0001932//regulation of protein phosphorylation;GO:0007166//cell surface receptor signaling pathway;GO:0030154//cell differentiation;GO:0031589//cell-substrate adhesion;GO:0042098//T cell proliferation;GO:0044707//single-multicellular organism process;GO:0071621//granulocyte chemotaxis;GO:0072657//protein localization to membrane
ncbi_101107173	137	102	148	787	519	595	5.5	3.57	5.6	21.87	20.33	21.21	4.89	21.1367	2.11184	6.15183e-25	2.28811e-23	HMGB3	PREDICTED: high mobility group protein B3 isoform X2 [Ovis aries musimon]	-	-	-	-	-	-	-
ncbi_101113342	1039	1181	1131	676	410	437	11.05	10.93	11.33	4.97	4.25	4.12	11.1033	4.44667	-1.3202	6.16827e-25	2.28894e-23	SLC46A3	PREDICTED: solute carrier family 46 member 3 [Ovis aries]	-	-	-	-	GO:0031988//membrane-bounded vesicle	-	GO:0044763//single-organism cellular process
ncbi_101109352	444	317	292	1896	1430	1706	9.15	5.69	5.67	27.02	28.73	31.19	6.83667	28.98	2.08369	6.44607e-25	2.38653e-23	KIF20A	PREDICTED: kinesin-like protein KIF20A [Ovis aries]	-	-	-	-	-	-	-
ncbi_101121052	932	896	787	2991	2293	2206	17.97	14.96	14.24	39.83	42.87	37.73	15.7233	40.1433	1.35225	6.77701e-25	2.5033e-23	Erlin1	PREDICTED: erlin-1 [Ovis aries]	-	-	-	-	GO:0031090//organelle membrane;GO:0032991//macromolecular complex;GO:0043231//intracellular membrane-bounded organelle	-	GO:0043161//proteasome-mediated ubiquitin-dependent protein catabolic process
ncbi_101101906	611	823	709	330	170	193	4.71	5.51	5.14	1.76	1.28	1.32	5.12	1.45333	-1.81678	7.80372e-25	2.87595e-23	LHX9	PREDICTED: LIM/homeobox protein Lhx9 isoform X2 [Ovis aries musimon]	-	-	-	-	GO:0043231//intracellular membrane-bounded organelle	GO:0003677//DNA binding;GO:0046914//transition metal ion binding	GO:0008406//gonad development;GO:0010468//regulation of gene expression
ncbi_101115705	130	162	144	19	9	18	3.98	4.32	4.16	0.4	0.27	0.49	4.15333	0.386667	-3.42511	8.04087e-25	2.95658e-23	CFD	PREDICTED: complement factor D [Ovis aries]	Organismal Systems;Human Diseases	Immune system;Infectious diseases	ko04610//Complement and coagulation cascades;ko05150//Staphylococcus aureus infection	K01334;K01334	GO:0031988//membrane-bounded vesicle;GO:0044421//extracellular region part	GO:0004175//endopeptidase activity	GO:0006952//defense response;GO:0006956//complement activation
ncbi_101121452	281	271	235	77	49	50	15.3	12.31	11.84	2.87	2.62	2.19	13.15	2.56	-2.36085	8.20288e-25	3.00928e-23	FOLR2	PREDICTED: folate receptor beta [Ovis aries]	Cellular Processes;Human Diseases	Transport and catabolism;Drug resistance	ko04144//Endocytosis;ko01523//Antifolate resistance	K13649;K13649	GO:0046658//anchored component of plasma membrane	GO:0051183//vitamin transporter activity	GO:0006835//dicarboxylic acid transport
ncbi_101118792	917	1157	1130	3745	2377	2456	16.39	18.01	19.03	46.3	41.42	38.95	17.81	42.2233	1.24535	8.25687e-25	3.0222e-23	ARHGAP18	PREDICTED: rho GTPase-activating protein 18 isoform X1 [Ovis aries]	-	-	-	-	-	-	GO:0050794//regulation of cellular process
ncbi_101105036	199	144	175	946	926	801	19.27	12.14	15.97	63.36	87.43	68.83	15.7933	73.2067	2.21266	8.37802e-25	3.05959e-23	HIST1H2AG	PREDICTED: histone H2A type 1-like [Cavia porcellus]	Human Diseases;Cellular Processes;Human Diseases	Substance dependence;Cell growth and death;Immune diseases	ko05034//Alcoholism;ko04217//Necroptosis;ko05322//Systemic lupus erythematosus	K11251;K11251;K11251	GO:0031988//membrane-bounded vesicle;GO:0043231//intracellular membrane-bounded organelle;GO:0043232//intracellular non-membrane-bounded organelle	GO:0003676//nucleic acid binding;GO:0046983//protein dimerization activity	-
ncbi_101103564	249	324	302	974	680	749	20.17	22.86	23.06	54.59	53.73	53.86	22.03	54.06	1.29509	9.49943e-25	3.46127e-23	NHP2	H/ACA ribonucleoprotein complex subunit 2, partial [Bos mutus]	Genetic Information Processing	Translation	ko03008//Ribosome biogenesis in eukaryotes	K11129	GO:0016604//nuclear body;GO:0032991//macromolecular complex;GO:0043232//intracellular non-membrane-bounded organelle	GO:0003723//RNA binding	GO:0016072//rRNA metabolic process;GO:0022613//ribonucleoprotein complex biogenesis
ncbi_101114590	1314	1537	1370	806	453	480	41.13	41.69	41.19	17.73	13.64	12.81	41.3367	14.7267	-1.48899	9.55521e-25	3.47374e-23	Tsc22d3	PREDICTED: TSC22 domain family protein 3 isoform X4 [Ovis aries musimon]	-	-	-	-	GO:0043231//intracellular membrane-bounded organelle	GO:0001071//nucleic acid binding transcription factor activity;GO:0043425//bHLH transcription factor binding	GO:0002683//negative regulation of immune system process;GO:0006950//response to stress;GO:0010468//regulation of gene expression;GO:0045843//negative regulation of striated muscle tissue development
ncbi_101121145	1898	2369	2179	326	314	575	35.37	38.59	37.78	4.54	6.41	9.81	37.2467	6.92	-2.42827	9.66782e-25	3.50676e-23	CXCL12	PREDICTED: stromal cell-derived factor 1 isoform X3 [Ovis aries]	Human Diseases;Environmental Information Processing;Human Diseases;Cellular Processes;Organismal Systems;Organismal Systems;Organismal Systems;Environmental Information Processing;Human Diseases;Organismal Systems	Cancers;Signaling molecules and interaction;Infectious diseases;Cell motility;Development;Immune system;Immune system;Signal transduction;Immune diseases;Immune system	ko05200//Pathways in cancer;ko04060//Cytokine-cytokine receptor interaction;ko05163//Human cytomegalovirus infection;ko04810//Regulation of actin cytoskeleton;ko04360//Axon guidance;ko04062//Chemokine signaling pathway;ko04670//Leukocyte transendothelial migration;ko04064//NF-kappa B signaling pathway;ko05323//Rheumatoid arthritis;ko04672//Intestinal immune network for IgA production	K10031;K10031;K10031;K10031;K10031;K10031;K10031;K10031;K10031;K10031	GO:0031988//membrane-bounded vesicle;GO:0044459//plasma membrane part	GO:0005125//cytokine activity;GO:0042379//chemokine receptor binding	GO:0002690//positive regulation of leukocyte chemotaxis;GO:0002692//negative regulation of cellular extravasation;GO:0003006//developmental process involved in reproduction;GO:0007389//pattern specification process;GO:0007411//axon guidance;GO:0007417//central nervous system development;GO:0010831//positive regulation of myotube differentiation;GO:0019221//cytokine-mediated signaling pathway;GO:0…
ncbi_114114091	107	122	113	509	437	396	3.62	3.6	3.59	11.91	14.4	11.88	3.60333	12.73	1.82083	1.06209e-24	3.84383e-23	--	PREDICTED: tropomyosin alpha-3 chain isoform X17 [Bos taurus]	Human Diseases;Organismal Systems;Human Diseases;Human Diseases;Organismal Systems;Human Diseases	Cancers;Circulatory system;Cardiovascular diseases;Cardiovascular diseases;Circulatory system;Cancers	ko05200//Pathways in cancer;ko04261//Adrenergic signaling in cardiomyocytes;ko05414//Dilated cardiomyopathy (DCM);ko05410//Hypertrophic cardiomyopathy (HCM);ko04260//Cardiac muscle contraction;ko05216//Thyroid cancer	K09290;K09290;K09290;K09290;K09290;K09290	GO:0015629//actin cytoskeleton;GO:0031988//membrane-bounded vesicle;GO:0032155//cell division site part;GO:0043005//neuron projection;GO:0043234//protein complex	GO:0008092//cytoskeletal protein binding	-
ncbi_101106078	272	239	213	48	30	47	3.49	2.67	2.57	0.43	0.38	0.53	2.91	0.446667	-2.70375	1.09346e-24	3.94848e-23	2020-03-01	PREDICTED: E3 ubiquitin-protein ligase MARCH1 isoform X2 [Ovis aries]	-	-	-	-	GO:0000139//Golgi membrane;GO:0000323//lytic vacuole;GO:0005769//early endosome;GO:0005774//vacuolar membrane;GO:0010008//endosome membrane	GO:0005102//receptor binding;GO:0019787//ubiquitin-like protein transferase activity;GO:0046914//transition metal ion binding	GO:0002504//antigen processing and presentation of peptide or polysaccharide antigen via MHC class II
ncbi_101109704	534	519	466	1807	1674	1508	17.56	14.84	14.44	41.08	53.66	44.01	15.6133	46.25	1.56667	1.17283e-24	4.22559e-23	ISYNA1	PREDICTED: inositol-3-phosphate synthase 1 isoform X2 [Ovis aries musimon]	Metabolism;Metabolism	Global and overview maps;Carbohydrate metabolism	ko01100//Metabolic pathways;ko00562//Inositol phosphate metabolism	K01858;K01858	GO:0044424//intracellular part	GO:0003824//catalytic activity	GO:0006020//inositol metabolic process;GO:0006644//phospholipid metabolic process
ncbi_101106528	275	295	264	64	68	57	9.26	8.68	8.4	1.49	2.25	1.7	8.78	1.81333	-2.27558	1.20149e-24	4.31741e-23	TRDC	TRD@ protein [Bos taurus]	-	-	-	-	-	-	-
ncbi_101105362	1314	1600	1448	981	740	773	11.06	11.72	11.48	5.71	6.07	5.77	11.42	5.85	-0.965054	1.20367e-24	4.31741e-23	SNX33	PREDICTED: sorting nexin-33 [Pantholops hodgsonii]	-	-	-	-	GO:0012506//vesicle membrane;GO:0043231//intracellular membrane-bounded organelle;GO:0044425//membrane part;GO:0044444//cytoplasmic part	GO:0005515//protein binding;GO:0005543//phospholipid binding	GO:0000280//nuclear division;GO:0006907//pinocytosis;GO:0007009//plasma membrane organization;GO:0015031//protein transport;GO:0030100//regulation of endocytosis;GO:0031331//positive regulation of cellular catabolic process;GO:0032506//cytokinetic process;GO:0034394//protein localization to cell surface;GO:1902582//single-organism intracellular transport
ncbi_101119006	223	267	203	901	615	647	5.54	5.78	4.76	15.49	14.9	14.27	5.36	14.8867	1.47372	1.25088e-24	4.47676e-23	ENTPD7	PREDICTED: ectonucleoside triphosphate diphosphohydrolase 7 isoform X1 [Capra hircus]	-	-	-	-	-	GO:0003824//catalytic activity	-
ncbi_443048	56018	60129	52578	39410	26520	33035	2576.08	2391.75	2248.66	1267.06	1198.82	1363.49	2405.5	1276.46	-0.91419	1.3723e-24	4.90042e-23	DCN	PREDICTED: decorin isoform X1 [Ovis aries]	Human Diseases;Environmental Information Processing	Cancers;Signal transduction	ko05205//Proteoglycans in cancer;ko04350//TGF-beta signaling pathway	K04660;K04660	GO:0031012//extracellular matrix;GO:0044421//extracellular region part	GO:0003723//RNA binding;GO:0032403//protein complex binding;GO:0097367//carbohydrate derivative binding	GO:0018149//peptide cross-linking
ncbi_100216431	155	111	101	754	710	655	5.48	3.42	3.37	18.49	24.57	20.57	4.09	21.21	2.37457	1.46346e-24	5.21439e-23	AURKA	aurora kinase A [Ovis aries]	Cellular Processes;Organismal Systems	Cell growth and death;Endocrine system	ko04114//Oocyte meiosis;ko04914//Progesterone-mediated oocyte maturation	K11481;K11481	-	-	-
ncbi_101105233	850	791	774	189	202	240	6.39	5.17	5.48	0.98	1.48	1.6	5.68	1.35333	-2.06937	1.56349e-24	5.55848e-23	FGD4	PREDICTED: FYVE, RhoGEF and PH domain-containing protein 4 isoform X1 [Ovis aries]	-	-	-	-	GO:0005856//cytoskeleton;GO:0031252//cell leading edge;GO:0042995//cell projection	GO:0043169//cation binding	GO:0030031//cell projection assembly;GO:0043087//regulation of GTPase activity
ncbi_101113954	733	894	787	2066	1480	1616	16.46	17.49	16.66	32.1	32.38	32.14	16.87	32.2067	0.932899	1.67292e-24	5.93446e-23	ZW10	PREDICTED: centromere/kinetochore protein zw10 homolog isoform X1 [Ovis aries]	-	-	-	-	GO:0005876//spindle microtubule;GO:0043231//intracellular membrane-bounded organelle;GO:0098687//chromosomal region	-	GO:0000070//mitotic sister chromatid segregation;GO:0000075//cell cycle checkpoint;GO:0007088//regulation of mitotic nuclear division;GO:0016482//cytoplasmic transport;GO:0034502//protein localization to chromosome;GO:0040001//establishment of mitotic spindle localization;GO:0065003//macromolecular complex assembly
ncbi_101117071	2269	2817	2552	1708	1013	1279	28.29	30.58	29.99	14.73	12.32	14.15	29.62	13.7333	-1.10889	1.73574e-24	6.14374e-23	KANK2	PREDICTED: KN motif and ankyrin repeat domain-containing protein 2 isoform X1 [Ovis aries]	-	-	-	-	GO:0043231//intracellular membrane-bounded organelle	-	GO:0000082//G1/S transition of mitotic cell cycle;GO:0006357//regulation of transcription from RNA polymerase II promoter;GO:0008283//cell proliferation;GO:0033144//negative regulation of intracellular steroid hormone receptor signaling pathway;GO:0043067//regulation of programmed cell death
ncbi_101117657	723	966	872	203	174	277	20.77	24.17	23.61	4.03	4.88	7.06	22.85	5.32333	-2.10179	1.76002e-24	6.21604e-23	METTL7A	PREDICTED: methyltransferase-like protein 7A isoform X1 [Ovis aries]	-	-	-	-	-	-	-
ncbi_101109277	445	342	371	1817	1598	1383	6.56	4.39	5.16	18.54	22.99	18.11	5.37	19.88	1.88832	2.34775e-24	8.27362e-23	AKAP5	PREDICTED: A-kinase anchor protein 5 [Ovis aries musimon]	-	-	-	-	-	GO:0019899//enzyme binding	GO:0010738//regulation of protein kinase A signaling;GO:0030804//positive regulation of cyclic nucleotide biosynthetic process
ncbi_101102816	596	673	692	2063	1330	1497	15.88	15.63	17.4	38.08	34.61	35.42	16.3033	36.0367	1.1443	2.38602e-24	8.39016e-23	PRMT5	PREDICTED: protein arginine N-methyltransferase 5 isoform X1 [Ovis aries]	Genetic Information Processing	Translation	ko03013//RNA transport	K02516	-	-	-
ncbi_101120455	506	258	382	3054	2423	2265	27.96	12.41	19.89	116.73	130.56	111.07	20.0867	119.453	2.57214	2.68156e-24	9.40884e-23	Hist2h2bb	PREDICTED: histone H2B type 2-F [Camelus bactrianus]	Human Diseases;Human Diseases;Human Diseases	Cancers;Substance dependence;Immune diseases	ko05203//Viral carcinogenesis;ko05034//Alcoholism;ko05322//Systemic lupus erythematosus	K11252;K11252;K11252	-	-	-
ncbi_101113018	3234	4382	3684	9582	7194	7464	90.71	107.03	97.39	185.91	196.77	185.81	98.3767	189.497	0.945784	2.83917e-24	9.94019e-23	RPN1	PREDICTED: dolichyl-diphosphooligosaccharide--protein glycosyltransferase subunit 1 isoform X2 [Ovis aries musimon]	Metabolism;Genetic Information Processing;Metabolism	Global and overview maps;Folding, sorting and degradation;Glycan biosynthesis and metabolism	ko01100//Metabolic pathways;ko04141//Protein processing in endoplasmic reticulum;ko00510//N-Glycan biosynthesis	K12666;K12666;K12666	GO:0005783//endoplasmic reticulum;GO:0031090//organelle membrane;GO:0031224//intrinsic component of membrane;GO:0048770//pigment granule	GO:0003723//RNA binding;GO:0004576//oligosaccharyl transferase activity	GO:0006487//protein N-linked glycosylation;GO:0006613//cotranslational protein targeting to membrane;GO:0010467//gene expression
ncbi_101103014	2287	2845	2548	6379	4807	4781	19.11	20.7	20.07	36.88	39.18	35.46	19.96	37.1733	0.897156	3.21358e-24	1.12266e-22	ABHD2	monoacylglycerol lipase ABHD2 [Bos taurus]	-	-	-	-	GO:0031224//intrinsic component of membrane	GO:0016788//hydrolase activity, acting on ester bonds	GO:0006950//response to stress;GO:0030334//regulation of cell migration
ncbi_101108373	166	140	156	713	491	536	4.02	2.95	3.56	11.93	11.58	11.51	3.51	11.6733	1.73367	3.32005e-24	1.15593e-22	BARD1	PREDICTED: BRCA1-associated RING domain protein 1 isoform X2 [Ovis aries musimon]	Genetic Information Processing	Replication and repair	ko03440//Homologous recombination	K10683	GO:0000152//nuclear ubiquitin ligase complex;GO:0043232//intracellular non-membrane-bounded organelle	GO:0046914//transition metal ion binding;GO:0046983//protein dimerization activity	GO:0000209//protein polyubiquitination;GO:0016310//phosphorylation;GO:0042981//regulation of apoptotic process;GO:0046823//negative regulation of nucleocytoplasmic transport
ncbi_101123442	255	120	182	1581	1338	1390	3.71	1.52	2.5	15.92	18.99	17.96	2.57667	17.6233	2.77391	3.32317e-24	1.15593e-22	KIF4B	PREDICTED: chromosome-associated kinesin KIF4A [Ovis aries]	-	-	-	-	-	-	-
ncbi_101120998	746	469	565	3509	2567	2596	15.34	8.39	10.95	49.88	51.44	47.35	11.56	49.5567	2.09994	3.41755e-24	1.1862e-22	RACGAP1	PREDICTED: rac GTPase-activating protein 1 [Ovis aries]	-	-	-	-	GO:0005819//spindle;GO:0019897//extrinsic component of plasma membrane;GO:0031988//membrane-bounded vesicle;GO:0032155//cell division site part;GO:0043231//intracellular membrane-bounded organelle;GO:0043234//protein complex	GO:0008047//enzyme activator activity;GO:0015631//tubulin binding;GO:0019900//kinase binding;GO:0043169//cation binding;GO:1901981//phosphatidylinositol phosphate binding	GO:0000912//assembly of actomyosin apparatus involved in cytokinesis;GO:0015698//inorganic anion transport;GO:0032465//regulation of cytokinesis;GO:0043087//regulation of GTPase activity;GO:0044767//single-organism developmental process;GO:0048232//male gamete generation;GO:0051255//spindle midzone assembly;GO:0051983//regulation of chromosome segregation;GO:0061351//neural precursor cell prolife…
ncbi_101108271	1134	1510	1457	542	336	546	7.24	8.39	8.76	2.39	2.09	3.09	8.13	2.52333	-1.68792	3.42814e-24	1.18731e-22	SETBP1	PREDICTED: SET-binding protein isoform X2 [Ovis aries musimon]	-	-	-	-	-	-	-
ncbi_100192423	1219	1522	1340	3611	2465	2630	36	39.14	37.3	73.77	70.99	68.93	37.48	71.23	0.926364	3.58158e-24	1.2378e-22	ODC1	PREDICTED: ornithine decarboxylase isoform X2 [Ovis aries musimon]	Metabolism;Metabolism;Metabolism	Global and overview maps;Metabolism of other amino acids;Amino acid metabolism	ko01100//Metabolic pathways;ko00480//Glutathione metabolism;ko00330//Arginine and proline metabolism	K01581;K01581;K01581	GO:0044444//cytoplasmic part	GO:0016831//carboxy-lyase activity;GO:0046983//protein dimerization activity	GO:0006591//ornithine metabolic process;GO:0006595//polyamine metabolic process;GO:0009894//regulation of catabolic process;GO:0042127//regulation of cell proliferation;GO:0051707//response to other organism
ncbi_101104524	1143	1462	1285	3163	2484	2693	26.65	29.68	28.24	51.02	56.47	55.72	28.19	54.4033	0.948512	4.30389e-24	1.48424e-22	SSRP1	PREDICTED: FACT complex subunit SSRP1 isoform X2 [Ovis aries musimon]	-	-	-	-	GO:0043231//intracellular membrane-bounded organelle	GO:0003723//RNA binding	-
ncbi_101113667	46	25	31	348	264	263	2.2	1.06	1.42	11.6	12.39	11.21	1.56	11.7333	2.91099	4.33729e-24	1.49257e-22	CHST11	PREDICTED: carbohydrate sulfotransferase 11 isoform X3 [Capra hircus]	Metabolism	Glycan biosynthesis and metabolism	ko00532//Glycosaminoglycan biosynthesis - chondroitin sulfate / dermatan sulfate	K01017	GO:0031090//organelle membrane;GO:0031224//intrinsic component of membrane;GO:0043231//intracellular membrane-bounded organelle	GO:0034481//chondroitin sulfotransferase activity	GO:0006024//glycosaminoglycan biosynthetic process;GO:0006790//sulfur compound metabolic process;GO:0008283//cell proliferation;GO:0017015//regulation of transforming growth factor beta receptor signaling pathway;GO:0030326//embryonic limb morphogenesis;GO:0033036//macromolecule localization;GO:0040007//growth;GO:0042981//regulation of apoptotic process;GO:0044238//primary metabolic process;GO:00…
ncbi_101116171	2051	1936	1879	5915	4544	4489	40.92	33.64	35.33	81.63	88.41	79.49	36.63	83.1767	1.18315	4.75671e-24	1.63341e-22	Rrm1	PREDICTED: ribonucleoside-diphosphate reductase large subunit [Ovis aries]	Metabolism;Metabolism;Metabolism;Metabolism;Metabolism	Global and overview maps;Nucleotide metabolism;Nucleotide metabolism;Xenobiotics biodegradation and metabolism;Metabolism of other amino acids	ko01100//Metabolic pathways;ko00230//Purine metabolism;ko00240//Pyrimidine metabolism;ko00983//Drug metabolism - other enzymes;ko00480//Glutathione metabolism	K10807;K10807;K10807;K10807;K10807	GO:0031988//membrane-bounded vesicle;GO:0044424//intracellular part	GO:0000166//nucleotide binding;GO:0003824//catalytic activity;GO:0032550//purine ribonucleoside binding	GO:0006259//DNA metabolic process;GO:0009165//nucleotide biosynthetic process;GO:0051262//protein tetramerization
ncbi_100307044	2198	3164	2522	1536	1167	1276	66.91	90.09	75.05	33.53	32.95	36.03	77.35	34.17	-1.17867	5.04072e-24	1.72725e-22	FHL1	PREDICTED: four and a half LIM domains protein 1 isoform X1 [Ovis aries]	Environmental Information Processing	Signal transduction	ko04630//Jak-STAT signaling pathway	K14365	GO:0005924//cell-substrate adherens junction;GO:0016020//membrane;GO:0043231//intracellular membrane-bounded organelle	GO:0005515//protein binding;GO:0046914//transition metal ion binding	GO:0000082//G1/S transition of mitotic cell cycle;GO:0001558//regulation of cell growth;GO:0006813//potassium ion transport;GO:0010389//regulation of G2/M transition of mitotic cell cycle;GO:0032412//regulation of ion transmembrane transporter activity
ncbi_101112606	909	682	848	3859	3282	2782	73.84	48.24	64.92	216.84	259.98	200.57	62.3333	225.797	1.85695	5.07261e-24	1.73449e-22	HIST1H4A	Histone H4 [Larimichthys crocea]	-	-	-	-	-	-	-
ncbi_101105182	264	270	289	1112	832	743	3.43	3.07	3.56	10.03	10.58	8.6	3.35333	9.73667	1.53783	6.52877e-24	2.22767e-22	PDP2	PREDICTED: pyruvate dehydrogenase [acetyl-transferring]-phosphatase 2, mitochondrial [Ovis aries]	-	-	-	-	GO:0043231//intracellular membrane-bounded organelle	GO:0004721//phosphoprotein phosphatase activity;GO:0043169//cation binding	GO:0006464//cellular protein modification process
ncbi_101111447	2354	2794	2588	1478	1024	1409	17.6	18.19	18.24	7.65	7.47	9.35	18.01	8.15667	-1.14275	7.24072e-24	2.46536e-22	LRRK2	PREDICTED: leucine-rich repeat serine/threonine-protein kinase 2 isoform X1 [Ovis aries]	Human Diseases	Neurodegenerative diseases	ko05012//Parkinson disease	K08844	GO:0000323//lytic vacuole;GO:0016023//cytoplasmic, membrane-bounded vesicle;GO:0019866//organelle inner membrane;GO:0031984//organelle subcompartment;GO:0032838//cell projection cytoplasm;GO:0043005//neuron projection;GO:0044297//cell body;GO:0044421//extracellular region part;GO:0044455//mitochondrial membrane part;GO:0098589//membrane region	GO:0004674//protein serine/threonine kinase activity;GO:0004712//protein serine/threonine/tyrosine kinase activity;GO:0004857//enzyme inhibitor activity;GO:0008047//enzyme activator activity;GO:0008092//cytoskeletal protein binding;GO:0017016//Ras GTPase binding;GO:0017111//nucleoside-triphosphatase activity;GO:0019905//syntaxin binding;GO:0032550//purine ribonucleoside binding;GO:0046983//protei…	GO:0003254//regulation of membrane depolarization;GO:0006979//response to oxidative stress;GO:0007212//dopamine receptor signaling pathway;GO:0007626//locomotory behavior;GO:0008104//protein localization;GO:0010042//response to manganese ion;GO:0010259//multicellular organism aging;GO:0010506//regulation of autophagy;GO:0010737//protein kinase A signaling;GO:0010823//negative regulation of mitoch…
ncbi_101102986	1101	1115	1138	625	496	493	5.87	6.76	7.46	2.84	3.54	2.33	6.69667	2.90333	-1.20573	8.50585e-24	2.89001e-22	RORA	retinoic acid related-orphan receptor alpha splice variant 5 [Ovis aries]	Organismal Systems;Human Diseases;Organismal Systems	Immune system;Immune diseases;Environmental adaptation	ko04659//Th17 cell differentiation;ko05321//Inflammatiory bowel disease (IBD);ko04710//Circadian rhythm	K08532;K08532;K08532	GO:0031981//nuclear lumen	GO:0000976//transcription regulatory region sequence-specific DNA binding;GO:0000981//RNA polymerase II transcription factor activity, sequence-specific DNA binding;GO:0001221//transcription cofactor binding;GO:0032934//sterol binding;GO:0038023//signaling receptor activity;GO:0046914//transition metal ion binding	GO:0001666//response to hypoxia;GO:0001819//positive regulation of cytokine production;GO:0002694//regulation of leukocyte activation;GO:0006352//DNA-templated transcription, initiation;GO:0006357//regulation of transcription from RNA polymerase II promoter;GO:0009150//purine ribonucleotide metabolic process;GO:0009755//hormone-mediated signaling pathway;GO:0010675//regulation of cellular carbohy…
ncbi_101109828	36	38	30	282	236	199	0.83	0.77	0.65	4.54	5.34	4.1	0.75	4.66	2.63537	8.61365e-24	2.92048e-22	Cep72	PREDICTED: centrosomal protein of 72 kDa isoform X10 [Ovis aries musimon]	-	-	-	-	-	GO:0005515//protein binding	GO:0000226//microtubule cytoskeleton organization;GO:0034629//cellular protein complex localization
ncbi_101122663	207	294	256	73	51	65	4.47	5.52	5.23	1.09	1.07	1.24	5.07333	1.13333	-2.16236	9.28797e-24	3.14249e-22	Rarb	PREDICTED: retinoic acid receptor beta isoform X1 [Ovis aries]	Human Diseases;Human Diseases;Human Diseases;Human Diseases	Cancers;Cancers;Cancers;Cancers	ko05200//Pathways in cancer;ko05226//Gastric cancer;ko05222//Small cell lung cancer;ko05223//Non-small cell lung cancer	K08528;K08528;K08528;K08528	GO:0031981//nuclear lumen	GO:0000976//transcription regulatory region sequence-specific DNA binding;GO:0004879//RNA polymerase II transcription factor activity, ligand-activated sequence-specific DNA binding;GO:0038023//signaling receptor activity;GO:0042974//retinoic acid receptor binding;GO:0046914//transition metal ion binding	GO:0002066//columnar/cuboidal epithelial cell development;GO:0006352//DNA-templated transcription, initiation;GO:0006357//regulation of transcription from RNA polymerase II promoter;GO:0009755//hormone-mediated signaling pathway;GO:0021544//subpallium development;GO:0030326//embryonic limb morphogenesis;GO:0030522//intracellular receptor signaling pathway;GO:0032330//regulation of chondrocyte dif…
ncbi_101105431	4310	5492	4818	1695	1709	2010	96.56	107.15	101.73	26.27	37.33	39.97	101.813	34.5233	-1.56028	9.60992e-24	3.24461e-22	FAM210B	PREDICTED: protein FAM210B [Ovis aries musimon]	-	-	-	-	-	-	-
ncbi_105605440	214	224	221	67	46	49	6.68	6.09	6.5	1.45	1.4	1.36	6.42333	1.40333	-2.19446	1.04188e-23	3.51037e-22	GPR34	PREDICTED: probable G-protein coupled receptor 34 [Ovis aries]	-	-	-	-	-	-	-
ncbi_114116592	2117	2307	2116	6796	4573	4450	76.84	72.94	72.39	170.66	161.89	143.37	74.0567	158.64	1.09906	1.06377e-23	3.57661e-22	VDAC1	PREDICTED: voltage-dependent anion-selective channel protein 1 [Callithrix jacchus]	Human Diseases;Human Diseases;Human Diseases;Environmental Information Processing;Cellular Processes;Organismal Systems;Environmental Information Processing;Cellular Processes;Human Diseases;Organismal Systems	Infectious diseases;Neurodegenerative diseases;Infectious diseases;Signal transduction;Cell growth and death;Immune system;Signal transduction;Cell growth and death;Neurodegenerative diseases;Digestive system	ko05166//HTLV-I infection;ko05016//Huntington disease;ko05164//Influenza A;ko04020//Calcium signaling pathway;ko04217//Necroptosis;ko04621//NOD-like receptor signaling pathway;ko04022//cGMP - PKG signaling pathway;ko04218//Cellular senescence;ko05012//Parkinson disease;ko04979//Cholesterol metabolism	K05862;K05862;K05862;K05862;K05862;K05862;K05862;K05862;K05862;K05862	GO:0009295//nucleoid;GO:0016021//integral component of membrane;GO:0019866//organelle inner membrane;GO:0031966//mitochondrial membrane;GO:0031988//membrane-bounded vesicle;GO:0032991//macromolecular complex	GO:0005244//voltage-gated ion channel activity;GO:0019900//kinase binding;GO:0022829//wide pore channel activity;GO:0036094//small molecule binding	GO:0002209//behavioral defense response;GO:0006816//calcium ion transport;GO:0006820//anion transport;GO:0007268//synaptic transmission;GO:0007611//learning or memory;GO:0010506//regulation of autophagy;GO:0012501//programmed cell death;GO:0030154//cell differentiation;GO:0034765//regulation of ion transmembrane transport;GO:0044403//symbiosis, encompassing mutualism through parasitism
ncbi_101121376	69	84	63	371	318	304	2.16	2.28	1.95	8.11	9.72	8.48	2.13	8.77	2.04172	1.11361e-23	3.7364e-22	CDC45	PREDICTED: cell division control protein 45 homolog isoform X2 [Ovis aries musimon]	Cellular Processes	Cell growth and death	ko04110//Cell cycle	K06628	-	-	-
ncbi_101120892	218	182	195	811	707	725	11.4	8.29	9.61	29.34	36.06	33.65	9.76667	33.0167	1.75726	1.27573e-23	4.27145e-22	HMGB2	PREDICTED: high mobility group protein B2 [Dasypus novemcinctus]	-	-	-	-	GO:0005694//chromosome;GO:0031981//nuclear lumen;GO:0032991//macromolecular complex;GO:0044421//extracellular region part;GO:0044444//cytoplasmic part	GO:0000975//regulatory region DNA binding;GO:0001071//nucleic acid binding transcription factor activity;GO:0003723//RNA binding;GO:0005102//receptor binding;GO:0043566//structure-specific DNA binding	GO:0000737//DNA catabolic process, endonucleolytic;GO:0001936//regulation of endothelial cell proliferation;GO:0002562//somatic diversification of immune receptors via germline recombination within a single locus;GO:0006357//regulation of transcription from RNA polymerase II promoter;GO:0006935//chemotaxis;GO:0006997//nucleus organization;GO:0008406//gonad development;GO:0009725//response to horm…
ncbi_101109483	342	349	316	1085	765	838	6.66	5.71	5.82	14.37	14.38	14.37	6.06333	14.3733	1.24521	1.56284e-23	5.22191e-22	SKP2	PREDICTED: S-phase kinase-associated protein 2 isoform X1 [Ovis aries musimon]	Human Diseases;Human Diseases;Human Diseases;Human Diseases;Environmental Information Processing;Genetic Information Processing;Environmental Information Processing;Cellular Processes;Human Diseases	Cancers;Infectious diseases;Cancers;Infectious diseases;Signal transduction;Folding, sorting and degradation;Signal transduction;Cell growth and death;Cancers	ko05200//Pathways in cancer;ko05168//Herpes simplex infection;ko05203//Viral carcinogenesis;ko05169//Epstein-Barr virus infection;ko04150//mTOR signaling pathway;ko04120//Ubiquitin mediated proteolysis;ko04068//FoxO signaling pathway;ko04110//Cell cycle;ko05222//Small cell lung cancer	K03875;K03875;K03875;K03875;K03875;K03875;K03875;K03875;K03875	GO:0016234//inclusion body;GO:0031461//cullin-RING ubiquitin ligase complex;GO:0043231//intracellular membrane-bounded organelle;GO:0043232//intracellular non-membrane-bounded organelle	GO:0005515//protein binding;GO:0019787//ubiquitin-like protein transferase activity	GO:0016567//protein ubiquitination;GO:0019941//modification-dependent protein catabolic process;GO:0033145//positive regulation of intracellular steroid hormone receptor signaling pathway;GO:0044772//mitotic cell cycle phase transition
ncbi_100216432	121	83	65	1030	547	557	6.12	3.64	3.11	35.98	26.95	24.95	4.29	29.2933	2.77152	1.70392e-23	5.68151e-22	CDK1	cyclin-dependent kinase 1 [Ovis aries]	Human Diseases;Human Diseases;Human Diseases;Cellular Processes;Cellular Processes;Cellular Processes;Cellular Processes;Organismal Systems;Cellular Processes	Infectious diseases;Cancers;Infectious diseases;Cell growth and death;Cell growth and death;Cell growth and death;Cellular community - eukaryotes;Endocrine system;Cell growth and death	ko05168//Herpes simplex infection;ko05203//Viral carcinogenesis;ko05169//Epstein-Barr virus infection;ko04218//Cellular senescence;ko04110//Cell cycle;ko04114//Oocyte meiosis;ko04540//Gap junction;ko04914//Progesterone-mediated oocyte maturation;ko04115//p53 signaling pathway	K02087;K02087;K02087;K02087;K02087;K02087;K02087;K02087;K02087	GO:0005815//microtubule organizing center;GO:0005819//spindle;GO:0031981//nuclear lumen;GO:0031988//membrane-bounded vesicle;GO:0044444//cytoplasmic part	GO:0004674//protein serine/threonine kinase activity;GO:0031072//heat shock protein binding;GO:0032550//purine ribonucleoside binding	GO:0000087//mitotic M phase;GO:0000165//MAPK cascade;GO:0000280//nuclear division;GO:0000741//karyogamy;GO:0002756//MyD88-independent toll-like receptor signaling pathway;GO:0006275//regulation of DNA replication;GO:0006357//regulation of transcription from RNA polymerase II promoter;GO:0007017//microtubule-based process;GO:0007264//small GTPase mediated signal transduction;GO:0007346//regulation…
ncbi_101117833	1161	1192	1074	700	466	546	19.38	17.22	16.85	7.97	7.44	8.01	17.8167	7.80667	-1.19045	1.77058e-23	5.89157e-22	KLF11	PREDICTED: Krueppel-like factor 11 isoform X2 [Ovis aries musimon]	-	-	-	-	-	GO:0000975//regulatory region DNA binding;GO:0003700//transcription factor activity, sequence-specific DNA binding;GO:0043169//cation binding	GO:0006357//regulation of transcription from RNA polymerase II promoter;GO:0008283//cell proliferation;GO:0042981//regulation of apoptotic process
ncbi_101105502	5038	4936	4790	18082	11720	11177	70.34	60.01	63.04	174.63	159.56	138.5	64.4633	157.563	1.28938	1.93788e-23	6.43496e-22	SCARB2	PREDICTED: lysosome membrane protein 2 isoform X2 [Ovis aries musimon]	Cellular Processes	Transport and catabolism	ko04142//Lysosome	K12384	GO:0000323//lytic vacuole;GO:0005774//vacuolar membrane;GO:0005775//vacuolar lumen;GO:0005924//cell-substrate adherens junction;GO:0031224//intrinsic component of membrane;GO:0031988//membrane-bounded vesicle	GO:0005515//protein binding	GO:0006623//protein targeting to vacuole;GO:0022610//biological adhesion
ncbi_106990110	4994	5133	5142	12446	9250	9806	148.67	133.07	144.28	256.31	268.54	259.09	142.007	261.313	0.879822	2.11425e-23	7.00618e-22	Tmed2	PREDICTED: transmembrane emp24 domain-containing protein 2 isoform X1 [Sus scrofa]	-	-	-	-	GO:0030660//Golgi-associated vesicle membrane;GO:0030667//secretory granule membrane;GO:0031224//intrinsic component of membrane	GO:0005488//binding	GO:0000578//embryonic axis specification;GO:0003006//developmental process involved in reproduction;GO:0003143//embryonic heart tube morphogenesis;GO:0006612//protein targeting to membrane;GO:0006996//organelle organization;GO:0009952//anterior/posterior pattern specification;GO:0010467//gene expression;GO:0016192//vesicle-mediated transport;GO:0040007//growth;GO:0043087//regulation of GTPase act…
ncbi_101123034	234	249	173	900	774	786	7.74	6.82	4.99	22.21	27.91	25.78	6.51667	25.3	1.95693	2.15412e-23	7.11305e-22	Ddx39a	PREDICTED: ATP-dependent RNA helicase DDX39A isoform X1 [Ovis aries]	-	-	-	-	GO:0043231//intracellular membrane-bounded organelle	GO:0003723//RNA binding;GO:0017111//nucleoside-triphosphatase activity;GO:0032550//purine ribonucleoside binding	GO:0006405//RNA export from nucleus
ncbi_101104623	245	152	149	1220	991	983	6.49	3.51	3.72	22.35	25.59	23.1	4.57333	23.68	2.37235	2.15533e-23	7.11305e-22	NDC80	PREDICTED: kinetochore protein NDC80 homolog [Ovis aries]	-	-	-	-	-	-	-
ncbi_101123060	188	218	204	687	513	540	4.75	4.74	4.97	12.52	12.98	12.81	4.82	12.77	1.40565	2.39415e-23	7.88502e-22	DSN1	PREDICTED: kinetochore-associated protein DSN1 homolog isoform X1 [Ovis aries musimon]	-	-	-	-	-	-	GO:0044763//single-organism cellular process
ncbi_101118402	101	100	112	641	401	379	0.82	0.71	0.86	3.61	3.19	2.74	0.796667	3.18	1.99698	2.40768e-23	7.91341e-22	Plcxd2	PREDICTED: PI-PLC X domain-containing protein 2 [Ovis aries]	-	-	-	-	-	GO:0042578//phosphoric ester hydrolase activity	-
ncbi_101104718	1129	1754	1486	693	358	474	17.19	23.26	21.33	7.3	5.32	6.41	20.5933	6.34333	-1.69886	2.64498e-23	8.67565e-22	KLF9	PREDICTED: Krueppel-like factor 9 [Ovis aries]	-	-	-	-	GO:0016020//membrane;GO:0043231//intracellular membrane-bounded organelle	GO:0043169//cation binding;GO:0097159//organic cyclic compound binding	GO:0007275//multicellular organism development;GO:0010468//regulation of gene expression;GO:0010837//regulation of keratinocyte proliferation;GO:0030518//intracellular steroid hormone receptor signaling pathway;GO:0032870//cellular response to hormone stimulus;GO:0034645//cellular macromolecule biosynthetic process;GO:0051414//response to cortisol
ncbi_101105264	426	478	413	1270	1063	1072	4.98	4.86	4.54	10.25	12.1	11.11	4.79333	11.1533	1.21837	2.73782e-23	8.96192e-22	CLUH	PREDICTED: clustered mitochondria protein homolog isoform X4 [Ovis aries musimon]	-	-	-	-	GO:0044424//intracellular part	-	GO:0048311//mitochondrion distribution
ncbi_101102126	670	571	509	180	153	173	41.15	30.55	29.61	7.73	9.18	9.44	33.77	8.78333	-1.9429	3.50047e-23	1.14351e-21	C1QA	PREDICTED: complement C1q subcomponent subunit A [Ovis aries]	Human Diseases;Human Diseases;Organismal Systems;Human Diseases;Human Diseases;Human Diseases	Immune diseases;Infectious diseases;Immune system;Infectious diseases;Infectious diseases;Neurodegenerative diseases	ko05322//Systemic lupus erythematosus;ko05142//Chagas disease (American trypanosomiasis);ko04610//Complement and coagulation cascades;ko05150//Staphylococcus aureus infection;ko05133//Pertussis;ko05020//Prion diseases	K03986;K03986;K03986;K03986;K03986;K03986	GO:0031988//membrane-bounded vesicle	-	GO:0006952//defense response;GO:0006956//complement activation
ncbi_101113893	534	548	590	1892	1556	1378	44.2	39.5	46	108.3	125.57	101.2	43.2333	111.69	1.36928	3.52598e-23	1.14951e-21	HIST1H1D	PREDICTED: histone H1.2 [Ovis aries musimon]	-	-	-	-	GO:0000790//nuclear chromatin	GO:0003682//chromatin binding;GO:0003723//RNA binding	GO:0034728//nucleosome organization
ncbi_101115250	250	310	269	70	58	81	12.51	13.5	12.69	2.42	2.83	3.58	12.9	2.94333	-2.13185	3.60186e-23	1.17188e-21	YPEL3	PREDICTED: protein yippee-like 3 isoform X2, partial [Ovis aries musimon]	-	-	-	-	GO:0043231//intracellular membrane-bounded organelle	-	-
ncbi_101104946	712	923	756	2466	1660	1702	44.14	49.83	44.17	105.74	100.35	93.64	46.0467	99.91	1.11753	3.64936e-23	1.18494e-21	PSMA5	proteasome subunit alpha type-5 [Mus musculus]	Genetic Information Processing	Folding, sorting and degradation	ko03050//Proteasome	K02729	GO:0031981//nuclear lumen;GO:0031988//membrane-bounded vesicle;GO:0043234//protein complex;GO:0044444//cytoplasmic part	GO:0004175//endopeptidase activity;GO:0005488//binding	GO:0000087//mitotic M phase;GO:0002220//innate immune response activating cell surface receptor signaling pathway;GO:0006807//nitrogen compound metabolic process;GO:0010565//regulation of cellular ketone metabolic process;GO:0030177//positive regulation of Wnt signaling pathway;GO:0030178//negative regulation of Wnt signaling pathway;GO:0030330//DNA damage response, signal transduction by p53 cla…
ncbi_101116779	192	79	113	1432	1182	1048	2.98	1.1	1.6	15.76	18.22	14.86	1.89333	16.28	3.1041	3.92314e-23	1.27127e-21	DEPDC1	PREDICTED: DEP domain-containing protein 1A isoform X2 [Ovis aries]	-	-	-	-	GO:0043231//intracellular membrane-bounded organelle;GO:0043234//protein complex	-	GO:0006355//regulation of transcription, DNA-templated;GO:0007165//signal transduction
ncbi_105606265	358	335	339	1137	957	970	20.21	16.47	18.04	44.4	52.68	48.6	18.24	48.56	1.41266	3.94293e-23	1.27512e-21	ALYREF	THO complex subunit 4 [Bos taurus]	Human Diseases;Genetic Information Processing;Genetic Information Processing;Genetic Information Processing	Infectious diseases;Translation;Transcription;Translation	ko05168//Herpes simplex infection;ko03013//RNA transport;ko03040//Spliceosome;ko03015//mRNA surveillance pathway	K12881;K12881;K12881;K12881	GO:0005681//spliceosomal complex;GO:0016604//nuclear body;GO:0031988//membrane-bounded vesicle;GO:0043234//protein complex;GO:0044444//cytoplasmic part	GO:0003723//RNA binding;GO:0036094//small molecule binding;GO:0043566//structure-specific DNA binding	GO:0000377//RNA splicing, via transesterification reactions with bulged adenosine as nucleophile;GO:0001503//ossification;GO:0006353//DNA-templated transcription, termination;GO:0006397//mRNA processing;GO:0006406//mRNA export from nucleus;GO:0006974//cellular response to DNA damage stimulus;GO:0032784//regulation of DNA-templated transcription, elongation;GO:0044403//symbiosis, encompassing mutu…
ncbi_114109699	376	399	437	1623	1492	1168	51.24	47.35	56.13	152.99	198.26	141.26	51.5733	164.17	1.67049	5.4048e-23	1.74437e-21	HIST1H4A	Histone H4 [Larimichthys crocea]	-	-	-	-	-	-	-
ncbi_101103998	1828	1944	1673	1170	874	919	23.36	21.8	19.93	10.32	10.89	10.11	21.6967	10.44	-1.05535	5.67601e-23	1.82824e-21	MXRA8	PREDICTED: matrix-remodeling-associated protein 8 isoform X2 [Ovis aries musimon]	-	-	-	-	GO:0031224//intrinsic component of membrane;GO:0031988//membrane-bounded vesicle	-	GO:0021782//glial cell development
ncbi_101111413	7259	8214	7412	17187	13215	13426	240.62	237.1	231.56	394.08	427.15	394.97	236.427	405.4	0.777953	5.73351e-23	1.84308e-21	ATP5F1A	PREDICTED: ATP synthase subunit alpha, mitochondrial [Ovis aries]	Metabolism;Organismal Systems;Human Diseases;Human Diseases;Human Diseases;Metabolism	Global and overview maps;Environmental adaptation;Neurodegenerative diseases;Neurodegenerative diseases;Neurodegenerative diseases;Energy metabolism	ko01100//Metabolic pathways;ko04714//Thermogenesis;ko05016//Huntington disease;ko05010//Alzheimer disease;ko05012//Parkinson disease;ko00190//Oxidative phosphorylation	K02132;K02132;K02132;K02132;K02132;K02132	GO:0019866//organelle inner membrane;GO:0031988//membrane-bounded vesicle;GO:0033178//proton-transporting two-sector ATPase complex, catalytic domain;GO:0044455//mitochondrial membrane part	GO:0003723//RNA binding;GO:0015078//hydrogen ion transmembrane transporter activity;GO:0019829//cation-transporting ATPase activity;GO:0032550//purine ribonucleoside binding;GO:0042287//MHC protein binding	GO:0001936//regulation of endothelial cell proliferation;GO:0006754//ATP biosynthetic process;GO:0015988//energy coupled proton transmembrane transport, against electrochemical gradient
ncbi_101122782	3049	3647	3352	7195	5260	5816	39.36	41.11	40.84	64.45	66.41	66.78	40.4367	65.88	0.704176	6.19848e-23	1.98858e-21	HSPA4	PREDICTED: heat shock 70 kDa protein 4 isoform X1 [Ovis aries]	Cellular Processes;Organismal Systems	Cellular community - eukaryotes;Immune system	ko04530//Tight junction;ko04612//Antigen processing and presentation	K09489;K09489	GO:0031988//membrane-bounded vesicle;GO:0043231//intracellular membrane-bounded organelle;GO:0044444//cytoplasmic part	GO:0032550//purine ribonucleoside binding	GO:0006839//mitochondrial transport;GO:0043623//cellular protein complex assembly
ncbi_101104590	3740	4706	4048	9263	7061	8038	48.03	52.62	48.99	82.28	88.42	91.61	49.88	87.4367	0.809777	6.34208e-23	2.0306e-21	EPRS	PREDICTED: bifunctional glutamate/proline--tRNA ligase isoform X2 [Ovis aries]	Metabolism;Metabolism;Genetic Information Processing	Global and overview maps;Metabolism of cofactors and vitamins;Translation	ko01100//Metabolic pathways;ko00860//Porphyrin and chlorophyll metabolism;ko00970//Aminoacyl-tRNA biosynthesis	K14163;K14163;K14163	GO:0043234//protein complex;GO:0044424//intracellular part	GO:0003723//RNA binding;GO:0004812//aminoacyl-tRNA ligase activity;GO:0032550//purine ribonucleoside binding	GO:0006417//regulation of translation;GO:0006418//tRNA aminoacylation for protein translation;GO:0034341//response to interferon-gamma
ncbi_101114060	2385	3100	2603	6323	4922	5249	47.53	53.79	48.89	87.15	95.64	92.83	50.07	91.8733	0.8757	7.68299e-23	2.45505e-21	SEC61A1	PREDICTED: protein transport protein Sec61 subunit alpha isoform 1 [Ovis aries musimon]	Cellular Processes;Genetic Information Processing;Human Diseases;Genetic Information Processing	Transport and catabolism;Folding, sorting and degradation;Infectious diseases;Folding, sorting and degradation	ko04145//Phagosome;ko04141//Protein processing in endoplasmic reticulum;ko05110//Vibrio cholerae infection;ko03060//Protein export	K10956;K10956;K10956;K10956	GO:0031227//intrinsic component of endoplasmic reticulum membrane	GO:0043021//ribonucleoprotein complex binding	GO:0006613//cotranslational protein targeting to membrane;GO:0006996//organelle organization;GO:0019538//protein metabolic process;GO:0030968//endoplasmic reticulum unfolded protein response;GO:0034097//response to cytokine;GO:0040007//growth;GO:0042590//antigen processing and presentation of exogenous peptide antigen via MHC class I
ncbi_101105898	144	82	144	890	713	721	1.38	0.69	1.3	5.9	6.67	6.13	1.12333	6.23333	2.47222	8.01063e-23	2.55468e-21	ESPL1	PREDICTED: separin isoform X1 [Ovis aries]	Cellular Processes;Cellular Processes	Cell growth and death;Cell growth and death	ko04110//Cell cycle;ko04114//Oocyte meiosis	K02365;K02365	GO:0005815//microtubule organizing center;GO:0043231//intracellular membrane-bounded organelle	GO:0070011//peptidase activity, acting on L-amino acid peptides	GO:0007051//spindle organization;GO:0007127//meiosis I;GO:0019538//protein metabolic process
ncbi_101106039	1505	1668	1499	1110	802	867	28.59	27.24	26.39	14.45	14.2	14.41	27.4067	14.3533	-0.933141	8.35348e-23	2.65875e-21	VGLL4	PREDICTED: transcription cofactor vestigial-like protein 4 isoform X2 [Ovis aries musimon]	-	-	-	-	-	-	-
ncbi_101113481	607	680	597	1679	1221	1299	9.69	9.46	8.99	18.55	19.01	18.41	9.38	18.6567	0.992031	8.54307e-23	2.71373e-21	POLR1B	PREDICTED: DNA-directed RNA polymerase I subunit RPA2 [Ovis aries]	Metabolism;Metabolism;Metabolism;Genetic Information Processing	Global and overview maps;Nucleotide metabolism;Nucleotide metabolism;Transcription	ko01100//Metabolic pathways;ko00230//Purine metabolism;ko00240//Pyrimidine metabolism;ko03020//RNA polymerase	K03002;K03002;K03002;K03002	-	-	-
ncbi_101119920	4702	4935	4708	3385	2108	2661	34.28	31.33	32.35	17.07	14.99	17.22	32.6533	16.4267	-0.991191	8.75166e-23	2.77452e-21	RALGPS2	PREDICTED: ras-specific guanine nucleotide-releasing factor RalGPS2 isoform X1 [Bos mutus]	-	-	-	-	-	-	GO:0043087//regulation of GTPase activity
ncbi_101111081	730	515	542	151	137	125	6.63	4.07	4.64	0.95	1.21	1.01	5.11333	1.05667	-2.27474	9.04797e-23	2.86282e-21	PLA2R1	PREDICTED: secretory phospholipase A2 receptor isoform X2 [Ovis aries musimon]	Human Diseases;Cellular Processes	Infectious diseases;Transport and catabolism	ko05152//Tuberculosis;ko04145//Phagosome	K06560;K06560	GO:0031224//intrinsic component of membrane;GO:0031988//membrane-bounded vesicle;GO:0043234//protein complex;GO:0044464//cell part	GO:0019899//enzyme binding;GO:0060089//molecular transducer activity	GO:0006897//endocytosis;GO:0032305//positive regulation of icosanoid secretion;GO:0043516//regulation of DNA damage response, signal transduction by p53 class mediator;GO:0044237//cellular metabolic process;GO:0044707//single-multicellular organism process;GO:0090400//stress-induced premature senescence
MSTRG.17336	737	703	677	254	128	231	3.2	2.68	2.72	0.75	0.54	0.88	2.86667	0.723333	-1.98664	1.08096e-22	3.41349e-21	Pol	Transposon TX1 uncharacterized 149 kDa protein, partial [Bos mutus]	-	-	-	-	-	-	-
ncbi_101110406	328	355	281	1046	858	882	6.91	6.51	5.58	15.24	17.63	16.49	6.33333	16.4533	1.37734	1.12474e-22	3.54481e-21	RANGAP1	PREDICTED: ran GTPase-activating protein 1 isoform X2 [Ovis aries musimon]	Genetic Information Processing	Translation	ko03013//RNA transport	K14319	GO:0044444//cytoplasmic part	-	GO:0046823//negative regulation of nucleocytoplasmic transport
ncbi_101115651	3313	2971	3104	9805	8047	7630	31.08	24.26	27.44	63.62	73.62	63.51	27.5933	66.9167	1.27805	1.13391e-22	3.56674e-21	CKAP5	PREDICTED: cytoskeleton-associated protein 5 isoform X1 [Ovis aries]	-	-	-	-	GO:0005815//microtubule organizing center;GO:0005874//microtubule	-	GO:0031023//microtubule organizing center organization
ncbi_101120296	346	424	308	124	56	68	1.81	2.74	1.49	0.63	0.22	0.24	2.01333	0.363333	-2.47022	1.14674e-22	3.60006e-21	ANK3	PREDICTED: ankyrin-3 isoform X1 [Capra hircus]	Human Diseases;Organismal Systems	Cancers;Immune system	ko05205//Proteoglycans in cancer;ko04624//Toll and Imd signaling pathway	K10380;K10380	-	-	-
ncbi_101103077	175	171	190	24	29	27	6.72	5.75	6.76	0.63	1.05	0.86	6.41	0.846667	-2.92046	1.1743e-22	3.67939e-21	PPP1R1B	PREDICTED: protein phosphatase 1 regulatory subunit 1B isoform X3 [Ovis aries musimon]	Environmental Information Processing;Human Diseases;Organismal Systems;Human Diseases;Human Diseases	Signal transduction;Substance dependence;Nervous system;Substance dependence;Substance dependence	ko04024//cAMP signaling pathway;ko05034//Alcoholism;ko04728//Dopaminergic synapse;ko05031//Amphetamine addiction;ko05030//Cocaine addiction	K15494;K15494;K15494;K15494;K15494	-	-	-
ncbi_101110978	4059	4233	4008	11661	7474	8171	63.62	57.77	59.2	126.42	114.22	113.65	60.1967	118.097	0.972213	1.3115e-22	4.10129e-21	STT3A	dolichyl-diphosphooligosaccharide--protein glycosyltransferase subunit STT3A [Bos taurus]	Metabolism;Genetic Information Processing;Metabolism	Global and overview maps;Folding, sorting and degradation;Glycan biosynthesis and metabolism	ko01100//Metabolic pathways;ko04141//Protein processing in endoplasmic reticulum;ko00510//N-Glycan biosynthesis	K07151;K07151;K07151	GO:0031090//organelle membrane;GO:0031224//intrinsic component of membrane;GO:0043231//intracellular membrane-bounded organelle	GO:0004576//oligosaccharyl transferase activity	GO:0006487//protein N-linked glycosylation
ncbi_100126575	383	361	376	144	75	107	4.09	3.36	3.78	1.06	0.78	1.01	3.74333	0.95	-1.97832	1.3334e-22	4.1617e-21	CTTNBP2	cortactin-binding protein 2 [Ovis aries]	-	-	-	-	GO:0044309//neuron spine;GO:0044444//cytoplasmic part	-	-
ncbi_101118084	3624	3719	3627	13657	8352	8206	62.63	55.73	58.78	162.45	140.26	125.4	59.0467	142.703	1.27309	1.38898e-22	4.32678e-21	Ptp4a2	protein tyrosine phosphatase type IVA 2 [Mus musculus]	-	-	-	-	GO:0005768//endosome;GO:0016020//membrane;GO:0031988//membrane-bounded vesicle	GO:0004721//phosphoprotein phosphatase activity	GO:0006470//protein dephosphorylation
ncbi_101114543	2766	4941	4113	1594	1187	1458	32.31	50.27	45.29	12.88	13.52	15.12	42.6233	13.84	-1.6228	1.4412e-22	4.48078e-21	ITIH5	PREDICTED: inter-alpha-trypsin inhibitor heavy chain H5 [Ovis aries musimon]	-	-	-	-	-	GO:0004857//enzyme inhibitor activity	GO:0010466//negative regulation of peptidase activity;GO:1903510//mucopolysaccharide metabolic process
ncbi_101114676	167	78	100	1068	913	825	5.41	2.52	3.48	26.01	31.46	25.91	3.80333	27.7933	2.8694	1.5754e-22	4.88861e-21	PBK	PREDICTED: lymphokine-activated killer T-cell-originated protein kinase [Ovis aries]	-	-	-	-	-	GO:0004672//protein kinase activity;GO:0032550//purine ribonucleoside binding	GO:0006464//cellular protein modification process;GO:0009411//response to UV;GO:0031330//negative regulation of cellular catabolic process;GO:0031348//negative regulation of defense response;GO:0032872//regulation of stress-activated MAPK cascade
ncbi_101118668	2005	2260	2005	5166	4213	4108	21.88	21.37	20.49	38.88	44.86	39.83	21.2467	41.19	0.955058	1.64558e-22	5.09655e-21	PHF8	PREDICTED: histone lysine demethylase PHF8 isoform X1 [Ovis aries]	-	-	-	-	GO:0005856//cytoskeleton;GO:0043231//intracellular membrane-bounded organelle	GO:0016706//oxidoreductase activity, acting on paired donors, with incorporation or reduction of molecular oxygen, 2-oxoglutarate as one donor, and incorporation of one atom each of oxygen into both donors;GO:0032452//histone demethylase activity;GO:0042393//histone binding;GO:0046914//transition metal ion binding	GO:0006356//regulation of transcription from RNA polymerase I promoter;GO:0031936//negative regulation of chromatin silencing;GO:0070076//histone lysine demethylation
ncbi_101116056	1414	1599	1522	1035	795	864	9.33	9.24	9.46	4.72	5.07	5.1	9.34333	4.96333	-0.912628	2.04007e-22	6.30621e-21	ZFYVE26	PREDICTED: zinc finger FYVE domain-containing protein 26 [Ovis aries musimon]	-	-	-	-	GO:0005774//vacuolar membrane;GO:0005815//microtubule organizing center	GO:0043169//cation binding;GO:1901981//phosphatidylinositol phosphate binding	GO:0000725//recombinational repair;GO:0022402//cell cycle process
ncbi_443128	301	134	190	2036	1570	1412	5.72	2.21	3.4	26.75	29.07	23.79	3.77667	26.5367	2.8128	2.08032e-22	6.41831e-21	HMMR	PREDICTED: hyaluronan mediated motility receptor isoform X1 [Ovis aries]	Environmental Information Processing	Signaling molecules and interaction	ko04512//ECM-receptor interaction	K06267	-	-	-
ncbi_101106449	1837	2166	1902	1097	977	940	32.69	33.46	31.95	13.49	16.97	14.76	32.7	15.0733	-1.11729	2.15882e-22	6.64776e-21	PCMTD2	PREDICTED: protein-L-isoaspartate O-methyltransferase domain-containing protein 2 isoform X1 [Capra hircus]	-	-	-	-	GO:0044424//intracellular part	GO:0016741//transferase activity, transferring one-carbon groups	GO:0008213//protein alkylation
ncbi_443408	1145	942	993	456	306	282	21.49	17.7	19.66	6.56	5.81	5.09	19.6167	5.82	-1.75299	2.24712e-22	6.90647e-21	LPL	lipoprotein lipase precursor [Ovis aries]	Human Diseases;Organismal Systems;Metabolism;Organismal Systems	Neurodegenerative diseases;Endocrine system;Lipid metabolism;Digestive system	ko05010//Alzheimer disease;ko03320//PPAR signaling pathway;ko00561//Glycerolipid metabolism;ko04979//Cholesterol metabolism	K01059;K01059;K01059;K01059	GO:0031224//intrinsic component of membrane;GO:0031988//membrane-bounded vesicle;GO:0034385//triglyceride-rich lipoprotein particle;GO:0044464//cell part	GO:0004806//triglyceride lipase activity;GO:0005515//protein binding;GO:0005539//glycosaminoglycan binding	GO:0006631//fatty acid metabolic process;GO:0006641//triglyceride metabolic process;GO:0006796//phosphate-containing compound metabolic process;GO:0010743//regulation of macrophage derived foam cell differentiation;GO:0010884//positive regulation of lipid storage;GO:0034370//triglyceride-rich lipoprotein particle remodeling;GO:0055090//acylglycerol homeostasis
ncbi_101120258	22	22	39	256	259	246	0.44	0.38	0.72	3.48	4.98	4.31	0.513333	4.25667	3.05176	2.42733e-22	7.44612e-21	EXO1	PREDICTED: exonuclease 1 [Ovis aries musimon]	Genetic Information Processing	Replication and repair	ko03430//Mismatch repair	K10746	GO:0043231//intracellular membrane-bounded organelle	GO:0003677//DNA binding;GO:0004520//endodeoxyribonuclease activity;GO:0008297//single-stranded DNA exodeoxyribonuclease activity;GO:0008309//double-stranded DNA exodeoxyribonuclease activity;GO:0008409//5'-3' exonuclease activity	GO:0002204//somatic recombination of immunoglobulin genes involved in immune response;GO:0002566//somatic diversification of immune receptors via somatic mutation;GO:0006281//DNA repair;GO:0006308//DNA catabolic process;GO:0006959//humoral immune response
ncbi_101115012	84	47	77	1385	507	559	3.39	1.65	2.93	38.69	19.96	20.03	2.65667	26.2267	3.30335	2.56491e-22	7.8532e-21	ASS1	PREDICTED: argininosuccinate synthase [Ovis aries musimon]	Metabolism;Human Diseases;Metabolism;Metabolism;Metabolism	Global and overview maps;Cardiovascular diseases;Global and overview maps;Amino acid metabolism;Amino acid metabolism	ko01100//Metabolic pathways;ko05418//Fluid shear stress and atherosclerosis;ko01230//Biosynthesis of amino acids;ko00250//Alanine, aspartate and glutamate metabolism;ko00220//Arginine biosynthesis	K01940;K01940;K01940;K01940;K01940	-	-	-
ncbi_101103490	235	289	294	70	70	69	4.46	4.78	5.26	0.92	1.3	1.16	4.83333	1.12667	-2.10096	2.57075e-22	7.85614e-21	ATP1B2	PREDICTED: sodium/potassium-transporting ATPase subunit beta-2 [Ovis aries]	Environmental Information Processing;Environmental Information Processing;Organismal Systems;Organismal Systems;Organismal Systems;Organismal Systems;Organismal Systems;Organismal Systems;Organismal Systems;Organismal Systems;Organismal Systems;Organismal Systems;Organismal Systems;Organismal Systems;Organismal Systems;Organismal Systems;Organismal Systems;Organismal Systems	Signal transduction;Signal transduction;Circulatory system;Digestive system;Digestive system;Endocrine system;Digestive system;Digestive system;Endocrine system;Endocrine system;Circulatory system;Digestive system;Endocrine system;Digestive system;Excretory system;Digestive system;Excretory system;Excretory system	ko04024//cAMP signaling pathway;ko04022//cGMP - PKG signaling pathway;ko04261//Adrenergic signaling in cardiomyocytes;ko04974//Protein digestion and absorption;ko04976//Bile secretion;ko04919//Thyroid hormone signaling pathway;ko04972//Pancreatic secretion;ko04970//Salivary secretion;ko04925//Aldosterone synthesis and secretion;ko04911//Insulin secretion;ko04260//Cardiac muscle contraction;ko0497…	K01540;K01540;K01540;K01540;K01540;K01540;K01540;K01540;K01540;K01540;K01540;K01540;K01540;K01540;K01540;K01540;K01540;K01540	GO:0031224//intrinsic component of membrane;GO:0044424//intracellular part;GO:0044459//plasma membrane part	GO:0008556//potassium-transporting ATPase activity;GO:0019899//enzyme binding	GO:0006875//cellular metal ion homeostasis;GO:0022610//biological adhesion;GO:0031647//regulation of protein stability;GO:0032414//positive regulation of ion transmembrane transporter activity;GO:0043462//regulation of ATPase activity;GO:0071436//sodium ion export;GO:1901381//positive regulation of potassium ion transmembrane transport;GO:1902307//positive regulation of sodium ion transmembrane t…
ncbi_101106476	2101	2443	2168	5117	3648	3915	79.74	80.74	77.55	134.34	135.02	131.88	79.3433	133.747	0.753322	2.62537e-22	8.00787e-21	Ilf2	interleukin enhancer-binding factor 2 [Mus musculus]	-	-	-	-	GO:0031981//nuclear lumen;GO:0032991//macromolecular complex;GO:0043232//intracellular non-membrane-bounded organelle	GO:0003723//RNA binding;GO:0003824//catalytic activity;GO:0032550//purine ribonucleoside binding	GO:0002376//immune system process;GO:0006355//regulation of transcription, DNA-templated
ncbi_443051	3077	4232	3503	1608	1109	1701	17.79	21.31	19.09	6.43	6.25	8.73	19.3967	7.13667	-1.44249	2.66455e-22	8.11203e-21	COL6A3	PREDICTED: collagen alpha-3(VI) chain isoform X2 [Ovis aries musimon]	Environmental Information Processing;Human Diseases;Cellular Processes;Organismal Systems;Environmental Information Processing	Signal transduction;Infectious diseases;Cellular community - eukaryotes;Digestive system;Signaling molecules and interaction	ko04151//PI3K-Akt signaling pathway;ko05165//Human papillomavirus infection;ko04510//Focal adhesion;ko04974//Protein digestion and absorption;ko04512//ECM-receptor interaction	K06238;K06238;K06238;K06238;K06238	GO:0005886//plasma membrane;GO:0031988//membrane-bounded vesicle;GO:0044421//extracellular region part	-	GO:0010466//negative regulation of peptidase activity
ncbi_101107794	725	854	716	444	270	352	25.29	25.94	23.54	10.71	9.18	10.9	24.9233	10.2633	-1.28	3.01913e-22	9.17417e-21	TNFAIP8L3	PREDICTED: tumor necrosis factor alpha-induced protein 8-like protein 3 isoform X2 [Bos taurus]	-	-	-	-	-	-	-
ncbi_101108427	628	662	661	364	215	271	27.15	24.92	26.93	10.88	9.06	10.4	26.3333	10.1133	-1.38063	3.34976e-22	1.01597e-20	CTSH	PREDICTED: pro-cathepsin H isoform X2 [Ovis aries musimon]	Cellular Processes;Cellular Processes	Cell growth and death;Transport and catabolism	ko04210//Apoptosis;ko04142//Lysosome	K01366;K01366	GO:0000323//lytic vacuole;GO:0042599//lamellar body;GO:0044421//extracellular region part	GO:0004175//endopeptidase activity;GO:0008238//exopeptidase activity;GO:0016505//peptidase activator activity involved in apoptotic process;GO:0032397//activating MHC class I receptor activity;GO:0042562//hormone binding	GO:0000165//MAPK cascade;GO:0001101//response to acid chemical;GO:0001822//kidney development;GO:0001909//leukocyte mediated cytotoxicity;GO:0006955//immune response;GO:0009967//positive regulation of signal transduction;GO:0010632//regulation of epithelial cell migration;GO:0016485//protein processing;GO:0031647//regulation of protein stability;GO:0032870//cellular response to hormone stimulus;G…
ncbi_101122556	470	419	467	1505	1098	1213	9.67	7.86	9.23	21.83	22.76	22.59	8.92	22.3933	1.32795	3.50442e-22	1.06088e-20	SETD3	PREDICTED: histone-lysine N-methyltransferase setd3 isoform X1 [Ovis aries musimon]	Metabolism	Amino acid metabolism	ko00310//Lysine degradation	K19199	-	GO:0001085//RNA polymerase II transcription factor binding;GO:0003712//transcription cofactor activity;GO:0018024//histone-lysine N-methyltransferase activity	GO:0006357//regulation of transcription from RNA polymerase II promoter;GO:0034968//histone lysine methylation;GO:0045597//positive regulation of cell differentiation
ncbi_101113829	658	825	653	3854	2034	2014	7.67	8.38	7.17	31.08	23.13	20.85	7.74	25.02	1.69268	3.5469e-22	1.07172e-20	AMMECR1	PREDICTED: AMME syndrome candidate gene 1 protein [Vicugna pacos]	-	-	-	-	-	GO:0005488//binding	-
ncbi_101111207	308	421	361	106	86	121	4.31	5.14	4.77	1.03	1.17	1.5	4.74	1.23333	-1.94232	3.6365e-22	1.09674e-20	ATP2A3	PREDICTED: sarcoplasmic/endoplasmic reticulum calcium ATPase 3 isoform X8 [Ovis aries musimon]	Environmental Information Processing;Environmental Information Processing;Human Diseases;Environmental Information Processing;Organismal Systems;Organismal Systems;Organismal Systems;Human Diseases;Human Diseases;Human Diseases;Organismal Systems	Signal transduction;Signal transduction;Neurodegenerative diseases;Signal transduction;Circulatory system;Endocrine system;Digestive system;Cardiovascular diseases;Cardiovascular diseases;Cardiovascular diseases;Circulatory system	ko04024//cAMP signaling pathway;ko04020//Calcium signaling pathway;ko05010//Alzheimer disease;ko04022//cGMP - PKG signaling pathway;ko04261//Adrenergic signaling in cardiomyocytes;ko04919//Thyroid hormone signaling pathway;ko04972//Pancreatic secretion;ko05412//Arrhythmogenic right ventricular cardiomyopathy (ARVC);ko05414//Dilated cardiomyopathy (DCM);ko05410//Hypertrophic cardiomyopathy (HCM);k…	K05853;K05853;K05853;K05853;K05853;K05853;K05853;K05853;K05853;K05853;K05853	GO:0005789//endoplasmic reticulum membrane;GO:0031224//intrinsic component of membrane	GO:0019829//cation-transporting ATPase activity;GO:0032550//purine ribonucleoside binding;GO:0043169//cation binding	GO:0006816//calcium ion transport
ncbi_101107328	399	580	483	218	130	174	5.84	7.4	6.67	2.21	1.86	2.26	6.63667	2.11	-1.65322	4.0994e-22	1.23404e-20	SLC29A3	PREDICTED: equilibrative nucleoside transporter 3 isoform X2 [Ovis aries musimon]	Human Diseases	Substance dependence	ko05034//Alcoholism	K15014	GO:0000323//lytic vacuole;GO:0005774//vacuolar membrane;GO:0010008//endosome membrane;GO:0031224//intrinsic component of membrane	-	GO:0015858//nucleoside transport
ncbi_114109691	260	465	388	1812	1634	1268	34.84	54.21	48.99	167.89	213.47	150.74	46.0133	177.367	1.94661	4.14221e-22	1.24459e-20	Hist1h2bc	histone H2B type 1-like [Microcebus murinus]	-	-	-	-	-	-	-
ncbi_101102231	243	232	266	914	842	780	8.09	6.73	8.35	21.05	27.33	23.04	7.72333	23.8067	1.62407	4.25249e-22	1.27535e-20	HIST3H2BB	PREDICTED: histone H2B type 3-B [Canis lupus familiaris]	Human Diseases;Human Diseases;Human Diseases	Cancers;Substance dependence;Immune diseases	ko05203//Viral carcinogenesis;ko05034//Alcoholism;ko05322//Systemic lupus erythematosus	K11252;K11252;K11252	-	-	-
ncbi_101113203	214	189	172	43	32	31	10.01	7.54	7.7	1.31	1.32	1.12	8.41667	1.25	-2.75132	4.57771e-22	1.37034e-20	VSIG4	PREDICTED: V-set and immunoglobulin domain-containing protein 4 isoform X1 [Ovis aries]	Organismal Systems	Immune system	ko04610//Complement and coagulation cascades	K19822	GO:0031988//membrane-bounded vesicle	-	GO:0042129//regulation of T cell proliferation
ncbi_101103121	3456	3897	3609	9661	6879	6691	22.64	22.23	22.28	43.77	43.93	38.89	22.3833	42.1967	0.914704	4.67626e-22	1.39724e-20	Tnks	PREDICTED: tankyrase-1 [Ovis aries musimon]	-	-	-	-	GO:0000781//chromosome, telomeric region;GO:0031090//organelle membrane;GO:0043231//intracellular membrane-bounded organelle;GO:0044444//cytoplasmic part	GO:0016763//transferase activity, transferring pentosyl groups;GO:0046914//transition metal ion binding	GO:0006357//regulation of transcription from RNA polymerase II promoter;GO:0006461//protein complex assembly;GO:0006468//protein phosphorylation;GO:0006471//protein ADP-ribosylation;GO:0030177//positive regulation of Wnt signaling pathway;GO:0032206//positive regulation of telomere maintenance;GO:0034502//protein localization to chromosome;GO:0051100//negative regulation of binding
ncbi_101103326	1935	2359	2282	1269	1044	1197	26.53	28.17	29.49	12.04	13.96	14.57	28.0633	13.5233	-1.05324	4.92186e-22	1.4679e-20	MAN1A1	PREDICTED: mannosyl-oligosaccharide 1,2-alpha-mannosidase IA isoform X2 [Ovis aries musimon]	Metabolism;Genetic Information Processing;Metabolism	Global and overview maps;Folding, sorting and degradation;Glycan biosynthesis and metabolism	ko01100//Metabolic pathways;ko04141//Protein processing in endoplasmic reticulum;ko00510//N-Glycan biosynthesis	K01230;K01230;K01230	GO:0031090//organelle membrane;GO:0031224//intrinsic component of membrane;GO:0031988//membrane-bounded vesicle;GO:0043231//intracellular membrane-bounded organelle	GO:0015924//mannosyl-oligosaccharide mannosidase activity;GO:0046872//metal ion binding	GO:0006464//cellular protein modification process
ncbi_101119067	94	68	85	464	331	385	1.59	1	1.34	5.4	5.42	5.74	1.31	5.52	2.0751	4.94002e-22	1.47059e-20	MASTL	PREDICTED: serine/threonine-protein kinase greatwall isoform X3 [Ovis aries]	-	-	-	-	GO:0005815//microtubule organizing center;GO:0032155//cell division site part;GO:0043231//intracellular membrane-bounded organelle	GO:0004672//protein kinase activity;GO:0019903//protein phosphatase binding;GO:0032550//purine ribonucleoside binding	GO:0000280//nuclear division;GO:0006464//cellular protein modification process;GO:0032515//negative regulation of phosphoprotein phosphatase activity;GO:0033554//cellular response to stress;GO:0044772//mitotic cell cycle phase transition
ncbi_101120877	78	79	73	371	277	285	7.06	6.23	6.23	23.23	24.42	22.92	6.50667	23.5233	1.8541	5.04263e-22	1.49837e-20	Hist1h3b	Histone H3c [Culex quinquefasciatus]	-	-	-	-	GO:0031988//membrane-bounded vesicle;GO:0043231//intracellular membrane-bounded organelle;GO:0043232//intracellular non-membrane-bounded organelle	GO:0003676//nucleic acid binding;GO:0046983//protein dimerization activity	GO:0034728//nucleosome organization
ncbi_101112667	459	501	477	241	146	197	4.65	4.49	4.59	1.71	1.43	1.75	4.57667	1.63	-1.48943	5.47242e-22	1.62308e-20	ADCY7	PREDICTED: adenylate cyclase type 7 isoform X6 [Ovis aries musimon]	Human Diseases;Human Diseases;Human Diseases;Organismal Systems;Environmental Information Processing;Environmental Information Processing;Environmental Information Processing;Organismal Systems;Metabolism;Environmental Information Processing;Human Diseases;Organismal Systems;Organismal Systems;Environmental Information Processing;Organismal Systems;Organismal Systems;Environmental Information Pro…	Cancers;Infectious diseases;Infectious diseases;Environmental adaptation;Signal transduction;Signal transduction;Signal transduction;Immune system;Nucleotide metabolism;Signal transduction;Endocrine and metabolic diseases;Endocrine system;Circulatory system;Signal transduction;Nervous system;Endocrine system;Signal transduction;Endocrine system;Circulatory system;Immune system;Digestive system;Ce…	ko05200//Pathways in cancer;ko05166//HTLV-I infection;ko05163//Human cytomegalovirus infection;ko04714//Thermogenesis;ko04024//cAMP signaling pathway;ko04015//Rap1 signaling pathway;ko04020//Calcium signaling pathway;ko04062//Chemokine signaling pathway;ko00230//Purine metabolism;ko04022//cGMP - PKG signaling pathway;ko04934//Cushing syndrome;ko04921//Oxytocin signaling pathway;ko04261//Adrenergi…	K08047;K08047;K08047;K08047;K08047;K08047;K08047;K08047;K08047;K08047;K08047;K08047;K08047;K08047;K08047;K08047;K08047;K08047;K08047;K08047;K08047;K08047;K08047;K08047;K08047;K08047;K08047;K08047;K08047;K08047;K08047;K08047;K08047;K08047;K08047;K08047;K08047;K08047;K08047;K08047;K08047;K08047;K08047;K08047;K08047;K08047	GO:0031224//intrinsic component of membrane	GO:0009975//cyclase activity;GO:0016829//lyase activity;GO:0032550//purine ribonucleoside binding;GO:0043169//cation binding	GO:0007165//signal transduction;GO:0030804//positive regulation of cyclic nucleotide biosynthetic process;GO:0045471//response to ethanol;GO:0046058//cAMP metabolic process
ncbi_443108	143	149	129	23	14	9	7.03	6.44	5.95	0.82	0.64	0.38	6.47333	0.613333	-3.39977	5.51388e-22	1.63237e-20	AKR1C1	PREDICTED: prostaglandin F synthase 1 isoform X1 [Ovis aries]	-	-	-	-	-	-	GO:0044710//single-organism metabolic process
ncbi_443116	3796	3506	3363	1916	1525	1730	135.76	109.19	113.36	47.4	53.18	54.91	119.437	51.83	-1.20439	5.65014e-22	1.66964e-20	MMP14	matrix metalloproteinase-14 precursor [Ovis aries]	Environmental Information Processing;Organismal Systems;Organismal Systems	Signal transduction;Endocrine system;Endocrine system	ko04668//TNF signaling pathway;ko04928//Parathyroid hormone synthesis, secretion and action;ko04912//GnRH signaling pathway	K07763;K07763;K07763	GO:0005924//cell-substrate adherens junction;GO:0031224//intrinsic component of membrane;GO:0048770//pigment granule	GO:0001071//nucleic acid binding transcription factor activity;GO:0004175//endopeptidase activity;GO:0046914//transition metal ion binding	GO:0001558//regulation of cell growth;GO:0008283//cell proliferation;GO:0010468//regulation of gene expression;GO:0016485//protein processing;GO:0030154//cell differentiation;GO:0030323//respiratory tube development;GO:0030334//regulation of cell migration;GO:0032963//collagen metabolic process;GO:0035239//tube morphogenesis;GO:0036075//replacement ossification;GO:0048704//embryonic skeletal syst…
ncbi_101109919	457	240	352	2673	2472	1848	69.38	31.73	50.37	280.71	365.96	249	50.4933	298.557	2.56384	6.03586e-22	1.77993e-20	HIST1H4A	Histone H4 [Larimichthys crocea]	-	-	-	-	-	-	-
ncbi_101121961	94	33	45	909	715	571	6.86	2.1	3.1	45.89	50.89	36.99	4.02	44.59	3.47145	6.04546e-22	1.77993e-20	TNNI3	PREDICTED: troponin I, cardiac muscle isoform X2 [Ovis aries]	Environmental Information Processing;Organismal Systems;Human Diseases;Human Diseases;Organismal Systems	Signal transduction;Circulatory system;Cardiovascular diseases;Cardiovascular diseases;Circulatory system	ko04024//cAMP signaling pathway;ko04261//Adrenergic signaling in cardiomyocytes;ko05414//Dilated cardiomyopathy (DCM);ko05410//Hypertrophic cardiomyopathy (HCM);ko04260//Cardiac muscle contraction	K12044;K12044;K12044;K12044;K12044	GO:0043234//protein complex	GO:0005246//calcium channel regulator activity;GO:0008092//cytoskeletal protein binding;GO:0019900//kinase binding;GO:0043169//cation binding	GO:0001976//neurological system process involved in regulation of systemic arterial blood pressure;GO:0003015//heart process;GO:0006875//cellular metal ion homeostasis;GO:0006941//striated muscle contraction;GO:0043462//regulation of ATPase activity;GO:0055008//cardiac muscle tissue morphogenesis;GO:0090257//regulation of muscle system process
ncbi_101102369	702	743	740	2046	1675	1591	7.51	6.92	7.47	15.13	17.48	15.1	7.3	15.9033	1.12336	6.16977e-22	1.81322e-20	MFHAS1	PREDICTED: malignant fibrous histiocytoma-amplified sequence 1 isoform X1 [Ovis aries musimon]	-	-	-	-	-	-	-
ncbi_100125611	3356	4482	3920	1910	1022	1702	27.02	31.42	29.75	10.64	8.02	12.16	29.3967	10.2733	-1.51675	6.97897e-22	2.04729e-20	SLIT2	PREDICTED: slit homolog 2 protein isoform X6 [Ovis aries]	Organismal Systems	Development	ko04360//Axon guidance	K06839	GO:0031988//membrane-bounded vesicle;GO:0044421//extracellular region part;GO:0044424//intracellular part	GO:0001948//glycoprotein binding;GO:0004857//enzyme inhibitor activity;GO:0005102//receptor binding;GO:0005539//glycosaminoglycan binding;GO:0043236//laminin binding;GO:0046872//metal ion binding;GO:0046983//protein dimerization activity	GO:0001932//regulation of protein phosphorylation;GO:0001960//negative regulation of cytokine-mediated signaling pathway;GO:0008283//cell proliferation;GO:0009892//negative regulation of metabolic process;GO:0010468//regulation of gene expression;GO:0010591//regulation of lamellipodium assembly;GO:0010594//regulation of endothelial cell migration;GO:0014912//negative regulation of smooth muscle c…
ncbi_443078	208	85	134	2567	1288	1073	3.29	1.17	2	28.12	19.89	15.08	2.15333	21.03	3.28781	7.87768e-22	2.30673e-20	NOS2	PREDICTED: nitric oxide synthase, inducible isoform X2 [Ovis aries]	Metabolism;Human Diseases;Human Diseases;Environmental Information Processing;Organismal Systems;Environmental Information Processing;Human Diseases;Human Diseases;Human Diseases;Environmental Information Processing;Human Diseases;Human Diseases;Cellular Processes;Human Diseases;Human Diseases;Metabolism;Metabolism	Global and overview maps;Cancers;Infectious diseases;Signal transduction;Endocrine system;Signal transduction;Infectious diseases;Infectious diseases;Infectious diseases;Signal transduction;Cancers;Infectious diseases;Transport and catabolism;Infectious diseases;Infectious diseases;Amino acid metabolism;Amino acid metabolism	ko01100//Metabolic pathways;ko05200//Pathways in cancer;ko05152//Tuberculosis;ko04020//Calcium signaling pathway;ko04926//Relaxin signaling pathway;ko04371//Apelin signaling pathway;ko05145//Toxoplasmosis;ko05146//Amoebiasis;ko05142//Chagas disease (American trypanosomiasis);ko04066//HIF-1 signaling pathway;ko05222//Small cell lung cancer;ko05132//Salmonella infection;ko04146//Peroxisome;ko05133/…	K13241;K13241;K13241;K13241;K13241;K13241;K13241;K13241;K13241;K13241;K13241;K13241;K13241;K13241;K13241;K13241;K13241	-	-	-
ncbi_101113622	151	150	128	15	3	14	2.13	1.85	1.7	0.15	0.04	0.18	1.89333	0.123333	-3.94029	8.16243e-22	2.38577e-20	SCN4B	PREDICTED: sodium channel subunit beta-4 isoform X1 [Ovis aries musimon]	Organismal Systems	Circulatory system	ko04261//Adrenergic signaling in cardiomyocytes	K04848	GO:0005887//integral component of plasma membrane;GO:0044291//cell-cell contact zone	GO:0005248//voltage-gated sodium channel activity;GO:0005515//protein binding;GO:0016247//channel regulator activity	GO:0002027//regulation of heart rate;GO:0002028//regulation of sodium ion transport;GO:0006941//striated muscle contraction;GO:0032412//regulation of ion transmembrane transporter activity;GO:0060306//regulation of membrane repolarization;GO:0086001//cardiac muscle cell action potential;GO:0086010//membrane depolarization during action potential;GO:0086065//cell communication involved in cardiac …
ncbi_101115877	747	1016	816	379	225	183	8.5	10.38	8.84	3.06	2.63	1.82	9.24	2.50333	-1.88404	8.97906e-22	2.61971e-20	RBM47	PREDICTED: RNA-binding protein 47 isoform X1 [Capra hircus]	-	-	-	-	-	GO:0003723//RNA binding	GO:0030097//hemopoiesis
ncbi_101109084	334	418	350	152	113	142	6.89	7.51	6.8	2.17	2.27	2.6	7.06667	2.34667	-1.59042	9.0434e-22	2.63371e-20	DRAM1	PREDICTED: DNA damage-regulated autophagy modulator protein 1 [Ovis aries]	-	-	-	-	GO:0000323//lytic vacuole	-	-
ncbi_101110333	9426	8544	9245	5776	3968	4414	201.39	158.98	186.19	85.39	82.72	83.75	182.187	83.9533	-1.11776	9.20879e-22	2.67703e-20	CCNI	PREDICTED: cyclin-I isoform X1 [Ovis aries]	-	-	-	-	-	-	-
ncbi_101115347	719	1011	844	2542	1980	1883	20.47	25.06	22.65	50.06	54.96	47.57	22.7267	50.8633	1.16224	9.24495e-22	2.6827e-20	Prps1	Ribose-phosphate pyrophosphokinase 1, partial [Bos mutus]	Metabolism;Metabolism;Metabolism;Metabolism;Metabolism	Global and overview maps;Nucleotide metabolism;Global and overview maps;Global and overview maps;Carbohydrate metabolism	ko01100//Metabolic pathways;ko00230//Purine metabolism;ko01200//Carbon metabolism;ko01230//Biosynthesis of amino acids;ko00030//Pentose phosphate pathway	K00948;K00948;K00948;K00948;K00948	GO:0044444//cytoplasmic part;GO:1990234//transferase complex	GO:0016778//diphosphotransferase activity;GO:0032550//purine ribonucleoside binding;GO:0046872//metal ion binding;GO:0046983//protein dimerization activity	GO:0006220//pyrimidine nucleotide metabolic process;GO:0009113//purine nucleobase biosynthetic process;GO:0009124//nucleoside monophosphate biosynthetic process;GO:0009152//purine ribonucleotide biosynthetic process;GO:0044283//small molecule biosynthetic process;GO:0048731//system development;GO:0051704//multi-organism process
ncbi_101104751	742	1119	913	296	145	290	16.65	21.58	19.45	4.57	3.23	5.71	19.2267	4.50333	-2.09404	9.26574e-22	2.6839e-20	MEIS2	PREDICTED: homeobox protein Meis2 isoform X1 [Bos mutus]	-	-	-	-	GO:0043231//intracellular membrane-bounded organelle	GO:0000977//RNA polymerase II regulatory region sequence-specific DNA binding;GO:0000982//transcription factor activity, RNA polymerase II core promoter proximal region sequence-specific binding;GO:0003712//transcription cofactor activity;GO:0005515//protein binding	GO:0006357//regulation of transcription from RNA polymerase II promoter;GO:0007423//sensory organ development;GO:0009605//response to external stimulus;GO:0010033//response to organic substance;GO:0045596//negative regulation of cell differentiation
ncbi_101107838	34	57	57	319	265	249	1.47	2.15	2.32	9.54	11.17	9.55	1.98	10.0867	2.34888	1.00045e-21	2.89267e-20	RMI2	PREDICTED: recQ-mediated genome instability protein 2 [Ovis aries musimon]	Genetic Information Processing	Replication and repair	ko03460//Fanconi anemia pathway	K15365	GO:0043231//intracellular membrane-bounded organelle	-	GO:0006259//DNA metabolic process
ncbi_101103276	536	637	656	1691	1283	1329	9.82	10.46	11.48	22.99	25.56	23.5	10.5867	24.0167	1.18179	1.03895e-21	2.99862e-20	Ctps1	PREDICTED: CTP synthase 1 isoform X1 [Ovis aries]	Metabolism;Metabolism	Global and overview maps;Nucleotide metabolism	ko01100//Metabolic pathways;ko00240//Pyrimidine metabolism	K01937;K01937	-	GO:0016879//ligase activity, forming carbon-nitrogen bonds;GO:0032550//purine ribonucleoside binding	GO:0006241//CTP biosynthetic process;GO:0009064//glutamine family amino acid metabolic process;GO:0042110//T cell activation;GO:0042113//B cell activation
ncbi_101104446	338	169	255	1832	1681	1512	10.46	4.56	7.38	39.08	50.5	41.45	7.46667	43.6767	2.54833	1.04177e-21	3.00137e-20	IGSF11	PREDICTED: immunoglobulin superfamily member 11 isoform X3 [Ovis aries musimon]	-	-	-	-	GO:0031224//intrinsic component of membrane	-	GO:0022610//biological adhesion;GO:0040007//growth
ncbi_101115742	62	38	47	355	331	310	1.08	0.56	0.76	4.21	5.47	4.76	0.8	4.81333	2.58896	1.10283e-21	3.17162e-20	E2F8	PREDICTED: transcription factor E2F8 [Ovis aries musimon]	-	-	-	-	GO:0043231//intracellular membrane-bounded organelle;GO:0043234//protein complex	GO:0000977//RNA polymerase II regulatory region sequence-specific DNA binding;GO:0000982//transcription factor activity, RNA polymerase II core promoter proximal region sequence-specific binding;GO:0003712//transcription cofactor activity;GO:0046983//protein dimerization activity	GO:0000278//mitotic cell cycle;GO:0001525//angiogenesis;GO:0006357//regulation of transcription from RNA polymerase II promoter;GO:0010948//negative regulation of cell cycle process;GO:0030855//epithelial cell differentiation;GO:0032875//regulation of DNA endoreduplication;GO:0060706//cell differentiation involved in embryonic placenta development
ncbi_101111424	57	28	31	1383	399	456	0.43	0.19	0.22	7.3	2.97	3.09	0.28	4.45333	3.99139	1.1292e-21	3.24166e-20	COL6A6	PREDICTED: LOW QUALITY PROTEIN: collagen alpha-6(VI) chain [Ovis aries]	Environmental Information Processing;Human Diseases;Cellular Processes;Organismal Systems;Environmental Information Processing	Signal transduction;Infectious diseases;Cellular community - eukaryotes;Digestive system;Signaling molecules and interaction	ko04151//PI3K-Akt signaling pathway;ko05165//Human papillomavirus infection;ko04510//Focal adhesion;ko04974//Protein digestion and absorption;ko04512//ECM-receptor interaction	K06238;K06238;K06238;K06238;K06238	-	-	-
ncbi_101108113	1105	1432	1297	842	521	642	7.83	9.07	8.74	4.39	3.63	4.1	8.54667	4.04	-1.08101	1.18405e-21	3.39309e-20	DOCK11	PREDICTED: dedicator of cytokinesis protein 11 isoform X1 [Capra hircus]	-	-	-	-	GO:0044444//cytoplasmic part	GO:0005088//Ras guanyl-nucleotide exchange factor activity;GO:0017016//Ras GTPase binding	GO:0007599//hemostasis;GO:0043087//regulation of GTPase activity
ncbi_101119119	376	404	364	1079	884	986	11.7	11.03	10.7	23	26.54	27.22	11.1433	25.5867	1.19921	1.20677e-21	3.45204e-20	BIN1	PREDICTED: myc box-dependent-interacting protein 1 isoform X2 [Ovis aries musimon]	Cellular Processes;Organismal Systems	Transport and catabolism;Immune system	ko04144//Endocytosis;ko04666//Fc gamma R-mediated phagocytosis	K12562;K12562	GO:0005856//cytoskeleton;GO:0016023//cytoplasmic, membrane-bounded vesicle;GO:0031674//I band;GO:0032994//protein-lipid complex;GO:0033267//axon part;GO:0044459//plasma membrane part	GO:0008092//cytoskeletal protein binding;GO:0019899//enzyme binding;GO:0046983//protein dimerization activity	GO:0010564//regulation of cell cycle process;GO:0030100//regulation of endocytosis;GO:0034622//cellular macromolecular complex assembly;GO:0042981//regulation of apoptotic process;GO:0043087//regulation of GTPase activity;GO:0044403//symbiosis, encompassing mutualism through parasitism;GO:0045687//positive regulation of glial cell differentiation
ncbi_101106589	155	184	164	641	428	456	1.94	2.06	1.92	5.49	5.25	5.09	1.97333	5.27667	1.41899	1.2182e-21	3.47857e-20	SPRY4	protein sprouty homolog 4 [Ovis aries]	-	-	-	-	GO:0005924//cell-substrate adherens junction;GO:0031253//cell projection membrane;GO:0044424//intracellular part	-	GO:0043405//regulation of MAP kinase activity;GO:0044707//single-multicellular organism process
ncbi_101105407	121	135	133	616	466	393	2.72	2.65	2.82	9.59	10.23	7.85	2.73	9.22333	1.75639	1.23558e-21	3.52196e-20	XRCC2	PREDICTED: DNA repair protein XRCC2 [Ovis aries]	Genetic Information Processing	Replication and repair	ko03440//Homologous recombination	K10879	GO:0005815//microtubule organizing center;GO:0033061//DNA recombinase mediator complex;GO:0044427//chromosomal part	GO:0000217//DNA secondary structure binding;GO:0032550//purine ribonucleoside binding;GO:0042623//ATPase activity, coupled	GO:0000725//recombinational repair;GO:0007049//cell cycle;GO:0009952//anterior/posterior pattern specification;GO:0010212//response to ionizing radiation;GO:0010720//positive regulation of cell development;GO:0031023//microtubule organizing center organization;GO:0040007//growth;GO:0043009//chordate embryonic development;GO:0043066//negative regulation of apoptotic process
ncbi_101114880	1296	1244	1231	602	280	428	17.79	14.86	15.92	5.71	3.74	5.22	16.19	4.89	-1.7272	1.43137e-21	4.07283e-20	WASF3	PREDICTED: wiskott-Aldrich syndrome protein family member 3 isoform X1 [Ovis aries musimon]	Human Diseases;Cellular Processes;Organismal Systems	Cancers;Cellular community - eukaryotes;Immune system	ko05231//Choline metabolism in cancer;ko04520//Adherens junction;ko04666//Fc gamma R-mediated phagocytosis	K06083;K06083;K06083	GO:0031252//cell leading edge;GO:0031988//membrane-bounded vesicle;GO:0043232//intracellular non-membrane-bounded organelle	-	GO:0008154//actin polymerization or depolymerization;GO:0021782//glial cell development;GO:0022604//regulation of cell morphogenesis;GO:0030031//cell projection assembly;GO:0031641//regulation of myelination;GO:0065003//macromolecular complex assembly
ncbi_101103390	312	381	301	1101	780	780	12.38	13.17	11.26	30.23	30.19	27.47	12.27	29.2967	1.2556	1.4514e-21	4.12253e-20	TOR1A	PREDICTED: torsin-1A isoform X2 [Ovis aries musimon]	-	-	-	-	GO:0012506//vesicle membrane;GO:0016023//cytoplasmic, membrane-bounded vesicle;GO:0031312//extrinsic component of organelle membrane;GO:0043005//neuron projection;GO:0043232//intracellular non-membrane-bounded organelle;GO:0044432//endoplasmic reticulum part	GO:0008092//cytoskeletal protein binding;GO:0017111//nucleoside-triphosphatase activity;GO:0032550//purine ribonucleoside binding	GO:0006515//misfolded or incompletely synthesized protein catabolic process;GO:0006950//response to stress;GO:0007010//cytoskeleton organization;GO:0015031//protein transport;GO:0016477//cell migration;GO:0022610//biological adhesion;GO:0030030//cell projection organization;GO:0032225//regulation of synaptic transmission, dopaminergic;GO:0033365//protein localization to organelle;GO:0034394//prot…
ncbi_101122606	1024	1175	1019	2732	1967	2028	10.27	10.3	9.65	19.02	19.28	18.07	10.0733	18.79	0.899424	1.55956e-21	4.42195e-20	ST3GAL1	PREDICTED: CMP-N-acetylneuraminate-beta-galactosamide-alpha-2,3-sialyltransferase 1 isoform X1 [Ovis aries]	Metabolism;Metabolism;Metabolism;Metabolism;Metabolism	Global and overview maps;Glycan biosynthesis and metabolism;Glycan biosynthesis and metabolism;Glycan biosynthesis and metabolism;Glycan biosynthesis and metabolism	ko01100//Metabolic pathways;ko00512//Mucin type O-glycan biosynthesis;ko00603//Glycosphingolipid biosynthesis - globo and isoglobo series;ko00604//Glycosphingolipid biosynthesis - ganglio series;ko00533//Glycosaminoglycan biosynthesis - keratan sulfate	K00780;K00780;K00780;K00780;K00780	GO:0031228//intrinsic component of Golgi membrane;GO:0031988//membrane-bounded vesicle	GO:0016757//transferase activity, transferring glycosyl groups	GO:0006464//cellular protein modification process
ncbi_101122259	1910	2403	2006	5075	3605	3827	36.76	40.27	36.39	67.57	67.66	65.36	37.8067	66.8633	0.822575	1.59669e-21	4.51929e-20	PSMD1	PREDICTED: 26S proteasome non-ATPase regulatory subunit 1 isoform X1 [Ovis aries musimon]	Human Diseases;Genetic Information Processing	Infectious diseases;Folding, sorting and degradation	ko05169//Epstein-Barr virus infection;ko03050//Proteasome	K03032;K03032	GO:0031988//membrane-bounded vesicle	-	GO:0009894//regulation of catabolic process
ncbi_101117368	142	155	130	561	372	474	2.64	2.51	2.29	7.23	6.75	7.83	2.48	7.27	1.55162	1.66443e-21	4.70276e-20	Hhipl1	PREDICTED: HHIP-like protein 1 isoform X2 [Ovis aries musimon]	-	-	-	-	-	GO:0016614//oxidoreductase activity, acting on CH-OH group of donors;GO:0038024//cargo receptor activity;GO:0048037//cofactor binding	GO:0006897//endocytosis;GO:0044238//primary metabolic process;GO:0044710//single-organism metabolic process
ncbi_101118432	184	191	170	679	529	499	7.61	6.88	6.56	19.35	21.29	18.28	7.01667	19.64	1.48494	1.81474e-21	5.11846e-20	RHNO1	PREDICTED: RAD9, HUS1, RAD1-interacting nuclear orphan protein 1 [Ovis aries musimon]	-	-	-	-	GO:0043231//intracellular membrane-bounded organelle;GO:0043232//intracellular non-membrane-bounded organelle	-	GO:0006281//DNA repair;GO:0009411//response to UV;GO:0010212//response to ionizing radiation;GO:0045787//positive regulation of cell cycle
ncbi_101118899	590	595	517	1844	1771	1596	54.84	48.16	45.29	118.55	160.51	131.65	49.43	136.903	1.4697	1.92276e-21	5.41365e-20	NDUFS4	PREDICTED: NADH dehydrogenase [ubiquinone] iron-sulfur protein 4, mitochondrial [Ovis aries]	Metabolism;Organismal Systems;Human Diseases;Human Diseases;Human Diseases;Organismal Systems;Human Diseases;Metabolism	Global and overview maps;Environmental adaptation;Neurodegenerative diseases;Neurodegenerative diseases;Endocrine and metabolic diseases;Nervous system;Neurodegenerative diseases;Energy metabolism	ko01100//Metabolic pathways;ko04714//Thermogenesis;ko05016//Huntington disease;ko05010//Alzheimer disease;ko04932//Non-alcoholic fatty liver disease (NAFLD);ko04723//Retrograde endocannabinoid signaling;ko05012//Parkinson disease;ko00190//Oxidative phosphorylation	K03937;K03937;K03937;K03937;K03937;K03937;K03937;K03937	GO:0019866//organelle inner membrane;GO:0030964//NADH dehydrogenase complex;GO:0044455//mitochondrial membrane part	GO:0050136//NADH dehydrogenase (quinone) activity	GO:0007417//central nervous system development;GO:0008284//positive regulation of cell proliferation;GO:0010257//NADH dehydrogenase complex assembly;GO:0019935//cyclic-nucleotide-mediated signaling;GO:0022904//respiratory electron transport chain;GO:0031399//regulation of protein modification process;GO:0046683//response to organophosphorus
ncbi_101116002	171	348	275	50	22	40	3.47	6.15	5.26	0.71	0.44	0.72	4.96	0.623333	-2.99226	2.06412e-21	5.80151e-20	Clca3a1	PREDICTED: epithelial chloride channel protein-like [Ovis aries musimon]	Organismal Systems;Organismal Systems	Digestive system;Endocrine system	ko04972//Pancreatic secretion;ko04924//Renin secretion	K05030;K05030	-	-	-
ncbi_101118430	623	955	776	389	283	315	16.04	21.36	18.77	6.85	7.15	7.26	18.7233	7.08667	-1.40166	2.13679e-21	5.9953e-20	Arhgef25	PREDICTED: rho guanine nucleotide exchange factor 25 isoform X1 [Pantholops hodgsonii]	-	-	-	-	-	-	GO:0043087//regulation of GTPase activity
ncbi_101123168	297	306	296	108	69	101	4.46	4.02	4.05	1.1	0.98	1.33	4.17667	1.13667	-1.87754	2.14425e-21	6.00575e-20	ARHGAP30	PREDICTED: rho GTPase-activating protein 30 isoform X1 [Ovis aries]	-	-	-	-	GO:0043227//membrane-bounded organelle;GO:0044464//cell part	-	GO:0050794//regulation of cellular process
ncbi_443450	182	257	218	1095	686	626	6.75	8.37	7.86	27.88	24.81	20.47	7.66	24.3867	1.67068	2.19602e-21	6.14008e-20	BCAT2	PREDICTED: branched-chain-amino-acid aminotransferase, mitochondrial isoform X5 [Ovis aries musimon]	Metabolism;Metabolism;Metabolism;Metabolism;Metabolism;Metabolism;Metabolism	Global and overview maps;Global and overview maps;Amino acid metabolism;Amino acid metabolism;Metabolism of cofactors and vitamins;Global and overview maps;Amino acid metabolism	ko01100//Metabolic pathways;ko01230//Biosynthesis of amino acids;ko00280//Valine, leucine and isoleucine degradation;ko00270//Cysteine and methionine metabolism;ko00770//Pantothenate and CoA biosynthesis;ko01210//2-Oxocarboxylic acid metabolism;ko00290//Valine, leucine and isoleucine biosynthesis	K00826;K00826;K00826;K00826;K00826;K00826;K00826	GO:0043231//intracellular membrane-bounded organelle	GO:0004084//branched-chain-amino-acid transaminase activity	GO:0006549//isoleucine metabolic process;GO:0008652//cellular amino acid biosynthetic process;GO:0009063//cellular amino acid catabolic process;GO:0065008//regulation of biological quality
ncbi_101108189	3003	3272	3261	1171	858	1415	37.79	35.87	38.7	10.2	10.53	15.82	37.4533	12.1833	-1.62019	2.35337e-21	6.56862e-20	ECM2	PREDICTED: extracellular matrix protein 2 isoform X1 [Ovis aries]	-	-	-	-	GO:0005578//proteinaceous extracellular matrix	GO:0005518//collagen binding;GO:0005539//glycosaminoglycan binding	GO:0010810//regulation of cell-substrate adhesion;GO:0043062//extracellular structure organization
ncbi_100189620	1619	1531	1569	5281	3408	3523	31.27	25.75	28.57	70.57	64.2	60.4	28.53	65.0567	1.18922	2.58253e-21	7.19577e-20	ME1	PREDICTED: NADP-dependent malic enzyme [Capra hircus]	Metabolism;Metabolism;Organismal Systems;Metabolism	Global and overview maps;Global and overview maps;Endocrine system;Carbohydrate metabolism	ko01100//Metabolic pathways;ko01200//Carbon metabolism;ko03320//PPAR signaling pathway;ko00620//Pyruvate metabolism	K00029;K00029;K00029;K00029	GO:0043231//intracellular membrane-bounded organelle	GO:0000166//nucleotide binding;GO:0004470//malic enzyme activity;GO:0046914//transition metal ion binding	GO:0043648//dicarboxylic acid metabolic process;GO:0051259//protein oligomerization
ncbi_105606975	33	44	18	289	229	234	0.48	0.56	0.25	2.92	3.27	3.04	0.43	3.07667	2.83896	2.64969e-21	7.37016e-20	E2F2	PREDICTED: transcription factor E2F2 isoform X2 [Ovis aries musimon]	Human Diseases;Human Diseases;Human Diseases;Human Diseases;Human Diseases;Human Diseases;Human Diseases;Cellular Processes;Human Diseases;Human Diseases;Human Diseases;Cellular Processes;Human Diseases;Human Diseases;Human Diseases;Human Diseases;Human Diseases;Human Diseases;Human Diseases;Human Diseases;Human Diseases	Cancers;Infectious diseases;Infectious diseases;Infectious diseases;Cancers;Cancers;Cancers;Cell growth and death;Infectious diseases;Endocrine and metabolic diseases;Cancers;Cell growth and death;Cancers;Cancers;Drug resistance;Cancers;Cancers;Cancers;Cancers;Cancers;Cancers	ko05200//Pathways in cancer;ko05166//HTLV-I infection;ko05163//Human cytomegalovirus infection;ko05167//Kaposi sarcoma-associated herpesvirus infection;ko05226//Gastric cancer;ko05225//Hepatocellular carcinoma;ko05206//MicroRNAs in cancer;ko04218//Cellular senescence;ko05161//Hepatitis B;ko04934//Cushing syndrome;ko05224//Breast cancer;ko04110//Cell cycle;ko05215//Prostate cancer;ko05222//Small c…	K09389;K09389;K09389;K09389;K09389;K09389;K09389;K09389;K09389;K09389;K09389;K09389;K09389;K09389;K09389;K09389;K09389;K09389;K09389;K09389;K09389	GO:0043231//intracellular membrane-bounded organelle;GO:0043234//protein complex	GO:0001071//nucleic acid binding transcription factor activity;GO:0005515//protein binding;GO:0044212//transcription regulatory region DNA binding	GO:0007049//cell cycle;GO:0010468//regulation of gene expression;GO:0034645//cellular macromolecule biosynthetic process;GO:0072331//signal transduction by p53 class mediator;GO:1904019//epithelial cell apoptotic process
ncbi_106990096	3383	5726	4507	1655	1230	1820	51.27	75.57	64.38	17.35	18.17	24.48	63.74	20	-1.6722	2.67414e-21	7.42535e-20	CFH	PREDICTED: complement factor H isoform X1 [Capra hircus]	Organismal Systems;Human Diseases	Immune system;Infectious diseases	ko04610//Complement and coagulation cascades;ko05150//Staphylococcus aureus infection	K04004;K04004	GO:0031988//membrane-bounded vesicle;GO:0044421//extracellular region part	GO:0043168//anion binding	GO:0006952//defense response;GO:0006956//complement activation
ncbi_101102103	221	327	262	85	51	76	4.69	6.05	5.24	1.25	1.06	1.43	5.32667	1.24667	-2.09516	2.69119e-21	7.45983e-20	MTMR11	PREDICTED: LOW QUALITY PROTEIN: myotubularin-related protein 11 [Ovis aries musimon]	-	-	-	-	-	GO:0042578//phosphoric ester hydrolase activity	-
ncbi_101111572	570	670	654	1849	1229	1309	24.59	25.17	26.59	55.17	51.7	50.11	25.45	52.3267	1.03988	3.02536e-21	8.37173e-20	PSMD8	PREDICTED: 26S proteasome non-ATPase regulatory subunit 8 [Ovis aries musimon]	Human Diseases;Genetic Information Processing	Infectious diseases;Folding, sorting and degradation	ko05169//Epstein-Barr virus infection;ko03050//Proteasome	K03031;K03031	GO:0022624//proteasome accessory complex;GO:0031988//membrane-bounded vesicle;GO:0043231//intracellular membrane-bounded organelle	-	GO:0019538//protein metabolic process
ncbi_101117696	110	81	80	501	361	398	2.04	1.31	1.4	6.43	6.53	6.55	1.58333	6.50333	2.03821	3.26904e-21	9.03052e-20	KIF18A	PREDICTED: kinesin-like protein KIF18A [Ovis aries]	-	-	-	-	-	-	-
ncbi_101115311	5278	5813	5304	13864	10084	9826	39	37.39	36.94	70.88	72.69	64.44	37.7767	69.3367	0.876123	3.51688e-21	9.69851e-20	TNPO1	PREDICTED: transportin-1 isoform X1 [Ovis aries]	-	-	-	-	-	GO:0003723//RNA binding;GO:0017016//Ras GTPase binding	-
ncbi_101122409	260	148	216	1449	1067	967	7.13	3.52	5.51	27.32	28.31	23.44	5.38667	26.3567	2.2907	3.53293e-21	9.72613e-20	PLPPR1	PREDICTED: lipid phosphate phosphatase-related protein type 1 [Ovis aries]	-	-	-	-	-	-	GO:0048731//system development
MSTRG.14180	81	63	95	436	359	425	0.42	0.29	0.47	1.58	1.83	1.97	0.393333	1.79333	2.18882	3.56271e-21	9.79138e-20	pol	PREDICTED: LOW QUALITY PROTEIN: endogenous retrovirus group PABLB member 1 Env polyprotein-like [Ovis aries musimon]	-	-	-	-	-	-	-
ncbi_101121643	24	12	26	251	231	191	1.56	0.68	1.59	11.25	14.6	10.99	1.27667	12.28	3.26586	3.64868e-21	1.00105e-19	HIST2H2BE	PREDICTED: histone H2B type 2-E-like [Ovis aries]	Human Diseases;Human Diseases;Human Diseases	Cancers;Substance dependence;Immune diseases	ko05203//Viral carcinogenesis;ko05034//Alcoholism;ko05322//Systemic lupus erythematosus	K11252;K11252;K11252	-	-	-
ncbi_101104173	227	202	177	781	719	758	4.45	3.54	3.31	10.68	13.81	13.1	3.76667	12.53	1.73403	3.69312e-21	1.01153e-19	LIG1	PREDICTED: DNA ligase 1 isoform X4 [Ovis aries musimon]	Genetic Information Processing;Genetic Information Processing;Genetic Information Processing;Genetic Information Processing	Replication and repair;Replication and repair;Replication and repair;Replication and repair	ko03420//Nucleotide excision repair;ko03030//DNA replication;ko03410//Base excision repair;ko03430//Mismatch repair	K10747;K10747;K10747;K10747	-	-	-
ncbi_101121761	2575	2359	2333	1505	969	1113	75.21	59.96	64.17	30.29	27.49	28.72	66.4467	28.8333	-1.20446	3.93844e-21	1.07689e-19	LTA4H	PREDICTED: leukotriene A-4 hydrolase isoform X1 [Ovis aries]	Metabolism;Metabolism	Global and overview maps;Lipid metabolism	ko01100//Metabolic pathways;ko00590//Arachidonic acid metabolism	K01254;K01254	GO:0031988//membrane-bounded vesicle;GO:0043231//intracellular membrane-bounded organelle	GO:0003723//RNA binding;GO:0008238//exopeptidase activity;GO:0016803//ether hydrolase activity;GO:0046914//transition metal ion binding	GO:0006518//peptide metabolic process;GO:0006636//unsaturated fatty acid biosynthetic process;GO:0019538//protein metabolic process
ncbi_101111086	1940	2201	1998	4902	3405	3610	33.33	32.48	32.03	58.27	57.01	54.84	32.6133	56.7067	0.798056	4.01057e-21	1.09475e-19	XPOT	PREDICTED: exportin-T isoform X1 [Ovis aries]	Genetic Information Processing	Translation	ko03013//RNA transport	K14288	GO:0031981//nuclear lumen;GO:0046930//pore complex	GO:0017016//Ras GTPase binding	GO:0006405//RNA export from nucleus;GO:0015031//protein transport
ncbi_101112734	463	219	343	2505	2224	2102	12.72	5.24	8.88	47.6	59.57	51.24	8.94667	52.8033	2.56121	4.02007e-21	1.09549e-19	NUSAP1	PREDICTED: nucleolar and spindle-associated protein 1 isoform X1 [Ovis aries]	-	-	-	-	GO:0005819//spindle;GO:0043231//intracellular membrane-bounded organelle	GO:0003723//RNA binding;GO:0015631//tubulin binding	GO:0000819//sister chromatid segregation;GO:0007088//regulation of mitotic nuclear division;GO:0051293//establishment of spindle localization;GO:0061640//cytoskeleton-dependent cytokinesis
ncbi_101111818	331	193	244	1638	1304	1158	10.59	5.38	7.36	36.25	40.68	32.88	7.77667	36.6033	2.23475	4.06499e-21	1.10586e-19	FDXR	PREDICTED: NADPH:adrenodoxin oxidoreductase, mitochondrial isoform X2 [Ovis aries musimon]	-	-	-	-	-	-	-
ncbi_101106714	381	423	395	1090	816	875	10.95	10.47	10.6	21.54	22.73	22.24	10.6733	22.17	1.0546	4.35357e-21	1.18155e-19	ETFDH	PREDICTED: electron transfer flavoprotein-ubiquinone oxidoreductase, mitochondrial isoform X1 [Ovis aries]	-	-	-	-	GO:0031304//intrinsic component of mitochondrial inner membrane	GO:0000166//nucleotide binding;GO:0016649//oxidoreductase activity, acting on the CH-NH group of donors, quinone or similar compound as acceptor;GO:0016722//oxidoreductase activity, oxidizing metal ions;GO:0043169//cation binding;GO:0048038//quinone binding;GO:0051536//iron-sulfur cluster binding	GO:0006091//generation of precursor metabolites and energy;GO:0006635//fatty acid beta-oxidation;GO:0006950//response to stress
ncbi_101116418	2580	3818	3242	1566	879	1391	33.28	43.45	39.82	14.16	11.08	16.02	38.85	13.7533	-1.49813	4.3579e-21	1.18155e-19	PTGIS	PREDICTED: LOW QUALITY PROTEIN: prostacyclin synthase isoform X1 [Ovis aries]	Metabolism;Metabolism	Global and overview maps;Lipid metabolism	ko01100//Metabolic pathways;ko00590//Arachidonic acid metabolism	K01831;K01831	-	-	-
ncbi_101102010	452	591	500	242	127	190	5.88	6.69	6.15	2.16	1.59	2.21	6.24	1.98667	-1.6512	4.73094e-21	1.28054e-19	SCUBE2	PREDICTED: signal peptide, CUB and EGF-like domain-containing protein 2 isoform X7 [Ovis aries musimon]	-	-	-	-	-	-	-
ncbi_101113294	352	197	248	1673	1373	1313	5.4	2.63	3.59	17.78	20.54	17.89	3.87333	18.7367	2.27422	5.26541e-21	1.42281e-19	ECT2	PREDICTED: protein ECT2 isoform X1 [Ovis aries]	-	-	-	-	GO:0005819//spindle;GO:0032155//cell division site part;GO:0043231//intracellular membrane-bounded organelle;GO:0043234//protein complex;GO:0043296//apical junction complex	GO:0005088//Ras guanyl-nucleotide exchange factor activity;GO:0008047//enzyme activator activity;GO:0017016//Ras GTPase binding;GO:0046983//protein dimerization activity;GO:0060089//molecular transducer activity	GO:0007043//cell-cell junction assembly;GO:0010212//response to ionizing radiation;GO:0032465//regulation of cytokinesis;GO:0034614//cellular response to reactive oxygen species;GO:0042306//regulation of protein import into nucleus;GO:0042981//regulation of apoptotic process;GO:0043087//regulation of GTPase activity;GO:0043122//regulation of I-kappaB kinase/NF-kappaB signaling;GO:0045597//positiv…
ncbi_101121718	623	760	688	1949	1244	1439	34.8	36.93	36.18	75.25	67.71	71.27	35.97	71.41	0.989332	5.46684e-21	1.47477e-19	RPS4X	Protein DBF4 like protein B [Pteropus alecto]	Genetic Information Processing	Translation	ko03010//Ribosome	K02987	GO:0005924//cell-substrate adherens junction;GO:0015935//small ribosomal subunit;GO:0031988//membrane-bounded vesicle;GO:0035770//ribonucleoprotein granule;GO:0043231//intracellular membrane-bounded organelle	GO:0003723//RNA binding;GO:0005198//structural molecule activity	GO:0000956//nuclear-transcribed mRNA catabolic process;GO:0006417//regulation of translation;GO:0006613//cotranslational protein targeting to membrane;GO:0016032//viral process;GO:0032774//RNA biosynthetic process;GO:0042127//regulation of cell proliferation;GO:0043624//cellular protein complex disassembly;GO:0044707//single-multicellular organism process
ncbi_101107084	1391	1510	1339	3932	2509	2840	10.03	9.48	9.1	19.61	17.64	18.17	9.53667	18.4733	0.953887	5.492e-21	1.47907e-19	UTP20	PREDICTED: small subunit processome component 20 homolog isoform X1 [Ovis aries musimon]	-	-	-	-	-	-	-
ncbi_101104194	1095	1310	1096	2927	2078	2189	9.42	9.81	8.89	17.42	17.43	16.71	9.37333	17.1867	0.874656	5.56137e-21	1.49515e-19	IDE	PREDICTED: insulin-degrading enzyme isoform X2 [Ovis aries musimon]	Human Diseases	Neurodegenerative diseases	ko05010//Alzheimer disease	K01408	GO:0016020//membrane;GO:0042579//microbody;GO:0044421//extracellular region part	GO:0004175//endopeptidase activity;GO:0032182//ubiquitin-like protein binding;GO:0032550//purine ribonucleoside binding;GO:0033218//amide binding;GO:0046914//transition metal ion binding;GO:0046983//protein dimerization activity	GO:0006508//proteolysis;GO:0010259//multicellular organism aging;GO:0019725//cellular homeostasis;GO:0030163//protein catabolic process;GO:0031334//positive regulation of protein complex assembly;GO:0043171//peptide catabolic process;GO:0051259//protein oligomerization
ncbi_101104226	182	205	221	28	19	42	3.13	3.07	3.58	0.33	0.32	0.64	3.26	0.43	-2.92246	5.57024e-21	1.49515e-19	C3AR1	PREDICTED: C3a anaphylatoxin chemotactic receptor [Ovis aries]	Environmental Information Processing;Organismal Systems;Human Diseases	Signaling molecules and interaction;Immune system;Infectious diseases	ko04080//Neuroactive ligand-receptor interaction;ko04610//Complement and coagulation cascades;ko05150//Staphylococcus aureus infection	K04009;K04009;K04009	GO:0031224//intrinsic component of membrane	GO:0004942//anaphylatoxin receptor activity	GO:0001819//positive regulation of cytokine production;GO:0007166//cell surface receptor signaling pathway;GO:0045765//regulation of angiogenesis;GO:0051480//regulation of cytosolic calcium ion concentration;GO:0071624//positive regulation of granulocyte chemotaxis
ncbi_101117548	486	290	370	2163	1494	1996	4.31	2.24	3.09	13.26	12.91	15.7	3.21333	13.9567	2.11881	6.27317e-21	1.68102e-19	COL11A1	PREDICTED: collagen alpha-1(XI) chain isoform X1 [Ovis aries]	Organismal Systems	Digestive system	ko04974//Protein digestion and absorption	K19721	GO:0031012//extracellular matrix	GO:0005198//structural molecule activity	GO:0009100//glycoprotein metabolic process;GO:0030198//extracellular matrix organization;GO:0048468//cell development;GO:0048562//embryonic organ morphogenesis;GO:0048705//skeletal system morphogenesis;GO:0050953//sensory perception of light stimulus;GO:0050954//sensory perception of mechanical stimulus;GO:0055008//cardiac muscle tissue morphogenesis;GO:0061448//connective tissue development
ncbi_101108966	544	642	595	337	257	288	9.13	9.38	9.41	3.92	4.21	4.3	9.30667	4.14333	-1.16747	6.31196e-21	1.68861e-19	ROBO4	PREDICTED: roundabout homolog 4 [Capra hircus]	-	-	-	-	GO:0031988//membrane-bounded vesicle;GO:0044459//plasma membrane part	GO:0060089//molecular transducer activity	GO:0030334//regulation of cell migration
ncbi_101120697	221	386	264	1209	807	979	7.19	10.56	7.8	26.34	24.76	27.26	8.51667	26.12	1.61679	6.35313e-21	1.6968e-19	EMID1	PREDICTED: EMI domain-containing protein 1 isoform X1 [Capra hircus]	-	-	-	-	GO:0043231//intracellular membrane-bounded organelle	-	-
ncbi_101122816	630	819	728	2061	1351	1503	33.42	37.84	36.4	75.63	69.89	70.77	35.8867	72.0967	1.00648	6.54296e-21	1.74461e-19	PSMA4	proteasome subunit alpha type-4 isoform 1 [Homo sapiens]	Genetic Information Processing	Folding, sorting and degradation	ko03050//Proteasome	K02728	GO:0016020//membrane;GO:0031981//nuclear lumen;GO:0031988//membrane-bounded vesicle;GO:0036464//cytoplasmic ribonucleoprotein granule;GO:0043234//protein complex	GO:0004175//endopeptidase activity;GO:0005488//binding	GO:0000087//mitotic M phase;GO:0002220//innate immune response activating cell surface receptor signaling pathway;GO:0006807//nitrogen compound metabolic process;GO:0010565//regulation of cellular ketone metabolic process;GO:0030177//positive regulation of Wnt signaling pathway;GO:0030178//negative regulation of Wnt signaling pathway;GO:0030330//DNA damage response, signal transduction by p53 cla…
ncbi_101123376	323	377	378	137	114	135	4.02	4.08	4.43	1.17	1.39	1.49	4.17667	1.35	-1.62939	6.63942e-21	1.7674e-19	PCDHB13	PREDICTED: LOW QUALITY PROTEIN: protocadherin beta-13 [Ovis aries musimon]	-	-	-	-	GO:0031224//intrinsic component of membrane	-	GO:0098742//cell-cell adhesion via plasma-membrane adhesion molecules
ncbi_101118849	519	622	531	1879	1269	1205	27.35	28.54	26.37	68.49	65.21	56.35	27.42	63.35	1.20812	7.0505e-21	1.87373e-19	TIMM23	PREDICTED: mitochondrial import inner membrane translocase subunit Tim23 [Bubalus bubalis]	Organismal Systems	Aging	ko04212//Longevity regulating pathway - worm	K17794	GO:0031304//intrinsic component of mitochondrial inner membrane;GO:0031970//organelle envelope lumen;GO:0043234//protein complex	GO:0008320//protein transmembrane transporter activity	GO:0006605//protein targeting;GO:0019538//protein metabolic process
ncbi_101103349	2872	2798	2853	1730	1396	1491	27.56	23.4	25.86	11.5	13.07	12.68	25.6067	12.4167	-1.04424	7.54528e-21	2.00192e-19	TRIM2	PREDICTED: tripartite motif-containing protein 2 isoform X1 [Bos taurus]	-	-	-	-	GO:0044424//intracellular part	GO:0019787//ubiquitin-like protein transferase activity;GO:0046914//transition metal ion binding	GO:0032446//protein modification by small protein conjugation;GO:0042981//regulation of apoptotic process
ncbi_101114409	11869	20532	18463	7422	4009	6107	116.74	177.81	171.77	50.8	38.39	53.29	155.44	47.4933	-1.71056	7.70944e-21	2.04212e-19	MYH11	PREDICTED: myosin-11 isoform X2 [Ovis aries musimon]	Cellular Processes;Cellular Processes;Organismal Systems;Human Diseases	Cell motility;Cellular community - eukaryotes;Circulatory system;Infectious diseases	ko04810//Regulation of actin cytoskeleton;ko04530//Tight junction;ko04270//Vascular smooth muscle contraction;ko05132//Salmonella infection	K10352;K10352;K10352;K10352	GO:0016460//myosin II complex;GO:0031988//membrane-bounded vesicle;GO:0032432//actin filament bundle;GO:0043292//contractile fiber	GO:0003779//actin binding;GO:0005198//structural molecule activity;GO:0017111//nucleoside-triphosphatase activity;GO:0032550//purine ribonucleoside binding	GO:0006936//muscle contraction;GO:0032868//response to insulin;GO:0048747//muscle fiber development;GO:0085029//extracellular matrix assembly
ncbi_101110763	2081	3063	2661	1176	1006	1215	63.08	81.93	76.03	24.96	29.75	32.71	73.68	29.14	-1.33827	8.19219e-21	2.16642e-19	NDRG2	PREDICTED: protein NDRG2 isoform X1 [Bos mutus]	-	-	-	-	GO:0005815//microtubule organizing center;GO:0031988//membrane-bounded vesicle;GO:0043231//intracellular membrane-bounded organelle	-	GO:0001817//regulation of cytokine production;GO:0008285//negative regulation of cell proliferation;GO:0043409//negative regulation of MAPK cascade;GO:0048856//anatomical structure development
ncbi_101120868	429	585	452	1533	1531	1448	10.21	12.12	10.14	25.23	35.52	30.58	10.8233	30.4433	1.49198	8.62489e-21	2.27711e-19	IDH3A	PREDICTED: isocitrate dehydrogenase [NAD] subunit alpha, mitochondrial [Bison bison bison]	Metabolism;Metabolism;Metabolism;Metabolism;Metabolism	Global and overview maps;Global and overview maps;Global and overview maps;Carbohydrate metabolism;Global and overview maps	ko01100//Metabolic pathways;ko01200//Carbon metabolism;ko01230//Biosynthesis of amino acids;ko00020//Citrate cycle (TCA cycle);ko01210//2-Oxocarboxylic acid metabolism	K00030;K00030;K00030;K00030;K00030	GO:0030062//mitochondrial tricarboxylic acid cycle enzyme complex	GO:0000166//nucleotide binding;GO:0004448//isocitrate dehydrogenase activity;GO:0046872//metal ion binding	GO:0006101//citrate metabolic process;GO:0019674//NAD metabolic process;GO:0043648//dicarboxylic acid metabolic process
ncbi_101101945	4244	5457	5070	11212	8749	10004	45.42	50.9	51.19	83.09	91.48	95.16	49.17	89.91	0.870703	1.00811e-20	2.65721e-19	Hdlbp	PREDICTED: vigilin isoform X2 [Ovis aries musimon]	-	-	-	-	-	GO:0003676//nucleic acid binding	-
ncbi_101109844	1556	1457	1262	4217	3359	3759	9.32	7.59	7.11	17.45	19.6	19.95	8.00667	19	1.24673	1.01211e-20	2.66341e-19	Cnnm2	PREDICTED: metal transporter CNNM2 isoform X2 [Ovis aries musimon]	-	-	-	-	GO:0016020//membrane;GO:0044444//cytoplasmic part	GO:0008757//S-adenosylmethionine-dependent methyltransferase activity	GO:0008152//metabolic process;GO:0070838//divalent metal ion transport
ncbi_101119345	679	636	678	1891	1450	1627	8.89	7.25	8.37	17.12	18.51	18.9	8.17	18.1767	1.15368	1.32327e-20	3.47656e-19	NDC1	PREDICTED: nucleoporin NDC1 [Capra hircus]	Genetic Information Processing	Translation	ko03013//RNA transport	K14315	GO:0044424//intracellular part	GO:0005198//structural molecule activity	GO:0006999//nuclear pore organization;GO:0048232//male gamete generation;GO:0070192//chromosome organization involved in meiotic cell cycle
ncbi_101122020	165	191	165	1061	563	555	2.09	2.1	1.96	9.28	6.94	6.22	2.05	7.48	1.86741	1.3286e-20	3.48487e-19	ATP6V0E2	PREDICTED: V-type proton ATPase subunit e 2 [Ovis aries]	Metabolism;Human Diseases;Cellular Processes;Metabolism;Human Diseases;Human Diseases;Organismal Systems;Human Diseases;Organismal Systems	Global and overview maps;Infectious diseases;Transport and catabolism;Energy metabolism;Immune diseases;Infectious diseases;Nervous system;Infectious diseases;Excretory system	ko01100//Metabolic pathways;ko05165//Human papillomavirus infection;ko04145//Phagosome;ko00190//Oxidative phosphorylation;ko05323//Rheumatoid arthritis;ko05120//Epithelial cell signaling in Helicobacter pylori infection;ko04721//Synaptic vesicle cycle;ko05110//Vibrio cholerae infection;ko04966//Collecting duct acid secretion	K02153;K02153;K02153;K02153;K02153;K02153;K02153;K02153;K02153	GO:0033177//proton-transporting two-sector ATPase complex, proton-transporting domain	-	GO:0015988//energy coupled proton transmembrane transport, against electrochemical gradient
ncbi_101109980	445	479	464	1241	1010	1042	2.59	2.41	2.57	4.98	5.71	5.26	2.52333	5.31667	1.07519	1.43119e-20	3.74786e-19	BRCA2	PREDICTED: breast cancer type 2 susceptibility protein isoform X1 [Ovis aries]	Human Diseases;Human Diseases;Human Diseases;Genetic Information Processing;Genetic Information Processing	Cancers;Cancers;Cancers;Replication and repair;Replication and repair	ko05200//Pathways in cancer;ko05224//Breast cancer;ko05212//Pancreatic cancer;ko03460//Fanconi anemia pathway;ko03440//Homologous recombination	K08775;K08775;K08775;K08775;K08775	-	-	-
ncbi_101101911	1472	1586	1365	902	711	662	62.34	58.49	54.48	26.42	29.36	24.88	58.4367	26.8867	-1.11998	1.46722e-20	3.83598e-19	CTSZ	PREDICTED: cathepsin Z [Ovis aries musimon]	Cellular Processes;Cellular Processes	Cell growth and death;Transport and catabolism	ko04210//Apoptosis;ko04142//Lysosome	K08568;K08568	GO:0000323//lytic vacuole;GO:0031988//membrane-bounded vesicle	GO:0070011//peptidase activity, acting on L-amino acid peptides	GO:0019538//protein metabolic process;GO:0048754//branching morphogenesis of an epithelial tube
ncbi_101109094	216	138	158	964	909	774	9.67	5.38	6.67	29.86	39.69	30.76	7.24	33.4367	2.20737	1.47401e-20	3.84749e-19	MAD2L1	mitotic spindle assembly checkpoint protein MAD2A [Bos taurus]	Human Diseases;Cellular Processes;Cellular Processes;Organismal Systems	Infectious diseases;Cell growth and death;Cell growth and death;Endocrine system	ko05166//HTLV-I infection;ko04110//Cell cycle;ko04114//Oocyte meiosis;ko04914//Progesterone-mediated oocyte maturation	K02537;K02537;K02537;K02537	GO:0005819//spindle;GO:0043231//intracellular membrane-bounded organelle;GO:0044444//cytoplasmic part;GO:0046930//pore complex;GO:0098687//chromosomal region	GO:0046983//protein dimerization activity	GO:0032435//negative regulation of proteasomal ubiquitin-dependent protein catabolic process;GO:0042981//regulation of apoptotic process;GO:0045931//positive regulation of mitotic cell cycle;GO:0071173//spindle assembly checkpoint
ncbi_101108015	959	1130	1054	2664	2326	2233	24.71	25.16	25.62	47.49	58.08	51.09	25.1633	52.22	1.05328	1.79531e-20	4.67854e-19	MCM7	PREDICTED: DNA replication licensing factor MCM7 isoform X2 [Ovis aries musimon]	Cellular Processes;Genetic Information Processing	Cell growth and death;Replication and repair	ko04110//Cell cycle;ko03030//DNA replication	K02210;K02210	GO:0043231//intracellular membrane-bounded organelle;GO:0043234//protein complex	GO:0003678//DNA helicase activity;GO:0032550//purine ribonucleoside binding;GO:0043566//structure-specific DNA binding	GO:0006259//DNA metabolic process;GO:0016310//phosphorylation;GO:0032508//DNA duplex unwinding;GO:0033554//cellular response to stress;GO:0044699//single-organism process
ncbi_101118268	254	320	262	828	601	679	4.86	5.33	4.72	10.95	11.21	11.52	4.97	11.2267	1.17561	1.82139e-20	4.73885e-19	NCLN	PREDICTED: nicalin isoform X1 [Pantholops hodgsonii]	-	-	-	-	-	-	-
ncbi_101112109	570	578	474	245	149	208	12.81	11.31	10.05	3.8	3.26	4.15	11.39	3.73667	-1.60794	1.84962e-20	4.80453e-19	--	PREDICTED: CD48 antigen-like isoform X2 [Ovis aries]	-	-	-	-	-	-	-
ncbi_101115654	842	1487	1125	6405	3440	3541	19.88	30.77	25.16	104.21	78.73	73.83	25.27	85.59	1.76002	2.00556e-20	5.20122e-19	SCARB1	PREDICTED: scavenger receptor class B member 1 isoform X1 [Ovis aries]	Cellular Processes;Human Diseases;Human Diseases;Organismal Systems;Organismal Systems;Organismal Systems;Organismal Systems;Organismal Systems;Organismal Systems;Organismal Systems	Transport and catabolism;Endocrine and metabolic diseases;Infectious diseases;Digestive system;Endocrine system;Endocrine system;Digestive system;Endocrine system;Digestive system;Digestive system	ko04145//Phagosome;ko04934//Cushing syndrome;ko05160//Hepatitis C;ko04976//Bile secretion;ko04925//Aldosterone synthesis and secretion;ko04927//Cortisol synthesis and secretion;ko04975//Fat digestion and absorption;ko04913//Ovarian Steroidogenesis;ko04979//Cholesterol metabolism;ko04977//Vitamin digestion and absorption	K13885;K13885;K13885;K13885;K13885;K13885;K13885;K13885;K13885;K13885	GO:0005774//vacuolar membrane;GO:0016021//integral component of membrane;GO:0031988//membrane-bounded vesicle;GO:0044459//plasma membrane part	GO:0008289//lipid binding;GO:0008329//signaling pattern recognition receptor activity;GO:0030228//lipoprotein particle receptor activity;GO:0034185//apolipoprotein binding;GO:0071813//lipoprotein particle binding	GO:0006910//phagocytosis, recognition;GO:0007166//cell surface receptor signaling pathway;GO:0008203//cholesterol metabolic process;GO:0010866//regulation of triglyceride biosynthetic process;GO:0010884//positive regulation of lipid storage;GO:0022610//biological adhesion;GO:0030301//cholesterol transport;GO:0032490//detection of molecule of bacterial origin;GO:0032770//positive regulation of mon…
ncbi_101122523	287	694	482	98	56	92	3.99	8.38	6.26	0.96	0.71	1.13	6.21	0.933333	-2.73413	2.07175e-20	5.36424e-19	MCTP1	PREDICTED: multiple C2 and transmembrane domain-containing protein 1 isoform X2 [Ovis aries]	-	-	-	-	GO:0031224//intrinsic component of membrane	-	-
ncbi_101113838	2744	7275	5428	888	575	1143	91.74	211.79	171.03	20.54	18.75	33.92	158.187	24.4033	-2.69648	2.09216e-20	5.40838e-19	TFPI2	PREDICTED: tissue factor pathway inhibitor 2 [Ovis aries]	-	-	-	-	GO:0043231//intracellular membrane-bounded organelle	GO:0004857//enzyme inhibitor activity	GO:0007599//hemostasis;GO:0010466//negative regulation of peptidase activity
ncbi_101108676	419	443	343	1661	1006	1064	10.68	9.84	8.23	29.27	24.99	24.05	9.58333	26.1033	1.44563	2.12788e-20	5.4919e-19	SEC61A2	protein transport protein Sec61 subunit alpha isoform 2 [Mus musculus]	Cellular Processes;Genetic Information Processing;Human Diseases;Genetic Information Processing	Transport and catabolism;Folding, sorting and degradation;Infectious diseases;Folding, sorting and degradation	ko04145//Phagosome;ko04141//Protein processing in endoplasmic reticulum;ko05110//Vibrio cholerae infection;ko03060//Protein export	K10956;K10956;K10956;K10956	GO:0031224//intrinsic component of membrane;GO:0043231//intracellular membrane-bounded organelle	GO:0043021//ribonucleoprotein complex binding	GO:0008104//protein localization;GO:0051234//establishment of localization
ncbi_101109405	736	574	565	147	54	40	5.3	3.6	3.84	0.73	0.38	0.26	4.24667	0.456667	-3.21712	2.1882e-20	5.63855e-19	STXBP5L	PREDICTED: syntaxin-binding protein 5-like isoform X8 [Ovis aries]	-	-	-	-	GO:0031224//intrinsic component of membrane;GO:0044424//intracellular part	GO:0000149//SNARE binding	GO:0033500//carbohydrate homeostasis;GO:0050796//regulation of insulin secretion;GO:0060627//regulation of vesicle-mediated transport
ncbi_101113917	1898	1460	1562	6227	6685	5964	110.58	74.02	85.76	250.96	379.88	308.38	90.12	313.073	1.79658	2.24168e-20	5.76713e-19	STMN1	stathmin isoform a [Homo sapiens]	Environmental Information Processing;Human Diseases	Signal transduction;Cancers	ko04010//MAPK signaling pathway;ko05206//MicroRNAs in cancer	K04381;K04381	-	-	-
ncbi_101110234	474	614	527	268	225	223	5.85	6.6	6.13	2.29	2.71	2.44	6.19333	2.48	-1.32038	2.24793e-20	5.77398e-19	PGPEP1	PREDICTED: pyroglutamyl-peptidase 1 isoform X5 [Ovis aries musimon]	-	-	-	-	GO:0044424//intracellular part	GO:0008242//omega peptidase activity	GO:0019538//protein metabolic process
ncbi_101120875	724	930	846	214	105	253	8.58	9.6	9.45	1.75	1.21	2.66	9.21	1.87333	-2.29759	2.28139e-20	5.84524e-19	GBP6	PREDICTED: guanylate-binding protein 6-like isoform X1 [Ovis aries]	-	-	-	-	GO:0031988//membrane-bounded vesicle	GO:0017111//nucleoside-triphosphatase activity;GO:0032550//purine ribonucleoside binding	-
ncbi_101120054	195	426	304	45	50	47	2.92	5.56	4.29	0.47	0.73	0.62	4.25667	0.606667	-2.81075	2.28293e-20	5.84524e-19	XPNPEP2	PREDICTED: xaa-Pro aminopeptidase 2 isoform X1 [Ovis aries]	Organismal Systems	Digestive system	ko04974//Protein digestion and absorption	K14208	GO:0031224//intrinsic component of membrane;GO:0031988//membrane-bounded vesicle	GO:0008238//exopeptidase activity;GO:0043169//cation binding	GO:0019538//protein metabolic process
ncbi_101114075	1090	1711	1310	596	446	599	43	58.66	48.89	16.05	17.4	21.18	50.1833	18.21	-1.46248	2.30586e-20	5.89457e-19	SULT1A1	PREDICTED: sulfotransferase 1A1 [Ovis aries]	Human Diseases	Cancers	ko05204//Chemical carcinogenesis	K01014	GO:0044424//intracellular part	GO:0008146//sulfotransferase activity;GO:0036094//small molecule binding	GO:0006629//lipid metabolic process;GO:0009712//catechol-containing compound metabolic process
ncbi_101110596	16	2	7	262	196	171	0.96	0.1	0.4	10.91	11.51	9.14	0.486667	10.52	4.43406	2.39829e-20	6.12115e-19	GPX2	PREDICTED: LOW QUALITY PROTEIN: glutathione peroxidase 2 (gastrointestinal) [Pantholops hodgsonii]	Human Diseases;Metabolism;Organismal Systems;Metabolism;Human Diseases	Neurodegenerative diseases;Lipid metabolism;Endocrine system;Metabolism of other amino acids;Neurodegenerative diseases	ko05016//Huntington disease;ko00590//Arachidonic acid metabolism;ko04918//Thyroid hormone synthesis;ko00480//Glutathione metabolism;ko05014//Amyotrophic lateral sclerosis (ALS)	K00432;K00432;K00432;K00432;K00432	GO:0031988//membrane-bounded vesicle	GO:0004601//peroxidase activity	GO:0002861//regulation of inflammatory response to antigenic stimulus;GO:0009608//response to symbiont;GO:0044419//interspecies interaction between organisms;GO:0044710//single-organism metabolic process
ncbi_101122525	616	700	651	1612	1164	1294	15.07	14.92	15.01	27.29	27.78	28.1	15	27.7233	0.886138	2.42246e-20	6.17305e-19	MGAT2	PREDICTED: alpha-1,6-mannosyl-glycoprotein 2-beta-N-acetylglucosaminyltransferase [Ovis aries musimon]	Metabolism;Metabolism	Global and overview maps;Glycan biosynthesis and metabolism	ko01100//Metabolic pathways;ko00510//N-Glycan biosynthesis	K00736;K00736	GO:0005794//Golgi apparatus;GO:0031224//intrinsic component of membrane	GO:0008375//acetylglucosaminyltransferase activity	GO:0006487//protein N-linked glycosylation;GO:0009311//oligosaccharide metabolic process
ncbi_101114197	252	194	237	1150	854	731	2.61	1.75	2.31	8.25	8.63	6.72	2.22333	7.86667	1.82303	2.42675e-20	6.17422e-19	EML5	PREDICTED: echinoderm microtubule-associated protein-like 5 isoform X11 [Ovis aries musimon]	-	-	-	-	-	-	-
ncbi_101116197	160	83	83	923	699	699	2.05	0.92	1	8.17	8.72	7.94	1.32333	8.27667	2.64487	2.48211e-20	6.30511e-19	CCNF	PREDICTED: cyclin-F isoform X2 [Ovis aries musimon]	-	-	-	-	GO:0031461//cullin-RING ubiquitin ligase complex;GO:0043231//intracellular membrane-bounded organelle;GO:0043232//intracellular non-membrane-bounded organelle	-	GO:0000280//nuclear division;GO:0007049//cell cycle;GO:0010639//negative regulation of organelle organization;GO:0032446//protein modification by small protein conjugation;GO:0043161//proteasome-mediated ubiquitin-dependent protein catabolic process;GO:0044702//single organism reproductive process
ncbi_101105004	310	342	359	1150	773	785	4.26	4.1	4.65	10.94	10.36	9.58	4.33667	10.2933	1.24705	2.5137e-20	6.3753e-19	MMS22L	PREDICTED: protein MMS22-like [Ovis aries musimon]	-	-	-	-	GO:0005657//replication fork;GO:0008023//transcription elongation factor complex	-	GO:0000725//recombinational repair
ncbi_101108511	1611	1810	1593	4658	3719	3314	24.35	23.82	22.69	48.69	55.01	44.45	23.62	49.3833	1.06402	2.60261e-20	6.59043e-19	Ppp2r1b	PREDICTED: serine/threonine-protein phosphatase 2A 65 kDa regulatory subunit A beta isoform isoform X2 [Ovis aries]	Environmental Information Processing;Human Diseases;Environmental Information Processing;Cellular Processes;Organismal Systems;Human Diseases;Organismal Systems;Environmental Information Processing;Environmental Information Processing;Cellular Processes;Human Diseases;Genetic Information Processing;Environmental Information Processing;Environmental Information Processing;Organismal Systems	Signal transduction;Infectious diseases;Signal transduction;Cellular community - eukaryotes;Circulatory system;Infectious diseases;Nervous system;Signal transduction;Signal transduction;Cell growth and death;Infectious diseases;Translation;Signal transduction;Signal transduction;Nervous system	ko04151//PI3K-Akt signaling pathway;ko05165//Human papillomavirus infection;ko04390//Hippo signaling pathway;ko04530//Tight junction;ko04261//Adrenergic signaling in cardiomyocytes;ko05160//Hepatitis C;ko04728//Dopaminergic synapse;ko04152//AMPK signaling pathway;ko04071//Sphingolipid signaling pathway;ko04114//Oocyte meiosis;ko05142//Chagas disease (American trypanosomiasis);ko03015//mRNA survei…	K03456;K03456;K03456;K03456;K03456;K03456;K03456;K03456;K03456;K03456;K03456;K03456;K03456;K03456;K03456	GO:0031988//membrane-bounded vesicle;GO:0098589//membrane region	-	GO:0010623//developmental programmed cell death;GO:0097192//extrinsic apoptotic signaling pathway in absence of ligand
ncbi_101123298	2266	2617	2286	1784	1369	1473	23.1	23.22	21.96	12.57	13.59	13.31	22.76	13.1567	-0.790707	2.73085e-20	6.9043e-19	FNIP1	PREDICTED: folliculin-interacting protein 1 isoform X3 [Ovis aries musimon]	Environmental Information Processing	Signal transduction	ko04150//mTOR signaling pathway	K20400	GO:0044424//intracellular part	-	GO:0001934//positive regulation of protein phosphorylation;GO:0002328//pro-B cell differentiation;GO:0002902//regulation of B cell apoptotic process;GO:0006357//regulation of transcription from RNA polymerase II promoter;GO:0030183//B cell differentiation;GO:0032006//regulation of TOR signaling;GO:0033554//cellular response to stress;GO:0043066//negative regulation of apoptotic process;GO:0043087…
ncbi_101103846	361	164	190	2025	1670	1648	7.84	3.45	3.94	29.87	35.33	32.55	5.07667	32.5833	2.68218	3.18233e-20	8.03313e-19	PRC1	PREDICTED: protein regulator of cytokinesis 1 isoform X2 [Ovis aries musimon]	-	-	-	-	GO:0015630//microtubule cytoskeleton;GO:0016020//membrane;GO:0043231//intracellular membrane-bounded organelle	GO:0015631//tubulin binding;GO:0019900//kinase binding	GO:0022402//cell cycle process
ncbi_101108615	531	927	724	2890	1857	2054	10.15	15.44	13.05	38.23	34.63	34.86	12.88	35.9067	1.47912	3.27277e-20	8.24851e-19	FADS2	PREDICTED: fatty acid desaturase 2 isoform X2 [Ovis aries musimon]	Organismal Systems;Metabolism;Metabolism;Metabolism	Endocrine system;Global and overview maps;Lipid metabolism;Lipid metabolism	ko03320//PPAR signaling pathway;ko01212//Fatty acid metabolism;ko00592//alpha-Linolenic acid metabolism;ko01040//Biosynthesis of unsaturated fatty acids	K10226;K10226;K10226;K10226	GO:0031090//organelle membrane;GO:0031224//intrinsic component of membrane;GO:0043231//intracellular membrane-bounded organelle	GO:0016705//oxidoreductase activity, acting on paired donors, with incorporation or reduction of molecular oxygen;GO:0046906//tetrapyrrole binding;GO:0046914//transition metal ion binding	GO:0006633//fatty acid biosynthetic process
ncbi_101113225	661	518	492	2199	1758	1737	8.74	5.98	6.04	20.75	23.31	21.05	6.92	21.7033	1.64907	3.29452e-20	8.29036e-19	NCAPD2	PREDICTED: condensin complex subunit 1 isoform X6 [Ovis aries musimon]	-	-	-	-	GO:0000793//condensed chromosome;GO:0005634//nucleus	-	GO:0000280//nuclear division;GO:0022402//cell cycle process;GO:0051276//chromosome organization
ncbi_101113608	3178	3395	3046	1754	1365	1788	72.5	67.44	65.49	27.68	30.36	36.2	68.4767	31.4133	-1.12424	3.6576e-20	9.18966e-19	Vat1	PREDICTED: synaptic vesicle membrane protein VAT-1 homolog [Capra hircus]	-	-	-	-	GO:0031988//membrane-bounded vesicle	GO:0003824//catalytic activity	GO:0010635//regulation of mitochondrial fusion;GO:0044710//single-organism metabolic process
[truncated: 20,711 more rows]

## Sheet: Table 2
Table 2: Differentially expressed mRNA between lamb and adult groups
id	Adult_1_count	Adult_2_count	Adult_3_count	Lamb_1_count	Lamb_2_count	Lamb_3_count	Adult_1_fpkm	Adult_2_fpkm	Adult_3_fpkm	Lamb_1_fpkm	Lamb_2_fpkm	Lamb_3_fpkm	Adult_mean	Lamb_mean	log2(fc)	PValue	FDR	Symbol	Description	KEGG_A_class	KEGG_B_class	Pathway	K_ID	GO Component	GO Function	GO Process
ncbi_101109959	3519	3910	3400	142	80	59	79.41	76.83	72.31	2.22	1.76	1.18	76.1833	1.72	-5.46899	1.53671e-177	2.47488e-173	GPNMB	PREDICTED: transmembrane glycoprotein NMB [Ovis aries]	-	-	-	-	GO:0016021//integral component of membrane;GO:0043231//intracellular membrane-bounded organelle	GO:0005539//glycosaminoglycan binding	GO:0022610//biological adhesion
[truncated: 3,149 more rows]
