# Supplementary material for: The Roles of the miRNAome and Transcriptome in the Ovine Ovary Reveal Poor Efficiency in Juvenile Superovulation
Source: Animals (Basel). 2021 Jan 19;11(1):239. doi: 10.3390/ani11010239 (PMC7832859; doi:10.3390/ani11010239)
Supplement: Supplementary file 1 [file animals-11-00239-s001.zip › Supplementary file/Supplementary File 7.xlsx]

## Sheet: sheet1
Supplementary File 7: Target gene prediction of differentially expressed miRNAs
miRNA	Adult_tpm	Lamb_tpm	log2(fc)	p-values	geneID	Adult_mean	Lamb_mean	log2(fc)	PValue	FDR	Symbol	Description	KEGG_A_class	KEGG_B_class	Pathway	K_ID	GO Component	GO Function	GO Process
oar-miR-758-5p	0.200167	4.4824	4.485	2.36506e-07	MSTRG.1097	2.27	0.523333	-2.11689	4.41547e-42	5.11591e-40	--	Cleavage stimulation factor subunit 2 [Bos mutus]	-	-	-	-	-	-	-
oar-miR-758-5p	0.200167	4.4824	4.485	2.36506e-07	MSTRG.17336	2.86667	0.723333	-1.98664	1.08096e-22	3.41349e-21	Pol	Transposon TX1 uncharacterized 149 kDa protein, partial [Bos mutus]	-	-	-	-	-	-	-
oar-miR-758-5p	0.200167	4.4824	4.485	2.36506e-07	MSTRG.7513	3.22	1.00667	-1.67747	7.16136e-47	1.10898e-44	mariner\T	reverse transcriptase-like [Bos taurus]	-	-	-	-	-	-	-
oar-miR-758-5p	0.200167	4.4824	4.485	2.36506e-07	ncbi_100145859	79.4133	26.2833	-1.59523	3.6274e-52	7.68675e-50	LIPA	lysosomal acid lipase/cholesteryl ester hydrolase precursor [Ovis aries]	Cellular Processes;Organismal Systems;Metabolism	Transport and catabolism;Digestive system;Lipid metabolism	ko04142//Lysosome;ko04979//Cholesterol metabolism;ko00100//Steroid biosynthesis	K01052;K01052;K01052	GO:0031988//membrane-bounded vesicle	GO:0016298//lipase activity	GO:0001894//tissue homeostasis;GO:0006629//lipid metabolic process;GO:0006952//defense response;GO:0030323//respiratory tube development
oar-miR-758-5p	0.200167	4.4824	4.485	2.36506e-07	ncbi_101101932	28.67	13.8333	-1.05139	4.66923e-19	1.05172e-17	FZD4	PREDICTED: frizzled-4 isoform X1 [Ovis aries]	Human Diseases;Human Diseases;Human Diseases;Human Diseases;Human Diseases;Environmental Information Processing;Human Diseases;Environmental Information Processing;Human Diseases;Environmental Information Processing;Human Diseases;Cellular Processes;Organismal Systems;Human Diseases	Cancers;Infectious diseases;Infectious diseases;Cancers;Cancers;Signal transduction;Cancers;Signal transduction;Endocrine and metabolic diseases;Signal transduction;Cancers;Cellular community - eukaryotes;Endocrine system;Cancers	ko05200//Pathways in cancer;ko05165//Human papillomavirus infection;ko05166//HTLV-I infection;ko05205//Proteoglycans in cancer;ko05226//Gastric cancer;ko04390//Hippo signaling pathway;ko05225//Hepatocellular carcinoma;ko04150//mTOR signaling pathway;ko04934//Cushing syndrome;ko04310//Wnt signaling pathway;ko05224//Breast cancer;ko04550//Signaling pathways regulating pluripotency of stem cells;ko0…	K02354;K02354;K02354;K02354;K02354;K02354;K02354;K02354;K02354;K02354;K02354;K02354;K02354;K02354	-	-	-
oar-miR-758-5p	0.200167	4.4824	4.485	2.36506e-07	ncbi_101101961	1.54333	0.48	-1.68494	2.16151e-11	2.23721e-10	PCDH19	PREDICTED: protocadherin-19 isoform X2 [Bos taurus]	-	-	-	-	GO:0031224//intrinsic component of membrane	-	GO:0098742//cell-cell adhesion via plasma-membrane adhesion molecules
oar-miR-758-5p	0.200167	4.4824	4.485	2.36506e-07	ncbi_101102430	1.88667	0.0366667	-5.68523	1.72454e-06	9.23637e-06	CIDEC	PREDICTED: cell death activator CIDE-3 isoform X2 [Ovis aries]	-	-	-	-	-	-	-
oar-miR-758-5p	0.200167	4.4824	4.485	2.36506e-07	ncbi_101103349	25.6067	12.4167	-1.04424	7.54528e-21	2.00192e-19	TRIM2	PREDICTED: tripartite motif-containing protein 2 isoform X1 [Bos taurus]	-	-	-	-	GO:0044424//intracellular part	GO:0019787//ubiquitin-like protein transferase activity;GO:0046914//transition metal ion binding	GO:0032446//protein modification by small protein conjugation;GO:0042981//regulation of apoptotic process
oar-miR-758-5p	0.200167	4.4824	4.485	2.36506e-07	ncbi_101103785	0.46	0.16	-1.52356	6.11549e-05	0.000251058	NLGN3	PREDICTED: neuroligin-3 isoform X1 [Ovis aries]	Environmental Information Processing	Signaling molecules and interaction	ko04514//Cell adhesion molecules (CAMs)	K07378	GO:0016021//integral component of membrane;GO:0016023//cytoplasmic, membrane-bounded vesicle;GO:0045202//synapse	GO:0005102//receptor binding;GO:0060089//molecular transducer activity	GO:0001941//postsynaptic membrane organization;GO:0006897//endocytosis;GO:0007611//learning or memory;GO:0007632//visual behavior;GO:0010001//glial cell differentiation;GO:0010469//regulation of receptor activity;GO:0016337//single organismal cell-cell adhesion;GO:0032414//positive regulation of ion transmembrane transporter activity;GO:0044089//positive regulation of cellular component biogenesi…
oar-miR-758-5p	0.200167	4.4824	4.485	2.36506e-07	ncbi_101104028	1.89333	0.793333	-1.25493	7.27781e-05	0.000294495	LSAMP	PREDICTED: limbic system-associated membrane protein isoform X1 [Bos taurus]	-	-	-	-	-	-	-
oar-miR-758-5p	0.200167	4.4824	4.485	2.36506e-07	ncbi_101106012	142.487	63.6533	-1.16252	1.65498e-32	1.02909e-30	PDGFRA	PREDICTED: platelet-derived growth factor receptor alpha [Ovis aries musimon]	Human Diseases;Environmental Information Processing;Environmental Information Processing;Human Diseases;Cellular Processes;Human Diseases;Environmental Information Processing;Cellular Processes;Environmental Information Processing;Cellular Processes;Environmental Information Processing;Environmental Information Processing;Human Diseases;Environmental Information Processing;Human Diseases;Human Di…	Cancers;Signal transduction;Signal transduction;Infectious diseases;Transport and catabolism;Infectious diseases;Signal transduction;Cell motility;Signal transduction;Cellular community - eukaryotes;Signal transduction;Signal transduction;Cancers;Signal transduction;Cancers;Cancers;Cellular community - eukaryotes;Drug resistance;Cancers;Cancers;Cancers	ko05200//Pathways in cancer;ko04151//PI3K-Akt signaling pathway;ko04010//MAPK signaling pathway;ko05166//HTLV-I infection;ko04144//Endocytosis;ko05163//Human cytomegalovirus infection;ko04014//Ras signaling pathway;ko04810//Regulation of actin cytoskeleton;ko04630//Jak-STAT signaling pathway;ko04510//Focal adhesion;ko04015//Rap1 signaling pathway;ko04020//Calcium signaling pathway;ko05206//MicroR…	K04363;K04363;K04363;K04363;K04363;K04363;K04363;K04363;K04363;K04363;K04363;K04363;K04363;K04363;K04363;K04363;K04363;K04363;K04363;K04363;K04363	GO:0016021//integral component of membrane;GO:0042995//cell projection;GO:0043231//intracellular membrane-bounded organelle;GO:0044459//plasma membrane part	GO:0005017//platelet-derived growth factor-activated receptor activity;GO:0019838//growth factor binding;GO:0032550//purine ribonucleoside binding;GO:0046983//protein dimerization activity;GO:0070851//growth factor receptor binding	GO:0006275//regulation of DNA replication;GO:0006468//protein phosphorylation;GO:0006935//chemotaxis;GO:0006952//defense response;GO:0008202//steroid metabolic process;GO:0008284//positive regulation of cell proliferation;GO:0008406//gonad development;GO:0010518//positive regulation of phospholipase activity;GO:0010543//regulation of platelet activation;GO:0014066//regulation of phosphatidylinosi…
oar-miR-758-5p	0.200167	4.4824	4.485	2.36506e-07	ncbi_101106600	34.8733	13.0333	-1.41992	1.17439e-35	8.92149e-34	GPC6	PREDICTED: glypican-6 isoform X1 [Ovis aries]	-	-	-	-	GO:0031224//intrinsic component of membrane;GO:0043231//intracellular membrane-bounded organelle	GO:0043168//anion binding	GO:0048870//cell motility
oar-miR-758-5p	0.200167	4.4824	4.485	2.36506e-07	ncbi_101106946	0.383333	0.0433333	-3.14505	2.59962e-05	0.000113893	Frk	PREDICTED: tyrosine-protein kinase FRK isoform X1 [Ovis aries]	Environmental Information Processing	Signal transduction	ko04013//MAPK signaling pathway - fly	K08892	GO:0031988//membrane-bounded vesicle	GO:0004713//protein tyrosine kinase activity;GO:0032550//purine ribonucleoside binding	GO:0006468//protein phosphorylation
oar-miR-758-5p	0.200167	4.4824	4.485	2.36506e-07	ncbi_101107075	2.50667	0.856667	-1.54896	4.3798e-08	2.97498e-07	FGR	PREDICTED: tyrosine-protein kinase Fgr [Ovis aries musimon]	Human Diseases;Organismal Systems	Infectious diseases;Immune system	ko05169//Epstein-Barr virus infection;ko04062//Chemokine signaling pathway	K08891;K08891	-	-	-
oar-miR-758-5p	0.200167	4.4824	4.485	2.36506e-07	ncbi_101107435	3.58333	0.653333	-2.45541	3.202e-30	1.71323e-28	IKZF1	PREDICTED: DNA-binding protein Ikaros isoform X5 [Ovis aries musimon]	-	-	-	-	GO:0000775//chromosome, centromeric region;GO:0043231//intracellular membrane-bounded organelle	GO:0001071//nucleic acid binding transcription factor activity;GO:0003677//DNA binding;GO:0043169//cation binding;GO:0046983//protein dimerization activity	GO:0006357//regulation of transcription from RNA polymerase II promoter;GO:0030854//positive regulation of granulocyte differentiation;GO:0040014//regulation of multicellular organism growth;GO:0046638//positive regulation of alpha-beta T cell differentiation;GO:0048537//mucosal-associated lymphoid tissue development
oar-miR-758-5p	0.200167	4.4824	4.485	2.36506e-07	ncbi_101107985	1.41667	0.62	-1.19216	0.000725919	0.00239421	PLEKHG4	PREDICTED: puratrophin-1 [Ovis aries]	-	-	-	-	-	-	GO:0043087//regulation of GTPase activity
oar-miR-758-5p	0.200167	4.4824	4.485	2.36506e-07	ncbi_101108051	11.8	1.28333	-3.20082	4.57436e-49	8.18556e-47	BMF	PREDICTED: bcl-2-modifying factor isoform X1 [Capra hircus]	Human Diseases	Cancers	ko05206//MicroRNAs in cancer	K17460	GO:0015629//actin cytoskeleton	-	GO:0009967//positive regulation of signal transduction;GO:0010822//positive regulation of mitochondrion organization;GO:0032461//positive regulation of protein oligomerization;GO:0043066//negative regulation of apoptotic process
oar-miR-758-5p	0.200167	4.4824	4.485	2.36506e-07	ncbi_101108189	37.4533	12.1833	-1.62019	2.35337e-21	6.56862e-20	ECM2	PREDICTED: extracellular matrix protein 2 isoform X1 [Ovis aries]	-	-	-	-	GO:0005578//proteinaceous extracellular matrix	GO:0005518//collagen binding;GO:0005539//glycosaminoglycan binding	GO:0010810//regulation of cell-substrate adhesion;GO:0043062//extracellular structure organization
oar-miR-758-5p	0.200167	4.4824	4.485	2.36506e-07	ncbi_101108250	3.33333	1.59	-1.06794	6.04828e-08	4.02344e-07	RIC3	PREDICTED: protein RIC-3 isoform X1 [Ovis aries]	-	-	-	-	GO:0031224//intrinsic component of membrane	GO:0005515//protein binding	GO:0006461//protein complex assembly;GO:0044267//cellular protein metabolic process
oar-miR-758-5p	0.200167	4.4824	4.485	2.36506e-07	ncbi_101109832	18.2433	8.91333	-1.03333	4.90432e-10	4.33264e-09	ITGA9	PREDICTED: integrin alpha-9 isoform X1 [Ovis aries musimon]	Environmental Information Processing;Human Diseases;Cellular Processes;Cellular Processes;Environmental Information Processing;Human Diseases;Environmental Information Processing;Human Diseases;Human Diseases	Signal transduction;Infectious diseases;Cell motility;Cellular community - eukaryotes;Signaling molecules and interaction;Cardiovascular diseases;Signaling molecules and interaction;Cardiovascular diseases;Cardiovascular diseases	ko04151//PI3K-Akt signaling pathway;ko05165//Human papillomavirus infection;ko04810//Regulation of actin cytoskeleton;ko04510//Focal adhesion;ko04514//Cell adhesion molecules (CAMs);ko05412//Arrhythmogenic right ventricular cardiomyopathy (ARVC);ko04512//ECM-receptor interaction;ko05414//Dilated cardiomyopathy (DCM);ko05410//Hypertrophic cardiomyopathy (HCM)	K06585;K06585;K06585;K06585;K06585;K06585;K06585;K06585;K06585	GO:0005887//integral component of plasma membrane	-	GO:0007166//cell surface receptor signaling pathway;GO:0071621//granulocyte chemotaxis
oar-miR-758-5p	0.200167	4.4824	4.485	2.36506e-07	ncbi_101111069	0.593333	0.18	-1.72085	0.000744508	0.0024505	--	PREDICTED: SLAM family member 7-like isoform X4 [Ovis aries musimon]	-	-	-	-	-	-	-
oar-miR-758-5p	0.200167	4.4824	4.485	2.36506e-07	ncbi_101111939	2.67667	0.71	-1.91455	3.07207e-18	6.52713e-17	GLIS3	PREDICTED: zinc finger protein GLIS3 isoform X2 [Ovis aries musimon]	-	-	-	-	GO:0043231//intracellular membrane-bounded organelle	GO:0000977//RNA polymerase II regulatory region sequence-specific DNA binding;GO:0000982//transcription factor activity, RNA polymerase II core promoter proximal region sequence-specific binding;GO:0043169//cation binding	GO:0006357//regulation of transcription from RNA polymerase II promoter
oar-miR-758-5p	0.200167	4.4824	4.485	2.36506e-07	ncbi_101112633	1.63667	0.7	-1.22533	3.00138e-05	0.000130114	SLITRK2	PREDICTED: SLIT and NTRK-like protein 2 [Ovis aries]	-	-	-	-	-	-	-
oar-miR-758-5p	0.200167	4.4824	4.485	2.36506e-07	ncbi_101112639	0.963333	0.193333	-2.31694	1.81583e-07	1.12824e-06	Zap70	PREDICTED: tyrosine-protein kinase ZAP-70 isoform X2 [Ovis aries musimon]	Environmental Information Processing;Organismal Systems;Organismal Systems;Organismal Systems;Environmental Information Processing;Organismal Systems;Human Diseases	Signal transduction;Immune system;Immune system;Immune system;Signal transduction;Immune system;Immune diseases	ko04014//Ras signaling pathway;ko04650//Natural killer cell mediated cytotoxicity;ko04659//Th17 cell differentiation;ko04660//T cell receptor signaling pathway;ko04064//NF-kappa B signaling pathway;ko04658//Th1 and Th2 cell differentiation;ko05340//Primary immunodeficiency	K07360;K07360;K07360;K07360;K07360;K07360;K07360	-	-	-
oar-miR-758-5p	0.200167	4.4824	4.485	2.36506e-07	ncbi_101113046	3.43	1.12	-1.61471	3.21705e-07	1.93251e-06	PRUNE2	PREDICTED: protein prune homolog 2 isoform X10 [Ovis aries musimon]	-	-	-	-	-	-	-
oar-miR-758-5p	0.200167	4.4824	4.485	2.36506e-07	ncbi_101113056	0.5	0.156667	-1.67423	0.00986489	0.0243822	LMNTD1	PREDICTED: lamin tail domain-containing protein 1 isoform X1 [Ovis aries musimon]	-	-	-	-	GO:0012505//endomembrane system;GO:0043231//intracellular membrane-bounded organelle;GO:0043234//protein complex	-	GO:0044699//single-organism process
oar-miR-758-5p	0.200167	4.4824	4.485	2.36506e-07	ncbi_101114830	1.19667	0.29	-2.0449	0.000648813	0.00216562	C1orf162	PREDICTED: transmembrane protein C1orf162 homolog [Ovis aries]	-	-	-	-	-	-	-
oar-miR-758-5p	0.200167	4.4824	4.485	2.36506e-07	ncbi_101114880	16.19	4.89	-1.7272	1.43137e-21	4.07283e-20	WASF3	PREDICTED: wiskott-Aldrich syndrome protein family member 3 isoform X1 [Ovis aries musimon]	Human Diseases;Cellular Processes;Organismal Systems	Cancers;Cellular community - eukaryotes;Immune system	ko05231//Choline metabolism in cancer;ko04520//Adherens junction;ko04666//Fc gamma R-mediated phagocytosis	K06083;K06083;K06083	GO:0031252//cell leading edge;GO:0031988//membrane-bounded vesicle;GO:0043232//intracellular non-membrane-bounded organelle	-	GO:0008154//actin polymerization or depolymerization;GO:0021782//glial cell development;GO:0022604//regulation of cell morphogenesis;GO:0030031//cell projection assembly;GO:0031641//regulation of myelination;GO:0065003//macromolecular complex assembly
oar-miR-758-5p	0.200167	4.4824	4.485	2.36506e-07	ncbi_101117128	0.813333	0.236667	-1.78099	2.77989e-12	3.16844e-11	Asx	TPA: additional sex combs like 3 [Bos taurus]	-	-	-	-	-	-	GO:0010468//regulation of gene expression;GO:0034645//cellular macromolecule biosynthetic process
oar-miR-758-5p	0.200167	4.4824	4.485	2.36506e-07	ncbi_101118876	0.343333	0.126667	-1.43857	0.022354	0.0494997	ABLIM2	PREDICTED: actin-binding LIM protein 2 isoform X2 [Ovis aries musimon]	Organismal Systems	Development	ko04360//Axon guidance	K07520	GO:0005856//cytoskeleton;GO:0043292//contractile fiber	GO:0046914//transition metal ion binding	GO:0006357//regulation of transcription from RNA polymerase II promoter;GO:0007010//cytoskeleton organization
oar-miR-758-5p	0.200167	4.4824	4.485	2.36506e-07	ncbi_101119516	1.10333	0.22	-2.32629	6.6728e-07	3.81354e-06	NEGR1	PREDICTED: neuronal growth regulator 1 isoform X1 [Ovis aries]	Environmental Information Processing	Signaling molecules and interaction	ko04514//Cell adhesion molecules (CAMs)	K06775	GO:0031224//intrinsic component of membrane;GO:0031988//membrane-bounded vesicle	-	GO:0007610//behavior;GO:0010975//regulation of neuron projection development;GO:0098602//single organism cell adhesion
oar-miR-758-5p	0.200167	4.4824	4.485	2.36506e-07	ncbi_101119892	3.53333	1.07333	-1.71893	0.000815854	0.00265716	PQLC3	PREDICTED: PQ-loop repeat-containing protein 3 [Ovis aries]	-	-	-	-	-	-	-
oar-miR-758-5p	0.200167	4.4824	4.485	2.36506e-07	ncbi_101120004	1.21667	0.19	-2.67886	8.62019e-07	4.84397e-06	PRDM16	PREDICTED: PR domain zinc finger protein 16 isoform X2 [Ovis aries musimon]	Organismal Systems	Environmental adaptation	ko04714//Thermogenesis	K22410	GO:0043231//intracellular membrane-bounded organelle;GO:0043234//protein complex	GO:0003677//DNA binding;GO:0003712//transcription cofactor activity;GO:0005515//protein binding;GO:0043169//cation binding	GO:0002762//negative regulation of myeloid leukocyte differentiation;GO:0007423//sensory organ development;GO:0010468//regulation of gene expression;GO:0017015//regulation of transforming growth factor beta receptor signaling pathway;GO:0019827//stem cell population maintenance;GO:0043467//regulation of generation of precursor metabolites and energy;GO:0045444//fat cell differentiation
oar-miR-758-5p	0.200167	4.4824	4.485	2.36506e-07	ncbi_101120639	0.926667	0.156667	-2.56435	1.80205e-06	9.61949e-06	SLC46A2	PREDICTED: thymic stromal cotransporter homolog isoform X2 [Ovis aries musimon]	-	-	-	-	GO:0005886//plasma membrane;GO:0031224//intrinsic component of membrane	-	GO:0002260//lymphocyte homeostasis;GO:0045619//regulation of lymphocyte differentiation;GO:0051234//establishment of localization;GO:0070229//negative regulation of lymphocyte apoptotic process
oar-miR-758-5p	0.200167	4.4824	4.485	2.36506e-07	ncbi_101122319	1.56	0.71	-1.13566	0.00319234	0.00906588	CD200R1	PREDICTED: cell surface glycoprotein CD200 receptor 1 [Ovis aries musimon]	Human Diseases	Infectious diseases	ko05167//Kaposi sarcoma-associated herpesvirus infection	K21668	-	-	-
oar-miR-758-5p	0.200167	4.4824	4.485	2.36506e-07	ncbi_101123405	11.4867	4.76	-1.27093	2.82338e-14	4.03465e-13	FCHSD2	PREDICTED: F-BAR and double SH3 domains protein 2 isoform X1 [Ovis aries]	-	-	-	-	-	-	-
oar-miR-758-5p	0.200167	4.4824	4.485	2.36506e-07	ncbi_114112913	0.436667	0.06	-2.8635	0.00170621	0.00517	Fam3b	PREDICTED: protein FAM3B isoform X2 [Ovis aries]	-	-	-	-	GO:0031988//membrane-bounded vesicle	-	-
oar-miR-758-3p	7.531	76.3643	3.34198	9.07728e-12	MSTRG.10084	3.86667	1.85	-1.06357	6.88348e-11	6.71869e-10	--	PREDICTED: AP-3 complex subunit mu-2 isoform X2 [Ovis aries musimon]	Cellular Processes	Transport and catabolism	ko04146//Peroxisome	K00308	GO:0016020//membrane;GO:0042579//microbody	GO:0005515//protein binding;GO:0016647//oxidoreductase activity, acting on the CH-NH group of donors, oxygen as acceptor	GO:0006596//polyamine biosynthetic process;GO:0006598//polyamine catabolic process;GO:0015031//protein transport;GO:0016192//vesicle-mediated transport;GO:0031328//positive regulation of cellular biosynthetic process;GO:0044710//single-organism metabolic process;GO:0044763//single-organism cellular process;GO:0044765//single-organism transport;GO:0046907//intracellular transport
oar-miR-758-3p	7.531	76.3643	3.34198	9.07728e-12	MSTRG.1049	36.9033	16.6267	-1.15025	1.82849e-27	7.98044e-26	Pol	hypothetical protein M91_14132 [Bos mutus]	Human Diseases;Human Diseases;Environmental Information Processing;Organismal Systems;Human Diseases;Human Diseases;Cellular Processes;Human Diseases	Cancers;Cancers;Signal transduction;Immune system;Infectious diseases;Cardiovascular diseases;Cellular community - eukaryotes;Cancers	ko05200//Pathways in cancer;ko05226//Gastric cancer;ko04390//Hippo signaling pathway;ko04670//Leukocyte transendothelial migration;ko05100//Bacterial invasion of epithelial cells;ko05412//Arrhythmogenic right ventricular cardiomyopathy (ARVC);ko04520//Adherens junction;ko05213//Endometrial cancer	K05691;K05691;K05691;K05691;K05691;K05691;K05691;K05691	-	-	-
oar-miR-758-3p	7.531	76.3643	3.34198	9.07728e-12	MSTRG.1051	4.21333	1.93333	-1.12387	2.49983e-18	5.34659e-17	--	reverse transcriptase-like [Bos taurus]	Human Diseases;Human Diseases;Environmental Information Processing;Organismal Systems;Human Diseases;Human Diseases;Cellular Processes;Human Diseases	Cancers;Cancers;Signal transduction;Immune system;Infectious diseases;Cardiovascular diseases;Cellular community - eukaryotes;Cancers	ko05200//Pathways in cancer;ko05226//Gastric cancer;ko04390//Hippo signaling pathway;ko04670//Leukocyte transendothelial migration;ko05100//Bacterial invasion of epithelial cells;ko05412//Arrhythmogenic right ventricular cardiomyopathy (ARVC);ko04520//Adherens junction;ko05213//Endometrial cancer	K05691;K05691;K05691;K05691;K05691;K05691;K05691;K05691	GO:0031252//cell leading edge;GO:0070161//anchoring junction	GO:0003779//actin binding;GO:0050839//cell adhesion molecule binding	GO:0010468//regulation of gene expression;GO:0098602//single organism cell adhesion
oar-miR-758-3p	7.531	76.3643	3.34198	9.07728e-12	MSTRG.13998	2.67333	0.0266667	-6.64746	0.00506014	0.0136049	--	reverse transcriptase-like [Bos taurus]	-	-	-	-	GO:0043231//intracellular membrane-bounded organelle	-	GO:0015980//energy derivation by oxidation of organic compounds;GO:0044238//primary metabolic process;GO:0044260//cellular macromolecule metabolic process
oar-miR-758-3p	7.531	76.3643	3.34198	9.07728e-12	MSTRG.14002	4.97667	0.00666667	-9.544	1.65582e-06	8.89494e-06	GRTP1	Growth hormone-regulated TBC protein 1 [Bos mutus]	-	-	-	-	-	-	-
oar-miR-758-3p	7.531	76.3643	3.34198	9.07728e-12	MSTRG.7508	4.52	1.53	-1.56279	9.67031e-41	1.02461e-38	CFDP2	reverse transcriptase [Trichuris suis]	-	-	-	-	GO:0044424//intracellular part	-	-
oar-miR-758-3p	7.531	76.3643	3.34198	9.07728e-12	MSTRG.7509	4.17333	1.26	-1.72778	2.45536e-48	4.20677e-46	CFDP2	p97Bcnt protein [Capra hircus]	-	-	-	-	GO:0043231//intracellular membrane-bounded organelle	-	-
oar-miR-758-3p	7.531	76.3643	3.34198	9.07728e-12	MSTRG.7510	4.55333	2.09333	-1.12112	2.92233e-16	5.20046e-15	Pol	reverse transcriptase-like [Bos taurus]	Human Diseases;Human Diseases;Environmental Information Processing;Organismal Systems;Human Diseases;Human Diseases;Cellular Processes;Human Diseases	Cancers;Cancers;Signal transduction;Immune system;Infectious diseases;Cardiovascular diseases;Cellular community - eukaryotes;Cancers	ko05200//Pathways in cancer;ko05226//Gastric cancer;ko04390//Hippo signaling pathway;ko04670//Leukocyte transendothelial migration;ko05100//Bacterial invasion of epithelial cells;ko05412//Arrhythmogenic right ventricular cardiomyopathy (ARVC);ko04520//Adherens junction;ko05213//Endometrial cancer	K05691;K05691;K05691;K05691;K05691;K05691;K05691;K05691	-	-	-
oar-miR-758-3p	7.531	76.3643	3.34198	9.07728e-12	ncbi_100126577	1.18	0.0666667	-4.14568	4.06923e-09	3.1906e-08	WNT2	protein Wnt-2 precursor [Bos taurus]	Human Diseases;Human Diseases;Human Diseases;Human Diseases;Human Diseases;Environmental Information Processing;Human Diseases;Environmental Information Processing;Human Diseases;Environmental Information Processing;Human Diseases;Cellular Processes;Organismal Systems;Human Diseases	Cancers;Infectious diseases;Infectious diseases;Cancers;Cancers;Signal transduction;Cancers;Signal transduction;Endocrine and metabolic diseases;Signal transduction;Cancers;Cellular community - eukaryotes;Endocrine system;Cancers	ko05200//Pathways in cancer;ko05165//Human papillomavirus infection;ko05166//HTLV-I infection;ko05205//Proteoglycans in cancer;ko05226//Gastric cancer;ko04390//Hippo signaling pathway;ko05225//Hepatocellular carcinoma;ko04150//mTOR signaling pathway;ko04934//Cushing syndrome;ko04310//Wnt signaling pathway;ko05224//Breast cancer;ko04550//Signaling pathways regulating pluripotency of stem cells;ko0…	K00182;K00182;K00182;K00182;K00182;K00182;K00182;K00182;K00182;K00182;K00182;K00182;K00182;K00182	-	-	-
oar-miR-758-3p	7.531	76.3643	3.34198	9.07728e-12	ncbi_101102430	1.88667	0.0366667	-5.68523	1.72454e-06	9.23637e-06	CIDEC	PREDICTED: cell death activator CIDE-3 isoform X2 [Ovis aries]	-	-	-	-	-	-	-
oar-miR-758-3p	7.531	76.3643	3.34198	9.07728e-12	ncbi_101102822	227.977	107.427	-1.08553	2.49845e-14	3.60551e-13	TSC22D1	PREDICTED: TSC22 domain family protein 1 isoform X2 [Ovis aries musimon]	-	-	-	-	GO:0043231//intracellular membrane-bounded organelle	-	GO:0010468//regulation of gene expression;GO:0034645//cellular macromolecule biosynthetic process
oar-miR-758-3p	7.531	76.3643	3.34198	9.07728e-12	ncbi_101103225	2.66667	0.773333	-1.78588	5.86877e-11	5.79093e-10	REEP1	PREDICTED: receptor expression-enhancing protein 1 isoform X1 [Ovis aries musimon]	-	-	-	-	GO:0031090//organelle membrane;GO:0031224//intrinsic component of membrane;GO:0043231//intracellular membrane-bounded organelle	GO:0001664//G-protein coupled receptor binding;GO:0015631//tubulin binding	GO:0007029//endoplasmic reticulum organization;GO:0051049//regulation of transport;GO:0090150//establishment of protein localization to membrane
oar-miR-758-3p	7.531	76.3643	3.34198	9.07728e-12	ncbi_101103349	25.6067	12.4167	-1.04424	7.54528e-21	2.00192e-19	TRIM2	PREDICTED: tripartite motif-containing protein 2 isoform X1 [Bos taurus]	-	-	-	-	GO:0044424//intracellular part	GO:0019787//ubiquitin-like protein transferase activity;GO:0046914//transition metal ion binding	GO:0032446//protein modification by small protein conjugation;GO:0042981//regulation of apoptotic process
oar-miR-758-3p	7.531	76.3643	3.34198	9.07728e-12	ncbi_101103525	5.95	1.95	-1.60942	3.73214e-12	4.20911e-11	ABCG1	PREDICTED: ATP-binding cassette sub-family G member 1 isoform X4 [Ovis aries]	Environmental Information Processing	Membrane transport	ko02010//ABC transporters	K05679	GO:0005768//endosome;GO:0031224//intrinsic component of membrane;GO:0044459//plasma membrane part	GO:0008565//protein transporter activity;GO:0015248//sterol transporter activity;GO:0017111//nucleoside-triphosphatase activity;GO:0032550//purine ribonucleoside binding;GO:0046983//protein dimerization activity	GO:0010468//regulation of gene expression;GO:0010874//regulation of cholesterol efflux;GO:0010883//regulation of lipid storage;GO:0010893//positive regulation of steroid biosynthetic process;GO:0015031//protein transport;GO:0015914//phospholipid transport;GO:0016125//sterol metabolic process;GO:0034369//plasma lipoprotein particle remodeling;GO:0042982//amyloid precursor protein metabolic process…
oar-miR-758-3p	7.531	76.3643	3.34198	9.07728e-12	ncbi_101103715	0.646667	0.126667	-2.35199	0.00301859	0.00864409	GPR22	PREDICTED: probable G-protein coupled receptor 22 [Capra hircus]	-	-	-	-	-	-	-
oar-miR-758-3p	7.531	76.3643	3.34198	9.07728e-12	ncbi_101103979	1.19333	0.383333	-1.63833	0.00127267	0.00397293	BTC	PREDICTED: probetacellulin isoform X3 [Ovis aries musimon]	Environmental Information Processing	Signal transduction	ko04012//ErbB signaling pathway	K09783	GO:0031224//intrinsic component of membrane	-	GO:0042981//regulation of apoptotic process;GO:0048522//positive regulation of cellular process
oar-miR-758-3p	7.531	76.3643	3.34198	9.07728e-12	ncbi_101104028	1.89333	0.793333	-1.25493	7.27781e-05	0.000294495	LSAMP	PREDICTED: limbic system-associated membrane protein isoform X1 [Bos taurus]	-	-	-	-	-	-	-
oar-miR-758-3p	7.531	76.3643	3.34198	9.07728e-12	ncbi_101104204	3.4	1.18667	-1.51862	8.67749e-07	4.87446e-06	ZNF503	PREDICTED: zinc finger protein 503 isoform X2 [Ovis aries musimon]	-	-	-	-	-	GO:0043169//cation binding	GO:0008283//cell proliferation;GO:0010468//regulation of gene expression;GO:0070314//G1 to G0 transition
oar-miR-758-3p	7.531	76.3643	3.34198	9.07728e-12	ncbi_101104343	2.30333	1.08667	-1.08381	0.0030925	0.00882123	PTGER4	PREDICTED: prostaglandin E2 receptor EP4 subtype isoform X1 [Ovis aries]	Human Diseases;Human Diseases;Environmental Information Processing;Human Diseases;Organismal Systems;Organismal Systems	Cancers;Infectious diseases;Signaling molecules and interaction;Infectious diseases;Sensory system;Endocrine system	ko05200//Pathways in cancer;ko05165//Human papillomavirus infection;ko04080//Neuroactive ligand-receptor interaction;ko05163//Human cytomegalovirus infection;ko04750//Inflammatory mediator regulation of TRP channels;ko04924//Renin secretion	K04261;K04261;K04261;K04261;K04261;K04261	GO:0031224//intrinsic component of membrane	GO:0004955//prostaglandin receptor activity	GO:0001503//ossification;GO:0001818//negative regulation of cytokine production;GO:0001819//positive regulation of cytokine production;GO:0002237//response to molecule of bacterial origin;GO:0002294//CD4-positive, alpha-beta T cell differentiation involved in immune response;GO:0002692//negative regulation of cellular extravasation;GO:0007187//G-protein coupled receptor signaling pathway, coupled…
oar-miR-758-3p	7.531	76.3643	3.34198	9.07728e-12	ncbi_101104491	0.123333	0.01	-3.62449	0.00090815	0.00292866	ARHGEF38	PREDICTED: rho guanine nucleotide exchange factor 38 [Ovis aries]	-	-	-	-	GO:0044424//intracellular part	-	GO:0043087//regulation of GTPase activity
oar-miR-758-3p	7.531	76.3643	3.34198	9.07728e-12	ncbi_101104513	3.79667	1.08333	-1.80926	4.37466e-10	3.89464e-09	NPL	PREDICTED: N-acetylneuraminate lyase isoform X3 [Ovis aries]	Metabolism	Carbohydrate metabolism	ko00520//Amino sugar and nucleotide sugar metabolism	K01639	-	GO:0016833//oxo-acid-lyase activity	GO:0006054//N-acetylneuraminate metabolic process;GO:0044238//primary metabolic process
oar-miR-758-3p	7.531	76.3643	3.34198	9.07728e-12	ncbi_101104718	20.5933	6.34333	-1.69886	2.64498e-23	8.67565e-22	KLF9	PREDICTED: Krueppel-like factor 9 [Ovis aries]	-	-	-	-	GO:0016020//membrane;GO:0043231//intracellular membrane-bounded organelle	GO:0043169//cation binding;GO:0097159//organic cyclic compound binding	GO:0007275//multicellular organism development;GO:0010468//regulation of gene expression;GO:0010837//regulation of keratinocyte proliferation;GO:0030518//intracellular steroid hormone receptor signaling pathway;GO:0032870//cellular response to hormone stimulus;GO:0034645//cellular macromolecule biosynthetic process;GO:0051414//response to cortisol
oar-miR-758-3p	7.531	76.3643	3.34198	9.07728e-12	ncbi_101104751	19.2267	4.50333	-2.09404	9.26574e-22	2.6839e-20	MEIS2	PREDICTED: homeobox protein Meis2 isoform X1 [Bos mutus]	-	-	-	-	GO:0043231//intracellular membrane-bounded organelle	GO:0000977//RNA polymerase II regulatory region sequence-specific DNA binding;GO:0000982//transcription factor activity, RNA polymerase II core promoter proximal region sequence-specific binding;GO:0003712//transcription cofactor activity;GO:0005515//protein binding	GO:0006357//regulation of transcription from RNA polymerase II promoter;GO:0007423//sensory organ development;GO:0009605//response to external stimulus;GO:0010033//response to organic substance;GO:0045596//negative regulation of cell differentiation
oar-miR-758-3p	7.531	76.3643	3.34198	9.07728e-12	ncbi_101104937	6.12667	2.63333	-1.21821	3.44573e-07	2.05913e-06	C14orf28	PREDICTED: uncharacterized protein C14orf28 homolog isoform X1 [Bos taurus]	-	-	-	-	-	-	-
oar-miR-758-3p	7.531	76.3643	3.34198	9.07728e-12	ncbi_101105278	3.15	1.09	-1.53102	1.50153e-12	1.77436e-11	Fyb1	PREDICTED: FYN-binding protein isoform X1 [Ovis aries]	Environmental Information Processing	Signal transduction	ko04015//Rap1 signaling pathway	K17698	-	-	-
oar-miR-758-3p	7.531	76.3643	3.34198	9.07728e-12	ncbi_101106106	7.94333	3.34667	-1.24702	7.80162e-34	5.32394e-32	PGM2L1	PREDICTED: glucose 1,6-bisphosphate synthase isoform X1 [Ovis aries]	Metabolism	Carbohydrate metabolism	ko00500//Starch and sucrose metabolism	K11809	-	-	-
oar-miR-758-3p	7.531	76.3643	3.34198	9.07728e-12	ncbi_101107608	1.63667	0.506667	-1.69165	1.44995e-07	9.14312e-07	KLHL38	PREDICTED: kelch-like protein 38 isoform X1 [Ovis aries]	-	-	-	-	-	-	-
oar-miR-758-3p	7.531	76.3643	3.34198	9.07728e-12	ncbi_101108688	13.9067	3.53333	-1.97667	3.8318e-87	4.74701e-84	CREBRF	PREDICTED: CREB3 regulatory factor [Ovis aries]	-	-	-	-	GO:0044451//nucleoplasm part	GO:0001071//nucleic acid binding transcription factor activity;GO:0003677//DNA binding	GO:0001961//positive regulation of cytokine-mediated signaling pathway;GO:0006357//regulation of transcription from RNA polymerase II promoter;GO:0009896//positive regulation of catabolic process;GO:0009968//negative regulation of signal transduction;GO:0015031//protein transport;GO:0032386//regulation of intracellular transport;GO:0033554//cellular response to stress;GO:0035966//response to topo…
oar-miR-758-3p	7.531	76.3643	3.34198	9.07728e-12	ncbi_101109407	0.69	0.223333	-1.6274	0.00323705	0.00917613	MBP	PREDICTED: myelin basic protein isoform X2 [Ovis aries musimon]	-	-	-	-	GO:0016020//membrane;GO:0033267//axon part;GO:0044297//cell body	GO:0005198//structural molecule activity;GO:0005488//binding	GO:0008366//axon ensheathment;GO:0016043//cellular component organization;GO:0042221//response to chemical
oar-miR-758-3p	7.531	76.3643	3.34198	9.07728e-12	ncbi_101109746	23.1667	4.02667	-2.52439	6.80015e-44	9.12637e-42	HLA-DMB	PREDICTED: HLA class II histocompatibility antigen, DM beta chain [Capra hircus]	Human Diseases;Human Diseases;Human Diseases;Human Diseases;Human Diseases;Cellular Processes;Environmental Information Processing;Human Diseases;Human Diseases;Organismal Systems;Organismal Systems;Human Diseases;Organismal Systems;Organismal Systems;Human Diseases;Human Diseases;Human Diseases;Human Diseases;Human Diseases;Human Diseases;Human Diseases;Human Diseases;Organismal Systems;Human Di…	Infectious diseases;Infectious diseases;Infectious diseases;Infectious diseases;Infectious diseases;Transport and catabolism;Signaling molecules and interaction;Immune diseases;Infectious diseases;Immune system;Immune system;Immune diseases;Immune system;Immune system;Infectious diseases;Cardiovascular diseases;Infectious diseases;Immune diseases;Immune diseases;Endocrine and metabolic diseases;I…	ko05166//HTLV-I infection;ko05168//Herpes simplex infection;ko05169//Epstein-Barr virus infection;ko05152//Tuberculosis;ko05164//Influenza A;ko04145//Phagosome;ko04514//Cell adhesion molecules (CAMs);ko05322//Systemic lupus erythematosus;ko05145//Toxoplasmosis;ko04659//Th17 cell differentiation;ko04640//Hematopoietic cell lineage;ko05323//Rheumatoid arthritis;ko04658//Th1 and Th2 cell differentia…	K06752;K06752;K06752;K06752;K06752;K06752;K06752;K06752;K06752;K06752;K06752;K06752;K06752;K06752;K06752;K06752;K06752;K06752;K06752;K06752;K06752;K06752;K06752;K06752	GO:0031224//intrinsic component of membrane;GO:0042611//MHC protein complex	-	GO:0019882//antigen processing and presentation
oar-miR-758-3p	7.531	76.3643	3.34198	9.07728e-12	ncbi_101110338	12.32	3.15667	-1.96453	5.42309e-34	3.74845e-32	FILIP1	PREDICTED: filamin-A-interacting protein 1 isoform X3 [Ovis aries musimon]	-	-	-	-	-	-	-
oar-miR-758-3p	7.531	76.3643	3.34198	9.07728e-12	ncbi_101110415	0.783333	0.173333	-2.17608	3.26024e-11	3.31479e-10	SV2C	PREDICTED: synaptic vesicle glycoprotein 2C [Ovis aries]	Environmental Information Processing	Signaling molecules and interaction	ko04512//ECM-receptor interaction	K06258	GO:0016023//cytoplasmic, membrane-bounded vesicle;GO:0031224//intrinsic component of membrane	GO:0005215//transporter activity	GO:0044763//single-organism cellular process;GO:0051234//establishment of localization
oar-miR-758-3p	7.531	76.3643	3.34198	9.07728e-12	ncbi_101111255	8.21667	2.21667	-1.89016	2.92433e-13	3.73484e-12	MOB3B	MOB kinase activator 3B [Bos taurus]	-	-	-	-	-	GO:0043169//cation binding	-
oar-miR-758-3p	7.531	76.3643	3.34198	9.07728e-12	ncbi_101111545	22.6733	9.44333	-1.26363	1.28957e-16	2.38171e-15	RGMB	PREDICTED: RGM domain family member B [Capra hircus]	-	-	-	-	GO:0031225//anchored component of membrane	GO:0005515//protein binding	GO:0006355//regulation of transcription, DNA-templated;GO:0022610//biological adhesion
oar-miR-758-3p	7.531	76.3643	3.34198	9.07728e-12	ncbi_101112325	0.343333	0.0433333	-2.98606	1.53983e-06	8.31621e-06	PPDPFL	PREDICTED: pancreatic progenitor cell differentiation and proliferation factor-like protein isoform X1 [Ovis aries]	-	-	-	-	-	-	GO:0048869//cellular developmental process
oar-miR-758-3p	7.531	76.3643	3.34198	9.07728e-12	ncbi_101112480	6.78667	2.11333	-1.68318	0.0192882	0.0435859	HLA-A	PREDICTED: class I histocompatibility antigen, Gogo-C*0202 alpha chain-like [Ovis aries]	Human Diseases;Human Diseases;Cellular Processes;Human Diseases;Human Diseases;Human Diseases;Human Diseases;Human Diseases;Cellular Processes;Organismal Systems;Cellular Processes;Environmental Information Processing;Organismal Systems;Human Diseases;Human Diseases;Human Diseases;Human Diseases;Human Diseases	Infectious diseases;Infectious diseases;Transport and catabolism;Infectious diseases;Infectious diseases;Cancers;Infectious diseases;Infectious diseases;Transport and catabolism;Immune system;Cell growth and death;Signaling molecules and interaction;Immune system;Cardiovascular diseases;Immune diseases;Endocrine and metabolic diseases;Immune diseases;Immune diseases	ko05165//Human papillomavirus infection;ko05166//HTLV-I infection;ko04144//Endocytosis;ko05163//Human cytomegalovirus infection;ko05168//Herpes simplex infection;ko05203//Viral carcinogenesis;ko05169//Epstein-Barr virus infection;ko05167//Kaposi sarcoma-associated herpesvirus infection;ko04145//Phagosome;ko04650//Natural killer cell mediated cytotoxicity;ko04218//Cellular senescence;ko04514//Cell…	K06751;K06751;K06751;K06751;K06751;K06751;K06751;K06751;K06751;K06751;K06751;K06751;K06751;K06751;K06751;K06751;K06751;K06751	GO:0031224//intrinsic component of membrane;GO:0042611//MHC protein complex	GO:0003823//antigen binding	GO:0048002//antigen processing and presentation of peptide antigen
oar-miR-758-3p	7.531	76.3643	3.34198	9.07728e-12	ncbi_101112899	1.97333	0.446667	-2.14336	2.95421e-14	4.20296e-13	ITK	PREDICTED: tyrosine-protein kinase ITK/TSK [Ovis aries]	Organismal Systems;Organismal Systems;Organismal Systems	Immune system;Immune system;Immune system	ko04062//Chemokine signaling pathway;ko04670//Leukocyte transendothelial migration;ko04660//T cell receptor signaling pathway	K07363;K07363;K07363	-	-	-
oar-miR-758-3p	7.531	76.3643	3.34198	9.07728e-12	ncbi_101113070	59.03	21.23	-1.47534	1.91766e-29	9.65125e-28	ANTXR2	PREDICTED: anthrax toxin receptor 2 [Ovis aries]	Organismal Systems	Immune system	ko04621//NOD-like receptor signaling pathway	K20909	GO:0031224//intrinsic component of membrane;GO:0044459//plasma membrane part	GO:0043169//cation binding	GO:0006810//transport
oar-miR-758-3p	7.531	76.3643	3.34198	9.07728e-12	ncbi_101113167	2.10667	0.58	-1.86084	9.73977e-10	8.27315e-09	HCK	PREDICTED: tyrosine-protein kinase HCK isoform X2 [Bubalus bubalis]	Human Diseases;Organismal Systems;Organismal Systems	Infectious diseases;Immune system;Immune system	ko05167//Kaposi sarcoma-associated herpesvirus infection;ko04062//Chemokine signaling pathway;ko04666//Fc gamma R-mediated phagocytosis	K08893;K08893;K08893	-	-	-
oar-miR-758-3p	7.531	76.3643	3.34198	9.07728e-12	ncbi_101113342	11.1033	4.44667	-1.3202	6.16827e-25	2.28894e-23	SLC46A3	PREDICTED: solute carrier family 46 member 3 [Ovis aries]	-	-	-	-	GO:0031988//membrane-bounded vesicle	-	GO:0044763//single-organism cellular process
oar-miR-758-3p	7.531	76.3643	3.34198	9.07728e-12	ncbi_101113503	1.65667	0.673333	-1.29889	2.00226e-05	8.93749e-05	PRKN	PREDICTED: E3 ubiquitin-protein ligase parkin isoform X3 [Ovis aries musimon]	Genetic Information Processing;Genetic Information Processing;Human Diseases;Cellular Processes	Folding, sorting and degradation;Folding, sorting and degradation;Neurodegenerative diseases;Transport and catabolism	ko04141//Protein processing in endoplasmic reticulum;ko04120//Ubiquitin mediated proteolysis;ko05012//Parkinson disease;ko04137//Mitophagy - animal	K04556;K04556;K04556;K04556	GO:0000151//ubiquitin ligase complex;GO:0016234//inclusion body;GO:0042995//cell projection;GO:0043231//intracellular membrane-bounded organelle;GO:0044444//cytoplasmic part	GO:0002020//protease binding;GO:0004842//ubiquitin-protein transferase activity;GO:0005102//receptor binding;GO:0019900//kinase binding;GO:0019904//protein domain specific binding;GO:0031072//heat shock protein binding;GO:0032182//ubiquitin-like protein binding;GO:0044389//ubiquitin-like protein ligase binding;GO:0044390//ubiquitin-like protein conjugating enzyme binding;GO:0046914//transition me…	GO:0001932//regulation of protein phosphorylation;GO:0001961//positive regulation of cytokine-mediated signaling pathway;GO:0006357//regulation of transcription from RNA polymerase II promoter;GO:0006511//ubiquitin-dependent protein catabolic process;GO:0006584//catecholamine metabolic process;GO:0007270//neuron-neuron synaptic transmission;GO:0007611//learning or memory;GO:0007626//locomotory be…
oar-miR-758-3p	7.531	76.3643	3.34198	9.07728e-12	ncbi_101113559	0.08	0.0166667	-2.26303	0.0201742	0.0452843	DNAH3	PREDICTED: dynein heavy chain 3, axonemal isoform X1 [Ovis aries]	Human Diseases	Neurodegenerative diseases	ko05016//Huntington disease	K10408	GO:0005875//microtubule associated complex	GO:0003774//motor activity;GO:0032550//purine ribonucleoside binding	GO:0007017//microtubule-based process
oar-miR-758-3p	7.531	76.3643	3.34198	9.07728e-12	ncbi_101114565	0.776667	0.153333	-2.34062	3.66581e-07	2.17933e-06	KLHL31	PREDICTED: kelch-like protein 31 [Ovis aries musimon]	-	-	-	-	-	-	-
oar-miR-758-3p	7.531	76.3643	3.34198	9.07728e-12	ncbi_101114947	0.95	0.15	-2.66297	0.000387442	0.00135706	NEURL3	PREDICTED: E3 ubiquitin-protein ligase NEURL3 isoform X2 [Ovis aries musimon]	-	-	-	-	-	GO:0046914//transition metal ion binding	GO:0032446//protein modification by small protein conjugation
oar-miR-758-3p	7.531	76.3643	3.34198	9.07728e-12	ncbi_101115489	16.55	4.32333	-1.93662	1.32827e-25	5.16711e-24	RUNX2	PREDICTED: runt-related transcription factor 2 isoform X2 [Ovis aries musimon]	Human Diseases;Organismal Systems	Cancers;Endocrine system	ko05202//Transcriptional misregulation in cancers;ko04928//Parathyroid hormone synthesis, secretion and action	K09278;K09278	-	-	-
oar-miR-758-3p	7.531	76.3643	3.34198	9.07728e-12	ncbi_101115927	11.8467	0.57	-4.37738	8.568e-29	4.05846e-27	AADAC	PREDICTED: arylacetamide deacetylase-like isoform X1 [Ovis aries]	-	-	-	-	GO:0031090//organelle membrane;GO:0031224//intrinsic component of membrane;GO:0043231//intracellular membrane-bounded organelle	GO:0016298//lipase activity	GO:0010896//regulation of triglyceride catabolic process
oar-miR-758-3p	7.531	76.3643	3.34198	9.07728e-12	ncbi_101116704	0.93	0.176667	-2.3962	0.00142425	0.00438913	SIT1	PREDICTED: signaling threshold-regulating transmembrane adapter 1 [Ovis aries]	-	-	-	-	-	-	-
oar-miR-758-3p	7.531	76.3643	3.34198	9.07728e-12	ncbi_101116939	1.39667	0.586667	-1.25137	0.000116728	0.000454191	PSTPIP1	PREDICTED: proline-serine-threonine phosphatase-interacting protein 1 isoform X9 [Ovis aries musimon]	Organismal Systems	Immune system	ko04621//NOD-like receptor signaling pathway	K12804	GO:0032155//cell division site part	GO:0008092//cytoskeletal protein binding;GO:0019902//phosphatase binding	-
oar-miR-758-3p	7.531	76.3643	3.34198	9.07728e-12	ncbi_101117423	1.98	0.643333	-1.62186	7.93358e-13	9.67224e-12	GANC	PREDICTED: neutral alpha-glucosidase C isoform X7 [Ovis aries]	Metabolism;Metabolism;Metabolism	Global and overview maps;Carbohydrate metabolism;Carbohydrate metabolism	ko01100//Metabolic pathways;ko00500//Starch and sucrose metabolism;ko00052//Galactose metabolism	K12317;K12317;K12317	-	GO:0005488//binding;GO:0090599//alpha-glucosidase activity	GO:0044238//primary metabolic process
oar-miR-758-3p	7.531	76.3643	3.34198	9.07728e-12	ncbi_101118350	22.2333	10.9467	-1.02223	5.98433e-14	8.19537e-13	MAP4K3	PREDICTED: mitogen-activated protein kinase kinase kinase kinase 3 isoform X2 [Ovis aries musimon]	Environmental Information Processing	Signal transduction	ko04010//MAPK signaling pathway	K04406	-	-	-
oar-miR-758-3p	7.531	76.3643	3.34198	9.07728e-12	ncbi_101118507	40.38	10.4467	-1.9506	2.03979e-29	1.02021e-27	Cavin2	PREDICTED: serum deprivation-response protein [Ovis aries]	-	-	-	-	-	-	-
oar-miR-758-3p	7.531	76.3643	3.34198	9.07728e-12	ncbi_101119210	1.70333	0.326667	-2.38247	5.34294e-05	0.000221888	ADAMTSL5	PREDICTED: ADAMTS-like protein 5 isoform X2 [Ovis aries musimon]	-	-	-	-	GO:0031012//extracellular matrix	GO:0046914//transition metal ion binding;GO:0070011//peptidase activity, acting on L-amino acid peptides	GO:0019538//protein metabolic process
oar-miR-758-3p	7.531	76.3643	3.34198	9.07728e-12	ncbi_101119772	0.886667	0.356667	-1.31382	0.00434855	0.0119186	LRRIQ3	PREDICTED: leucine-rich repeat and IQ domain-containing protein 3 isoform X1 [Ovis aries]	-	-	-	-	-	-	-
oar-miR-758-3p	7.531	76.3643	3.34198	9.07728e-12	ncbi_101120658	12.7033	4.37667	-1.5373	1.42304e-19	3.37528e-18	RELN	reelin precursor [Ovis aries]	Environmental Information Processing;Human Diseases;Cellular Processes;Environmental Information Processing	Signal transduction;Infectious diseases;Cellular community - eukaryotes;Signaling molecules and interaction	ko04151//PI3K-Akt signaling pathway;ko05165//Human papillomavirus infection;ko04510//Focal adhesion;ko04512//ECM-receptor interaction	K06249;K06249;K06249;K06249	GO:0044421//extracellular region part;GO:0044424//intracellular part	GO:0004672//protein kinase activity;GO:0043169//cation binding;GO:0070011//peptidase activity, acting on L-amino acid peptides	GO:0001934//positive regulation of protein phosphorylation;GO:0003002//regionalization;GO:0007610//behavior;GO:0021795//cerebral cortex cell migration;GO:0022610//biological adhesion;GO:0033555//multicellular organismal response to stress;GO:0051056//regulation of small GTPase mediated signal transduction;GO:0097485//neuron projection guidance
oar-miR-758-3p	7.531	76.3643	3.34198	9.07728e-12	ncbi_101120875	9.21	1.87333	-2.29759	2.28139e-20	5.84524e-19	GBP6	PREDICTED: guanylate-binding protein 6-like isoform X1 [Ovis aries]	-	-	-	-	GO:0031988//membrane-bounded vesicle	GO:0017111//nucleoside-triphosphatase activity;GO:0032550//purine ribonucleoside binding	-
oar-miR-758-3p	7.531	76.3643	3.34198	9.07728e-12	ncbi_101121007	0.933333	0.373333	-1.32193	0.0005189	0.00176604	ARHGEF37	PREDICTED: rho guanine nucleotide exchange factor 37 [Ovis aries musimon]	-	-	-	-	GO:0044424//intracellular part	-	GO:0043087//regulation of GTPase activity
oar-miR-758-3p	7.531	76.3643	3.34198	9.07728e-12	ncbi_101121414	0.533333	0.06	-3.152	0.00206363	0.00613641	APOL3	PREDICTED: apolipoprotein L3-like [Ovis aries musimon]	Human Diseases	Infectious diseases	ko05143//African trypanosomiasis	K14480	-	GO:0005488//binding	GO:0019538//protein metabolic process;GO:0044765//single-organism transport
oar-miR-758-3p	7.531	76.3643	3.34198	9.07728e-12	ncbi_101121434	16.9567	4.26333	-1.9918	2.99694e-33	1.96202e-31	RASA3	PREDICTED: ras GTPase-activating protein 3 isoform X2 [Ovis aries musimon]	Environmental Information Processing;Environmental Information Processing	Signal transduction;Signal transduction	ko04014//Ras signaling pathway;ko04013//MAPK signaling pathway - fly	K12380;K12380	-	-	-
oar-miR-758-3p	7.531	76.3643	3.34198	9.07728e-12	ncbi_101121454	18.15	8.42333	-1.10751	8.52948e-10	7.32235e-09	SERPING1	PREDICTED: plasma protease C1 inhibitor isoform X3 [Ovis aries musimon]	Organismal Systems;Human Diseases	Immune system;Infectious diseases	ko04610//Complement and coagulation cascades;ko05133//Pertussis	K04001;K04001	-	-	-
oar-miR-758-3p	7.531	76.3643	3.34198	9.07728e-12	ncbi_101121722	0.956667	0.276667	-1.78987	0.00122776	0.00384691	FAM217A	PREDICTED: protein FAM217A isoform X2 [Ovis aries musimon]	-	-	-	-	-	-	-
oar-miR-758-3p	7.531	76.3643	3.34198	9.07728e-12	ncbi_101122444	7.59333	3.72333	-1.02814	1.45582e-10	1.35683e-09	SGK3	serine/threonine-protein kinase Sgk3 [Bos taurus]	Environmental Information Processing;Environmental Information Processing	Signal transduction;Signal transduction	ko04151//PI3K-Akt signaling pathway;ko04068//FoxO signaling pathway	K13304;K13304	GO:0043231//intracellular membrane-bounded organelle	GO:0005543//phospholipid binding;GO:0016301//kinase activity;GO:0032550//purine ribonucleoside binding	GO:0006464//cellular protein modification process;GO:0006796//phosphate-containing compound metabolic process;GO:0097192//extrinsic apoptotic signaling pathway in absence of ligand
oar-miR-758-3p	7.531	76.3643	3.34198	9.07728e-12	ncbi_101123237	17.2933	5.26667	-1.71525	4.34621e-26	1.75428e-24	FAT4	PREDICTED: protocadherin Fat 4 isoform X2 [Ovis aries musimon]	Environmental Information Processing;Environmental Information Processing	Signal transduction;Signal transduction	ko04391//Hippo signaling pathway -fly;ko04392//Hippo signaling pathway - multiple species	K16669;K16669	GO:0031224//intrinsic component of membrane;GO:0031988//membrane-bounded vesicle;GO:0044464//cell part	GO:0046872//metal ion binding	GO:0001503//ossification;GO:0009887//organ morphogenesis;GO:0030030//cell projection organization;GO:0035556//intracellular signal transduction;GO:0044802//single-organism membrane organization;GO:0072182//regulation of nephron tubule epithelial cell differentiation;GO:0098742//cell-cell adhesion via plasma-membrane adhesion molecules
oar-miR-758-3p	7.531	76.3643	3.34198	9.07728e-12	ncbi_101123369	9.37	2.38	-1.97709	5.70908e-13	7.08903e-12	SCIN	PREDICTED: adseverin [Ovis aries musimon]	Cellular Processes;Human Diseases;Organismal Systems	Cell motility;Cancers;Immune system	ko04810//Regulation of actin cytoskeleton;ko05203//Viral carcinogenesis;ko04666//Fc gamma R-mediated phagocytosis	K05768;K05768;K05768	GO:0031988//membrane-bounded vesicle;GO:0044444//cytoplasmic part	GO:0003779//actin binding;GO:0046872//metal ion binding;GO:1902936//phosphatidylinositol bisphosphate binding	GO:0006887//exocytosis;GO:0008283//cell proliferation;GO:0030835//negative regulation of actin filament depolymerization;GO:0042981//regulation of apoptotic process;GO:0045639//positive regulation of myeloid cell differentiation;GO:0051046//regulation of secretion
oar-miR-758-3p	7.531	76.3643	3.34198	9.07728e-12	ncbi_105601985	1.03667	0.406667	-1.35003	0.0222636	0.0493199	SIGLEC14	PREDICTED: sialic acid-binding Ig-like lectin 14 isoform X2 [Ovis aries musimon]	-	-	-	-	-	-	-
oar-miR-758-3p	7.531	76.3643	3.34198	9.07728e-12	ncbi_105606759	3.71333	1.84667	-1.00779	2.65329e-07	1.60765e-06	SPEG	PREDICTED: striated muscle preferentially expressed protein kinase isoform X2 [Ovis aries musimon]	-	-	-	-	-	GO:0004672//protein kinase activity;GO:0032550//purine ribonucleoside binding	GO:0006464//cellular protein modification process;GO:0006796//phosphate-containing compound metabolic process;GO:0048731//system development;GO:0055002//striated muscle cell development
oar-miR-758-3p	7.531	76.3643	3.34198	9.07728e-12	ncbi_105612764	2.51667	0.47	-2.42078	8.35923e-11	8.05175e-10	C4orf54	PREDICTED: uncharacterized protein LOC105612764 [Ovis aries]	-	-	-	-	-	-	-
oar-miR-758-3p	7.531	76.3643	3.34198	9.07728e-12	ncbi_114108634	0.143333	0.00666667	-4.42626	0.0224541	0.0496598	ZBED2	PREDICTED: zinc finger BED domain-containing protein 2 [Ovis aries musimon]	-	-	-	-	GO:0044444//cytoplasmic part	GO:0003676//nucleic acid binding;GO:0043169//cation binding	GO:0006357//regulation of transcription from RNA polymerase II promoter;GO:0030177//positive regulation of Wnt signaling pathway;GO:0031647//regulation of protein stability
oar-miR-758-3p	7.531	76.3643	3.34198	9.07728e-12	ncbi_114108820	4.87333	1.81667	-1.42362	2.5703e-14	3.70589e-13	KALRN	PREDICTED: kalirin isoform X21 [Ovis aries musimon]	-	-	-	-	GO:0031988//membrane-bounded vesicle	GO:0004672//protein kinase activity;GO:0005088//Ras guanyl-nucleotide exchange factor activity;GO:0032550//purine ribonucleoside binding	GO:0006464//cellular protein modification process;GO:0006796//phosphate-containing compound metabolic process;GO:0043087//regulation of GTPase activity
oar-miR-758-3p	7.531	76.3643	3.34198	9.07728e-12	ncbi_114113232	5.74667	0.45	-3.67473	0.000866681	0.00280956	Rap1b	ras-related protein Rap-1b isoform 1 precursor [Homo sapiens]	Environmental Information Processing;Environmental Information Processing;Environmental Information Processing;Cellular Processes;Environmental Information Processing;Organismal Systems;Human Diseases;Organismal Systems;Organismal Systems;Organismal Systems;Organismal Systems;Human Diseases;Organismal Systems	Signal transduction;Signal transduction;Signal transduction;Cellular community - eukaryotes;Signal transduction;Immune system;Endocrine and metabolic diseases;Immune system;Immune system;Nervous system;Digestive system;Cancers;Nervous system	ko04010//MAPK signaling pathway;ko04014//Ras signaling pathway;ko04024//cAMP signaling pathway;ko04510//Focal adhesion;ko04015//Rap1 signaling pathway;ko04062//Chemokine signaling pathway;ko04934//Cushing syndrome;ko04670//Leukocyte transendothelial migration;ko04611//Platelet activation;ko04722//Neurotrophin signaling pathway;ko04972//Pancreatic secretion;ko05211//Renal cell carcinoma;ko04720//L…	K07836;K07836;K07836;K07836;K07836;K07836;K07836;K07836;K07836;K07836;K07836;K07836;K07836	GO:0005768//endosome;GO:0030054//cell junction;GO:0031988//membrane-bounded vesicle;GO:0042995//cell projection;GO:0043232//intracellular non-membrane-bounded organelle;GO:0043234//protein complex;GO:0098589//membrane region	GO:0005088//Ras guanyl-nucleotide exchange factor activity;GO:0017111//nucleoside-triphosphatase activity;GO:0031267//small GTPase binding;GO:0032550//purine ribonucleoside binding	GO:0001570//vasculogenesis;GO:0001775//cell activation;GO:0001885//endothelial cell development;GO:0001934//positive regulation of protein phosphorylation;GO:0007599//hemostasis;GO:0008104//protein localization;GO:0010975//regulation of neuron projection development;GO:0016079//synaptic vesicle exocytosis;GO:0017158//regulation of calcium ion-dependent exocytosis;GO:0030010//establishment of cell…
oar-miR-758-3p	7.531	76.3643	3.34198	9.07728e-12	ncbi_114117545	1.66667	0.656667	-1.34373	8.82348e-07	4.95129e-06	SPTLC3	PREDICTED: serine palmitoyltransferase 3 [Ovis aries musimon]	Metabolism;Environmental Information Processing;Metabolism	Global and overview maps;Signal transduction;Lipid metabolism	ko01100//Metabolic pathways;ko04071//Sphingolipid signaling pathway;ko00600//Sphingolipid metabolism	K00654;K00654;K00654	GO:0031211//endoplasmic reticulum palmitoyltransferase complex	GO:0016454//C-palmitoyltransferase activity;GO:0043168//anion binding	GO:0030148//sphingolipid biosynthetic process
oar-miR-758-3p	7.531	76.3643	3.34198	9.07728e-12	ncbi_443507	0.833333	0.103333	-3.01159	4.71307e-06	2.35288e-05	SLC2A5	PREDICTED: solute carrier family 2, facilitated glucose transporter member 5 isoform X2 [Bubalus bubalis]	Organismal Systems	Digestive system	ko04973//Carbohydrate digestion and absorption	K08143	GO:0005886//plasma membrane;GO:0031224//intrinsic component of membrane;GO:0031988//membrane-bounded vesicle	GO:0015149//hexose transmembrane transporter activity	GO:0008645//hexose transport;GO:0009750//response to fructose;GO:0044763//single-organism cellular process
oar-miR-665-5p	12.0716	228.363	4.24165	1.00675e-17	MSTRG.10084	3.86667	1.85	-1.06357	6.88348e-11	6.71869e-10	--	PREDICTED: AP-3 complex subunit mu-2 isoform X2 [Ovis aries musimon]	Cellular Processes	Transport and catabolism	ko04146//Peroxisome	K00308	GO:0016020//membrane;GO:0042579//microbody	GO:0005515//protein binding;GO:0016647//oxidoreductase activity, acting on the CH-NH group of donors, oxygen as acceptor	GO:0006596//polyamine biosynthetic process;GO:0006598//polyamine catabolic process;GO:0015031//protein transport;GO:0016192//vesicle-mediated transport;GO:0031328//positive regulation of cellular biosynthetic process;GO:0044710//single-organism metabolic process;GO:0044763//single-organism cellular process;GO:0044765//single-organism transport;GO:0046907//intracellular transport
oar-miR-665-5p	12.0716	228.363	4.24165	1.00675e-17	MSTRG.1049	36.9033	16.6267	-1.15025	1.82849e-27	7.98044e-26	Pol	hypothetical protein M91_14132 [Bos mutus]	Human Diseases;Human Diseases;Environmental Information Processing;Organismal Systems;Human Diseases;Human Diseases;Cellular Processes;Human Diseases	Cancers;Cancers;Signal transduction;Immune system;Infectious diseases;Cardiovascular diseases;Cellular community - eukaryotes;Cancers	ko05200//Pathways in cancer;ko05226//Gastric cancer;ko04390//Hippo signaling pathway;ko04670//Leukocyte transendothelial migration;ko05100//Bacterial invasion of epithelial cells;ko05412//Arrhythmogenic right ventricular cardiomyopathy (ARVC);ko04520//Adherens junction;ko05213//Endometrial cancer	K05691;K05691;K05691;K05691;K05691;K05691;K05691;K05691	-	-	-
oar-miR-665-5p	12.0716	228.363	4.24165	1.00675e-17	MSTRG.13998	2.67333	0.0266667	-6.64746	0.00506014	0.0136049	--	reverse transcriptase-like [Bos taurus]	-	-	-	-	GO:0043231//intracellular membrane-bounded organelle	-	GO:0015980//energy derivation by oxidation of organic compounds;GO:0044238//primary metabolic process;GO:0044260//cellular macromolecule metabolic process
oar-miR-665-5p	12.0716	228.363	4.24165	1.00675e-17	MSTRG.17336	2.86667	0.723333	-1.98664	1.08096e-22	3.41349e-21	Pol	Transposon TX1 uncharacterized 149 kDa protein, partial [Bos mutus]	-	-	-	-	-	-	-
oar-miR-665-5p	12.0716	228.363	4.24165	1.00675e-17	MSTRG.17948	2.04	0.84	-1.28011	1.49355e-09	1.24372e-08	Pol	reverse transcriptase-like [Bos taurus]	Human Diseases;Human Diseases;Environmental Information Processing;Organismal Systems;Human Diseases;Human Diseases;Cellular Processes;Human Diseases	Cancers;Cancers;Signal transduction;Immune system;Infectious diseases;Cardiovascular diseases;Cellular community - eukaryotes;Cancers	ko05200//Pathways in cancer;ko05226//Gastric cancer;ko04390//Hippo signaling pathway;ko04670//Leukocyte transendothelial migration;ko05100//Bacterial invasion of epithelial cells;ko05412//Arrhythmogenic right ventricular cardiomyopathy (ARVC);ko04520//Adherens junction;ko05213//Endometrial cancer	K05691;K05691;K05691;K05691;K05691;K05691;K05691;K05691	GO:0031252//cell leading edge;GO:0070161//anchoring junction	GO:0003779//actin binding;GO:0050839//cell adhesion molecule binding	GO:0010468//regulation of gene expression;GO:0098602//single organism cell adhesion
oar-miR-665-5p	12.0716	228.363	4.24165	1.00675e-17	MSTRG.7509	4.17333	1.26	-1.72778	2.45536e-48	4.20677e-46	CFDP2	p97Bcnt protein [Capra hircus]	-	-	-	-	GO:0043231//intracellular membrane-bounded organelle	-	-
oar-miR-665-5p	12.0716	228.363	4.24165	1.00675e-17	MSTRG.7513	3.22	1.00667	-1.67747	7.16136e-47	1.10898e-44	mariner\T	reverse transcriptase-like [Bos taurus]	-	-	-	-	-	-	-
oar-miR-665-5p	12.0716	228.363	4.24165	1.00675e-17	MSTRG.8900	4.77	2.37667	-1.00505	7.67664e-09	5.80979e-08	Pol	reverse transcriptase-like [Bos taurus]	-	-	-	-	GO:0031252//cell leading edge;GO:0070161//anchoring junction	GO:0003779//actin binding;GO:0050839//cell adhesion molecule binding	GO:0010468//regulation of gene expression;GO:0098602//single organism cell adhesion
oar-miR-665-5p	12.0716	228.363	4.24165	1.00675e-17	ncbi_100037704	172.797	57.8	-1.57993	3.44353e-55	9.09147e-53	FBLN1	PREDICTED: fibulin-1 isoform X2 [Ovis aries musimon]	-	-	-	-	GO:0031988//membrane-bounded vesicle;GO:0044420//extracellular matrix component;GO:0044421//extracellular region part	GO:0008047//enzyme activator activity	GO:0043062//extracellular structure organization;GO:0045862//positive regulation of proteolysis
oar-miR-665-5p	12.0716	228.363	4.24165	1.00675e-17	ncbi_100135687	1.44	0.15	-3.26303	1.52797e-14	2.26384e-13	HIF3A	PREDICTED: hypoxia-inducible factor 3-alpha isoform X1 [Capra hircus]	-	-	-	-	GO:0043231//intracellular membrane-bounded organelle	GO:0001071//nucleic acid binding transcription factor activity;GO:0003676//nucleic acid binding;GO:0003712//transcription cofactor activity;GO:0005515//protein binding;GO:0060089//molecular transducer activity	GO:0006355//regulation of transcription, DNA-templated;GO:1902679//negative regulation of RNA biosynthetic process
oar-miR-665-5p	12.0716	228.363	4.24165	1.00675e-17	ncbi_100505402	5.91333	2.56667	-1.20408	5.45824e-11	5.39625e-10	Bcl2l11	PREDICTED: bcl-2-like protein 11 isoform X1 [Ovis aries]	Human Diseases;Environmental Information Processing;Human Diseases;Human Diseases;Cellular Processes;Environmental Information Processing;Human Diseases;Human Diseases;Cellular Processes	Cancers;Signal transduction;Cancers;Endocrine and metabolic diseases;Cell growth and death;Signal transduction;Cancers;Drug resistance;Cell growth and death	ko05200//Pathways in cancer;ko04151//PI3K-Akt signaling pathway;ko05206//MicroRNAs in cancer;ko04932//Non-alcoholic fatty liver disease (NAFLD);ko04210//Apoptosis;ko04068//FoxO signaling pathway;ko05210//Colorectal cancer;ko01521//EGFR tyrosine kinase inhibitor resistance;ko04215//Apoptosis - multiple species	K16341;K16341;K16341;K16341;K16341;K16341;K16341;K16341;K16341	GO:0015630//microtubule cytoskeleton;GO:0043231//intracellular membrane-bounded organelle;GO:0044425//membrane part;GO:0044444//cytoplasmic part;GO:0097136//Bcl-2 family protein complex	GO:0015631//tubulin binding	GO:0002260//lymphocyte homeostasis;GO:0006974//cellular response to DNA damage stimulus;GO:0007423//sensory organ development;GO:0008406//gonad development;GO:0010822//positive regulation of mitochondrion organization;GO:0019054//modulation by virus of host process;GO:0031589//cell-substrate adhesion;GO:0032461//positive regulation of protein oligomerization;GO:0035794//positive regulation of mit…
oar-miR-665-5p	12.0716	228.363	4.24165	1.00675e-17	ncbi_101101994	5.44	2.39667	-1.18258	2.81174e-11	2.8806e-10	HIVEP2	PREDICTED: transcription factor HIVEP2 isoform X1 [Ovis aries]	-	-	-	-	GO:0043231//intracellular membrane-bounded organelle	GO:0043169//cation binding	-
oar-miR-665-5p	12.0716	228.363	4.24165	1.00675e-17	ncbi_101102031	3.24333	0.433333	-2.90393	3.71038e-11	3.74879e-10	SRL	PREDICTED: sarcalumenin isoform X3 [Ovis aries musimon]	-	-	-	-	-	-	-
oar-miR-665-5p	12.0716	228.363	4.24165	1.00675e-17	ncbi_101102069	3.88667	1.68	-1.21007	1.61852e-07	1.01386e-06	NCALD	neurocalcin-delta [Bos taurus]	Organismal Systems	Sensory system	ko04740//Olfactory transduction	K19695	GO:0030125//clathrin vesicle coat	GO:0015631//tubulin binding;GO:0046872//metal ion binding	GO:0006810//transport;GO:0007267//cell-cell signaling;GO:0008217//regulation of blood pressure;GO:0019932//second-messenger-mediated signaling
oar-miR-665-5p	12.0716	228.363	4.24165	1.00675e-17	ncbi_101102897	3.81667	0.85	-2.16678	2.71317e-10	2.46868e-09	CHRM2	PREDICTED: muscarinic acetylcholine receptor M2 [Ovis aries]	Environmental Information Processing;Environmental Information Processing;Environmental Information Processing;Cellular Processes;Environmental Information Processing;Organismal Systems	Signal transduction;Signaling molecules and interaction;Signal transduction;Cell motility;Signal transduction;Nervous system	ko04151//PI3K-Akt signaling pathway;ko04080//Neuroactive ligand-receptor interaction;ko04024//cAMP signaling pathway;ko04810//Regulation of actin cytoskeleton;ko04020//Calcium signaling pathway;ko04725//Cholinergic synapse	K04130;K04130;K04130;K04130;K04130;K04130	-	-	-
oar-miR-665-5p	12.0716	228.363	4.24165	1.00675e-17	ncbi_101103124	3.31333	0.793333	-2.06228	0.00159081	0.00485412	BMX	PREDICTED: cytoplasmic tyrosine-protein kinase BMX isoform X3 [Ovis aries]	-	-	-	-	-	-	-
oar-miR-665-5p	12.0716	228.363	4.24165	1.00675e-17	ncbi_101103256	8.83667	4.36667	-1.01697	7.53463e-11	7.32319e-10	THBD	PREDICTED: thrombomodulin [Ovis aries musimon]	Human Diseases;Human Diseases;Organismal Systems	Cardiovascular diseases;Endocrine and metabolic diseases;Immune system	ko05418//Fluid shear stress and atherosclerosis;ko04933//AGE-RAGE signaling pathway in diabetic complications;ko04610//Complement and coagulation cascades	K03907;K03907;K03907	GO:0031224//intrinsic component of membrane;GO:0044464//cell part	GO:0046872//metal ion binding	GO:0007599//hemostasis;GO:0044703//multi-organism reproductive process;GO:0050794//regulation of cellular process
oar-miR-665-5p	12.0716	228.363	4.24165	1.00675e-17	ncbi_101103490	4.83333	1.12667	-2.10096	2.57075e-22	7.85614e-21	ATP1B2	PREDICTED: sodium/potassium-transporting ATPase subunit beta-2 [Ovis aries]	Environmental Information Processing;Environmental Information Processing;Organismal Systems;Organismal Systems;Organismal Systems;Organismal Systems;Organismal Systems;Organismal Systems;Organismal Systems;Organismal Systems;Organismal Systems;Organismal Systems;Organismal Systems;Organismal Systems;Organismal Systems;Organismal Systems;Organismal Systems;Organismal Systems	Signal transduction;Signal transduction;Circulatory system;Digestive system;Digestive system;Endocrine system;Digestive system;Digestive system;Endocrine system;Endocrine system;Circulatory system;Digestive system;Endocrine system;Digestive system;Excretory system;Digestive system;Excretory system;Excretory system	ko04024//cAMP signaling pathway;ko04022//cGMP - PKG signaling pathway;ko04261//Adrenergic signaling in cardiomyocytes;ko04974//Protein digestion and absorption;ko04976//Bile secretion;ko04919//Thyroid hormone signaling pathway;ko04972//Pancreatic secretion;ko04970//Salivary secretion;ko04925//Aldosterone synthesis and secretion;ko04911//Insulin secretion;ko04260//Cardiac muscle contraction;ko0497…	K01540;K01540;K01540;K01540;K01540;K01540;K01540;K01540;K01540;K01540;K01540;K01540;K01540;K01540;K01540;K01540;K01540;K01540	GO:0031224//intrinsic component of membrane;GO:0044424//intracellular part;GO:0044459//plasma membrane part	GO:0008556//potassium-transporting ATPase activity;GO:0019899//enzyme binding	GO:0006875//cellular metal ion homeostasis;GO:0022610//biological adhesion;GO:0031647//regulation of protein stability;GO:0032414//positive regulation of ion transmembrane transporter activity;GO:0043462//regulation of ATPase activity;GO:0071436//sodium ion export;GO:1901381//positive regulation of potassium ion transmembrane transport;GO:1902307//positive regulation of sodium ion transmembrane t…
oar-miR-665-5p	12.0716	228.363	4.24165	1.00675e-17	ncbi_101103905	1.60667	0.54	-1.57304	0.00245784	0.00718655	SLC13A5	PREDICTED: solute carrier family 13 member 5 [Ovis aries]	-	-	-	-	-	GO:0015142//tricarboxylic acid transmembrane transporter activity;GO:0015556//C4-dicarboxylate transmembrane transporter activity	GO:0006842//tricarboxylic acid transport;GO:0015744//succinate transport;GO:0030001//metal ion transport;GO:0044763//single-organism cellular process
oar-miR-665-5p	12.0716	228.363	4.24165	1.00675e-17	ncbi_101104034	0.803333	0.29	-1.46995	6.19444e-06	3.02517e-05	Ppl	PREDICTED: periplakin isoform X2 [Ovis aries musimon]	-	-	-	-	GO:0031988//membrane-bounded vesicle	-	-
oar-miR-665-5p	12.0716	228.363	4.24165	1.00675e-17	ncbi_101104256	1.35	0.196667	-2.77914	7.56839e-15	1.15098e-13	Rtn4rl1	PREDICTED: reticulon-4 receptor-like 1 [Pantholops hodgsonii]	-	-	-	-	GO:0031225//anchored component of membrane;GO:0031988//membrane-bounded vesicle;GO:0044464//cell part	-	-
oar-miR-665-5p	12.0716	228.363	4.24165	1.00675e-17	ncbi_101104680	1.51	0.593333	-1.34763	6.26565e-06	3.05404e-05	LRFN3	PREDICTED: leucine-rich repeat and fibronectin type-III domain-containing protein 3 isoform X2 [Capra hircus]	-	-	-	-	GO:0031224//intrinsic component of membrane;GO:0043005//neuron projection;GO:0097060//synaptic membrane	-	-
oar-miR-665-5p	12.0716	228.363	4.24165	1.00675e-17	ncbi_101104773	0.236667	0.05	-2.24286	0.00378276	0.0105346	POU2F2	PREDICTED: POU domain, class 2, transcription factor 2 isoform X1 [Capra hircus]	Human Diseases	Infectious diseases	ko05168//Herpes simplex infection	K09364	GO:0043231//intracellular membrane-bounded organelle	GO:0001071//nucleic acid binding transcription factor activity;GO:0003677//DNA binding;GO:0005515//protein binding	GO:0006355//regulation of transcription, DNA-templated;GO:0006955//immune response;GO:0021700//developmental maturation;GO:0030183//B cell differentiation;GO:0048305//immunoglobulin secretion
oar-miR-665-5p	12.0716	228.363	4.24165	1.00675e-17	ncbi_101106219	1.28	0.496667	-1.36579	0.00442813	0.0121099	CFAP126	PREDICTED: protein Flattop isoform X1 [Ovis aries]	-	-	-	-	-	-	-
oar-miR-665-5p	12.0716	228.363	4.24165	1.00675e-17	ncbi_101106542	0.356667	0.03	-3.57154	6.64718e-05	0.000271432	LILRB3	PREDICTED: leukocyte immunoglobulin-like receptor subfamily A member 6 isoform X2 [Ovis aries musimon]	Organismal Systems;Organismal Systems	Development;Immune system	ko04380//Osteoclast differentiation;ko04662//B cell receptor signaling pathway	K06512;K06512	-	-	-
oar-miR-665-5p	12.0716	228.363	4.24165	1.00675e-17	ncbi_101107351	5.70667	2.59667	-1.13599	4.56466e-14	6.34835e-13	FCHSD1	PREDICTED: F-BAR and double SH3 domains protein 1 isoform X1 [Ovis aries]	-	-	-	-	-	-	-
oar-miR-665-5p	12.0716	228.363	4.24165	1.00675e-17	ncbi_101107769	2.13	1.05333	-1.01589	0.000839134	0.00272685	NKAIN1	PREDICTED: sodium/potassium-transporting ATPase subunit beta-1-interacting protein 1 isoform X2 [Ovis aries musimon]	-	-	-	-	GO:0031224//intrinsic component of membrane	-	-
oar-miR-665-5p	12.0716	228.363	4.24165	1.00675e-17	ncbi_101107886	4.76333	1.75667	-1.43913	8.975e-12	9.74005e-11	celf2	PREDICTED: CUGBP Elav-like family member 2 isoform X1 [Capra hircus]	-	-	-	-	GO:0044424//intracellular part	GO:0003676//nucleic acid binding	GO:0022618//ribonucleoprotein complex assembly
oar-miR-665-5p	12.0716	228.363	4.24165	1.00675e-17	ncbi_101108051	11.8	1.28333	-3.20082	4.57436e-49	8.18556e-47	BMF	PREDICTED: bcl-2-modifying factor isoform X1 [Capra hircus]	Human Diseases	Cancers	ko05206//MicroRNAs in cancer	K17460	GO:0015629//actin cytoskeleton	-	GO:0009967//positive regulation of signal transduction;GO:0010822//positive regulation of mitochondrion organization;GO:0032461//positive regulation of protein oligomerization;GO:0043066//negative regulation of apoptotic process
oar-miR-665-5p	12.0716	228.363	4.24165	1.00675e-17	ncbi_101108157	2.63	0.606667	-2.11609	1.07845e-11	1.15482e-10	SLCO2B1	PREDICTED: solute carrier organic anion transporter family member 2B1 isoform X6 [Ovis aries]	-	-	-	-	-	-	GO:0051234//establishment of localization
oar-miR-665-5p	12.0716	228.363	4.24165	1.00675e-17	ncbi_101108489	27.8	4.24333	-2.71181	1.30599e-18	2.86553e-17	CXCL9	PREDICTED: C-X-C motif chemokine 9 isoform X1 [Ovis aries]	Environmental Information Processing;Organismal Systems;Organismal Systems	Signaling molecules and interaction;Immune system;Immune system	ko04060//Cytokine-cytokine receptor interaction;ko04062//Chemokine signaling pathway;ko04620//Toll-like receptor signaling pathway	K05416;K05416;K05416	-	-	-
oar-miR-665-5p	12.0716	228.363	4.24165	1.00675e-17	ncbi_101108604	44.9767	22.1067	-1.0247	3.85128e-35	2.79391e-33	MED13L	PREDICTED: mediator of RNA polymerase II transcription subunit 13-like isoform X1 [Ovis aries musimon]	Organismal Systems	Endocrine system	ko04919//Thyroid hormone signaling pathway	K15164	GO:0043234//protein complex	-	GO:0006355//regulation of transcription, DNA-templated
oar-miR-665-5p	12.0716	228.363	4.24165	1.00675e-17	ncbi_101108695	0.216667	0.06	-1.85244	0.0135362	0.0321155	Mlip	PREDICTED: muscular LMNA-interacting protein isoform X1 [Ovis aries]	-	-	-	-	GO:0012505//endomembrane system;GO:0016604//nuclear body	GO:0001076//transcription factor activity, RNA polymerase II transcription factor binding	GO:0010611//regulation of cardiac muscle hypertrophy
oar-miR-665-5p	12.0716	228.363	4.24165	1.00675e-17	ncbi_101109286	4.19667	0.923333	-2.18432	9.1755e-15	1.38622e-13	ARSG	PREDICTED: arylsulfatase G isoform X3 [Ovis aries musimon]	Cellular Processes	Transport and catabolism	ko04142//Lysosome	K12381	GO:0000323//lytic vacuole;GO:0044421//extracellular region part	GO:0016788//hydrolase activity, acting on ester bonds	GO:0044237//cellular metabolic process
oar-miR-665-5p	12.0716	228.363	4.24165	1.00675e-17	ncbi_101109353	24.2733	3.33333	-2.86433	1.59788e-115	5.14676e-112	FGF1	PREDICTED: fibroblast growth factor 1 isoform X1 [Ovis aries]	Human Diseases;Environmental Information Processing;Environmental Information Processing;Environmental Information Processing;Cellular Processes;Environmental Information Processing;Human Diseases;Environmental Information Processing;Human Diseases;Human Diseases	Cancers;Signal transduction;Signal transduction;Signal transduction;Cell motility;Signal transduction;Cancers;Signal transduction;Cancers;Cancers	ko05200//Pathways in cancer;ko04151//PI3K-Akt signaling pathway;ko04010//MAPK signaling pathway;ko04014//Ras signaling pathway;ko04810//Regulation of actin cytoskeleton;ko04015//Rap1 signaling pathway;ko05226//Gastric cancer;ko04390//Hippo signaling pathway;ko05224//Breast cancer;ko05218//Melanoma	K18496;K18496;K18496;K18496;K18496;K18496;K18496;K18496;K18496;K18496	GO:0031012//extracellular matrix;GO:0031981//nuclear lumen;GO:0043232//intracellular non-membrane-bounded organelle;GO:0044421//extracellular region part;GO:0044444//cytoplasmic part	GO:0005539//glycosaminoglycan binding;GO:0031072//heat shock protein binding;GO:0070851//growth factor receptor binding	GO:0003156//regulation of organ formation;GO:0006357//regulation of transcription from RNA polymerase II promoter;GO:0006952//defense response;GO:0008284//positive regulation of cell proliferation;GO:0009408//response to heat;GO:0010893//positive regulation of steroid biosynthetic process;GO:0030323//respiratory tube development;GO:0030334//regulation of cell migration;GO:0035768//endothelial cel…
oar-miR-665-5p	12.0716	228.363	4.24165	1.00675e-17	ncbi_101109407	0.69	0.223333	-1.6274	0.00323705	0.00917613	MBP	PREDICTED: myelin basic protein isoform X2 [Ovis aries musimon]	-	-	-	-	GO:0016020//membrane;GO:0033267//axon part;GO:0044297//cell body	GO:0005198//structural molecule activity;GO:0005488//binding	GO:0008366//axon ensheathment;GO:0016043//cellular component organization;GO:0042221//response to chemical
oar-miR-665-5p	12.0716	228.363	4.24165	1.00675e-17	ncbi_101109746	23.1667	4.02667	-2.52439	6.80015e-44	9.12637e-42	HLA-DMB	PREDICTED: HLA class II histocompatibility antigen, DM beta chain [Capra hircus]	Human Diseases;Human Diseases;Human Diseases;Human Diseases;Human Diseases;Cellular Processes;Environmental Information Processing;Human Diseases;Human Diseases;Organismal Systems;Organismal Systems;Human Diseases;Organismal Systems;Organismal Systems;Human Diseases;Human Diseases;Human Diseases;Human Diseases;Human Diseases;Human Diseases;Human Diseases;Human Diseases;Organismal Systems;Human Di…	Infectious diseases;Infectious diseases;Infectious diseases;Infectious diseases;Infectious diseases;Transport and catabolism;Signaling molecules and interaction;Immune diseases;Infectious diseases;Immune system;Immune system;Immune diseases;Immune system;Immune system;Infectious diseases;Cardiovascular diseases;Infectious diseases;Immune diseases;Immune diseases;Endocrine and metabolic diseases;I…	ko05166//HTLV-I infection;ko05168//Herpes simplex infection;ko05169//Epstein-Barr virus infection;ko05152//Tuberculosis;ko05164//Influenza A;ko04145//Phagosome;ko04514//Cell adhesion molecules (CAMs);ko05322//Systemic lupus erythematosus;ko05145//Toxoplasmosis;ko04659//Th17 cell differentiation;ko04640//Hematopoietic cell lineage;ko05323//Rheumatoid arthritis;ko04658//Th1 and Th2 cell differentia…	K06752;K06752;K06752;K06752;K06752;K06752;K06752;K06752;K06752;K06752;K06752;K06752;K06752;K06752;K06752;K06752;K06752;K06752;K06752;K06752;K06752;K06752;K06752;K06752	GO:0031224//intrinsic component of membrane;GO:0042611//MHC protein complex	-	GO:0019882//antigen processing and presentation
oar-miR-665-5p	12.0716	228.363	4.24165	1.00675e-17	ncbi_101109747	198.41	30.7567	-2.68951	5.24527e-96	7.67955e-93	HLA-DRA	mamu class II histocompatibility antigen, DR alpha chain-like precursor [Ovis aries]	Human Diseases;Human Diseases;Human Diseases;Human Diseases;Human Diseases;Cellular Processes;Environmental Information Processing;Human Diseases;Human Diseases;Organismal Systems;Organismal Systems;Human Diseases;Organismal Systems;Organismal Systems;Human Diseases;Human Diseases;Human Diseases;Human Diseases;Human Diseases;Human Diseases;Human Diseases;Human Diseases;Organismal Systems;Human Di…	Infectious diseases;Infectious diseases;Infectious diseases;Infectious diseases;Infectious diseases;Transport and catabolism;Signaling molecules and interaction;Immune diseases;Infectious diseases;Immune system;Immune system;Immune diseases;Immune system;Immune system;Infectious diseases;Cardiovascular diseases;Infectious diseases;Immune diseases;Immune diseases;Endocrine and metabolic diseases;I…	ko05166//HTLV-I infection;ko05168//Herpes simplex infection;ko05169//Epstein-Barr virus infection;ko05152//Tuberculosis;ko05164//Influenza A;ko04145//Phagosome;ko04514//Cell adhesion molecules (CAMs);ko05322//Systemic lupus erythematosus;ko05145//Toxoplasmosis;ko04659//Th17 cell differentiation;ko04640//Hematopoietic cell lineage;ko05323//Rheumatoid arthritis;ko04658//Th1 and Th2 cell differentia…	K06752;K06752;K06752;K06752;K06752;K06752;K06752;K06752;K06752;K06752;K06752;K06752;K06752;K06752;K06752;K06752;K06752;K06752;K06752;K06752;K06752;K06752;K06752;K06752	GO:0000323//lytic vacuole;GO:0005774//vacuolar membrane;GO:0010008//endosome membrane;GO:0031224//intrinsic component of membrane;GO:0031988//membrane-bounded vesicle;GO:0042611//MHC protein complex	GO:0023023//MHC protein complex binding	GO:0019882//antigen processing and presentation;GO:0050877//neurological system process;GO:0065006//protein-carbohydrate complex assembly
oar-miR-665-5p	12.0716	228.363	4.24165	1.00675e-17	ncbi_101110258	2.81667	0.766667	-1.87732	1.50732e-08	1.09695e-07	APBB1IP	PREDICTED: amyloid beta A4 precursor protein-binding family B member 1-interacting protein isoform X3 [Ovis aries musimon]	Environmental Information Processing;Organismal Systems	Signal transduction;Immune system	ko04015//Rap1 signaling pathway;ko04611//Platelet activation	K17704;K17704	-	-	-
oar-miR-665-5p	12.0716	228.363	4.24165	1.00675e-17	ncbi_101110976	35.22	14.37	-1.29333	1.7764e-29	8.96833e-28	SOX4	PREDICTED: transcription factor SOX-4 [Ovis aries musimon]	Human Diseases	Cancers	ko05206//MicroRNAs in cancer	K09268	GO:0005667//transcription factor complex;GO:0031981//nuclear lumen	GO:0000976//transcription regulatory region sequence-specific DNA binding;GO:0000982//transcription factor activity, RNA polymerase II core promoter proximal region sequence-specific binding;GO:0001104//RNA polymerase II transcription cofactor activity;GO:0046983//protein dimerization activity	GO:0001678//cellular glucose homeostasis;GO:0001838//embryonic epithelial tube formation;GO:0002065//columnar/cuboidal epithelial cell differentiation;GO:0002320//lymphoid progenitor cell differentiation;GO:0003179//heart valve morphogenesis;GO:0003207//cardiac chamber formation;GO:0003208//cardiac ventricle morphogenesis;GO:0006357//regulation of transcription from RNA polymerase II promoter;GO:…
oar-miR-665-5p	12.0716	228.363	4.24165	1.00675e-17	ncbi_101111081	5.11333	1.05667	-2.27474	9.04797e-23	2.86282e-21	PLA2R1	PREDICTED: secretory phospholipase A2 receptor isoform X2 [Ovis aries musimon]	Human Diseases;Cellular Processes	Infectious diseases;Transport and catabolism	ko05152//Tuberculosis;ko04145//Phagosome	K06560;K06560	GO:0031224//intrinsic component of membrane;GO:0031988//membrane-bounded vesicle;GO:0043234//protein complex;GO:0044464//cell part	GO:0019899//enzyme binding;GO:0060089//molecular transducer activity	GO:0006897//endocytosis;GO:0032305//positive regulation of icosanoid secretion;GO:0043516//regulation of DNA damage response, signal transduction by p53 class mediator;GO:0044237//cellular metabolic process;GO:0044707//single-multicellular organism process;GO:0090400//stress-induced premature senescence
oar-miR-665-5p	12.0716	228.363	4.24165	1.00675e-17	ncbi_101111534	1.22667	0.383333	-1.67807	0.00235034	0.00690103	SLC30A3	PREDICTED: zinc transporter 3 [Capra hircus]	-	-	-	-	GO:0005768//endosome;GO:0031224//intrinsic component of membrane;GO:0042995//cell projection;GO:0044433//cytoplasmic vesicle part	GO:0015075//ion transmembrane transporter activity	GO:0000041//transition metal ion transport;GO:0032879//regulation of localization;GO:0044763//single-organism cellular process
oar-miR-665-5p	12.0716	228.363	4.24165	1.00675e-17	ncbi_101111645	5.56	2.62333	-1.08368	4.9471e-09	3.83782e-08	MTHFR	PREDICTED: methylenetetrahydrofolate reductase isoform X3 [Ovis aries musimon]	Metabolism;Metabolism;Human Diseases;Metabolism	Global and overview maps;Global and overview maps;Drug resistance;Metabolism of cofactors and vitamins	ko01100//Metabolic pathways;ko01200//Carbon metabolism;ko01523//Antifolate resistance;ko00670//One carbon pool by folate	K00297;K00297;K00297;K00297	-	-	-
oar-miR-665-5p	12.0716	228.363	4.24165	1.00675e-17	ncbi_101111771	30.5767	11.6667	-1.39004	2.28397e-36	1.81198e-34	Zcchc24	PREDICTED: zinc finger CCHC domain-containing protein 24 [Bubalus bubalis]	-	-	-	-	-	GO:0003723//RNA binding;GO:0046914//transition metal ion binding	-
oar-miR-665-5p	12.0716	228.363	4.24165	1.00675e-17	ncbi_101112038	5.34667	1.58333	-1.75567	1.47947e-05	6.75556e-05	BoLA-DQB	MHC class II beta domain [Ovis aries]	Human Diseases;Human Diseases;Human Diseases;Human Diseases;Human Diseases;Cellular Processes;Environmental Information Processing;Human Diseases;Human Diseases;Organismal Systems;Organismal Systems;Human Diseases;Organismal Systems;Organismal Systems;Human Diseases;Human Diseases;Human Diseases;Human Diseases;Human Diseases;Human Diseases;Human Diseases;Human Diseases;Organismal Systems;Human Di…	Infectious diseases;Infectious diseases;Infectious diseases;Infectious diseases;Infectious diseases;Transport and catabolism;Signaling molecules and interaction;Immune diseases;Infectious diseases;Immune system;Immune system;Immune diseases;Immune system;Immune system;Infectious diseases;Cardiovascular diseases;Infectious diseases;Immune diseases;Immune diseases;Endocrine and metabolic diseases;I…	ko05166//HTLV-I infection;ko05168//Herpes simplex infection;ko05169//Epstein-Barr virus infection;ko05152//Tuberculosis;ko05164//Influenza A;ko04145//Phagosome;ko04514//Cell adhesion molecules (CAMs);ko05322//Systemic lupus erythematosus;ko05145//Toxoplasmosis;ko04659//Th17 cell differentiation;ko04640//Hematopoietic cell lineage;ko05323//Rheumatoid arthritis;ko04658//Th1 and Th2 cell differentia…	K06752;K06752;K06752;K06752;K06752;K06752;K06752;K06752;K06752;K06752;K06752;K06752;K06752;K06752;K06752;K06752;K06752;K06752;K06752;K06752;K06752;K06752;K06752;K06752	GO:0031224//intrinsic component of membrane;GO:0042611//MHC protein complex	-	GO:0019882//antigen processing and presentation
oar-miR-665-5p	12.0716	228.363	4.24165	1.00675e-17	ncbi_101112148	5.81333	2.88	-1.0133	3.49666e-06	1.78151e-05	TOM1L2	PREDICTED: TOM1-like protein 2 isoform X2 [Ovis aries musimon]	-	-	-	-	GO:0031988//membrane-bounded vesicle	GO:0019900//kinase binding	GO:0007088//regulation of mitotic nuclear division;GO:0015031//protein transport
oar-miR-665-5p	12.0716	228.363	4.24165	1.00675e-17	ncbi_101112277	13.7867	6.71667	-1.03746	1.51243e-15	2.50594e-14	CASTOR2	PREDICTED: GATS-like protein 2 [Bos taurus]	-	-	-	-	-	-	-
oar-miR-665-5p	12.0716	228.363	4.24165	1.00675e-17	ncbi_101112290	2.46333	1.01333	-1.2815	7.53288e-05	0.000303672	PORCN	PREDICTED: protein-serine O-palmitoleoyltransferase porcupine isoform X1 [Ovis aries]	Environmental Information Processing	Signal transduction	ko04310//Wnt signaling pathway	K00181	GO:0008328//ionotropic glutamate receptor complex;GO:0031227//intrinsic component of endoplasmic reticulum membrane	-	-
oar-miR-665-5p	12.0716	228.363	4.24165	1.00675e-17	ncbi_101112585	3.86667	0.97	-1.99503	2.55478e-13	3.28108e-12	FBXO44	PREDICTED: F-box only protein 44 isoform X1 [Ovis aries]	-	-	-	-	GO:0031461//cullin-RING ubiquitin ligase complex	-	-
oar-miR-665-5p	12.0716	228.363	4.24165	1.00675e-17	ncbi_101112825	37.58	14.5333	-1.3706	1.63428e-31	9.53625e-30	PCMTD1	protein-L-isoaspartate O-methyltransferase domain-containing protein 1 [Bos taurus]	-	-	-	-	GO:0044424//intracellular part	GO:0016741//transferase activity, transferring one-carbon groups	GO:0008213//protein alkylation
oar-miR-665-5p	12.0716	228.363	4.24165	1.00675e-17	ncbi_101112899	1.97333	0.446667	-2.14336	2.95421e-14	4.20296e-13	ITK	PREDICTED: tyrosine-protein kinase ITK/TSK [Ovis aries]	Organismal Systems;Organismal Systems;Organismal Systems	Immune system;Immune system;Immune system	ko04062//Chemokine signaling pathway;ko04670//Leukocyte transendothelial migration;ko04660//T cell receptor signaling pathway	K07363;K07363;K07363	-	-	-
oar-miR-665-5p	12.0716	228.363	4.24165	1.00675e-17	ncbi_101113190	3.70667	1.73333	-1.09657	0.0124222	0.0297935	S100B	PREDICTED: protein S100-B isoform X1 [Saimiri boliviensis boliviensis]	-	-	-	-	GO:0031252//cell leading edge;GO:0043231//intracellular membrane-bounded organelle;GO:0044297//cell body;GO:0044421//extracellular region part;GO:0044444//cytoplasmic part	GO:0004857//enzyme inhibitor activity;GO:0005102//receptor binding;GO:0008092//cytoskeletal protein binding;GO:0046914//transition metal ion binding;GO:0046983//protein dimerization activity	GO:0001666//response to hypoxia;GO:0001775//cell activation;GO:0001817//regulation of cytokine production;GO:0002699//positive regulation of immune effector process;GO:0006875//cellular metal ion homeostasis;GO:0006952//defense response;GO:0007611//learning or memory;GO:0010001//glial cell differentiation;GO:0010608//posttranscriptional regulation of gene expression;GO:0010647//positive regulatio…
oar-miR-665-5p	12.0716	228.363	4.24165	1.00675e-17	ncbi_101113537	0.936667	0.39	-1.26406	0.0117401	0.0283555	PRIMA1	PREDICTED: proline-rich membrane anchor 1 isoform X2 [Capra hircus]	-	-	-	-	-	-	-
oar-miR-665-5p	12.0716	228.363	4.24165	1.00675e-17	ncbi_101114718	0.553333	0.126667	-2.12711	0.00245323	0.00717699	PTPN7	PREDICTED: tyrosine-protein phosphatase non-receptor type 7 isoform X2 [Ovis aries musimon]	Environmental Information Processing	Signal transduction	ko04010//MAPK signaling pathway	K18019	GO:0005886//plasma membrane;GO:0043232//intracellular non-membrane-bounded organelle;GO:0044444//cytoplasmic part	GO:0004721//phosphoprotein phosphatase activity;GO:0005488//binding	GO:0006470//protein dephosphorylation
oar-miR-665-5p	12.0716	228.363	4.24165	1.00675e-17	ncbi_101114980	0.506667	0.226667	-1.16046	0.0168512	0.0387864	ST8SIA2	PREDICTED: alpha-2,8-sialyltransferase 8B [Capra hircus]	-	-	-	-	GO:0005768//endosome;GO:0031228//intrinsic component of Golgi membrane	GO:0008373//sialyltransferase activity;GO:0031406//carboxylic acid binding	GO:0001573//ganglioside metabolic process;GO:0006487//protein N-linked glycosylation;GO:0009311//oligosaccharide metabolic process;GO:0097485//neuron projection guidance
oar-miR-665-5p	12.0716	228.363	4.24165	1.00675e-17	ncbi_101115292	7.08	3.26333	-1.1174	4.88782e-16	8.57499e-15	ABCA5	PREDICTED: ATP-binding cassette sub-family A member 5 isoform X1 [Ovis aries]	Environmental Information Processing	Membrane transport	ko02010//ABC transporters	K05648	-	-	-
oar-miR-665-5p	12.0716	228.363	4.24165	1.00675e-17	ncbi_101115792	5.31	1.49667	-1.82696	6.90142e-10	5.96285e-09	EFNA5	PREDICTED: ephrin-A5 isoform X1 [Ovis aries]	Environmental Information Processing;Environmental Information Processing;Environmental Information Processing;Environmental Information Processing;Organismal Systems;Human Diseases	Signal transduction;Signal transduction;Signal transduction;Signal transduction;Development;Cancers	ko04151//PI3K-Akt signaling pathway;ko04010//MAPK signaling pathway;ko04014//Ras signaling pathway;ko04015//Rap1 signaling pathway;ko04360//Axon guidance;ko05206//MicroRNAs in cancer	K05462;K05462;K05462;K05462;K05462;K05462	-	-	-
oar-miR-665-5p	12.0716	228.363	4.24165	1.00675e-17	ncbi_101115838	3.28333	0.001	-11.6809	1.56308e-17	3.17045e-16	GNG12	guanine nucleotide-binding protein G(I)/G(S)/G(O) subunit gamma-12 precursor [Bos taurus]	Human Diseases;Environmental Information Processing;Environmental Information Processing;Human Diseases;Environmental Information Processing;Cellular Processes;Human Diseases;Human Diseases;Organismal Systems;Organismal Systems;Organismal Systems;Environmental Information Processing;Organismal Systems;Organismal Systems;Organismal Systems;Organismal Systems;Organismal Systems;Human Diseases;Organ…	Cancers;Signal transduction;Signal transduction;Infectious diseases;Signal transduction;Cell motility;Infectious diseases;Substance dependence;Immune system;Nervous system;Endocrine system;Signal transduction;Nervous system;Nervous system;Nervous system;Nervous system;Environmental adaptation;Substance dependence;Nervous system	ko05200//Pathways in cancer;ko04151//PI3K-Akt signaling pathway;ko04010//MAPK signaling pathway;ko05163//Human cytomegalovirus infection;ko04014//Ras signaling pathway;ko04810//Regulation of actin cytoskeleton;ko05167//Kaposi sarcoma-associated herpesvirus infection;ko05034//Alcoholism;ko04062//Chemokine signaling pathway;ko04723//Retrograde endocannabinoid signaling;ko04926//Relaxin signaling pa…	K04347;K04347;K04347;K04347;K04347;K04347;K04347;K04347;K04347;K04347;K04347;K04347;K04347;K04347;K04347;K04347;K04347;K04347;K04347	GO:0015629//actin cytoskeleton;GO:0016020//membrane;GO:0031988//membrane-bounded vesicle;GO:0043234//protein complex	GO:0019904//protein domain specific binding;GO:0043168//anion binding	GO:0007166//cell surface receptor signaling pathway
oar-miR-665-5p	12.0716	228.363	4.24165	1.00675e-17	ncbi_101115990	2.65667	0.876667	-1.59952	1.64103e-05	7.43847e-05	SETD7	PREDICTED: histone-lysine N-methyltransferase SETD7 isoform X2 [Ovis aries musimon]	Environmental Information Processing;Metabolism	Signal transduction;Amino acid metabolism	ko04068//FoxO signaling pathway;ko00310//Lysine degradation	K11431;K11431	GO:0031981//nuclear lumen;GO:0043232//intracellular non-membrane-bounded organelle	GO:0005515//protein binding;GO:0016279//protein-lysine N-methyltransferase activity	GO:0010468//regulation of gene expression;GO:0016571//histone methylation;GO:0018022//peptidyl-lysine methylation;GO:0033554//cellular response to stress;GO:0034645//cellular macromolecule biosynthetic process
oar-miR-665-5p	12.0716	228.363	4.24165	1.00675e-17	ncbi_101116015	2.03333	0.473333	-2.10292	1.51331e-18	3.3069e-17	NTRK2	PREDICTED: BDNF/NT-3 growth factors receptor isoform X3 [Ovis aries]	Environmental Information Processing;Environmental Information Processing;Environmental Information Processing;Human Diseases;Organismal Systems	Signal transduction;Signal transduction;Signal transduction;Substance dependence;Nervous system	ko04151//PI3K-Akt signaling pathway;ko04010//MAPK signaling pathway;ko04014//Ras signaling pathway;ko05034//Alcoholism;ko04722//Neurotrophin signaling pathway	K04360;K04360;K04360;K04360;K04360	GO:0014069//postsynaptic density;GO:0016021//integral component of membrane;GO:0033267//axon part;GO:0043231//intracellular membrane-bounded organelle;GO:0043234//protein complex;GO:0044444//cytoplasmic part;GO:0097060//synaptic membrane	GO:0004714//transmembrane receptor protein tyrosine kinase activity;GO:0032550//purine ribonucleoside binding;GO:0043121//neurotrophin binding	GO:0001934//positive regulation of protein phosphorylation;GO:0006835//dicarboxylic acid transport;GO:0007169//transmembrane receptor protein tyrosine kinase signaling pathway;GO:0007611//learning or memory;GO:0010001//glial cell differentiation;GO:0010467//gene expression;GO:0010975//regulation of neuron projection development;GO:0016477//cell migration;GO:0019722//calcium-mediated signaling;GO:…
oar-miR-665-5p	12.0716	228.363	4.24165	1.00675e-17	ncbi_101116299	3.25667	1.40667	-1.21112	0.00686538	0.0177846	Mall	PREDICTED: MAL-like protein [Ovis aries musimon]	-	-	-	-	GO:0030135//coated vesicle;GO:0031224//intrinsic component of membrane;GO:0098589//membrane region	-	-
oar-miR-665-5p	12.0716	228.363	4.24165	1.00675e-17	ncbi_101116675	0.446667	0.0366667	-3.60666	0.000127416	0.000492212	CACNG7	PREDICTED: voltage-dependent calcium channel gamma-7 subunit isoform X1 [Galeopterus variegatus]	Environmental Information Processing;Organismal Systems;Organismal Systems;Human Diseases;Human Diseases;Human Diseases;Organismal Systems	Signal transduction;Endocrine system;Circulatory system;Cardiovascular diseases;Cardiovascular diseases;Cardiovascular diseases;Circulatory system	ko04010//MAPK signaling pathway;ko04921//Oxytocin signaling pathway;ko04261//Adrenergic signaling in cardiomyocytes;ko05412//Arrhythmogenic right ventricular cardiomyopathy (ARVC);ko05414//Dilated cardiomyopathy (DCM);ko05410//Hypertrophic cardiomyopathy (HCM);ko04260//Cardiac muscle contraction	K04872;K04872;K04872;K04872;K04872;K04872;K04872	GO:0008328//ionotropic glutamate receptor complex;GO:0034704//calcium channel complex	GO:0005261//cation channel activity	GO:0006816//calcium ion transport;GO:0010469//regulation of receptor activity;GO:0034220//ion transmembrane transport
oar-miR-665-5p	12.0716	228.363	4.24165	1.00675e-17	ncbi_101116888	0.726667	0.246667	-1.55873	0.00812575	0.0206087	ZNF41	PREDICTED: LOW QUALITY PROTEIN: zinc finger protein 41 [Ovis aries]	-	-	-	-	-	-	-
oar-miR-665-5p	12.0716	228.363	4.24165	1.00675e-17	ncbi_101116907	0.186667	0.0466667	-2	0.000873134	0.0028265	ZFR2	PREDICTED: zinc finger RNA-binding protein 2 [Bos indicus]	-	-	-	-	-	GO:0046914//transition metal ion binding	-
oar-miR-665-5p	12.0716	228.363	4.24165	1.00675e-17	ncbi_101117080	1.60667	0.31	-2.37373	2.8622e-09	2.29446e-08	STON2	PREDICTED: stonin-2 isoform X1 [Ovis aries musimon]	-	-	-	-	GO:0030119//AP-type membrane coat adaptor complex;GO:0030135//coated vesicle;GO:0043232//intracellular non-membrane-bounded organelle	-	GO:0006897//endocytosis;GO:0015031//protein transport
oar-miR-665-5p	12.0716	228.363	4.24165	1.00675e-17	ncbi_101117085	1.07333	0.22	-2.28652	0.000112068	0.000437964	WDR27	PREDICTED: WD repeat-containing protein 27 isoform X13 [Ovis aries musimon]	-	-	-	-	-	-	-
oar-miR-665-5p	12.0716	228.363	4.24165	1.00675e-17	ncbi_101117491	0.263333	0.06	-2.13386	0.000397758	0.00138896	CRACR2A	PREDICTED: EF-hand calcium-binding domain-containing protein 4B isoform X1 [Ovis aries]	-	-	-	-	GO:0043231//intracellular membrane-bounded organelle;GO:0043232//intracellular non-membrane-bounded organelle	GO:0032550//purine ribonucleoside binding;GO:0046872//metal ion binding	GO:0008104//protein localization;GO:0035556//intracellular signal transduction;GO:1901341//positive regulation of store-operated calcium channel activity
oar-miR-665-5p	12.0716	228.363	4.24165	1.00675e-17	ncbi_101117505	3.63333	1.44	-1.33522	2.3569e-05	0.000103909	PDE4A	PREDICTED: cAMP-specific 3',5'-cyclic phosphodiesterase 4A isoform X5 [Ovis aries musimon]	Environmental Information Processing;Metabolism;Organismal Systems;Human Diseases	Signal transduction;Nucleotide metabolism;Endocrine system;Substance dependence	ko04024//cAMP signaling pathway;ko00230//Purine metabolism;ko04928//Parathyroid hormone synthesis, secretion and action;ko05032//Morphine addiction	K13293;K13293;K13293;K13293	GO:0044444//cytoplasmic part	GO:0004114//3',5'-cyclic-nucleotide phosphodiesterase activity;GO:0030551//cyclic nucleotide binding;GO:0043169//cation binding	GO:0007606//sensory perception of chemical stimulus;GO:0010737//protein kinase A signaling;GO:0042493//response to drug;GO:1902531//regulation of intracellular signal transduction
oar-miR-665-5p	12.0716	228.363	4.24165	1.00675e-17	ncbi_101117759	1.59333	0.41	-1.95835	2.26283e-08	1.60188e-07	GABRA1	gamma-aminobutyric acid receptor subunit alpha-1 precursor [Bos taurus]	Environmental Information Processing;Organismal Systems;Human Diseases;Organismal Systems;Organismal Systems;Human Diseases	Signaling molecules and interaction;Nervous system;Substance dependence;Nervous system;Sensory system;Substance dependence	ko04080//Neuroactive ligand-receptor interaction;ko04723//Retrograde endocannabinoid signaling;ko05032//Morphine addiction;ko04727//GABAergic synapse;ko04742//Taste transduction;ko05033//Nicotine addiction	K05175;K05175;K05175;K05175;K05175;K05175	GO:0034702//ion channel complex;GO:0097060//synaptic membrane	GO:0005253//anion channel activity;GO:0015276//ligand-gated ion channel activity	GO:0006821//chloride transport;GO:0007186//G-protein coupled receptor signaling pathway
oar-miR-665-5p	12.0716	228.363	4.24165	1.00675e-17	ncbi_101118097	4.02667	1.84333	-1.12727	2.05794e-09	1.67983e-08	MICAL3	PREDICTED: protein-methionine sulfoxide oxidase MICAL3 isoform X2 [Ovis aries musimon]	-	-	-	-	GO:0043231//intracellular membrane-bounded organelle;GO:0043232//intracellular non-membrane-bounded organelle	GO:0004497//monooxygenase activity;GO:0008092//cytoskeletal protein binding;GO:0017016//Ras GTPase binding;GO:0046914//transition metal ion binding;GO:0050660//flavin adenine dinucleotide binding	GO:0008154//actin polymerization or depolymerization;GO:0016192//vesicle-mediated transport;GO:0044710//single-organism metabolic process
oar-miR-665-5p	12.0716	228.363	4.24165	1.00675e-17	ncbi_101118332	62.21	14.8733	-2.06442	1.65048e-33	1.09838e-31	PLAT	PREDICTED: tissue-type plasminogen activator [Ovis aries musimon]	Human Diseases;Human Diseases;Environmental Information Processing;Human Diseases;Organismal Systems	Cancers;Cardiovascular diseases;Signal transduction;Cancers;Immune system	ko05202//Transcriptional misregulation in cancers;ko05418//Fluid shear stress and atherosclerosis;ko04371//Apelin signaling pathway;ko05215//Prostate cancer;ko04610//Complement and coagulation cascades	K01343;K01343;K01343;K01343;K01343	GO:0012505//endomembrane system;GO:0031988//membrane-bounded vesicle;GO:0044421//extracellular region part;GO:0044424//intracellular part	GO:0004175//endopeptidase activity	GO:0007169//transmembrane receptor protein tyrosine kinase signaling pathway;GO:0014812//muscle cell migration;GO:0030162//regulation of proteolysis;GO:0031638//zymogen activation
oar-miR-665-5p	12.0716	228.363	4.24165	1.00675e-17	ncbi_101118379	13.6267	4.91667	-1.47068	7.30983e-14	9.9598e-13	DMPK	PREDICTED: myotonin-protein kinase isoform X2 [Ovis aries musimon]	-	-	-	-	GO:0005789//endoplasmic reticulum membrane;GO:0031306//intrinsic component of mitochondrial outer membrane	GO:0004672//protein kinase activity;GO:0032550//purine ribonucleoside binding	GO:0006464//cellular protein modification process;GO:0006796//phosphate-containing compound metabolic process;GO:0006814//sodium ion transport;GO:0006875//cellular metal ion homeostasis;GO:0014852//regulation of skeletal muscle contraction by neural stimulation via neuromuscular junction;GO:0019722//calcium-mediated signaling;GO:0044802//single-organism membrane organization;GO:0050807//regulatio…
oar-miR-665-5p	12.0716	228.363	4.24165	1.00675e-17	ncbi_101118482	1.35	0.16	-3.07682	1.61273e-14	2.38504e-13	CXCR6	PREDICTED: C-X-C chemokine receptor type 6 [Ovis aries]	Environmental Information Processing;Organismal Systems	Signaling molecules and interaction;Immune system	ko04060//Cytokine-cytokine receptor interaction;ko04062//Chemokine signaling pathway	K04191;K04191	GO:0031224//intrinsic component of membrane	GO:0004950//chemokine receptor activity	GO:0006952//defense response;GO:0019221//cytokine-mediated signaling pathway
oar-miR-665-5p	12.0716	228.363	4.24165	1.00675e-17	ncbi_101118514	2.23667	0.02	-6.80521	2.58567e-06	1.34721e-05	BoLA-DQB	PREDICTED: boLa class II histocompatibility antigen, DQB*0101 beta chain [Ovis aries musimon]	Human Diseases;Human Diseases;Human Diseases;Human Diseases;Human Diseases;Cellular Processes;Environmental Information Processing;Human Diseases;Human Diseases;Organismal Systems;Organismal Systems;Human Diseases;Organismal Systems;Organismal Systems;Human Diseases;Human Diseases;Human Diseases;Human Diseases;Human Diseases;Human Diseases;Human Diseases;Human Diseases;Organismal Systems;Human Di…	Infectious diseases;Infectious diseases;Infectious diseases;Infectious diseases;Infectious diseases;Transport and catabolism;Signaling molecules and interaction;Immune diseases;Infectious diseases;Immune system;Immune system;Immune diseases;Immune system;Immune system;Infectious diseases;Cardiovascular diseases;Infectious diseases;Immune diseases;Immune diseases;Endocrine and metabolic diseases;I…	ko05166//HTLV-I infection;ko05168//Herpes simplex infection;ko05169//Epstein-Barr virus infection;ko05152//Tuberculosis;ko05164//Influenza A;ko04145//Phagosome;ko04514//Cell adhesion molecules (CAMs);ko05322//Systemic lupus erythematosus;ko05145//Toxoplasmosis;ko04659//Th17 cell differentiation;ko04640//Hematopoietic cell lineage;ko05323//Rheumatoid arthritis;ko04658//Th1 and Th2 cell differentia…	K06752;K06752;K06752;K06752;K06752;K06752;K06752;K06752;K06752;K06752;K06752;K06752;K06752;K06752;K06752;K06752;K06752;K06752;K06752;K06752;K06752;K06752;K06752;K06752	GO:0031224//intrinsic component of membrane;GO:0042611//MHC protein complex	-	GO:0019882//antigen processing and presentation
oar-miR-665-5p	12.0716	228.363	4.24165	1.00675e-17	ncbi_101118515	0.82	0.22	-1.89812	0.00215679	0.00638514	LAIR1	PREDICTED: leukocyte-associated immunoglobulin-like receptor 1 isoform X1 [Ovis aries]	-	-	-	-	-	-	-
oar-miR-665-5p	12.0716	228.363	4.24165	1.00675e-17	ncbi_101118613	4.67	1.5	-1.63846	2.69389e-12	3.08133e-11	SORCS2	PREDICTED: VPS10 domain-containing receptor SorCS2 isoform X2 [Ovis aries musimon]	-	-	-	-	GO:0031224//intrinsic component of membrane	GO:0008528//G-protein coupled peptide receptor activity	GO:0007186//G-protein coupled receptor signaling pathway
oar-miR-665-5p	12.0716	228.363	4.24165	1.00675e-17	ncbi_101118863	0.713333	0.0966667	-2.88349	0.000251627	0.000916429	NRIP2	PREDICTED: nuclear receptor-interacting protein 2 [Ovis aries musimon]	-	-	-	-	GO:0043231//intracellular membrane-bounded organelle	GO:0004175//endopeptidase activity	GO:0019538//protein metabolic process
oar-miR-665-5p	12.0716	228.363	4.24165	1.00675e-17	ncbi_101119104	0.49	0.173333	-1.49923	0.00934959	0.0232692	RORC	PREDICTED: nuclear receptor ROR-gamma isoform X1 [Bison bison bison]	Organismal Systems;Human Diseases;Organismal Systems	Immune system;Immune diseases;Environmental adaptation	ko04659//Th17 cell differentiation;ko05321//Inflammatiory bowel disease (IBD);ko04710//Circadian rhythm	K08534;K08534;K08534	GO:0043231//intracellular membrane-bounded organelle	GO:0000981//RNA polymerase II transcription factor activity, sequence-specific DNA binding;GO:0003677//DNA binding;GO:0032934//sterol binding;GO:0038023//signaling receptor activity;GO:0046914//transition metal ion binding	GO:0006357//regulation of transcription from RNA polymerase II promoter;GO:0006464//cellular protein modification process;GO:0009755//hormone-mediated signaling pathway;GO:0010675//regulation of cellular carbohydrate metabolic process;GO:0019216//regulation of lipid metabolic process;GO:0036314//response to sterol;GO:0042093//T-helper cell differentiation;GO:0042752//regulation of circadian rhyth…
oar-miR-665-5p	12.0716	228.363	4.24165	1.00675e-17	ncbi_101119226	0.353333	0.07	-2.3356	0.00372128	0.0103903	LYNX1	PREDICTED: ly-6/neurotoxin-like protein 1 [Ovis aries]	-	-	-	-	GO:0031224//intrinsic component of membrane;GO:0031988//membrane-bounded vesicle;GO:0043005//neuron projection	GO:0016248//channel inhibitor activity;GO:0030547//receptor inhibitor activity	GO:0007268//synaptic transmission;GO:0010469//regulation of receptor activity
oar-miR-665-5p	12.0716	228.363	4.24165	1.00675e-17	ncbi_101119625	0.54	0.236667	-1.1901	0.0128062	0.0305864	RUNX3	PREDICTED: runt-related transcription factor 3 isoform X2 [Ovis aries musimon]	Organismal Systems	Immune system	ko04658//Th1 and Th2 cell differentiation	K09279	-	-	-
oar-miR-665-5p	12.0716	228.363	4.24165	1.00675e-17	ncbi_101120391	6.05667	2.79	-1.11826	4.55857e-07	2.67064e-06	TFPI	PREDICTED: tissue factor pathway inhibitor [Ovis aries musimon]	Organismal Systems	Immune system	ko04610//Complement and coagulation cascades	K03909	GO:0044421//extracellular region part;GO:0044464//cell part	GO:0004857//enzyme inhibitor activity	GO:0007599//hemostasis;GO:0010466//negative regulation of peptidase activity
oar-miR-665-5p	12.0716	228.363	4.24165	1.00675e-17	ncbi_101121066	26.76	4.42333	-2.59687	1.88424e-32	1.16267e-30	SFRP1	PREDICTED: secreted frizzled-related protein 1 isoform X2 [Ovis aries musimon]	Environmental Information Processing	Signal transduction	ko04310//Wnt signaling pathway	K02166	-	-	-
oar-miR-665-5p	12.0716	228.363	4.24165	1.00675e-17	ncbi_101121145	37.2467	6.92	-2.42827	9.66782e-25	3.50676e-23	CXCL12	PREDICTED: stromal cell-derived factor 1 isoform X3 [Ovis aries]	Human Diseases;Environmental Information Processing;Human Diseases;Cellular Processes;Organismal Systems;Organismal Systems;Organismal Systems;Environmental Information Processing;Human Diseases;Organismal Systems	Cancers;Signaling molecules and interaction;Infectious diseases;Cell motility;Development;Immune system;Immune system;Signal transduction;Immune diseases;Immune system	ko05200//Pathways in cancer;ko04060//Cytokine-cytokine receptor interaction;ko05163//Human cytomegalovirus infection;ko04810//Regulation of actin cytoskeleton;ko04360//Axon guidance;ko04062//Chemokine signaling pathway;ko04670//Leukocyte transendothelial migration;ko04064//NF-kappa B signaling pathway;ko05323//Rheumatoid arthritis;ko04672//Intestinal immune network for IgA production	K10031;K10031;K10031;K10031;K10031;K10031;K10031;K10031;K10031;K10031	GO:0031988//membrane-bounded vesicle;GO:0044459//plasma membrane part	GO:0005125//cytokine activity;GO:0042379//chemokine receptor binding	GO:0002690//positive regulation of leukocyte chemotaxis;GO:0002692//negative regulation of cellular extravasation;GO:0003006//developmental process involved in reproduction;GO:0007389//pattern specification process;GO:0007411//axon guidance;GO:0007417//central nervous system development;GO:0010831//positive regulation of myotube differentiation;GO:0019221//cytokine-mediated signaling pathway;GO:0…
oar-miR-665-5p	12.0716	228.363	4.24165	1.00675e-17	ncbi_101121769	1.49	0.573333	-1.37787	2.24889e-07	1.3797e-06	ABCB4	PREDICTED: phosphatidylcholine translocator ABCB4 isoform X2 [Capra hircus]	Organismal Systems;Environmental Information Processing	Digestive system;Membrane transport	ko04976//Bile secretion;ko02010//ABC transporters	K05659;K05659	-	-	-
oar-miR-665-5p	12.0716	228.363	4.24165	1.00675e-17	ncbi_101121900	1.55	0.316667	-2.29123	7.86868e-12	8.57989e-11	CD244	PREDICTED: natural killer cell receptor 2B4 isoform X2 [Ovis aries]	Organismal Systems	Immune system	ko04650//Natural killer cell mediated cytotoxicity	K06582	GO:0031224//intrinsic component of membrane;GO:0044459//plasma membrane part	-	-
oar-miR-665-5p	12.0716	228.363	4.24165	1.00675e-17	ncbi_101122423	4.72333	1.21667	-1.95687	2.20149e-15	3.60314e-14	WNT4	PREDICTED: protein Wnt-4 isoform X2 [Ovis aries musimon]	Human Diseases;Human Diseases;Human Diseases;Human Diseases;Organismal Systems;Human Diseases;Environmental Information Processing;Human Diseases;Environmental Information Processing;Human Diseases;Environmental Information Processing;Human Diseases;Cellular Processes;Organismal Systems;Organismal Systems;Human Diseases	Cancers;Infectious diseases;Infectious diseases;Cancers;Development;Cancers;Signal transduction;Cancers;Signal transduction;Endocrine and metabolic diseases;Signal transduction;Cancers;Cellular community - eukaryotes;Endocrine system;Endocrine system;Cancers	ko05200//Pathways in cancer;ko05165//Human papillomavirus infection;ko05166//HTLV-I infection;ko05205//Proteoglycans in cancer;ko04360//Axon guidance;ko05226//Gastric cancer;ko04390//Hippo signaling pathway;ko05225//Hepatocellular carcinoma;ko04150//mTOR signaling pathway;ko04934//Cushing syndrome;ko04310//Wnt signaling pathway;ko05224//Breast cancer;ko04550//Signaling pathways regulating pluripo…	K00408;K00408;K00408;K00408;K00408;K00408;K00408;K00408;K00408;K00408;K00408;K00408;K00408;K00408;K00408;K00408	-	-	-
oar-miR-665-5p	12.0716	228.363	4.24165	1.00675e-17	ncbi_101122443	8.46	1.76	-2.26508	2.41526e-31	1.3892e-29	Smoc1	PREDICTED: SPARC-related modular calcium-binding protein 1 isoform X4 [Ovis aries musimon]	-	-	-	-	GO:0044420//extracellular matrix component	GO:0046872//metal ion binding	GO:0007423//sensory organ development;GO:0010810//regulation of cell-substrate adhesion;GO:0030278//regulation of ossification;GO:0043062//extracellular structure organization;GO:0048736//appendage development;GO:0048869//cellular developmental process
oar-miR-665-5p	12.0716	228.363	4.24165	1.00675e-17	ncbi_101122496	3.78667	0.483333	-2.96984	1.75869e-18	3.82236e-17	ABCC1	PREDICTED: multidrug resistance-associated protein 1-like isoform X2 [Ovis aries]	Environmental Information Processing	Membrane transport	ko02010//ABC transporters	K05670	-	-	-
oar-miR-665-5p	12.0716	228.363	4.24165	1.00675e-17	ncbi_101122719	15.2267	2.31333	-2.71856	4.23218e-15	6.6692e-14	ndrg4	PREDICTED: protein NDRG4 isoform X3 [Ovis aries musimon]	-	-	-	-	GO:0031090//organelle membrane;GO:0043231//intracellular membrane-bounded organelle;GO:0044444//cytoplasmic part	GO:0005488//binding	GO:0008285//negative regulation of cell proliferation;GO:0009790//embryo development;GO:0009968//negative regulation of signal transduction;GO:0010975//regulation of neuron projection development;GO:0014855//striated muscle cell proliferation;GO:0014910//regulation of smooth muscle cell migration;GO:0040007//growth;GO:0043410//positive regulation of MAPK cascade
oar-miR-665-5p	12.0716	228.363	4.24165	1.00675e-17	ncbi_101123484	42.19	19.62	-1.10458	3.24868e-27	1.40268e-25	SAMHD1	PREDICTED: deoxynucleoside triphosphate triphosphohydrolase SAMHD1 isoform X1 [Ovis aries]	-	-	-	-	GO:0016020//membrane;GO:0043231//intracellular membrane-bounded organelle	GO:0003676//nucleic acid binding;GO:0016793//triphosphoric monoester hydrolase activity;GO:0032560//guanyl deoxyribonucleotide binding;GO:0046914//transition metal ion binding	GO:0002252//immune effector process;GO:0009155//purine deoxyribonucleotide catabolic process;GO:0031347//regulation of defense response;GO:0051260//protein homooligomerization
oar-miR-665-5p	12.0716	228.363	4.24165	1.00675e-17	ncbi_105603615	0.823333	0.133333	-2.62644	4.14019e-11	4.15956e-10	TIMP4	PREDICTED: metalloproteinase inhibitor 4 isoform X3 [Ovis aries musimon]	-	-	-	-	-	-	-
oar-miR-665-5p	12.0716	228.363	4.24165	1.00675e-17	ncbi_105603928	14.5533	3.11	-2.22636	1.30104e-07	8.27259e-07	BoLA-DQB	PREDICTED: boLa class II histocompatibility antigen, DQB*0101 beta chain isoform X2 [Ovis aries musimon]	Human Diseases;Human Diseases;Human Diseases;Human Diseases;Human Diseases;Cellular Processes;Environmental Information Processing;Human Diseases;Human Diseases;Organismal Systems;Organismal Systems;Human Diseases;Organismal Systems;Organismal Systems;Human Diseases;Human Diseases;Human Diseases;Human Diseases;Human Diseases;Human Diseases;Human Diseases;Human Diseases;Organismal Systems;Human Di…	Infectious diseases;Infectious diseases;Infectious diseases;Infectious diseases;Infectious diseases;Transport and catabolism;Signaling molecules and interaction;Immune diseases;Infectious diseases;Immune system;Immune system;Immune diseases;Immune system;Immune system;Infectious diseases;Cardiovascular diseases;Infectious diseases;Immune diseases;Immune diseases;Endocrine and metabolic diseases;I…	ko05166//HTLV-I infection;ko05168//Herpes simplex infection;ko05169//Epstein-Barr virus infection;ko05152//Tuberculosis;ko05164//Influenza A;ko04145//Phagosome;ko04514//Cell adhesion molecules (CAMs);ko05322//Systemic lupus erythematosus;ko05145//Toxoplasmosis;ko04659//Th17 cell differentiation;ko04640//Hematopoietic cell lineage;ko05323//Rheumatoid arthritis;ko04658//Th1 and Th2 cell differentia…	K06752;K06752;K06752;K06752;K06752;K06752;K06752;K06752;K06752;K06752;K06752;K06752;K06752;K06752;K06752;K06752;K06752;K06752;K06752;K06752;K06752;K06752;K06752;K06752	GO:0031224//intrinsic component of membrane;GO:0042611//MHC protein complex	-	GO:0002376//immune system process
oar-miR-665-5p	12.0716	228.363	4.24165	1.00675e-17	ncbi_105604868	1.32667	0.16	-3.05166	2.89038e-08	2.00818e-07	SRRM3	PREDICTED: serine/arginine repetitive matrix protein 3 isoform X2 [Ovis aries musimon]	-	-	-	-	-	-	-
oar-miR-665-5p	12.0716	228.363	4.24165	1.00675e-17	ncbi_105608408	0.62	0.08	-2.9542	0.00036518	0.00128675	CHAD	PREDICTED: chondroadherin isoform X2 [Ovis aries musimon]	Environmental Information Processing;Human Diseases;Cellular Processes;Environmental Information Processing	Signal transduction;Infectious diseases;Cellular community - eukaryotes;Signaling molecules and interaction	ko04151//PI3K-Akt signaling pathway;ko05165//Human papillomavirus infection;ko04510//Focal adhesion;ko04512//ECM-receptor interaction	K06248;K06248;K06248;K06248	GO:0031012//extracellular matrix	-	GO:0051093//negative regulation of developmental process
oar-miR-665-5p	12.0716	228.363	4.24165	1.00675e-17	ncbi_106990358	0.533333	0.03	-4.152	9.01286e-06	4.28178e-05	--	PREDICTED: endogenous retrovirus group K member 7 Gag polyprotein-like [Myotis lucifugus]	-	-	-	-	-	-	-
oar-miR-665-5p	12.0716	228.363	4.24165	1.00675e-17	ncbi_114108616	1.06667	0.216667	-2.29956	0.00019301	0.000720042	HOXA6	PREDICTED: homeobox protein Hox-A6 isoform X2 [Ovis aries]	-	-	-	-	GO:0043231//intracellular membrane-bounded organelle	GO:0001071//nucleic acid binding transcription factor activity;GO:0003677//DNA binding	GO:0001501//skeletal system development;GO:0003002//regionalization;GO:0010468//regulation of gene expression;GO:0048562//embryonic organ morphogenesis
oar-miR-665-5p	12.0716	228.363	4.24165	1.00675e-17	ncbi_114108634	0.143333	0.00666667	-4.42626	0.0224541	0.0496598	ZBED2	PREDICTED: zinc finger BED domain-containing protein 2 [Ovis aries musimon]	-	-	-	-	GO:0044444//cytoplasmic part	GO:0003676//nucleic acid binding;GO:0043169//cation binding	GO:0006357//regulation of transcription from RNA polymerase II promoter;GO:0030177//positive regulation of Wnt signaling pathway;GO:0031647//regulation of protein stability
oar-miR-665-5p	12.0716	228.363	4.24165	1.00675e-17	ncbi_443190	0.546667	0.25	-1.12873	0.00658371	0.0171571	HRH2	PREDICTED: histamine H2 receptor-like isoform X2 [Ovis aries musimon]	Environmental Information Processing;Environmental Information Processing;Organismal Systems	Signaling molecules and interaction;Signal transduction;Digestive system	ko04080//Neuroactive ligand-receptor interaction;ko04020//Calcium signaling pathway;ko04971//Gastric acid secretion	K04150;K04150;K04150	GO:0031224//intrinsic component of membrane	GO:0008227//G-protein coupled amine receptor activity	GO:0000904//cell morphogenesis involved in differentiation;GO:0001696//gastric acid secretion;GO:0007186//G-protein coupled receptor signaling pathway;GO:0007611//learning or memory;GO:0007632//visual behavior;GO:0019229//regulation of vasoconstriction;GO:0035295//tube development;GO:0050804//modulation of synaptic transmission
oar-miR-665-5p	12.0716	228.363	4.24165	1.00675e-17	ncbi_443366	34.1967	11.62	-1.55725	7.97617e-38	6.94358e-36	PTGFR	PREDICTED: prostaglandin F2-alpha receptor isoform X1 [Ovis aries]	Environmental Information Processing;Environmental Information Processing;Environmental Information Processing	Signaling molecules and interaction;Signal transduction;Signal transduction	ko04080//Neuroactive ligand-receptor interaction;ko04020//Calcium signaling pathway;ko04072//Phospholipase D signaling pathway	K04262;K04262;K04262	GO:0031224//intrinsic component of membrane;GO:0044424//intracellular part	GO:0004955//prostaglandin receptor activity	GO:0002237//response to molecule of bacterial origin;GO:0007166//cell surface receptor signaling pathway;GO:0019722//calcium-mediated signaling;GO:0042981//regulation of apoptotic process
oar-miR-665-5p	12.0716	228.363	4.24165	1.00675e-17	ncbi_443437	3.97	0.836667	-2.24641	1.69782e-09	1.40151e-08	CD3E	T-cell surface glycoprotein CD3 epsilon chain precursor [Ovis aries]	Human Diseases;Human Diseases;Organismal Systems;Human Diseases;Organismal Systems;Organismal Systems;Organismal Systems;Human Diseases	Infectious diseases;Infectious diseases;Immune system;Infectious diseases;Immune system;Immune system;Immune system;Immune diseases	ko05166//HTLV-I infection;ko05162//Measles;ko04659//Th17 cell differentiation;ko05142//Chagas disease (American trypanosomiasis);ko04640//Hematopoietic cell lineage;ko04660//T cell receptor signaling pathway;ko04658//Th1 and Th2 cell differentiation;ko05340//Primary immunodeficiency	K06451;K06451;K06451;K06451;K06451;K06451;K06451;K06451	GO:0030054//cell junction;GO:0031224//intrinsic component of membrane;GO:0042101//T cell receptor complex	GO:0019904//protein domain specific binding;GO:0038023//signaling receptor activity;GO:0046983//protein dimerization activity	GO:0001934//positive regulation of protein phosphorylation;GO:0002666//positive regulation of T cell tolerance induction;GO:0008589//regulation of smoothened signaling pathway;GO:0031294//lymphocyte costimulation;GO:0032743//positive regulation of interleukin-2 production;GO:0042102//positive regulation of T cell proliferation;GO:0043383//negative T cell selection;GO:0050848//regulation of calciu…
oar-miR-665-5p	12.0716	228.363	4.24165	1.00675e-17	ncbi_494191	65.8733	29.0233	-1.18248	2.65118e-17	5.25827e-16	TGFBR2	PREDICTED: TGF-beta receptor type-2 isoform X3 [Ovis aries musimon]	Human Diseases;Environmental Information Processing;Environmental Information Processing;Human Diseases;Cellular Processes;Human Diseases;Human Diseases;Environmental Information Processing;Human Diseases;Cellular Processes;Organismal Systems;Organismal Systems;Environmental Information Processing;Organismal Systems;Human Diseases;Human Diseases;Cellular Processes;Human Diseases;Environmental Inf…	Cancers;Signaling molecules and interaction;Signal transduction;Infectious diseases;Transport and catabolism;Cancers;Cancers;Signal transduction;Cancers;Cell growth and death;Endocrine system;Development;Signal transduction;Immune system;Infectious diseases;Endocrine and metabolic diseases;Cellular community - eukaryotes;Cancers;Signal transduction;Cancers;Cancers	ko05200//Pathways in cancer;ko04060//Cytokine-cytokine receptor interaction;ko04010//MAPK signaling pathway;ko05166//HTLV-I infection;ko04144//Endocytosis;ko05202//Transcriptional misregulation in cancers;ko05226//Gastric cancer;ko04390//Hippo signaling pathway;ko05225//Hepatocellular carcinoma;ko04218//Cellular senescence;ko04926//Relaxin signaling pathway;ko04380//Osteoclast differentiation;ko0…	K04388;K04388;K04388;K04388;K04388;K04388;K04388;K04388;K04388;K04388;K04388;K04388;K04388;K04388;K04388;K04388;K04388;K04388;K04388;K04388;K04388	GO:0031224//intrinsic component of membrane;GO:0043234//protein complex;GO:0044459//plasma membrane part	GO:0005024//transforming growth factor beta-activated receptor activity;GO:0005160//transforming growth factor beta receptor binding;GO:0019838//growth factor binding;GO:0032550//purine ribonucleoside binding;GO:0043169//cation binding	GO:0001773//myeloid dendritic cell activation;GO:0002645//positive regulation of tolerance induction;GO:0003415//chondrocyte hypertrophy;GO:0007178//transmembrane receptor protein serine/threonine kinase signaling pathway;GO:0007389//pattern specification process;GO:0007417//central nervous system development;GO:0010464//regulation of mesenchymal cell proliferation;GO:0010467//gene expression;GO:…
oar-miR-665-3p	11.3388	133.424	3.55667	8.88165e-16	MSTRG.1097	2.27	0.523333	-2.11689	4.41547e-42	5.11591e-40	--	Cleavage stimulation factor subunit 2 [Bos mutus]	-	-	-	-	-	-	-
oar-miR-665-3p	11.3388	133.424	3.55667	8.88165e-16	MSTRG.13998	2.67333	0.0266667	-6.64746	0.00506014	0.0136049	--	reverse transcriptase-like [Bos taurus]	-	-	-	-	GO:0043231//intracellular membrane-bounded organelle	-	GO:0015980//energy derivation by oxidation of organic compounds;GO:0044238//primary metabolic process;GO:0044260//cellular macromolecule metabolic process
oar-miR-665-3p	11.3388	133.424	3.55667	8.88165e-16	MSTRG.14002	4.97667	0.00666667	-9.544	1.65582e-06	8.89494e-06	GRTP1	Growth hormone-regulated TBC protein 1 [Bos mutus]	-	-	-	-	-	-	-
oar-miR-665-3p	11.3388	133.424	3.55667	8.88165e-16	MSTRG.7510	4.55333	2.09333	-1.12112	2.92233e-16	5.20046e-15	Pol	reverse transcriptase-like [Bos taurus]	Human Diseases;Human Diseases;Environmental Information Processing;Organismal Systems;Human Diseases;Human Diseases;Cellular Processes;Human Diseases	Cancers;Cancers;Signal transduction;Immune system;Infectious diseases;Cardiovascular diseases;Cellular community - eukaryotes;Cancers	ko05200//Pathways in cancer;ko05226//Gastric cancer;ko04390//Hippo signaling pathway;ko04670//Leukocyte transendothelial migration;ko05100//Bacterial invasion of epithelial cells;ko05412//Arrhythmogenic right ventricular cardiomyopathy (ARVC);ko04520//Adherens junction;ko05213//Endometrial cancer	K05691;K05691;K05691;K05691;K05691;K05691;K05691;K05691	-	-	-
oar-miR-665-3p	11.3388	133.424	3.55667	8.88165e-16	MSTRG.7513	3.22	1.00667	-1.67747	7.16136e-47	1.10898e-44	mariner\T	reverse transcriptase-like [Bos taurus]	-	-	-	-	-	-	-
oar-miR-665-3p	11.3388	133.424	3.55667	8.88165e-16	ncbi_101102301	3.24333	1.42	-1.19159	4.12524e-12	4.63621e-11	NAV3	PREDICTED: neuron navigator 3 isoform X1 [Ovis aries]	-	-	-	-	GO:0012505//endomembrane system	-	-
oar-miR-665-3p	11.3388	133.424	3.55667	8.88165e-16	ncbi_101102945	0.253333	0.08	-1.66297	0.0203908	0.0457246	SNX32	PREDICTED: LOW QUALITY PROTEIN: sorting nexin-32 [Ovis aries musimon]	Cellular Processes	Transport and catabolism	ko04144//Endocytosis	K17920	-	-	-
oar-miR-665-3p	11.3388	133.424	3.55667	8.88165e-16	ncbi_101103714	2.05333	0.683333	-1.58731	1.49959e-06	8.11797e-06	Clec2h	PREDICTED: C-type lectin domain family 2 member D11-like isoform X1 [Ovis aries]	-	-	-	-	-	-	-
oar-miR-665-3p	11.3388	133.424	3.55667	8.88165e-16	ncbi_101104773	0.236667	0.05	-2.24286	0.00378276	0.0105346	POU2F2	PREDICTED: POU domain, class 2, transcription factor 2 isoform X1 [Capra hircus]	Human Diseases	Infectious diseases	ko05168//Herpes simplex infection	K09364	GO:0043231//intracellular membrane-bounded organelle	GO:0001071//nucleic acid binding transcription factor activity;GO:0003677//DNA binding;GO:0005515//protein binding	GO:0006355//regulation of transcription, DNA-templated;GO:0006955//immune response;GO:0021700//developmental maturation;GO:0030183//B cell differentiation;GO:0048305//immunoglobulin secretion
oar-miR-665-3p	11.3388	133.424	3.55667	8.88165e-16	ncbi_101105358	3.44	1.08667	-1.6625	3.37559e-15	5.40396e-14	RGS7BP	PREDICTED: regulator of G-protein signaling 7-binding protein isoform X1 [Ovis aries]	-	-	-	-	GO:0016020//membrane;GO:0044424//intracellular part	-	GO:0007166//cell surface receptor signaling pathway;GO:0009966//regulation of signal transduction
oar-miR-665-3p	11.3388	133.424	3.55667	8.88165e-16	ncbi_101105755	13.2333	6.09667	-1.11808	4.93771e-07	2.8781e-06	ABHD4	PREDICTED: abhydrolase domain-containing protein 4 [Bos mutus]	-	-	-	-	-	GO:0003824//catalytic activity	-
oar-miR-665-3p	11.3388	133.424	3.55667	8.88165e-16	ncbi_101107748	3.61	1.59	-1.18297	2.98149e-05	0.000129321	OLFML2B	PREDICTED: olfactomedin-like protein 2B isoform X1 [Ovis aries]	-	-	-	-	-	GO:0005488//binding	GO:0043062//extracellular structure organization
oar-miR-665-3p	11.3388	133.424	3.55667	8.88165e-16	ncbi_101108157	2.63	0.606667	-2.11609	1.07845e-11	1.15482e-10	SLCO2B1	PREDICTED: solute carrier organic anion transporter family member 2B1 isoform X6 [Ovis aries]	-	-	-	-	-	-	GO:0051234//establishment of localization
oar-miR-665-3p	11.3388	133.424	3.55667	8.88165e-16	ncbi_101108221	3.05667	0.72	-2.08589	2.86195e-06	1.47872e-05	FAM180A	PREDICTED: protein FAM180A [Ovis aries]	-	-	-	-	-	-	-
oar-miR-665-3p	11.3388	133.424	3.55667	8.88165e-16	ncbi_101108409	1.18667	0.56	-1.08342	0.00496955	0.0133815	CDNF	PREDICTED: cerebral dopamine neurotrophic factor [Ovis aries]	-	-	-	-	-	-	-
oar-miR-665-3p	11.3388	133.424	3.55667	8.88165e-16	ncbi_101110338	12.32	3.15667	-1.96453	5.42309e-34	3.74845e-32	FILIP1	PREDICTED: filamin-A-interacting protein 1 isoform X3 [Ovis aries musimon]	-	-	-	-	-	-	-
oar-miR-665-3p	11.3388	133.424	3.55667	8.88165e-16	ncbi_101111130	10.2667	4.15667	-1.30447	3.15209e-07	1.89632e-06	SYNM	PREDICTED: synemin isoform X1 [Ovis aries musimon]	-	-	-	-	GO:0030016//myofibril;GO:0043234//protein complex;GO:0045111//intermediate filament cytoskeleton;GO:0070161//anchoring junction	GO:0005198//structural molecule activity;GO:0008092//cytoskeletal protein binding;GO:0032403//protein complex binding	GO:0007010//cytoskeleton organization
oar-miR-665-3p	11.3388	133.424	3.55667	8.88165e-16	ncbi_101111234	0.526667	0.106667	-2.30378	2.53401e-05	0.000111078	IRF4	PREDICTED: interferon regulatory factor 4 isoform X2 [Ovis aries musimon]	Organismal Systems	Immune system	ko04659//Th17 cell differentiation	K09445	GO:0000786//nucleosome	GO:0001067//regulatory region nucleic acid binding;GO:0001071//nucleic acid binding transcription factor activity;GO:0003677//DNA binding;GO:0008276//protein methyltransferase activity	GO:0001562//response to protozoan;GO:0001773//myeloid dendritic cell activation;GO:0002295//T-helper cell lineage commitment;GO:0002683//negative regulation of immune system process;GO:0006357//regulation of transcription from RNA polymerase II promoter;GO:0006479//protein methylation;GO:0016573//histone acetylation;GO:0032733//positive regulation of interleukin-10 production;GO:0032736//positive…
oar-miR-665-3p	11.3388	133.424	3.55667	8.88165e-16	ncbi_101111241	1.16667	0.17	-2.77879	9.52732e-07	5.31661e-06	BLNK	PREDICTED: B-cell linker protein isoform X1 [Ovis aries]	Organismal Systems;Environmental Information Processing;Organismal Systems;Human Diseases	Development;Signal transduction;Immune system;Immune diseases	ko04380//Osteoclast differentiation;ko04064//NF-kappa B signaling pathway;ko04662//B cell receptor signaling pathway;ko05340//Primary immunodeficiency	K07371;K07371;K07371;K07371	GO:0044424//intracellular part	-	GO:0009966//regulation of signal transduction
oar-miR-665-3p	11.3388	133.424	3.55667	8.88165e-16	ncbi_101111337	51.1133	20.3267	-1.33033	6.01627e-32	3.61538e-30	--	PREDICTED: SLAM family member 9-like isoform X3 [Ovis aries musimon]	-	-	-	-	-	-	-
oar-miR-665-3p	11.3388	133.424	3.55667	8.88165e-16	ncbi_101113295	0.886667	0.313333	-1.50069	0.00211014	0.00625392	CDH19	PREDICTED: cadherin-19 [Ovis aries musimon]	-	-	-	-	GO:0031224//intrinsic component of membrane	-	GO:0098742//cell-cell adhesion via plasma-membrane adhesion molecules
oar-miR-665-3p	11.3388	133.424	3.55667	8.88165e-16	ncbi_101114623	2.1	0.673333	-1.641	3.49991e-05	0.000150149	CYSLTR2	PREDICTED: cysteinyl leukotriene receptor 2 isoform X2 [Ovis aries musimon]	Environmental Information Processing;Environmental Information Processing	Signaling molecules and interaction;Signal transduction	ko04080//Neuroactive ligand-receptor interaction;ko04020//Calcium signaling pathway	K04323;K04323	GO:0031224//intrinsic component of membrane	GO:0004953//icosanoid receptor activity	GO:0007166//cell surface receptor signaling pathway
oar-miR-665-3p	11.3388	133.424	3.55667	8.88165e-16	ncbi_101116005	0.296667	0.0266667	-3.47573	0.0135596	0.032156	SLAMF8	PREDICTED: SLAM family member 8 [Ovis aries]	-	-	-	-	GO:0031224//intrinsic component of membrane	-	GO:0009617//response to bacterium;GO:0042325//regulation of phosphorylation;GO:0042493//response to drug;GO:0051341//regulation of oxidoreductase activity;GO:0051452//intracellular pH reduction
oar-miR-665-3p	11.3388	133.424	3.55667	8.88165e-16	ncbi_101116896	2.67667	0.28	-3.25694	1.4082e-12	1.67126e-11	KLRK1	PREDICTED: NKG2-D type II integral membrane protein [Ovis aries]	Organismal Systems;Human Diseases	Immune system;Infectious diseases	ko04650//Natural killer cell mediated cytotoxicity;ko05144//Malaria	K06728;K06728	GO:0044459//plasma membrane part	GO:0004888//transmembrane signaling receptor activity;GO:0019899//enzyme binding;GO:0042287//MHC protein binding;GO:0046983//protein dimerization activity	GO:0001819//positive regulation of cytokine production;GO:0001912//positive regulation of leukocyte mediated cytotoxicity;GO:0031328//positive regulation of cellular biosynthetic process;GO:0032496//response to lipopolysaccharide;GO:0042742//defense response to bacterium;GO:0046649//lymphocyte activation
oar-miR-665-3p	11.3388	133.424	3.55667	8.88165e-16	ncbi_101116907	0.186667	0.0466667	-2	0.000873134	0.0028265	ZFR2	PREDICTED: zinc finger RNA-binding protein 2 [Bos indicus]	-	-	-	-	-	GO:0046914//transition metal ion binding	-
oar-miR-665-3p	11.3388	133.424	3.55667	8.88165e-16	ncbi_101117178	2.07	0.713333	-1.53698	6.4317e-06	3.12749e-05	RASSF5	PREDICTED: ras association domain-containing protein 5 isoform X1 [Capra hircus]	Human Diseases;Environmental Information Processing;Environmental Information Processing;Cellular Processes;Organismal Systems;Human Diseases	Cancers;Signal transduction;Signal transduction;Cell growth and death;Immune system;Cancers	ko05200//Pathways in cancer;ko04014//Ras signaling pathway;ko04015//Rap1 signaling pathway;ko04218//Cellular senescence;ko04670//Leukocyte transendothelial migration;ko05223//Non-small cell lung cancer	K08015;K08015;K08015;K08015;K08015;K08015	GO:0015630//microtubule cytoskeleton;GO:0043231//intracellular membrane-bounded organelle	GO:0043169//cation binding	GO:0007165//signal transduction;GO:0008283//cell proliferation;GO:0012501//programmed cell death;GO:0031396//regulation of protein ubiquitination;GO:1903827//regulation of cellular protein localization
oar-miR-665-3p	11.3388	133.424	3.55667	8.88165e-16	ncbi_101117727	13.5133	4.16333	-1.69857	3.08931e-62	1.13076e-59	Gpr137b	PREDICTED: integral membrane protein GPR137B isoform X2 [Ovis aries musimon]	-	-	-	-	-	-	-
oar-miR-665-3p	11.3388	133.424	3.55667	8.88165e-16	ncbi_101118611	7.92333	3.65	-1.11821	1.87223e-14	2.74361e-13	HERC3	PREDICTED: probable E3 ubiquitin-protein ligase HERC3 isoform X1 [Ovis aries]	Genetic Information Processing	Folding, sorting and degradation	ko04120//Ubiquitin mediated proteolysis	K10614	-	-	-
oar-miR-665-3p	11.3388	133.424	3.55667	8.88165e-16	ncbi_101121007	0.933333	0.373333	-1.32193	0.0005189	0.00176604	ARHGEF37	PREDICTED: rho guanine nucleotide exchange factor 37 [Ovis aries musimon]	-	-	-	-	GO:0044424//intracellular part	-	GO:0043087//regulation of GTPase activity
oar-miR-665-3p	11.3388	133.424	3.55667	8.88165e-16	ncbi_101121770	0.28	0.01	-4.80735	0.00239371	0.00702199	SMIM15	PREDICTED: small integral membrane protein 15-like [Ovis aries]	-	-	-	-	-	-	-
oar-miR-665-3p	11.3388	133.424	3.55667	8.88165e-16	ncbi_101121984	1.71667	0.19	-3.17554	4.38613e-15	6.89158e-14	Ak5	PREDICTED: adenylate kinase isoenzyme 5 isoform X1 [Capra hircus]	Metabolism;Metabolism;Metabolism	Global and overview maps;Nucleotide metabolism;Metabolism of cofactors and vitamins	ko01100//Metabolic pathways;ko00230//Purine metabolism;ko00730//Thiamine metabolism	K00939;K00939;K00939	GO:0044430//cytoskeletal part	GO:0016776//phosphotransferase activity, phosphate group as acceptor;GO:0019205//nucleobase-containing compound kinase activity;GO:0032550//purine ribonucleoside binding	GO:0009132//nucleoside diphosphate metabolic process;GO:0009141//nucleoside triphosphate metabolic process;GO:0009150//purine ribonucleotide metabolic process
oar-miR-665-3p	11.3388	133.424	3.55667	8.88165e-16	ncbi_101122252	4.03333	1.7	-1.24644	1.98809e-08	1.41862e-07	CERS6	PREDICTED: ceramide synthase 6 isoform X1 [Ovis aries]	Metabolism;Environmental Information Processing;Metabolism	Global and overview maps;Signal transduction;Lipid metabolism	ko01100//Metabolic pathways;ko04071//Sphingolipid signaling pathway;ko00600//Sphingolipid metabolism	K04710;K04710;K04710	-	-	-
oar-miR-665-3p	11.3388	133.424	3.55667	8.88165e-16	ncbi_114111326	1.78	0.726667	-1.29251	0.00407306	0.01124	DOCK11	PREDICTED: dedicator of cytokinesis protein 11-like [Capra hircus]	-	-	-	-	GO:0044444//cytoplasmic part	GO:0005088//Ras guanyl-nucleotide exchange factor activity;GO:0017016//Ras GTPase binding	GO:0007599//hemostasis;GO:0043087//regulation of GTPase activity
oar-miR-655-3p	15.0453	82.8387	2.46099	9.14064e-05	MSTRG.1051	4.21333	1.93333	-1.12387	2.49983e-18	5.34659e-17	--	reverse transcriptase-like [Bos taurus]	Human Diseases;Human Diseases;Environmental Information Processing;Organismal Systems;Human Diseases;Human Diseases;Cellular Processes;Human Diseases	Cancers;Cancers;Signal transduction;Immune system;Infectious diseases;Cardiovascular diseases;Cellular community - eukaryotes;Cancers	ko05200//Pathways in cancer;ko05226//Gastric cancer;ko04390//Hippo signaling pathway;ko04670//Leukocyte transendothelial migration;ko05100//Bacterial invasion of epithelial cells;ko05412//Arrhythmogenic right ventricular cardiomyopathy (ARVC);ko04520//Adherens junction;ko05213//Endometrial cancer	K05691;K05691;K05691;K05691;K05691;K05691;K05691;K05691	GO:0031252//cell leading edge;GO:0070161//anchoring junction	GO:0003779//actin binding;GO:0050839//cell adhesion molecule binding	GO:0010468//regulation of gene expression;GO:0098602//single organism cell adhesion
oar-miR-655-3p	15.0453	82.8387	2.46099	9.14064e-05	MSTRG.1097	2.27	0.523333	-2.11689	4.41547e-42	5.11591e-40	--	Cleavage stimulation factor subunit 2 [Bos mutus]	-	-	-	-	-	-	-
oar-miR-655-3p	15.0453	82.8387	2.46099	9.14064e-05	MSTRG.17336	2.86667	0.723333	-1.98664	1.08096e-22	3.41349e-21	Pol	Transposon TX1 uncharacterized 149 kDa protein, partial [Bos mutus]	-	-	-	-	-	-	-
oar-miR-655-3p	15.0453	82.8387	2.46099	9.14064e-05	MSTRG.17948	2.04	0.84	-1.28011	1.49355e-09	1.24372e-08	Pol	reverse transcriptase-like [Bos taurus]	Human Diseases;Human Diseases;Environmental Information Processing;Organismal Systems;Human Diseases;Human Diseases;Cellular Processes;Human Diseases	Cancers;Cancers;Signal transduction;Immune system;Infectious diseases;Cardiovascular diseases;Cellular community - eukaryotes;Cancers	ko05200//Pathways in cancer;ko05226//Gastric cancer;ko04390//Hippo signaling pathway;ko04670//Leukocyte transendothelial migration;ko05100//Bacterial invasion of epithelial cells;ko05412//Arrhythmogenic right ventricular cardiomyopathy (ARVC);ko04520//Adherens junction;ko05213//Endometrial cancer	K05691;K05691;K05691;K05691;K05691;K05691;K05691;K05691	GO:0031252//cell leading edge;GO:0070161//anchoring junction	GO:0003779//actin binding;GO:0050839//cell adhesion molecule binding	GO:0010468//regulation of gene expression;GO:0098602//single organism cell adhesion
oar-miR-655-3p	15.0453	82.8387	2.46099	9.14064e-05	MSTRG.5423	17.87	7.04667	-1.34253	3.84991e-25	1.45546e-23	Pol	reverse transcriptase-like [Bos taurus]	Human Diseases;Human Diseases;Environmental Information Processing;Organismal Systems;Human Diseases;Human Diseases;Cellular Processes;Human Diseases	Cancers;Cancers;Signal transduction;Immune system;Infectious diseases;Cardiovascular diseases;Cellular community - eukaryotes;Cancers	ko05200//Pathways in cancer;ko05226//Gastric cancer;ko04390//Hippo signaling pathway;ko04670//Leukocyte transendothelial migration;ko05100//Bacterial invasion of epithelial cells;ko05412//Arrhythmogenic right ventricular cardiomyopathy (ARVC);ko04520//Adherens junction;ko05213//Endometrial cancer	K05691;K05691;K05691;K05691;K05691;K05691;K05691;K05691	GO:0031252//cell leading edge;GO:0070161//anchoring junction	GO:0003779//actin binding;GO:0050839//cell adhesion molecule binding	GO:0010468//regulation of gene expression;GO:0098602//single organism cell adhesion
oar-miR-655-3p	15.0453	82.8387	2.46099	9.14064e-05	MSTRG.6894	6.26667	2.90333	-1.10999	2.21885e-08	1.57352e-07	--	reverse transcriptase-like [Bos taurus]	Human Diseases;Human Diseases;Environmental Information Processing;Organismal Systems;Human Diseases;Human Diseases;Cellular Processes;Human Diseases	Cancers;Cancers;Signal transduction;Immune system;Infectious diseases;Cardiovascular diseases;Cellular community - eukaryotes;Cancers	ko05200//Pathways in cancer;ko05226//Gastric cancer;ko04390//Hippo signaling pathway;ko04670//Leukocyte transendothelial migration;ko05100//Bacterial invasion of epithelial cells;ko05412//Arrhythmogenic right ventricular cardiomyopathy (ARVC);ko04520//Adherens junction;ko05213//Endometrial cancer	K05691;K05691;K05691;K05691;K05691;K05691;K05691;K05691	GO:0044464//cell part	-	GO:0010468//regulation of gene expression
oar-miR-655-3p	15.0453	82.8387	2.46099	9.14064e-05	MSTRG.7508	4.52	1.53	-1.56279	9.67031e-41	1.02461e-38	CFDP2	reverse transcriptase [Trichuris suis]	-	-	-	-	GO:0044424//intracellular part	-	-
oar-miR-655-3p	15.0453	82.8387	2.46099	9.14064e-05	MSTRG.7509	4.17333	1.26	-1.72778	2.45536e-48	4.20677e-46	CFDP2	p97Bcnt protein [Capra hircus]	-	-	-	-	GO:0043231//intracellular membrane-bounded organelle	-	-
oar-miR-655-3p	15.0453	82.8387	2.46099	9.14064e-05	MSTRG.7513	3.22	1.00667	-1.67747	7.16136e-47	1.10898e-44	mariner\T	reverse transcriptase-like [Bos taurus]	-	-	-	-	-	-	-
oar-miR-655-3p	15.0453	82.8387	2.46099	9.14064e-05	MSTRG.8249	2.41333	0.956667	-1.33494	7.71227e-13	9.43815e-12	env	PREDICTED: MLV-related proviral Env polyprotein-like [Capra hircus]	-	-	-	-	GO:0043231//intracellular membrane-bounded organelle	GO:0005488//binding	GO:0006357//regulation of transcription from RNA polymerase II promoter;GO:0008219//cell death;GO:0010464//regulation of mesenchymal cell proliferation;GO:0030323//respiratory tube development;GO:0030326//embryonic limb morphogenesis;GO:0031324//negative regulation of cellular metabolic process;GO:0035239//tube morphogenesis;GO:0045686//negative regulation of glial cell differentiation;GO:0048562…
oar-miR-655-3p	15.0453	82.8387	2.46099	9.14064e-05	MSTRG.8900	4.77	2.37667	-1.00505	7.67664e-09	5.80979e-08	Pol	reverse transcriptase-like [Bos taurus]	-	-	-	-	GO:0031252//cell leading edge;GO:0070161//anchoring junction	GO:0003779//actin binding;GO:0050839//cell adhesion molecule binding	GO:0010468//regulation of gene expression;GO:0098602//single organism cell adhesion
oar-miR-655-3p	15.0453	82.8387	2.46099	9.14064e-05	ncbi_100037704	172.797	57.8	-1.57993	3.44353e-55	9.09147e-53	FBLN1	PREDICTED: fibulin-1 isoform X2 [Ovis aries musimon]	-	-	-	-	GO:0031988//membrane-bounded vesicle;GO:0044420//extracellular matrix component;GO:0044421//extracellular region part	GO:0008047//enzyme activator activity	GO:0043062//extracellular structure organization;GO:0045862//positive regulation of proteolysis
oar-miR-655-3p	15.0453	82.8387	2.46099	9.14064e-05	ncbi_100135687	1.44	0.15	-3.26303	1.52797e-14	2.26384e-13	HIF3A	PREDICTED: hypoxia-inducible factor 3-alpha isoform X1 [Capra hircus]	-	-	-	-	GO:0043231//intracellular membrane-bounded organelle	GO:0001071//nucleic acid binding transcription factor activity;GO:0003676//nucleic acid binding;GO:0003712//transcription cofactor activity;GO:0005515//protein binding;GO:0060089//molecular transducer activity	GO:0006355//regulation of transcription, DNA-templated;GO:1902679//negative regulation of RNA biosynthetic process
oar-miR-655-3p	15.0453	82.8387	2.46099	9.14064e-05	ncbi_101103493	29.8867	10.3467	-1.53034	1.33263e-52	2.90027e-50	PITPNC1	PREDICTED: cytoplasmic phosphatidylinositol transfer protein 1 isoform X2 [Ovis aries musimon]	-	-	-	-	GO:0044424//intracellular part	GO:0005548//phospholipid transporter activity	GO:0006869//lipid transport;GO:0050794//regulation of cellular process
oar-miR-655-3p	15.0453	82.8387	2.46099	9.14064e-05	ncbi_101103547	0.286667	0.00666667	-5.42626	0.0011563	0.00364783	GBP6	PREDICTED: guanylate-binding protein 6-like isoform X2 [Ovis aries musimon]	-	-	-	-	GO:0031988//membrane-bounded vesicle	GO:0017111//nucleoside-triphosphatase activity;GO:0032550//purine ribonucleoside binding	-
oar-miR-655-3p	15.0453	82.8387	2.46099	9.14064e-05	ncbi_101103679	0.06	0.00333333	-4.16993	0.000679716	0.00225754	PKHD1	PREDICTED: fibrocystin isoform X5 [Ovis aries]	-	-	-	-	GO:0005815//microtubule organizing center;GO:0005819//spindle;GO:0005886//plasma membrane;GO:0005929//cilium;GO:0031988//membrane-bounded vesicle;GO:0044444//cytoplasmic part	-	GO:0006875//cellular metal ion homeostasis;GO:0010927//cellular component assembly involved in morphogenesis;GO:0042127//regulation of cell proliferation;GO:0042981//regulation of apoptotic process;GO:0043408//regulation of MAPK cascade;GO:0043433//negative regulation of sequence-specific DNA binding transcription factor activity;GO:0046605//regulation of centrosome cycle;GO:0051896//regulation o…
oar-miR-655-3p	15.0453	82.8387	2.46099	9.14064e-05	ncbi_101104034	0.803333	0.29	-1.46995	6.19444e-06	3.02517e-05	Ppl	PREDICTED: periplakin isoform X2 [Ovis aries musimon]	-	-	-	-	GO:0031988//membrane-bounded vesicle	-	-
oar-miR-655-3p	15.0453	82.8387	2.46099	9.14064e-05	ncbi_101104195	64.17	31.84	-1.01106	5.57895e-35	4.01111e-33	RAB31	PREDICTED: ras-related protein Rab-31 isoform X1 [Ovis aries musimon]	Cellular Processes	Transport and catabolism	ko04144//Endocytosis	K07891	-	-	-
oar-miR-655-3p	15.0453	82.8387	2.46099	9.14064e-05	ncbi_101104452	1.52	0.236667	-2.68314	2.42038e-07	1.47596e-06	IGSF6	PREDICTED: immunoglobulin superfamily member 6 [Ovis aries]	-	-	-	-	-	-	-
oar-miR-655-3p	15.0453	82.8387	2.46099	9.14064e-05	ncbi_101104765	22.4833	7.33	-1.61697	4.25816e-39	4.01039e-37	EZH1	PREDICTED: histone-lysine N-methyltransferase EZH1 isoform X1 [Capra hircus]	Metabolism	Amino acid metabolism	ko00310//Lysine degradation	K17451	GO:0031519//PcG protein complex	GO:0005488//binding;GO:0018024//histone-lysine N-methyltransferase activity	GO:0034968//histone lysine methylation
oar-miR-655-3p	15.0453	82.8387	2.46099	9.14064e-05	ncbi_101105249	1.87	0.693333	-1.43142	8.29709e-05	0.000331164	Cxxc4	PREDICTED: CXXC-type zinc finger protein 4 [Capra hircus]	Environmental Information Processing	Signal transduction	ko04310//Wnt signaling pathway	K03344	GO:0031982//vesicle;GO:0043231//intracellular membrane-bounded organelle;GO:0044444//cytoplasmic part	GO:0003676//nucleic acid binding;GO:0019904//protein domain specific binding;GO:0046914//transition metal ion binding	GO:0007166//cell surface receptor signaling pathway;GO:0009968//negative regulation of signal transduction
oar-miR-655-3p	15.0453	82.8387	2.46099	9.14064e-05	ncbi_101105841	0.586667	0.136667	-2.10188	4.26597e-05	0.000179758	Macrod2	PREDICTED: O-acetyl-ADP-ribose deacetylase MACROD2 [Capra hircus]	-	-	-	-	-	-	-
oar-miR-655-3p	15.0453	82.8387	2.46099	9.14064e-05	ncbi_101106219	1.28	0.496667	-1.36579	0.00442813	0.0121099	CFAP126	PREDICTED: protein Flattop isoform X1 [Ovis aries]	-	-	-	-	-	-	-
oar-miR-655-3p	15.0453	82.8387	2.46099	9.14064e-05	ncbi_101106456	0.246667	0.0633333	-1.96153	0.00182644	0.00550117	LMTK3	PREDICTED: serine/threonine-protein kinase LMTK3 isoform X2 [Ovis aries musimon]	-	-	-	-	-	GO:0004672//protein kinase activity;GO:0032550//purine ribonucleoside binding	GO:0006468//protein phosphorylation;GO:0010921//regulation of phosphatase activity
oar-miR-655-3p	15.0453	82.8387	2.46099	9.14064e-05	ncbi_101106600	34.8733	13.0333	-1.41992	1.17439e-35	8.92149e-34	GPC6	PREDICTED: glypican-6 isoform X1 [Ovis aries]	-	-	-	-	GO:0031224//intrinsic component of membrane;GO:0043231//intracellular membrane-bounded organelle	GO:0043168//anion binding	GO:0048870//cell motility
oar-miR-655-3p	15.0453	82.8387	2.46099	9.14064e-05	ncbi_101106904	9.67	2.52333	-1.93819	8.27727e-33	5.33222e-31	GPM6A	neuronal membrane glycoprotein M6-a isoform X1 [Castor canadensis]	-	-	-	-	GO:0030426//growth cone;GO:0031224//intrinsic component of membrane;GO:0031988//membrane-bounded vesicle;GO:0044297//cell body;GO:0044309//neuron spine	GO:0005261//cation channel activity;GO:0005488//binding	GO:0006816//calcium ion transport;GO:0016477//cell migration;GO:0022607//cellular component assembly;GO:0030154//cell differentiation;GO:0031346//positive regulation of cell projection organization;GO:0048731//system development;GO:0048858//cell projection morphogenesis
oar-miR-655-3p	15.0453	82.8387	2.46099	9.14064e-05	ncbi_101107634	0.876667	0.25	-1.8101	1.1e-06	6.08573e-06	TMEM144	PREDICTED: transmembrane protein 144 isoform X1 [Ovis aries]	-	-	-	-	-	-	-
oar-miR-655-3p	15.0453	82.8387	2.46099	9.14064e-05	ncbi_101107886	4.76333	1.75667	-1.43913	8.975e-12	9.74005e-11	celf2	PREDICTED: CUGBP Elav-like family member 2 isoform X1 [Capra hircus]	-	-	-	-	GO:0044424//intracellular part	GO:0003676//nucleic acid binding	GO:0022618//ribonucleoprotein complex assembly
oar-miR-655-3p	15.0453	82.8387	2.46099	9.14064e-05	ncbi_101108113	8.54667	4.04	-1.08101	1.18405e-21	3.39309e-20	DOCK11	PREDICTED: dedicator of cytokinesis protein 11 isoform X1 [Capra hircus]	-	-	-	-	GO:0044444//cytoplasmic part	GO:0005088//Ras guanyl-nucleotide exchange factor activity;GO:0017016//Ras GTPase binding	GO:0007599//hemostasis;GO:0043087//regulation of GTPase activity
oar-miR-655-3p	15.0453	82.8387	2.46099	9.14064e-05	ncbi_101108189	37.4533	12.1833	-1.62019	2.35337e-21	6.56862e-20	ECM2	PREDICTED: extracellular matrix protein 2 isoform X1 [Ovis aries]	-	-	-	-	GO:0005578//proteinaceous extracellular matrix	GO:0005518//collagen binding;GO:0005539//glycosaminoglycan binding	GO:0010810//regulation of cell-substrate adhesion;GO:0043062//extracellular structure organization
oar-miR-655-3p	15.0453	82.8387	2.46099	9.14064e-05	ncbi_101109924	1.68333	0.001	-10.7171	0.0200847	0.0451135	RNF11	RING finger protein 11 [Homo sapiens]	-	-	-	-	GO:0005768//endosome;GO:0031988//membrane-bounded vesicle	GO:0003676//nucleic acid binding;GO:0019787//ubiquitin-like protein transferase activity;GO:0046914//transition metal ion binding	GO:0016567//protein ubiquitination;GO:0019941//modification-dependent protein catabolic process
oar-miR-655-3p	15.0453	82.8387	2.46099	9.14064e-05	ncbi_101109950	1.56667	0.54	-1.53667	5.25532e-05	0.000218587	FBXO48	PREDICTED: F-box only protein 48 isoform X2 [Ovis aries]	-	-	-	-	-	-	-
oar-miR-655-3p	15.0453	82.8387	2.46099	9.14064e-05	ncbi_101110058	18.1033	8.42333	-1.10379	2.98044e-31	1.69612e-29	USP53	PREDICTED: inactive ubiquitin carboxyl-terminal hydrolase 53 isoform X1 [Ovis aries musimon]	-	-	-	-	-	GO:0016787//hydrolase activity	-
oar-miR-655-3p	15.0453	82.8387	2.46099	9.14064e-05	ncbi_101110241	0.646667	0.19	-1.76702	0.000516203	0.0017576	SHC4	PREDICTED: SHC-transforming protein 4 isoform X1 [Ovis aries]	Environmental Information Processing;Cellular Processes;Human Diseases;Human Diseases;Organismal Systems;Human Diseases;Organismal Systems;Human Diseases;Human Diseases;Organismal Systems;Environmental Information Processing;Organismal Systems;Organismal Systems;Organismal Systems;Human Diseases;Human Diseases;Environmental Information Processing;Organismal Systems;Human Diseases;Human Diseases;H…	Signal transduction;Cellular community - eukaryotes;Substance dependence;Cancers;Immune system;Cancers;Immune system;Cancers;Cancers;Endocrine system;Signal transduction;Endocrine system;Endocrine system;Nervous system;Infectious diseases;Drug resistance;Signal transduction;Endocrine system;Drug resistance;Cancers;Cancers	ko04014//Ras signaling pathway;ko04510//Focal adhesion;ko05034//Alcoholism;ko05226//Gastric cancer;ko04062//Chemokine signaling pathway;ko05225//Hepatocellular carcinoma;ko04650//Natural killer cell mediated cytotoxicity;ko05206//MicroRNAs in cancer;ko05224//Breast cancer;ko04910//Insulin signaling pathway;ko04072//Phospholipase D signaling pathway;ko04926//Relaxin signaling pathway;ko04915//Estr…	K17449;K17449;K17449;K17449;K17449;K17449;K17449;K17449;K17449;K17449;K17449;K17449;K17449;K17449;K17449;K17449;K17449;K17449;K17449;K17449;K17449	-	-	-
oar-miR-655-3p	15.0453	82.8387	2.46099	9.14064e-05	ncbi_101110333	182.187	83.9533	-1.11776	9.20879e-22	2.67703e-20	CCNI	PREDICTED: cyclin-I isoform X1 [Ovis aries]	-	-	-	-	-	-	-
oar-miR-655-3p	15.0453	82.8387	2.46099	9.14064e-05	ncbi_101111255	8.21667	2.21667	-1.89016	2.92433e-13	3.73484e-12	MOB3B	MOB kinase activator 3B [Bos taurus]	-	-	-	-	-	GO:0043169//cation binding	-
oar-miR-655-3p	15.0453	82.8387	2.46099	9.14064e-05	ncbi_101111344	0.583333	0.16	-1.86625	0.002703	0.00781822	PLCD4	PREDICTED: 1-phosphatidylinositol 4,5-bisphosphate phosphodiesterase delta-4 isoform X3 [Ovis aries]	Metabolism;Environmental Information Processing;Organismal Systems;Human Diseases;Environmental Information Processing;Metabolism	Global and overview maps;Signal transduction;Endocrine system;Endocrine and metabolic diseases;Signal transduction;Carbohydrate metabolism	ko01100//Metabolic pathways;ko04020//Calcium signaling pathway;ko04919//Thyroid hormone signaling pathway;ko04933//AGE-RAGE signaling pathway in diabetic complications;ko04070//Phosphatidylinositol signaling system;ko00562//Inositol phosphate metabolism	K05857;K05857;K05857;K05857;K05857;K05857	GO:0043231//intracellular membrane-bounded organelle	GO:0004620//phospholipase activity;GO:0042578//phosphoric ester hydrolase activity;GO:0046872//metal ion binding;GO:0060089//molecular transducer activity	GO:0006650//glycerophospholipid metabolic process;GO:0007165//signal transduction;GO:0007338//single fertilization
oar-miR-655-3p	15.0453	82.8387	2.46099	9.14064e-05	ncbi_101111375	1.37	0.446667	-1.61691	0.000222396	0.00082036	HTR1B	PREDICTED: 5-hydroxytryptamine receptor 1B [Ovis aries musimon]	Environmental Information Processing;Environmental Information Processing;Organismal Systems;Organismal Systems	Signaling molecules and interaction;Signal transduction;Nervous system;Sensory system	ko04080//Neuroactive ligand-receptor interaction;ko04024//cAMP signaling pathway;ko04726//Serotonergic synapse;ko04742//Taste transduction	K04153;K04153;K04153;K04153	GO:0016021//integral component of membrane;GO:0044424//intracellular part	GO:0008227//G-protein coupled amine receptor activity;GO:0043169//cation binding	GO:0007193//adenylate cyclase-inhibiting G-protein coupled receptor signaling pathway;GO:0007267//cell-cell signaling;GO:0007610//behavior;GO:0009266//response to temperature stimulus;GO:0014062//regulation of serotonin secretion;GO:0030803//negative regulation of cyclic nucleotide biosynthetic process;GO:0042493//response to drug;GO:0043279//response to alkaloid;GO:0048771//tissue remodeling;GO:…
oar-miR-655-3p	15.0453	82.8387	2.46099	9.14064e-05	ncbi_101111630	0.306667	0.0833333	-1.87971	0.0151029	0.0352869	sh3rf1	PREDICTED: putative E3 ubiquitin-protein ligase SH3RF2 isoform X2 [Ovis aries musimon]	-	-	-	-	-	GO:0019899//enzyme binding;GO:0046914//transition metal ion binding	GO:0010921//regulation of phosphatase activity
oar-miR-655-3p	15.0453	82.8387	2.46099	9.14064e-05	ncbi_101112109	11.39	3.73667	-1.60794	1.84962e-20	4.80453e-19	--	PREDICTED: CD48 antigen-like isoform X2 [Ovis aries]	-	-	-	-	-	-	-
oar-miR-655-3p	15.0453	82.8387	2.46099	9.14064e-05	ncbi_101112135	1.54667	0.396667	-1.96316	9.62537e-08	6.24312e-07	Havcr2	PREDICTED: hepatitis A virus cellular receptor 2 [Ovis aries]	-	-	-	-	-	-	-
oar-miR-655-3p	15.0453	82.8387	2.46099	9.14064e-05	ncbi_101112325	0.343333	0.0433333	-2.98606	1.53983e-06	8.31621e-06	PPDPFL	PREDICTED: pancreatic progenitor cell differentiation and proliferation factor-like protein isoform X1 [Ovis aries]	-	-	-	-	-	-	GO:0048869//cellular developmental process
oar-miR-655-3p	15.0453	82.8387	2.46099	9.14064e-05	ncbi_101112335	21.2233	6.05333	-1.80985	6.27046e-12	6.92157e-11	AOC3	PREDICTED: membrane primary amine oxidase isoform X2 [Ovis aries musimon]	Metabolism;Metabolism;Metabolism;Metabolism;Metabolism	Global and overview maps;Amino acid metabolism;Amino acid metabolism;Metabolism of other amino acids;Amino acid metabolism	ko01100//Metabolic pathways;ko00260//Glycine, serine and threonine metabolism;ko00350//Tyrosine metabolism;ko00410//beta-Alanine metabolism;ko00360//Phenylalanine metabolism	K00276;K00276;K00276;K00276;K00276	GO:0031224//intrinsic component of membrane;GO:0044464//cell part	GO:0016641//oxidoreductase activity, acting on the CH-NH2 group of donors, oxygen as acceptor;GO:0043169//cation binding;GO:0048037//cofactor binding	GO:0022610//biological adhesion;GO:0044710//single-organism metabolic process;GO:1901564//organonitrogen compound metabolic process
oar-miR-655-3p	15.0453	82.8387	2.46099	9.14064e-05	ncbi_101112480	6.78667	2.11333	-1.68318	0.0192882	0.0435859	HLA-A	PREDICTED: class I histocompatibility antigen, Gogo-C*0202 alpha chain-like [Ovis aries]	Human Diseases;Human Diseases;Cellular Processes;Human Diseases;Human Diseases;Human Diseases;Human Diseases;Human Diseases;Cellular Processes;Organismal Systems;Cellular Processes;Environmental Information Processing;Organismal Systems;Human Diseases;Human Diseases;Human Diseases;Human Diseases;Human Diseases	Infectious diseases;Infectious diseases;Transport and catabolism;Infectious diseases;Infectious diseases;Cancers;Infectious diseases;Infectious diseases;Transport and catabolism;Immune system;Cell growth and death;Signaling molecules and interaction;Immune system;Cardiovascular diseases;Immune diseases;Endocrine and metabolic diseases;Immune diseases;Immune diseases	ko05165//Human papillomavirus infection;ko05166//HTLV-I infection;ko04144//Endocytosis;ko05163//Human cytomegalovirus infection;ko05168//Herpes simplex infection;ko05203//Viral carcinogenesis;ko05169//Epstein-Barr virus infection;ko05167//Kaposi sarcoma-associated herpesvirus infection;ko04145//Phagosome;ko04650//Natural killer cell mediated cytotoxicity;ko04218//Cellular senescence;ko04514//Cell…	K06751;K06751;K06751;K06751;K06751;K06751;K06751;K06751;K06751;K06751;K06751;K06751;K06751;K06751;K06751;K06751;K06751;K06751	GO:0031224//intrinsic component of membrane;GO:0042611//MHC protein complex	GO:0003823//antigen binding	GO:0048002//antigen processing and presentation of peptide antigen
oar-miR-655-3p	15.0453	82.8387	2.46099	9.14064e-05	ncbi_101113758	1.06333	0.24	-2.14749	5.88114e-06	2.88153e-05	PRKG2	PREDICTED: cGMP-dependent protein kinase 2 isoform X1 [Ovis aries]	Organismal Systems;Organismal Systems;Environmental Information Processing;Organismal Systems;Organismal Systems;Organismal Systems;Cellular Processes;Organismal Systems;Organismal Systems;Organismal Systems	Sensory system;Environmental adaptation;Signal transduction;Immune system;Digestive system;Environmental adaptation;Cellular community - eukaryotes;Endocrine system;Nervous system;Endocrine system	ko04740//Olfactory transduction;ko04714//Thermogenesis;ko04022//cGMP - PKG signaling pathway;ko04611//Platelet activation;ko04970//Salivary secretion;ko04713//Circadian entrainment;ko04540//Gap junction;ko04924//Renin secretion;ko04730//Long-term depression;ko04923//Regulation of lipolysis in adipocyte	K19477;K19477;K19477;K19477;K19477;K19477;K19477;K19477;K19477;K19477	GO:0016020//membrane	GO:0004690//cyclic nucleotide-dependent protein kinase activity;GO:0030551//cyclic nucleotide binding;GO:0032550//purine ribonucleoside binding	GO:0006464//cellular protein modification process;GO:0006796//phosphate-containing compound metabolic process;GO:0007623//circadian rhythm
oar-miR-655-3p	15.0453	82.8387	2.46099	9.14064e-05	ncbi_101113888	11.9	5.51	-1.11084	6.99667e-06	3.37875e-05	Stxbp6	PREDICTED: syntaxin-binding protein 6 isoform X2 [Ovis aries]	-	-	-	-	GO:0031224//intrinsic component of membrane;GO:0044424//intracellular part	-	GO:0031338//regulation of vesicle fusion
oar-miR-655-3p	15.0453	82.8387	2.46099	9.14064e-05	ncbi_101114275	54.66	20.06	-1.44616	1.74774e-14	2.56819e-13	Rnase4	PREDICTED: ribonuclease 4 [Ovis aries]	-	-	-	-	GO:0031988//membrane-bounded vesicle	GO:0004518//nuclease activity	GO:0033554//cellular response to stress;GO:0090304//nucleic acid metabolic process
oar-miR-655-3p	15.0453	82.8387	2.46099	9.14064e-05	ncbi_101114358	25.62	10.51	-1.28551	1.83508e-09	1.50709e-08	Pdlim5	PREDICTED: PDZ and LIM domain protein 5 isoform X5 [Ovis aries]	-	-	-	-	GO:0005856//cytoskeleton;GO:0031674//I band	GO:0043169//cation binding	-
oar-miR-655-3p	15.0453	82.8387	2.46099	9.14064e-05	ncbi_101114874	60.5833	24.06	-1.33228	1.01395e-32	6.45441e-31	PNRC1	PREDICTED: proline-rich nuclear receptor coactivator 1 [Ovis aries musimon]	-	-	-	-	-	-	-
oar-miR-655-3p	15.0453	82.8387	2.46099	9.14064e-05	ncbi_101114980	0.506667	0.226667	-1.16046	0.0168512	0.0387864	ST8SIA2	PREDICTED: alpha-2,8-sialyltransferase 8B [Capra hircus]	-	-	-	-	GO:0005768//endosome;GO:0031228//intrinsic component of Golgi membrane	GO:0008373//sialyltransferase activity;GO:0031406//carboxylic acid binding	GO:0001573//ganglioside metabolic process;GO:0006487//protein N-linked glycosylation;GO:0009311//oligosaccharide metabolic process;GO:0097485//neuron projection guidance
oar-miR-655-3p	15.0453	82.8387	2.46099	9.14064e-05	ncbi_101115254	4.8	2.24	-1.09954	1.21015e-06	6.64715e-06	Satb1	PREDICTED: DNA-binding protein SATB1 isoform X4 [Ovis aries musimon]	-	-	-	-	GO:0000790//nuclear chromatin;GO:0016604//nuclear body	GO:0000976//transcription regulatory region sequence-specific DNA binding;GO:0000981//RNA polymerase II transcription factor activity, sequence-specific DNA binding	GO:0006357//regulation of transcription from RNA polymerase II promoter;GO:0009605//response to external stimulus;GO:0009888//tissue development;GO:0016570//histone modification;GO:0035710//CD4-positive, alpha-beta T cell activation;GO:0036037//CD8-positive, alpha-beta T cell activation;GO:0042098//T cell proliferation
oar-miR-655-3p	15.0453	82.8387	2.46099	9.14064e-05	ncbi_101115511	32.0633	11.57	-1.47054	3.46678e-26	1.40991e-24	CALCRL	PREDICTED: calcitonin gene-related peptide type 1 receptor [Ovis aries musimon]	Environmental Information Processing;Organismal Systems	Signaling molecules and interaction;Circulatory system	ko04080//Neuroactive ligand-receptor interaction;ko04270//Vascular smooth muscle contraction	K04577;K04577	GO:0000323//lytic vacuole;GO:0031224//intrinsic component of membrane;GO:0043234//protein complex	GO:0005488//binding;GO:0022892//substrate-specific transporter activity;GO:0097642//calcitonin family receptor activity	GO:0006898//receptor-mediated endocytosis;GO:0007188//adenylate cyclase-modulating G-protein coupled receptor signaling pathway;GO:0008104//protein localization;GO:0008284//positive regulation of cell proliferation;GO:0009744//response to sucrose;GO:0030804//positive regulation of cyclic nucleotide biosynthetic process;GO:0044767//single-organism developmental process;GO:0046058//cAMP metabolic p…
oar-miR-655-3p	15.0453	82.8387	2.46099	9.14064e-05	ncbi_101115970	17.7267	5.93667	-1.5782	3.77322e-25	1.42983e-23	SESN1	PREDICTED: sestrin-1 isoform X1 [Ovis aries]	Organismal Systems;Cellular Processes	Aging;Cell growth and death	ko04211//Longevity regulating pathway - mammal;ko04115//p53 signaling pathway	K10141;K10141	-	-	GO:1902531//regulation of intracellular signal transduction;GO:1902882//regulation of response to oxidative stress
oar-miR-655-3p	15.0453	82.8387	2.46099	9.14064e-05	ncbi_101115990	2.65667	0.876667	-1.59952	1.64103e-05	7.43847e-05	SETD7	PREDICTED: histone-lysine N-methyltransferase SETD7 isoform X2 [Ovis aries musimon]	Environmental Information Processing;Metabolism	Signal transduction;Amino acid metabolism	ko04068//FoxO signaling pathway;ko00310//Lysine degradation	K11431;K11431	GO:0031981//nuclear lumen;GO:0043232//intracellular non-membrane-bounded organelle	GO:0005515//protein binding;GO:0016279//protein-lysine N-methyltransferase activity	GO:0010468//regulation of gene expression;GO:0016571//histone methylation;GO:0018022//peptidyl-lysine methylation;GO:0033554//cellular response to stress;GO:0034645//cellular macromolecule biosynthetic process
oar-miR-655-3p	15.0453	82.8387	2.46099	9.14064e-05	ncbi_101116091	3.89333	1.67333	-1.21828	7.24506e-05	0.000293318	CDH6	PREDICTED: cadherin-6 isoform X1 [Ovis aries]	-	-	-	-	GO:0031224//intrinsic component of membrane;GO:0031988//membrane-bounded vesicle	GO:0043169//cation binding	GO:0098742//cell-cell adhesion via plasma-membrane adhesion molecules
oar-miR-655-3p	15.0453	82.8387	2.46099	9.14064e-05	ncbi_101116441	0.786667	0.106667	-2.88264	4.9876e-07	2.90192e-06	TRAT1	PREDICTED: T-cell receptor-associated transmembrane adapter 1 isoform X1 [Ovis aries]	-	-	-	-	GO:0031224//intrinsic component of membrane;GO:0043235//receptor complex	-	GO:0048519//negative regulation of biological process;GO:0050848//regulation of calcium-mediated signaling;GO:0050856//regulation of T cell receptor signaling pathway
oar-miR-655-3p	15.0453	82.8387	2.46099	9.14064e-05	ncbi_101116910	3.13	0.856667	-1.86936	8.47455e-19	1.88773e-17	TXNDC16	PREDICTED: thioredoxin domain-containing protein 16 isoform X2 [Ovis aries musimon]	-	-	-	-	GO:0031988//membrane-bounded vesicle	-	GO:0019725//cellular homeostasis
oar-miR-655-3p	15.0453	82.8387	2.46099	9.14064e-05	ncbi_101117513	25.3667	9.92667	-1.35355	2.07185e-16	3.75756e-15	CD109	PREDICTED: CD109 antigen [Capra hircus]	-	-	-	-	GO:0044421//extracellular region part;GO:0044464//cell part	GO:0019838//growth factor binding;GO:0061135//endopeptidase regulator activity	GO:0000768//syncytium formation by plasma membrane fusion;GO:0010466//negative regulation of peptidase activity;GO:0010837//regulation of keratinocyte proliferation;GO:0017015//regulation of transforming growth factor beta receptor signaling pathway;GO:0022405//hair cycle process;GO:0032102//negative regulation of response to external stimulus;GO:0045604//regulation of epidermal cell differentiat…
oar-miR-655-3p	15.0453	82.8387	2.46099	9.14064e-05	ncbi_101117717	1.63667	0.293333	-2.48015	8.01405e-08	5.25728e-07	CD96	T-cell surface protein tactile [Ovis aries]	-	-	-	-	GO:0031224//intrinsic component of membrane	-	-
oar-miR-655-3p	15.0453	82.8387	2.46099	9.14064e-05	ncbi_101117759	1.59333	0.41	-1.95835	2.26283e-08	1.60188e-07	GABRA1	gamma-aminobutyric acid receptor subunit alpha-1 precursor [Bos taurus]	Environmental Information Processing;Organismal Systems;Human Diseases;Organismal Systems;Organismal Systems;Human Diseases	Signaling molecules and interaction;Nervous system;Substance dependence;Nervous system;Sensory system;Substance dependence	ko04080//Neuroactive ligand-receptor interaction;ko04723//Retrograde endocannabinoid signaling;ko05032//Morphine addiction;ko04727//GABAergic synapse;ko04742//Taste transduction;ko05033//Nicotine addiction	K05175;K05175;K05175;K05175;K05175;K05175	GO:0034702//ion channel complex;GO:0097060//synaptic membrane	GO:0005253//anion channel activity;GO:0015276//ligand-gated ion channel activity	GO:0006821//chloride transport;GO:0007186//G-protein coupled receptor signaling pathway
oar-miR-655-3p	15.0453	82.8387	2.46099	9.14064e-05	ncbi_101118612	1.44333	0.48	-1.5883	0.000522521	0.00177723	HPSE	PREDICTED: heparanase isoform X1 [Ovis aries]	Metabolism;Human Diseases;Metabolism	Global and overview maps;Cancers;Glycan biosynthesis and metabolism	ko01100//Metabolic pathways;ko05205//Proteoglycans in cancer;ko00531//Glycosaminoglycan degradation	K07964;K07964;K07964	GO:0000323//lytic vacuole;GO:0005774//vacuolar membrane;GO:0098589//membrane region	GO:0004553//hydrolase activity, hydrolyzing O-glycosyl compounds;GO:0005515//protein binding	GO:0001819//positive regulation of cytokine production;GO:0008284//positive regulation of cell proliferation;GO:0030167//proteoglycan catabolic process;GO:0030193//regulation of blood coagulation;GO:0031589//cell-substrate adhesion;GO:0042635//positive regulation of hair cycle;GO:0051896//regulation of protein kinase B signaling;GO:0060055//angiogenesis involved in wound healing
oar-miR-655-3p	15.0453	82.8387	2.46099	9.14064e-05	ncbi_101119199	0.343333	0.106667	-1.6865	0.0094562	0.0235019	ABCD2	PREDICTED: ATP-binding cassette sub-family D member 2 isoform X2 [Ovis aries]	Cellular Processes;Environmental Information Processing	Transport and catabolism;Membrane transport	ko04146//Peroxisome;ko02010//ABC transporters	K05676;K05676	GO:0031224//intrinsic component of membrane;GO:0042579//microbody	GO:0015405//P-P-bond-hydrolysis-driven transmembrane transporter activity;GO:0017111//nucleoside-triphosphatase activity;GO:0032550//purine ribonucleoside binding;GO:0046983//protein dimerization activity	GO:0000038//very long-chain fatty acid metabolic process;GO:0009062//fatty acid catabolic process;GO:0031331//positive regulation of cellular catabolic process;GO:0051234//establishment of localization
oar-miR-655-3p	15.0453	82.8387	2.46099	9.14064e-05	ncbi_101119866	2.54333	1.16	-1.1326	6.54879e-09	5.00087e-08	TTC39C	PREDICTED: tetratricopeptide repeat protein 39C isoform X4 [Ovis aries musimon]	-	-	-	-	-	-	-
oar-miR-655-3p	15.0453	82.8387	2.46099	9.14064e-05	ncbi_101120867	0.29	0.08	-1.85798	0.000672158	0.00223567	SV2B	PREDICTED: synaptic vesicle glycoprotein 2B isoform X1 [Ovis aries]	Environmental Information Processing	Signaling molecules and interaction	ko04512//ECM-receptor interaction	K06258	GO:0016023//cytoplasmic, membrane-bounded vesicle;GO:0031224//intrinsic component of membrane	GO:0005215//transporter activity	GO:0044763//single-organism cellular process;GO:0051234//establishment of localization
oar-miR-655-3p	15.0453	82.8387	2.46099	9.14064e-05	ncbi_101121007	0.933333	0.373333	-1.32193	0.0005189	0.00176604	ARHGEF37	PREDICTED: rho guanine nucleotide exchange factor 37 [Ovis aries musimon]	-	-	-	-	GO:0044424//intracellular part	-	GO:0043087//regulation of GTPase activity
oar-miR-655-3p	15.0453	82.8387	2.46099	9.14064e-05	ncbi_101121631	1.39	0.29	-2.26096	2.95705e-07	1.78365e-06	NTRK3	gp145-trkC [Sus scrofa]	Organismal Systems;Human Diseases	Nervous system;Cancers	ko04722//Neurotrophin signaling pathway;ko05230//Central carbon metabolism in cancer	K05101;K05101	GO:0016021//integral component of membrane;GO:0043234//protein complex;GO:0044424//intracellular part	GO:0004713//protein tyrosine kinase activity;GO:0005515//protein binding;GO:0032550//purine ribonucleoside binding;GO:0038023//signaling receptor activity	GO:0002088//lens development in camera-type eye;GO:0007167//enzyme linked receptor protein signaling pathway;GO:0010467//gene expression;GO:0030334//regulation of cell migration;GO:0031532//actin cytoskeleton reorganization;GO:0032147//activation of protein kinase activity;GO:0042127//regulation of cell proliferation;GO:0045773//positive regulation of axon extension;GO:0048511//rhythmic process;G…
oar-miR-655-3p	15.0453	82.8387	2.46099	9.14064e-05	ncbi_101121755	0.25	0.0366667	-2.76939	0.0010955	0.00347442	--	PREDICTED: uncharacterized protein C2orf72 homolog isoform X1 [Ovis aries musimon]	-	-	-	-	-	-	-
oar-miR-655-3p	15.0453	82.8387	2.46099	9.14064e-05	ncbi_101121934	3.17667	1.12	-1.50401	6.54985e-11	6.40081e-10	RASGRF2	PREDICTED: ras-specific guanine nucleotide-releasing factor 2 isoform X3 [Ovis aries musimon]	Environmental Information Processing;Environmental Information Processing	Signal transduction;Signal transduction	ko04010//MAPK signaling pathway;ko04014//Ras signaling pathway	K12326;K12326	GO:0044464//cell part	GO:0005088//Ras guanyl-nucleotide exchange factor activity	GO:0010469//regulation of receptor activity;GO:0043087//regulation of GTPase activity
oar-miR-655-3p	15.0453	82.8387	2.46099	9.14064e-05	ncbi_101122117	0.923333	0.226667	-2.02628	0.00197517	0.00589731	SYBU	PREDICTED: syntabulin isoform X2 [Ovis aries musimon]	-	-	-	-	-	GO:0008092//cytoskeletal protein binding	-
oar-miR-655-3p	15.0453	82.8387	2.46099	9.14064e-05	ncbi_101122165	6.85333	2.78333	-1.29999	5.62768e-17	1.07769e-15	CCDC171	PREDICTED: coiled-coil domain-containing protein 171 isoform X2 [Ovis aries]	-	-	-	-	-	-	-
oar-miR-655-3p	15.0453	82.8387	2.46099	9.14064e-05	ncbi_101123022	0.1	0.01	-3.32193	0.0206056	0.0461611	VIT	PREDICTED: vitrin isoform X1 [Ovis aries musimon]	-	-	-	-	GO:0005578//proteinaceous extracellular matrix	-	GO:0010810//regulation of cell-substrate adhesion;GO:0043062//extracellular structure organization
oar-miR-655-3p	15.0453	82.8387	2.46099	9.14064e-05	ncbi_101123098	10.6067	3.28333	-1.69174	7.12963e-13	8.7785e-12	RFTN2	PREDICTED: raftlin-2 isoform X1 [Ovis aries musimon]	-	-	-	-	-	-	GO:0043331//response to dsRNA
oar-miR-655-3p	15.0453	82.8387	2.46099	9.14064e-05	ncbi_101123237	17.2933	5.26667	-1.71525	4.34621e-26	1.75428e-24	FAT4	PREDICTED: protocadherin Fat 4 isoform X2 [Ovis aries musimon]	Environmental Information Processing;Environmental Information Processing	Signal transduction;Signal transduction	ko04391//Hippo signaling pathway -fly;ko04392//Hippo signaling pathway - multiple species	K16669;K16669	GO:0031224//intrinsic component of membrane;GO:0031988//membrane-bounded vesicle;GO:0044464//cell part	GO:0046872//metal ion binding	GO:0001503//ossification;GO:0009887//organ morphogenesis;GO:0030030//cell projection organization;GO:0035556//intracellular signal transduction;GO:0044802//single-organism membrane organization;GO:0072182//regulation of nephron tubule epithelial cell differentiation;GO:0098742//cell-cell adhesion via plasma-membrane adhesion molecules
oar-miR-655-3p	15.0453	82.8387	2.46099	9.14064e-05	ncbi_105612589	4.30667	0.89	-2.27469	1.40791e-05	6.46914e-05	CALHM5	PREDICTED: protein FAM26E [Capra hircus]	-	-	-	-	GO:0031988//membrane-bounded vesicle	-	GO:0006811//ion transport
oar-miR-655-3p	15.0453	82.8387	2.46099	9.14064e-05	ncbi_106991170	0.803333	0.173333	-2.21245	2.14585e-07	1.32106e-06	PCDHA11	PREDICTED: LOW QUALITY PROTEIN: protocadherin alpha-11-like [Ovis aries]	-	-	-	-	GO:0031224//intrinsic component of membrane	-	GO:0098742//cell-cell adhesion via plasma-membrane adhesion molecules
oar-miR-655-3p	15.0453	82.8387	2.46099	9.14064e-05	ncbi_114108631	35.8133	13.81	-1.37478	7.24032e-16	1.2418e-14	CD302	PREDICTED: CD302 antigen isoform X3 [Ovis aries]	-	-	-	-	GO:0031224//intrinsic component of membrane;GO:0042995//cell projection;GO:0044444//cytoplasmic part	GO:0005488//binding	GO:0006897//endocytosis
oar-miR-655-3p	15.0453	82.8387	2.46099	9.14064e-05	ncbi_114109663	2.79333	1.33667	-1.06335	0.000134119	0.000515388	--	PREDICTED: MLV-related proviral Env polyprotein-like [Capra hircus]	-	-	-	-	-	-	-
oar-miR-655-3p	15.0453	82.8387	2.46099	9.14064e-05	ncbi_114114475	4.86667	1.02667	-2.24497	2.4848e-06	1.30012e-05	ABCB1	PREDICTED: LOW QUALITY PROTEIN: multidrug resistance protein 1-like, partial [Ovis aries]	Human Diseases;Human Diseases;Organismal Systems;Environmental Information Processing	Cancers;Cancers;Digestive system;Membrane transport	ko05226//Gastric cancer;ko05206//MicroRNAs in cancer;ko04976//Bile secretion;ko02010//ABC transporters	K05658;K05658;K05658;K05658	-	-	-
oar-miR-655-3p	15.0453	82.8387	2.46099	9.14064e-05	ncbi_114116628	1.97333	0.07	-4.81714	5.60776e-06	2.75849e-05	SETD7	PREDICTED: histone-lysine N-methyltransferase SETD7 isoform X2 [Ovis aries musimon]	Environmental Information Processing;Metabolism	Signal transduction;Amino acid metabolism	ko04068//FoxO signaling pathway;ko00310//Lysine degradation	K11431;K11431	GO:0031981//nuclear lumen;GO:0043232//intracellular non-membrane-bounded organelle	GO:0005515//protein binding;GO:0016279//protein-lysine N-methyltransferase activity	GO:0010468//regulation of gene expression;GO:0016571//histone methylation;GO:0018022//peptidyl-lysine methylation;GO:0033554//cellular response to stress;GO:0034645//cellular macromolecule biosynthetic process
oar-miR-655-3p	15.0453	82.8387	2.46099	9.14064e-05	ncbi_114117257	0.38	0.116667	-1.70361	0.0118194	0.0285213	Crb1	PREDICTED: LOW QUALITY PROTEIN: protein crumbs homolog 1 isoform X1 [Ovis aries]	Environmental Information Processing;Environmental Information Processing	Signal transduction;Signal transduction	ko04390//Hippo signaling pathway;ko04391//Hippo signaling pathway -fly	K16681;K16681	GO:0016020//membrane;GO:0044464//cell part	GO:0005488//binding	GO:0007154//cell communication
oar-miR-655-3p	15.0453	82.8387	2.46099	9.14064e-05	ncbi_114118405	0.28	0.0966667	-1.53434	0.00190014	0.00570121	MICALCL	PREDICTED: protein-methionine sulfoxide oxidase MICAL2 isoform X7 [Ovis aries musimon]	-	-	-	-	GO:0043231//intracellular membrane-bounded organelle	GO:0016491//oxidoreductase activity;GO:0046914//transition metal ion binding	GO:0006790//sulfur compound metabolic process;GO:0008154//actin polymerization or depolymerization;GO:0045944//positive regulation of transcription from RNA polymerase II promoter
oar-miR-655-3p	15.0453	82.8387	2.46099	9.14064e-05	ncbi_443460	38.41	0.863333	-5.47542	7.98131e-11	7.72006e-10	PTGS2	PREDICTED: prostaglandin G/H synthase 2 [Capra hircus]	Metabolism;Human Diseases;Human Diseases;Human Diseases;Human Diseases;Human Diseases;Organismal Systems;Organismal Systems;Environmental Information Processing;Organismal Systems;Organismal Systems;Environmental Information Processing;Human Diseases;Human Diseases;Organismal Systems;Metabolism;Human Diseases;Environmental Information Processing;Organismal Systems;Organismal Systems	Global and overview maps;Cancers;Infectious diseases;Infectious diseases;Infectious diseases;Cancers;Endocrine system;Nervous system;Signal transduction;Nervous system;Immune system;Signal transduction;Cancers;Cancers;Immune system;Lipid metabolism;Infectious diseases;Signal transduction;Endocrine system;Endocrine system	ko01100//Metabolic pathways;ko05200//Pathways in cancer;ko05165//Human papillomavirus infection;ko05163//Human cytomegalovirus infection;ko05167//Kaposi sarcoma-associated herpesvirus infection;ko05206//MicroRNAs in cancer;ko04921//Oxytocin signaling pathway;ko04723//Retrograde endocannabinoid signaling;ko04668//TNF signaling pathway;ko04726//Serotonergic synapse;ko04625//C-type lectin receptor s…	K11987;K11987;K11987;K11987;K11987;K11987;K11987;K11987;K11987;K11987;K11987;K11987;K11987;K11987;K11987;K11987;K11987;K11987;K11987;K11987	GO:0031090//organelle membrane;GO:0042995//cell projection;GO:0043231//intracellular membrane-bounded organelle	GO:0016209//antioxidant activity;GO:0016705//oxidoreductase activity, acting on paired donors, with incorporation or reduction of molecular oxygen;GO:0043169//cation binding;GO:0046906//tetrapyrrole binding;GO:0046983//protein dimerization activity	GO:0001666//response to hypoxia;GO:0002675//positive regulation of acute inflammatory response;GO:0006693//prostaglandin metabolic process;GO:0008015//blood circulation;GO:0008283//cell proliferation;GO:0019369//arachidonic acid metabolic process;GO:0045600//positive regulation of fat cell differentiation
oar-miR-655-3p	15.0453	82.8387	2.46099	9.14064e-05	ncbi_494191	65.8733	29.0233	-1.18248	2.65118e-17	5.25827e-16	TGFBR2	PREDICTED: TGF-beta receptor type-2 isoform X3 [Ovis aries musimon]	Human Diseases;Environmental Information Processing;Environmental Information Processing;Human Diseases;Cellular Processes;Human Diseases;Human Diseases;Environmental Information Processing;Human Diseases;Cellular Processes;Organismal Systems;Organismal Systems;Environmental Information Processing;Organismal Systems;Human Diseases;Human Diseases;Cellular Processes;Human Diseases;Environmental Inf…	Cancers;Signaling molecules and interaction;Signal transduction;Infectious diseases;Transport and catabolism;Cancers;Cancers;Signal transduction;Cancers;Cell growth and death;Endocrine system;Development;Signal transduction;Immune system;Infectious diseases;Endocrine and metabolic diseases;Cellular community - eukaryotes;Cancers;Signal transduction;Cancers;Cancers	ko05200//Pathways in cancer;ko04060//Cytokine-cytokine receptor interaction;ko04010//MAPK signaling pathway;ko05166//HTLV-I infection;ko04144//Endocytosis;ko05202//Transcriptional misregulation in cancers;ko05226//Gastric cancer;ko04390//Hippo signaling pathway;ko05225//Hepatocellular carcinoma;ko04218//Cellular senescence;ko04926//Relaxin signaling pathway;ko04380//Osteoclast differentiation;ko0…	K04388;K04388;K04388;K04388;K04388;K04388;K04388;K04388;K04388;K04388;K04388;K04388;K04388;K04388;K04388;K04388;K04388;K04388;K04388;K04388;K04388	GO:0031224//intrinsic component of membrane;GO:0043234//protein complex;GO:0044459//plasma membrane part	GO:0005024//transforming growth factor beta-activated receptor activity;GO:0005160//transforming growth factor beta receptor binding;GO:0019838//growth factor binding;GO:0032550//purine ribonucleoside binding;GO:0043169//cation binding	GO:0001773//myeloid dendritic cell activation;GO:0002645//positive regulation of tolerance induction;GO:0003415//chondrocyte hypertrophy;GO:0007178//transmembrane receptor protein serine/threonine kinase signaling pathway;GO:0007389//pattern specification process;GO:0007417//central nervous system development;GO:0010464//regulation of mesenchymal cell proliferation;GO:0010467//gene expression;GO:…
oar-miR-655-3p	15.0453	82.8387	2.46099	9.14064e-05	ncbi_780517	1.96667	0.323333	-2.60466	4.32535e-09	3.38265e-08	TNFSF13B	tumor necrosis factor ligand superfamily member 13B [Bos taurus]	Environmental Information Processing;Environmental Information Processing;Human Diseases;Organismal Systems	Signaling molecules and interaction;Signal transduction;Immune diseases;Immune system	ko04060//Cytokine-cytokine receptor interaction;ko04064//NF-kappa B signaling pathway;ko05323//Rheumatoid arthritis;ko04672//Intestinal immune network for IgA production	K05476;K05476;K05476;K05476	GO:0044421//extracellular region part;GO:0044444//cytoplasmic part	GO:0032813//tumor necrosis factor receptor superfamily binding	GO:0002634//regulation of germinal center formation;GO:0009306//protein secretion;GO:0030888//regulation of B cell proliferation;GO:0031294//lymphocyte costimulation;GO:0042129//regulation of T cell proliferation
oar-miR-654-3p	0.01	0.606933	5.92347	0.00413049	MSTRG.1049	36.9033	16.6267	-1.15025	1.82849e-27	7.98044e-26	Pol	hypothetical protein M91_14132 [Bos mutus]	Human Diseases;Human Diseases;Environmental Information Processing;Organismal Systems;Human Diseases;Human Diseases;Cellular Processes;Human Diseases	Cancers;Cancers;Signal transduction;Immune system;Infectious diseases;Cardiovascular diseases;Cellular community - eukaryotes;Cancers	ko05200//Pathways in cancer;ko05226//Gastric cancer;ko04390//Hippo signaling pathway;ko04670//Leukocyte transendothelial migration;ko05100//Bacterial invasion of epithelial cells;ko05412//Arrhythmogenic right ventricular cardiomyopathy (ARVC);ko04520//Adherens junction;ko05213//Endometrial cancer	K05691;K05691;K05691;K05691;K05691;K05691;K05691;K05691	-	-	-
oar-miR-654-3p	0.01	0.606933	5.92347	0.00413049	MSTRG.12049	1.71	0.59	-1.53521	0.002805	0.00808566	VN1R4	PREDICTED: LOW QUALITY PROTEIN: vomeronasal type-1 receptor 4-like [Ovis aries]	-	-	-	-	GO:0031224//intrinsic component of membrane	GO:0004930//G-protein coupled receptor activity	-
oar-miR-654-3p	0.01	0.606933	5.92347	0.00413049	MSTRG.5423	17.87	7.04667	-1.34253	3.84991e-25	1.45546e-23	Pol	reverse transcriptase-like [Bos taurus]	Human Diseases;Human Diseases;Environmental Information Processing;Organismal Systems;Human Diseases;Human Diseases;Cellular Processes;Human Diseases	Cancers;Cancers;Signal transduction;Immune system;Infectious diseases;Cardiovascular diseases;Cellular community - eukaryotes;Cancers	ko05200//Pathways in cancer;ko05226//Gastric cancer;ko04390//Hippo signaling pathway;ko04670//Leukocyte transendothelial migration;ko05100//Bacterial invasion of epithelial cells;ko05412//Arrhythmogenic right ventricular cardiomyopathy (ARVC);ko04520//Adherens junction;ko05213//Endometrial cancer	K05691;K05691;K05691;K05691;K05691;K05691;K05691;K05691	GO:0031252//cell leading edge;GO:0070161//anchoring junction	GO:0003779//actin binding;GO:0050839//cell adhesion molecule binding	GO:0010468//regulation of gene expression;GO:0098602//single organism cell adhesion
oar-miR-654-3p	0.01	0.606933	5.92347	0.00413049	MSTRG.7509	4.17333	1.26	-1.72778	2.45536e-48	4.20677e-46	CFDP2	p97Bcnt protein [Capra hircus]	-	-	-	-	GO:0043231//intracellular membrane-bounded organelle	-	-
oar-miR-654-3p	0.01	0.606933	5.92347	0.00413049	MSTRG.7513	3.22	1.00667	-1.67747	7.16136e-47	1.10898e-44	mariner\T	reverse transcriptase-like [Bos taurus]	-	-	-	-	-	-	-
oar-miR-654-3p	0.01	0.606933	5.92347	0.00413049	MSTRG.8900	4.77	2.37667	-1.00505	7.67664e-09	5.80979e-08	Pol	reverse transcriptase-like [Bos taurus]	-	-	-	-	GO:0031252//cell leading edge;GO:0070161//anchoring junction	GO:0003779//actin binding;GO:0050839//cell adhesion molecule binding	GO:0010468//regulation of gene expression;GO:0098602//single organism cell adhesion
oar-miR-654-3p	0.01	0.606933	5.92347	0.00413049	ncbi_100125623	2.14	0.47	-2.18688	2.28662e-17	4.58035e-16	PER3	PREDICTED: period circadian protein homolog 3 isoform X10 [Ovis aries musimon]	Human Diseases;Organismal Systems;Organismal Systems	Infectious diseases;Environmental adaptation;Environmental adaptation	ko05168//Herpes simplex infection;ko04713//Circadian entrainment;ko04710//Circadian rhythm	K21945;K21945;K21945	-	GO:0044389//ubiquitin-like protein ligase binding;GO:0060089//molecular transducer activity	GO:0042749//regulation of circadian sleep/wake cycle;GO:0050794//regulation of cellular process
oar-miR-654-3p	0.01	0.606933	5.92347	0.00413049	ncbi_100135687	1.44	0.15	-3.26303	1.52797e-14	2.26384e-13	HIF3A	PREDICTED: hypoxia-inducible factor 3-alpha isoform X1 [Capra hircus]	-	-	-	-	GO:0043231//intracellular membrane-bounded organelle	GO:0001071//nucleic acid binding transcription factor activity;GO:0003676//nucleic acid binding;GO:0003712//transcription cofactor activity;GO:0005515//protein binding;GO:0060089//molecular transducer activity	GO:0006355//regulation of transcription, DNA-templated;GO:1902679//negative regulation of RNA biosynthetic process
oar-miR-654-3p	0.01	0.606933	5.92347	0.00413049	ncbi_100294558	75.86	37.0333	-1.03451	1.73044e-18	3.76604e-17	SLC26A2	sulfate transporter [Ovis aries]	-	-	-	-	GO:0031224//intrinsic component of membrane;GO:0031988//membrane-bounded vesicle	GO:0015103//inorganic anion transmembrane transporter activity;GO:0015291//secondary active transmembrane transporter activity	GO:0008272//sulfate transport;GO:0044763//single-organism cellular process
oar-miR-654-3p	0.01	0.606933	5.92347	0.00413049	ncbi_100505402	5.91333	2.56667	-1.20408	5.45824e-11	5.39625e-10	Bcl2l11	PREDICTED: bcl-2-like protein 11 isoform X1 [Ovis aries]	Human Diseases;Environmental Information Processing;Human Diseases;Human Diseases;Cellular Processes;Environmental Information Processing;Human Diseases;Human Diseases;Cellular Processes	Cancers;Signal transduction;Cancers;Endocrine and metabolic diseases;Cell growth and death;Signal transduction;Cancers;Drug resistance;Cell growth and death	ko05200//Pathways in cancer;ko04151//PI3K-Akt signaling pathway;ko05206//MicroRNAs in cancer;ko04932//Non-alcoholic fatty liver disease (NAFLD);ko04210//Apoptosis;ko04068//FoxO signaling pathway;ko05210//Colorectal cancer;ko01521//EGFR tyrosine kinase inhibitor resistance;ko04215//Apoptosis - multiple species	K16341;K16341;K16341;K16341;K16341;K16341;K16341;K16341;K16341	GO:0015630//microtubule cytoskeleton;GO:0043231//intracellular membrane-bounded organelle;GO:0044425//membrane part;GO:0044444//cytoplasmic part;GO:0097136//Bcl-2 family protein complex	GO:0015631//tubulin binding	GO:0002260//lymphocyte homeostasis;GO:0006974//cellular response to DNA damage stimulus;GO:0007423//sensory organ development;GO:0008406//gonad development;GO:0010822//positive regulation of mitochondrion organization;GO:0019054//modulation by virus of host process;GO:0031589//cell-substrate adhesion;GO:0032461//positive regulation of protein oligomerization;GO:0035794//positive regulation of mit…
oar-miR-654-3p	0.01	0.606933	5.92347	0.00413049	ncbi_100913151	27.68	11.39	-1.28108	2.47835e-43	3.1931e-41	Foxo3	forkhead box protein O3 [Ovis aries]	Environmental Information Processing;Organismal Systems;Cellular Processes;Environmental Information Processing;Organismal Systems;Environmental Information Processing;Organismal Systems;Organismal Systems;Organismal Systems;Human Diseases;Human Diseases;Human Diseases;Organismal Systems;Cellular Processes	Signal transduction;Immune system;Cell growth and death;Signal transduction;Nervous system;Signal transduction;Aging;Aging;Endocrine system;Cancers;Drug resistance;Cancers;Aging;Transport and catabolism	ko04151//PI3K-Akt signaling pathway;ko04062//Chemokine signaling pathway;ko04218//Cellular senescence;ko04068//FoxO signaling pathway;ko04722//Neurotrophin signaling pathway;ko04152//AMPK signaling pathway;ko04211//Longevity regulating pathway - mammal;ko04212//Longevity regulating pathway - worm;ko04917//Prolactin signaling pathway;ko05213//Endometrial cancer;ko01521//EGFR tyrosine kinase inhibi…	K09408;K09408;K09408;K09408;K09408;K09408;K09408;K09408;K09408;K09408;K09408;K09408;K09408;K09408	-	-	-
oar-miR-654-3p	0.01	0.606933	5.92347	0.00413049	ncbi_101101906	5.12	1.45333	-1.81678	7.80372e-25	2.87595e-23	LHX9	PREDICTED: LIM/homeobox protein Lhx9 isoform X2 [Ovis aries musimon]	-	-	-	-	GO:0043231//intracellular membrane-bounded organelle	GO:0003677//DNA binding;GO:0046914//transition metal ion binding	GO:0008406//gonad development;GO:0010468//regulation of gene expression
oar-miR-654-3p	0.01	0.606933	5.92347	0.00413049	ncbi_101101941	4.97667	1.99667	-1.31759	1.06749e-07	6.87678e-07	IFIT2	PREDICTED: interferon-induced protein with tetratricopeptide repeats 2 [Ovis aries musimon]	-	-	-	-	GO:0043231//intracellular membrane-bounded organelle	GO:0003723//RNA binding	GO:0035455//response to interferon-alpha;GO:0042981//regulation of apoptotic process;GO:0043393//regulation of protein binding;GO:0051707//response to other organism
oar-miR-654-3p	0.01	0.606933	5.92347	0.00413049	ncbi_101102085	1.60333	0.506667	-1.66197	0.000877839	0.00284058	SIGLEC14	PREDICTED: sialic acid-binding Ig-like lectin 14 isoform X1 [Ovis aries]	-	-	-	-	-	-	-
oar-miR-654-3p	0.01	0.606933	5.92347	0.00413049	ncbi_101102186	2.05667	0.98	-1.06945	0.00117078	0.00368847	Foxc1	PREDICTED: forkhead box protein C1 isoform X2 [Ovis aries musimon]	-	-	-	-	GO:0000790//nuclear chromatin	GO:0000975//regulatory region DNA binding;GO:0000981//RNA polymerase II transcription factor activity, sequence-specific DNA binding;GO:0005515//protein binding	GO:0000278//mitotic cell cycle;GO:0001654//eye development;GO:0001707//mesoderm formation;GO:0003018//vascular process in circulatory system;GO:0006022//aminoglycan metabolic process;GO:0006357//regulation of transcription from RNA polymerase II promoter;GO:0007169//transmembrane receptor protein tyrosine kinase signaling pathway;GO:0007417//central nervous system development;GO:0008585//female g…
oar-miR-654-3p	0.01	0.606933	5.92347	0.00413049	ncbi_101102917	3.77667	0.98	-1.94626	5.88752e-12	6.50779e-11	PTPRC	PREDICTED: receptor-type tyrosine-protein phosphatase C isoform X3 [Ovis aries]	Environmental Information Processing;Organismal Systems;Organismal Systems;Human Diseases	Signaling molecules and interaction;Immune system;Immune system;Immune diseases	ko04514//Cell adhesion molecules (CAMs);ko04660//T cell receptor signaling pathway;ko04666//Fc gamma R-mediated phagocytosis;ko05340//Primary immunodeficiency	K06478;K06478;K06478;K06478	GO:0005924//cell-substrate adherens junction;GO:0031988//membrane-bounded vesicle;GO:0044459//plasma membrane part	GO:0004721//phosphoprotein phosphatase activity;GO:0005539//glycosaminoglycan binding;GO:0019900//kinase binding;GO:0043168//anion binding	GO:0001911//negative regulation of leukocyte mediated cytotoxicity;GO:0001912//positive regulation of leukocyte mediated cytotoxicity;GO:0001933//negative regulation of protein phosphorylation;GO:0001959//regulation of cytokine-mediated signaling pathway;GO:0002456//T cell mediated immunity;GO:0006470//protein dephosphorylation;GO:0007162//negative regulation of cell adhesion;GO:0009888//tissue d…
oar-miR-654-3p	0.01	0.606933	5.92347	0.00413049	ncbi_101102949	35.42	14.8267	-1.25637	3.94935e-10	3.53357e-09	COLEC12	PREDICTED: collectin-12 [Ovis aries musimon]	Cellular Processes	Transport and catabolism	ko04145//Phagosome	K10062	GO:0031224//intrinsic component of membrane;GO:0031988//membrane-bounded vesicle	GO:0038023//signaling receptor activity;GO:0043169//cation binding;GO:0071813//lipoprotein particle binding	GO:0002376//immune system process;GO:0006909//phagocytosis
oar-miR-654-3p	0.01	0.606933	5.92347	0.00413049	ncbi_101103059	27.1333	13.54	-1.00284	0.000514162	0.00175139	OCC1	PREDICTED: overexpressed in colon carcinoma 1 protein isoform X1 [Ovis aries musimon]	-	-	-	-	-	-	-
oar-miR-654-3p	0.01	0.606933	5.92347	0.00413049	ncbi_101103123	1.66333	0.636667	-1.38547	2.43159e-15	3.96765e-14	TRPM3	PREDICTED: transient receptor potential cation channel subfamily M member 3 isoform X1 [Ovis aries]	-	-	-	-	GO:0031224//intrinsic component of membrane	GO:0005261//cation channel activity	GO:0006812//cation transport;GO:0007600//sensory perception;GO:0009266//response to temperature stimulus;GO:0044763//single-organism cellular process
oar-miR-654-3p	0.01	0.606933	5.92347	0.00413049	ncbi_101103256	8.83667	4.36667	-1.01697	7.53463e-11	7.32319e-10	THBD	PREDICTED: thrombomodulin [Ovis aries musimon]	Human Diseases;Human Diseases;Organismal Systems	Cardiovascular diseases;Endocrine and metabolic diseases;Immune system	ko05418//Fluid shear stress and atherosclerosis;ko04933//AGE-RAGE signaling pathway in diabetic complications;ko04610//Complement and coagulation cascades	K03907;K03907;K03907	GO:0031224//intrinsic component of membrane;GO:0044464//cell part	GO:0046872//metal ion binding	GO:0007599//hemostasis;GO:0044703//multi-organism reproductive process;GO:0050794//regulation of cellular process
oar-miR-654-3p	0.01	0.606933	5.92347	0.00413049	ncbi_101103309	2.51	0.796667	-1.65564	9.35411e-09	6.99062e-08	CYTH4	PREDICTED: cytohesin-4 isoform X1 [Ovis aries]	Cellular Processes;Environmental Information Processing	Transport and catabolism;Signal transduction	ko04144//Endocytosis;ko04072//Phospholipase D signaling pathway	K18441;K18441	GO:0016020//membrane	-	GO:0043087//regulation of GTPase activity
oar-miR-654-3p	0.01	0.606933	5.92347	0.00413049	ncbi_101103409	0.886667	0.09	-3.30039	4.36497e-09	3.40755e-08	CD300E	PREDICTED: CMRF35-like molecule 2 [Ovis aries]	-	-	-	-	-	-	-
oar-miR-654-3p	0.01	0.606933	5.92347	0.00413049	ncbi_101103493	29.8867	10.3467	-1.53034	1.33263e-52	2.90027e-50	PITPNC1	PREDICTED: cytoplasmic phosphatidylinositol transfer protein 1 isoform X2 [Ovis aries musimon]	-	-	-	-	GO:0044424//intracellular part	GO:0005548//phospholipid transporter activity	GO:0006869//lipid transport;GO:0050794//regulation of cellular process
oar-miR-654-3p	0.01	0.606933	5.92347	0.00413049	ncbi_101103537	0.213333	0.0166667	-3.67807	0.00170591	0.00517	PDE11A	PREDICTED: dual 3',5'-cyclic-AMP and -GMP phosphodiesterase 11A [Capra hircus]	Metabolism;Human Diseases;Human Diseases	Nucleotide metabolism;Endocrine and metabolic diseases;Substance dependence	ko00230//Purine metabolism;ko04934//Cushing syndrome;ko05032//Morphine addiction	K13298;K13298;K13298	GO:0044444//cytoplasmic part;GO:0097458//neuron part	GO:0004114//3',5'-cyclic-nucleotide phosphodiesterase activity;GO:0030551//cyclic nucleotide binding;GO:0043169//cation binding	GO:0007599//hemostasis;GO:0009154//purine ribonucleotide catabolic process;GO:0046058//cAMP metabolic process;GO:0050794//regulation of cellular process
oar-miR-654-3p	0.01	0.606933	5.92347	0.00413049	ncbi_101103679	0.06	0.00333333	-4.16993	0.000679716	0.00225754	PKHD1	PREDICTED: fibrocystin isoform X5 [Ovis aries]	-	-	-	-	GO:0005815//microtubule organizing center;GO:0005819//spindle;GO:0005886//plasma membrane;GO:0005929//cilium;GO:0031988//membrane-bounded vesicle;GO:0044444//cytoplasmic part	-	GO:0006875//cellular metal ion homeostasis;GO:0010927//cellular component assembly involved in morphogenesis;GO:0042127//regulation of cell proliferation;GO:0042981//regulation of apoptotic process;GO:0043408//regulation of MAPK cascade;GO:0043433//negative regulation of sequence-specific DNA binding transcription factor activity;GO:0046605//regulation of centrosome cycle;GO:0051896//regulation o…
oar-miR-654-3p	0.01	0.606933	5.92347	0.00413049	ncbi_101103979	1.19333	0.383333	-1.63833	0.00127267	0.00397293	BTC	PREDICTED: probetacellulin isoform X3 [Ovis aries musimon]	Environmental Information Processing	Signal transduction	ko04012//ErbB signaling pathway	K09783	GO:0031224//intrinsic component of membrane	-	GO:0042981//regulation of apoptotic process;GO:0048522//positive regulation of cellular process
oar-miR-654-3p	0.01	0.606933	5.92347	0.00413049	ncbi_101104196	13.4133	3.41667	-1.97301	1.15125e-37	9.86215e-36	SLC9A9	PREDICTED: sodium/hydrogen exchanger 9 isoform X1 [Ovis aries]	-	-	-	-	GO:0005768//endosome;GO:0031224//intrinsic component of membrane	GO:0005451//monovalent cation:proton antiporter activity	GO:0006814//sodium ion transport;GO:0015992//proton transport;GO:0044763//single-organism cellular process;GO:0055067//monovalent inorganic cation homeostasis
oar-miR-654-3p	0.01	0.606933	5.92347	0.00413049	ncbi_101104255	2.26333	0.63	-1.84503	2.66979e-09	2.14628e-08	IKZF3	PREDICTED: zinc finger protein Aiolos isoform X1 [Ovis aries]	-	-	-	-	GO:0016020//membrane;GO:0043231//intracellular membrane-bounded organelle	GO:0003677//DNA binding;GO:0043169//cation binding;GO:0046983//protein dimerization activity	GO:0006915//apoptotic process;GO:0010468//regulation of gene expression;GO:0030183//B cell differentiation;GO:0034645//cellular macromolecule biosynthetic process;GO:0050670//regulation of lymphocyte proliferation
oar-miR-654-3p	0.01	0.606933	5.92347	0.00413049	ncbi_101104491	0.123333	0.01	-3.62449	0.00090815	0.00292866	ARHGEF38	PREDICTED: rho guanine nucleotide exchange factor 38 [Ovis aries]	-	-	-	-	GO:0044424//intracellular part	-	GO:0043087//regulation of GTPase activity
oar-miR-654-3p	0.01	0.606933	5.92347	0.00413049	ncbi_101104718	20.5933	6.34333	-1.69886	2.64498e-23	8.67565e-22	KLF9	PREDICTED: Krueppel-like factor 9 [Ovis aries]	-	-	-	-	GO:0016020//membrane;GO:0043231//intracellular membrane-bounded organelle	GO:0043169//cation binding;GO:0097159//organic cyclic compound binding	GO:0007275//multicellular organism development;GO:0010468//regulation of gene expression;GO:0010837//regulation of keratinocyte proliferation;GO:0030518//intracellular steroid hormone receptor signaling pathway;GO:0032870//cellular response to hormone stimulus;GO:0034645//cellular macromolecule biosynthetic process;GO:0051414//response to cortisol
oar-miR-654-3p	0.01	0.606933	5.92347	0.00413049	ncbi_101104773	0.236667	0.05	-2.24286	0.00378276	0.0105346	POU2F2	PREDICTED: POU domain, class 2, transcription factor 2 isoform X1 [Capra hircus]	Human Diseases	Infectious diseases	ko05168//Herpes simplex infection	K09364	GO:0043231//intracellular membrane-bounded organelle	GO:0001071//nucleic acid binding transcription factor activity;GO:0003677//DNA binding;GO:0005515//protein binding	GO:0006355//regulation of transcription, DNA-templated;GO:0006955//immune response;GO:0021700//developmental maturation;GO:0030183//B cell differentiation;GO:0048305//immunoglobulin secretion
oar-miR-654-3p	0.01	0.606933	5.92347	0.00413049	ncbi_101105408	1.86333	0.426667	-2.1267	7.3177e-09	5.5549e-08	IRF5	PREDICTED: interferon regulatory factor 5 isoform X2 [Ovis aries musimon]	Organismal Systems	Immune system	ko04620//Toll-like receptor signaling pathway	K09446	GO:0043231//intracellular membrane-bounded organelle	GO:0001071//nucleic acid binding transcription factor activity;GO:0003676//nucleic acid binding	GO:0002237//response to molecule of bacterial origin;GO:0002252//immune effector process;GO:0006357//regulation of transcription from RNA polymerase II promoter;GO:0006952//defense response;GO:0007166//cell surface receptor signaling pathway;GO:0042981//regulation of apoptotic process;GO:1901652//response to peptide
oar-miR-654-3p	0.01	0.606933	5.92347	0.00413049	ncbi_101105431	101.813	34.5233	-1.56028	9.60992e-24	3.24461e-22	FAM210B	PREDICTED: protein FAM210B [Ovis aries musimon]	-	-	-	-	-	-	-
oar-miR-654-3p	0.01	0.606933	5.92347	0.00413049	ncbi_101105466	1.55667	0.67	-1.21623	4.6694e-10	4.141e-09	KCNA3	PREDICTED: potassium voltage-gated channel subfamily A member 3 [Ovis aries musimon]	-	-	-	-	GO:0034705//potassium channel complex	GO:0005267//potassium channel activity	GO:0030001//metal ion transport;GO:0034220//ion transmembrane transport;GO:0051259//protein oligomerization
oar-miR-654-3p	0.01	0.606933	5.92347	0.00413049	ncbi_101105504	2.81667	1.02667	-1.45602	2.87944e-11	2.94434e-10	RASGRP1	PREDICTED: RAS guanyl-releasing protein 1 isoform X1 [Ovis aries]	Human Diseases;Environmental Information Processing;Environmental Information Processing;Organismal Systems;Organismal Systems	Cancers;Signal transduction;Signal transduction;Immune system;Immune system	ko05200//Pathways in cancer;ko04010//MAPK signaling pathway;ko04014//Ras signaling pathway;ko04611//Platelet activation;ko04660//T cell receptor signaling pathway	K04350;K04350;K04350;K04350;K04350	GO:0005764//lysosome	GO:0046872//metal ion binding	GO:0002279//mast cell activation involved in immune response;GO:0006954//inflammatory response;GO:0014065//phosphatidylinositol 3-kinase signaling;GO:0043087//regulation of GTPase activity;GO:0044707//single-multicellular organism process;GO:0051648//vesicle localization
oar-miR-654-3p	0.01	0.606933	5.92347	0.00413049	ncbi_101105614	1.86667	0.93	-1.00516	1.93951e-05	8.68142e-05	Cyb561d1	PREDICTED: cytochrome b561 domain-containing protein 1 isoform X1 [Ovis aries]	-	-	-	-	-	-	GO:0044710//single-organism metabolic process
oar-miR-654-3p	0.01	0.606933	5.92347	0.00413049	ncbi_101105678	1.04	0.133333	-2.96347	6.04296e-11	5.94275e-10	SIRPB2	PREDICTED: signal-regulatory protein beta-2 [Ovis aries]	-	-	-	-	-	-	-
oar-miR-654-3p	0.01	0.606933	5.92347	0.00413049	ncbi_101106456	0.246667	0.0633333	-1.96153	0.00182644	0.00550117	LMTK3	PREDICTED: serine/threonine-protein kinase LMTK3 isoform X2 [Ovis aries musimon]	-	-	-	-	-	GO:0004672//protein kinase activity;GO:0032550//purine ribonucleoside binding	GO:0006468//protein phosphorylation;GO:0010921//regulation of phosphatase activity
oar-miR-654-3p	0.01	0.606933	5.92347	0.00413049	ncbi_101106600	34.8733	13.0333	-1.41992	1.17439e-35	8.92149e-34	GPC6	PREDICTED: glypican-6 isoform X1 [Ovis aries]	-	-	-	-	GO:0031224//intrinsic component of membrane;GO:0043231//intracellular membrane-bounded organelle	GO:0043168//anion binding	GO:0048870//cell motility
oar-miR-654-3p	0.01	0.606933	5.92347	0.00413049	ncbi_101106767	0.66	0.0466667	-3.822	3.06273e-05	0.000132524	GPR141	PREDICTED: probable G-protein coupled receptor 141 [Ovis aries]	-	-	-	-	GO:0031224//intrinsic component of membrane	-	GO:0007166//cell surface receptor signaling pathway
oar-miR-654-3p	0.01	0.606933	5.92347	0.00413049	ncbi_101107070	0.55	0.256667	-1.09954	0.000656337	0.00218892	REPS2	PREDICTED: ralBP1-associated Eps domain-containing protein 2 isoform X13 [Ovis aries musimon]	-	-	-	-	-	-	-
oar-miR-654-3p	0.01	0.606933	5.92347	0.00413049	ncbi_101108820	8.63	3.40667	-1.341	7.64943e-36	5.86638e-34	MGAT4A	PREDICTED: alpha-1,3-mannosyl-glycoprotein 4-beta-N-acetylglucosaminyltransferase A isoform X1 [Ovis aries]	Metabolism;Metabolism	Global and overview maps;Glycan biosynthesis and metabolism	ko01100//Metabolic pathways;ko00510//N-Glycan biosynthesis	K00738;K00738	GO:0031090//organelle membrane;GO:0031224//intrinsic component of membrane;GO:0031988//membrane-bounded vesicle;GO:0043231//intracellular membrane-bounded organelle	GO:0008375//acetylglucosaminyltransferase activity;GO:0043169//cation binding	GO:0006486//protein glycosylation
oar-miR-654-3p	0.01	0.606933	5.92347	0.00413049	ncbi_101108972	74.0867	19.22	-1.94661	3.03723e-28	1.40559e-26	CTSK	PREDICTED: cathepsin K [Ovis aries]	Cellular Processes;Organismal Systems;Cellular Processes;Organismal Systems;Human Diseases	Cell growth and death;Development;Transport and catabolism;Immune system;Immune diseases	ko04210//Apoptosis;ko04380//Osteoclast differentiation;ko04142//Lysosome;ko04620//Toll-like receptor signaling pathway;ko05323//Rheumatoid arthritis	K01371;K01371;K01371;K01371;K01371	GO:0000323//lytic vacuole;GO:0044421//extracellular region part	GO:0001948//glycoprotein binding;GO:0032403//protein complex binding;GO:0070011//peptidase activity, acting on L-amino acid peptides	GO:0006508//proteolysis;GO:0032963//collagen metabolic process
oar-miR-654-3p	0.01	0.606933	5.92347	0.00413049	ncbi_101109678	0.723333	0.34	-1.08913	0.00918534	0.0229075	IQSEC2	PREDICTED: IQ motif and SEC7 domain-containing protein 2 isoform X1 [Odobenus rosmarus divergens]	Cellular Processes	Transport and catabolism	ko04144//Endocytosis	K12495	-	-	-
oar-miR-654-3p	0.01	0.606933	5.92347	0.00413049	ncbi_101110058	18.1033	8.42333	-1.10379	2.98044e-31	1.69612e-29	USP53	PREDICTED: inactive ubiquitin carboxyl-terminal hydrolase 53 isoform X1 [Ovis aries musimon]	-	-	-	-	-	GO:0016787//hydrolase activity	-
oar-miR-654-3p	0.01	0.606933	5.92347	0.00413049	ncbi_101110324	3.54	1.19333	-1.56875	7.51976e-06	3.61233e-05	ARRDC2	PREDICTED: arrestin domain-containing protein 2 isoform X1 [Ovis aries musimon]	-	-	-	-	GO:0031982//vesicle	-	GO:0050794//regulation of cellular process
oar-miR-654-3p	0.01	0.606933	5.92347	0.00413049	ncbi_101110338	12.32	3.15667	-1.96453	5.42309e-34	3.74845e-32	FILIP1	PREDICTED: filamin-A-interacting protein 1 isoform X3 [Ovis aries musimon]	-	-	-	-	-	-	-
oar-miR-654-3p	0.01	0.606933	5.92347	0.00413049	ncbi_101110415	0.783333	0.173333	-2.17608	3.26024e-11	3.31479e-10	SV2C	PREDICTED: synaptic vesicle glycoprotein 2C [Ovis aries]	Environmental Information Processing	Signaling molecules and interaction	ko04512//ECM-receptor interaction	K06258	GO:0016023//cytoplasmic, membrane-bounded vesicle;GO:0031224//intrinsic component of membrane	GO:0005215//transporter activity	GO:0044763//single-organism cellular process;GO:0051234//establishment of localization
oar-miR-654-3p	0.01	0.606933	5.92347	0.00413049	ncbi_101110790	16.9467	5.71	-1.56944	7.74671e-13	9.4731e-12	ZBTB16	PREDICTED: zinc finger and BTB domain-containing protein 16 isoform X2 [Ovis aries musimon]	Human Diseases;Human Diseases;Human Diseases	Cancers;Cancers;Cancers	ko05200//Pathways in cancer;ko05202//Transcriptional misregulation in cancers;ko05221//Acute myeloid leukemia	K10055;K10055;K10055	GO:0016604//nuclear body;GO:0043234//protein complex	GO:0003676//nucleic acid binding;GO:0043169//cation binding;GO:0046983//protein dimerization activity	GO:0001503//ossification;GO:0001822//kidney development;GO:0003002//regionalization;GO:0006355//regulation of transcription, DNA-templated;GO:0008283//cell proliferation;GO:0030326//embryonic limb morphogenesis;GO:0032330//regulation of chondrocyte differentiation;GO:0042981//regulation of apoptotic process;GO:0045596//negative regulation of cell differentiation;GO:0046638//positive regulation of…
oar-miR-654-3p	0.01	0.606933	5.92347	0.00413049	ncbi_101111187	1.03667	0.21	-2.30349	9.63908e-06	4.55642e-05	STEAP4	PREDICTED: metalloreductase STEAP4 [Ovis aries]	-	-	-	-	GO:0016020//membrane;GO:0031988//membrane-bounded vesicle	GO:0016723//oxidoreductase activity, oxidizing metal ions, NAD or NADP as acceptor	GO:0030154//cell differentiation;GO:0033216//ferric iron import;GO:0044710//single-organism metabolic process
oar-miR-654-3p	0.01	0.606933	5.92347	0.00413049	ncbi_101111545	22.6733	9.44333	-1.26363	1.28957e-16	2.38171e-15	RGMB	PREDICTED: RGM domain family member B [Capra hircus]	-	-	-	-	GO:0031225//anchored component of membrane	GO:0005515//protein binding	GO:0006355//regulation of transcription, DNA-templated;GO:0022610//biological adhesion
oar-miR-654-3p	0.01	0.606933	5.92347	0.00413049	ncbi_101111939	2.67667	0.71	-1.91455	3.07207e-18	6.52713e-17	GLIS3	PREDICTED: zinc finger protein GLIS3 isoform X2 [Ovis aries musimon]	-	-	-	-	GO:0043231//intracellular membrane-bounded organelle	GO:0000977//RNA polymerase II regulatory region sequence-specific DNA binding;GO:0000982//transcription factor activity, RNA polymerase II core promoter proximal region sequence-specific binding;GO:0043169//cation binding	GO:0006357//regulation of transcription from RNA polymerase II promoter
oar-miR-654-3p	0.01	0.606933	5.92347	0.00413049	ncbi_101112271	17.6233	4.24	-2.05535	1.26937e-19	3.03311e-18	CD53	leukocyte surface antigen CD53 [Ovis aries]	-	-	-	-	GO:0030054//cell junction;GO:0031224//intrinsic component of membrane;GO:0031988//membrane-bounded vesicle;GO:0044464//cell part	GO:0005488//binding	GO:0010831//positive regulation of myotube differentiation
oar-miR-654-3p	0.01	0.606933	5.92347	0.00413049	ncbi_101112825	37.58	14.5333	-1.3706	1.63428e-31	9.53625e-30	PCMTD1	protein-L-isoaspartate O-methyltransferase domain-containing protein 1 [Bos taurus]	-	-	-	-	GO:0044424//intracellular part	GO:0016741//transferase activity, transferring one-carbon groups	GO:0008213//protein alkylation
oar-miR-654-3p	0.01	0.606933	5.92347	0.00413049	ncbi_101113046	3.43	1.12	-1.61471	3.21705e-07	1.93251e-06	PRUNE2	PREDICTED: protein prune homolog 2 isoform X10 [Ovis aries musimon]	-	-	-	-	-	-	-
oar-miR-654-3p	0.01	0.606933	5.92347	0.00413049	ncbi_101113321	5.94333	1.95333	-1.60533	3.72003e-17	7.25315e-16	SEMA3D	PREDICTED: semaphorin-3D [Ovis aries musimon]	Organismal Systems	Development	ko04360//Axon guidance	K06840	-	-	GO:0044707//single-multicellular organism process
oar-miR-654-3p	0.01	0.606933	5.92347	0.00413049	ncbi_101113342	11.1033	4.44667	-1.3202	6.16827e-25	2.28894e-23	SLC46A3	PREDICTED: solute carrier family 46 member 3 [Ovis aries]	-	-	-	-	GO:0031988//membrane-bounded vesicle	-	GO:0044763//single-organism cellular process
oar-miR-654-3p	0.01	0.606933	5.92347	0.00413049	ncbi_101113704	1.85667	0.853333	-1.12153	9.80967e-06	4.62755e-05	FBXL2	PREDICTED: F-box/LRR-repeat protein 2 isoform X5 [Ovis aries musimon]	-	-	-	-	GO:0031461//cullin-RING ubiquitin ligase complex	GO:0019787//ubiquitin-like protein transferase activity;GO:0019902//phosphatase binding;GO:0043548//phosphatidylinositol 3-kinase binding	GO:0014065//phosphatidylinositol 3-kinase signaling;GO:0016567//protein ubiquitination;GO:0031329//regulation of cellular catabolic process;GO:0043161//proteasome-mediated ubiquitin-dependent protein catabolic process;GO:0044403//symbiosis, encompassing mutualism through parasitism
oar-miR-654-3p	0.01	0.606933	5.92347	0.00413049	ncbi_101113860	1.14667	0.233333	-2.29698	2.69518e-06	1.40019e-05	Ca13	PREDICTED: carbonic anhydrase 13 [Bubalus bubalis]	Metabolism	Energy metabolism	ko00910//Nitrogen metabolism	K01672	GO:0044444//cytoplasmic part	GO:0046914//transition metal ion binding	GO:0044237//cellular metabolic process
oar-miR-654-3p	0.01	0.606933	5.92347	0.00413049	ncbi_101113958	4.74333	2.25333	-1.07384	9.61946e-08	6.2418e-07	Rnf150	PREDICTED: RING finger protein 150 [Capra hircus]	-	-	-	-	-	GO:0043169//cation binding	-
oar-miR-654-3p	0.01	0.606933	5.92347	0.00413049	ncbi_101114543	42.6233	13.84	-1.6228	1.4412e-22	4.48078e-21	ITIH5	PREDICTED: inter-alpha-trypsin inhibitor heavy chain H5 [Ovis aries musimon]	-	-	-	-	-	GO:0004857//enzyme inhibitor activity	GO:0010466//negative regulation of peptidase activity;GO:1903510//mucopolysaccharide metabolic process
oar-miR-654-3p	0.01	0.606933	5.92347	0.00413049	ncbi_101114693	13.5533	6.11333	-1.14862	2.87507e-11	2.94174e-10	APPL2	PREDICTED: DCC-interacting protein 13-beta isoform X3 [Ovis aries musimon]	-	-	-	-	GO:0000118//histone deacetylase complex;GO:0031090//organelle membrane;GO:0031224//intrinsic component of membrane;GO:0031988//membrane-bounded vesicle	GO:0004866//endopeptidase inhibitor activity;GO:0005515//protein binding;GO:0005539//glycosaminoglycan binding;GO:0046872//metal ion binding	GO:0007420//brain development;GO:0007610//behavior;GO:0007618//mating;GO:0010466//negative regulation of peptidase activity;GO:0010469//regulation of receptor activity;GO:0016125//sterol metabolic process;GO:0043062//extracellular structure organization;GO:0046916//cellular transition metal ion homeostasis;GO:0050905//neuromuscular process;GO:0051098//regulation of binding
oar-miR-654-3p	0.01	0.606933	5.92347	0.00413049	ncbi_101114771	9.65	4.36333	-1.1451	1.22867e-08	9.02726e-08	ELMO1	PREDICTED: engulfment and cell motility protein 1 isoform X1 [Ovis aries]	Organismal Systems;Human Diseases;Human Diseases	Immune system;Infectious diseases;Infectious diseases	ko04062//Chemokine signaling pathway;ko05100//Bacterial invasion of epithelial cells;ko05131//Shigellosis	K12366;K12366;K12366	GO:0016020//membrane;GO:0043232//intracellular non-membrane-bounded organelle	GO:0019904//protein domain specific binding	GO:0006897//endocytosis;GO:0007010//cytoskeleton organization;GO:0007265//Ras protein signal transduction;GO:0010324//membrane invagination;GO:0012501//programmed cell death
oar-miR-654-3p	0.01	0.606933	5.92347	0.00413049	ncbi_101114834	40.1733	13.74	-1.54786	2.39165e-28	1.11323e-26	CREG1	PREDICTED: protein CREG1 [Ovis aries]	-	-	-	-	GO:0031988//membrane-bounded vesicle	GO:0003824//catalytic activity;GO:0005515//protein binding;GO:0032553//ribonucleotide binding	GO:0010468//regulation of gene expression;GO:0044710//single-organism metabolic process
oar-miR-654-3p	0.01	0.606933	5.92347	0.00413049	ncbi_101114980	0.506667	0.226667	-1.16046	0.0168512	0.0387864	ST8SIA2	PREDICTED: alpha-2,8-sialyltransferase 8B [Capra hircus]	-	-	-	-	GO:0005768//endosome;GO:0031228//intrinsic component of Golgi membrane	GO:0008373//sialyltransferase activity;GO:0031406//carboxylic acid binding	GO:0001573//ganglioside metabolic process;GO:0006487//protein N-linked glycosylation;GO:0009311//oligosaccharide metabolic process;GO:0097485//neuron projection guidance
oar-miR-654-3p	0.01	0.606933	5.92347	0.00413049	ncbi_101115330	3.19667	1.2	-1.41353	1.71213e-07	1.0671e-06	FERMT3	PREDICTED: fermitin family homolog 3 isoform X2 [Ovis aries musimon]	Organismal Systems	Immune system	ko04611//Platelet activation	K17084	GO:0015629//actin cytoskeleton;GO:0031988//membrane-bounded vesicle	GO:0005102//receptor binding	GO:0000904//cell morphogenesis involved in differentiation;GO:0006461//protein complex assembly;GO:0007166//cell surface receptor signaling pathway;GO:0022407//regulation of cell-cell adhesion;GO:0030168//platelet activation
oar-miR-654-3p	0.01	0.606933	5.92347	0.00413049	ncbi_101115372	0.65	0.22	-1.56294	0.0047316	0.0128136	PLA2G4B	PREDICTED: cytosolic phospholipase A2 beta isoform X1 [Ovis aries musimon]	Metabolism;Environmental Information Processing;Environmental Information Processing;Cellular Processes;Organismal Systems;Environmental Information Processing;Organismal Systems;Organismal Systems;Organismal Systems;Organismal Systems;Organismal Systems;Metabolism;Human Diseases;Organismal Systems;Organismal Systems;Metabolism;Organismal Systems;Environmental Information Processing;Organismal Sy…	Global and overview maps;Signal transduction;Signal transduction;Cell growth and death;Endocrine system;Signal transduction;Circulatory system;Immune system;Nervous system;Sensory system;Nervous system;Lipid metabolism;Cancers;Immune system;Endocrine system;Lipid metabolism;Immune system;Signal transduction;Nervous system;Endocrine system;Lipid metabolism;Lipid metabolism;Lipid metabolism	ko01100//Metabolic pathways;ko04010//MAPK signaling pathway;ko04014//Ras signaling pathway;ko04217//Necroptosis;ko04921//Oxytocin signaling pathway;ko04072//Phospholipase D signaling pathway;ko04270//Vascular smooth muscle contraction;ko04611//Platelet activation;ko04726//Serotonergic synapse;ko04750//Inflammatory mediator regulation of TRP channels;ko04724//Glutamatergic synapse;ko00564//Glycero…	K16342;K16342;K16342;K16342;K16342;K16342;K16342;K16342;K16342;K16342;K16342;K16342;K16342;K16342;K16342;K16342;K16342;K16342;K16342;K16342;K16342;K16342;K16342	-	-	GO:0006644//phospholipid metabolic process
oar-miR-654-3p	0.01	0.606933	5.92347	0.00413049	ncbi_101115990	2.65667	0.876667	-1.59952	1.64103e-05	7.43847e-05	SETD7	PREDICTED: histone-lysine N-methyltransferase SETD7 isoform X2 [Ovis aries musimon]	Environmental Information Processing;Metabolism	Signal transduction;Amino acid metabolism	ko04068//FoxO signaling pathway;ko00310//Lysine degradation	K11431;K11431	GO:0031981//nuclear lumen;GO:0043232//intracellular non-membrane-bounded organelle	GO:0005515//protein binding;GO:0016279//protein-lysine N-methyltransferase activity	GO:0010468//regulation of gene expression;GO:0016571//histone methylation;GO:0018022//peptidyl-lysine methylation;GO:0033554//cellular response to stress;GO:0034645//cellular macromolecule biosynthetic process
oar-miR-654-3p	0.01	0.606933	5.92347	0.00413049	ncbi_101116350	0.8	0.236667	-1.75714	0.000148212	0.000564558	PIWIL3	PREDICTED: piwi-like protein 3 isoform X3 [Ovis aries musimon]	Organismal Systems	Development	ko04320//Dorso-ventral axis formation	K02156	-	-	-
oar-miR-654-3p	0.01	0.606933	5.92347	0.00413049	ncbi_101116530	7.85	3.58	-1.13273	6.11553e-16	1.06018e-14	AGO4	PREDICTED: protein argonaute-4 isoform X1 [Ovis aries musimon]	-	-	-	-	GO:0031332//RNAi effector complex	GO:0003723//RNA binding	GO:0006401//RNA catabolic process;GO:0016458//gene silencing;GO:0040033//negative regulation of translation, ncRNA-mediated
oar-miR-654-3p	0.01	0.606933	5.92347	0.00413049	ncbi_101116580	6.98	0.573333	-3.60578	4.00016e-38	3.57903e-36	SMOC2	PREDICTED: SPARC-related modular calcium-binding protein 2 isoform X5 [Ovis aries musimon]	-	-	-	-	GO:0005578//proteinaceous extracellular matrix;GO:0044420//extracellular matrix component	GO:0005539//glycosaminoglycan binding;GO:0043169//cation binding	GO:0010810//regulation of cell-substrate adhesion;GO:0043062//extracellular structure organization
oar-miR-654-3p	0.01	0.606933	5.92347	0.00413049	ncbi_101116636	6.42667	1.72	-1.90166	3.66664e-27	1.57891e-25	DOCK8	PREDICTED: dedicator of cytokinesis protein 8 isoform X2 [Ovis aries musimon]	-	-	-	-	GO:0044464//cell part	-	GO:0009988//cell-cell recognition;GO:0042098//T cell proliferation;GO:0043087//regulation of GTPase activity;GO:0050900//leukocyte migration;GO:0070229//negative regulation of lymphocyte apoptotic process
oar-miR-654-3p	0.01	0.606933	5.92347	0.00413049	ncbi_101116705	7.97333	2.97	-1.42472	8.93736e-05	0.00035496	IL33	PREDICTED: interleukin-33 isoform X1 [Ovis aries]	Environmental Information Processing;Human Diseases;Cellular Processes;Organismal Systems	Signaling molecules and interaction;Infectious diseases;Cell growth and death;Immune system	ko04060//Cytokine-cytokine receptor interaction;ko05164//Influenza A;ko04217//Necroptosis;ko04623//Cytosolic DNA-sensing pathway	K12967;K12967;K12967;K12967	-	-	-
oar-miR-654-3p	0.01	0.606933	5.92347	0.00413049	ncbi_101116854	3.31	0.543333	-2.60692	1.36565e-09	1.14075e-08	ZNF331	PREDICTED: zinc finger protein 331 [Ovis aries musimon]	-	-	-	-	GO:0043231//intracellular membrane-bounded organelle	GO:0003676//nucleic acid binding;GO:0043169//cation binding	GO:0010468//regulation of gene expression;GO:0034645//cellular macromolecule biosynthetic process
oar-miR-654-3p	0.01	0.606933	5.92347	0.00413049	ncbi_101116938	1.45	0.403333	-1.84601	2.34643e-12	2.71085e-11	IL16	PREDICTED: pro-interleukin-16 isoform X1 [Ovis aries musimon]	Environmental Information Processing	Signaling molecules and interaction	ko04060//Cytokine-cytokine receptor interaction	K22628	GO:0016020//membrane;GO:0043231//intracellular membrane-bounded organelle	-	GO:0050900//leukocyte migration;GO:0050927//positive regulation of positive chemotaxis
oar-miR-654-3p	0.01	0.606933	5.92347	0.00413049	ncbi_101117491	0.263333	0.06	-2.13386	0.000397758	0.00138896	CRACR2A	PREDICTED: EF-hand calcium-binding domain-containing protein 4B isoform X1 [Ovis aries]	-	-	-	-	GO:0043231//intracellular membrane-bounded organelle;GO:0043232//intracellular non-membrane-bounded organelle	GO:0032550//purine ribonucleoside binding;GO:0046872//metal ion binding	GO:0008104//protein localization;GO:0035556//intracellular signal transduction;GO:1901341//positive regulation of store-operated calcium channel activity
oar-miR-654-3p	0.01	0.606933	5.92347	0.00413049	ncbi_101117563	1.59	0.46	-1.78932	2.42223e-05	0.000106556	Tenm1	PREDICTED: teneurin-1 isoform X1 [Ovis aries]	-	-	-	-	GO:0016021//integral component of membrane;GO:0044444//cytoplasmic part	GO:0046983//protein dimerization activity	GO:0001934//positive regulation of protein phosphorylation;GO:0006355//regulation of transcription, DNA-templated;GO:0030833//regulation of actin filament polymerization;GO:0031346//positive regulation of cell projection organization;GO:0043405//regulation of MAP kinase activity
oar-miR-654-3p	0.01	0.606933	5.92347	0.00413049	ncbi_101117689	20.73	7.18333	-1.52899	1.44569e-33	9.70118e-32	ITGA8	PREDICTED: integrin alpha-8 isoform X2 [Ovis aries musimon]	Environmental Information Processing;Human Diseases;Cellular Processes;Cellular Processes;Environmental Information Processing;Human Diseases;Environmental Information Processing;Human Diseases;Human Diseases	Signal transduction;Infectious diseases;Cell motility;Cellular community - eukaryotes;Signaling molecules and interaction;Cardiovascular diseases;Signaling molecules and interaction;Cardiovascular diseases;Cardiovascular diseases	ko04151//PI3K-Akt signaling pathway;ko05165//Human papillomavirus infection;ko04810//Regulation of actin cytoskeleton;ko04510//Focal adhesion;ko04514//Cell adhesion molecules (CAMs);ko05412//Arrhythmogenic right ventricular cardiomyopathy (ARVC);ko04512//ECM-receptor interaction;ko05414//Dilated cardiomyopathy (DCM);ko05410//Hypertrophic cardiomyopathy (HCM)	K06584;K06584;K06584;K06584;K06584;K06584;K06584;K06584;K06584	GO:0005887//integral component of plasma membrane;GO:0005924//cell-substrate adherens junction;GO:0043231//intracellular membrane-bounded organelle	-	GO:0000904//cell morphogenesis involved in differentiation;GO:0001822//kidney development;GO:0007611//learning or memory;GO:0008104//protein localization;GO:0017015//regulation of transforming growth factor beta receptor signaling pathway;GO:0031589//cell-substrate adhesion;GO:0043062//extracellular structure organization;GO:0045944//positive regulation of transcription from RNA polymerase II pro…
oar-miR-654-3p	0.01	0.606933	5.92347	0.00413049	ncbi_101117717	1.63667	0.293333	-2.48015	8.01405e-08	5.25728e-07	CD96	T-cell surface protein tactile [Ovis aries]	-	-	-	-	GO:0031224//intrinsic component of membrane	-	-
oar-miR-654-3p	0.01	0.606933	5.92347	0.00413049	ncbi_101118446	18.8067	6.24	-1.59163	3.34062e-58	9.78193e-56	SSBP2	PREDICTED: single-stranded DNA-binding protein 2-like isoform X1 [Mustela putorius furo]	-	-	-	-	GO:0043231//intracellular membrane-bounded organelle	GO:0043566//structure-specific DNA binding	GO:0010468//regulation of gene expression
oar-miR-654-3p	0.01	0.606933	5.92347	0.00413049	ncbi_101118802	4.89667	2.29	-1.09645	3.74061e-06	1.8998e-05	FAM117A	PREDICTED: protein FAM117A [Ovis aries musimon]	-	-	-	-	-	-	-
oar-miR-654-3p	0.01	0.606933	5.92347	0.00413049	ncbi_101120275	0.43	0.193333	-1.15325	0.00341809	0.00963226	TMEM132B	PREDICTED: transmembrane protein 132B isoform X2 [Ovis aries musimon]	-	-	-	-	-	-	-
oar-miR-654-3p	0.01	0.606933	5.92347	0.00413049	ncbi_101120453	1.36	0.496667	-1.45326	0.0001337	0.000514022	BCL2L15	PREDICTED: bcl-2-like protein 15 [Ovis aries]	-	-	-	-	GO:0044444//cytoplasmic part	-	GO:0012501//programmed cell death
oar-miR-654-3p	0.01	0.606933	5.92347	0.00413049	ncbi_101120983	34.1067	9.78	-1.80215	2.55776e-63	1.02982e-60	RHOBTB1	PREDICTED: rho-related BTB domain-containing protein 1 isoform X1 [Ovis aries]	Genetic Information Processing	Folding, sorting and degradation	ko04120//Ubiquitin mediated proteolysis	K07868	GO:0044464//cell part	GO:0032550//purine ribonucleoside binding	GO:0035556//intracellular signal transduction
oar-miR-654-3p	0.01	0.606933	5.92347	0.00413049	ncbi_101121007	0.933333	0.373333	-1.32193	0.0005189	0.00176604	ARHGEF37	PREDICTED: rho guanine nucleotide exchange factor 37 [Ovis aries musimon]	-	-	-	-	GO:0044424//intracellular part	-	GO:0043087//regulation of GTPase activity
oar-miR-654-3p	0.01	0.606933	5.92347	0.00413049	ncbi_101121046	0.0366667	0.00333333	-3.45943	0.0195773	0.0441525	ATP2B2	PREDICTED: plasma membrane calcium-transporting ATPase 2 isoform X2 [Ovis aries musimon]	Environmental Information Processing;Environmental Information Processing;Environmental Information Processing;Organismal Systems;Organismal Systems;Organismal Systems;Organismal Systems;Organismal Systems;Organismal Systems	Signal transduction;Signal transduction;Signal transduction;Circulatory system;Digestive system;Digestive system;Endocrine system;Digestive system;Excretory system	ko04024//cAMP signaling pathway;ko04020//Calcium signaling pathway;ko04022//cGMP - PKG signaling pathway;ko04261//Adrenergic signaling in cardiomyocytes;ko04972//Pancreatic secretion;ko04970//Salivary secretion;ko04925//Aldosterone synthesis and secretion;ko04978//Mineral absorption;ko04961//Endocrine and other factor-regulated calcium reabsorption	K05850;K05850;K05850;K05850;K05850;K05850;K05850;K05850;K05850	GO:0031224//intrinsic component of membrane;GO:0031674//I band;GO:0042995//cell projection;GO:0043231//intracellular membrane-bounded organelle;GO:0044297//cell body;GO:0044459//plasma membrane part	GO:0004857//enzyme inhibitor activity;GO:0019829//cation-transporting ATPase activity;GO:0019903//protein phosphatase binding;GO:0019904//protein domain specific binding;GO:0032550//purine ribonucleoside binding;GO:0046872//metal ion binding	GO:0002026//regulation of the force of heart contraction;GO:0006355//regulation of transcription, DNA-templated;GO:0006816//calcium ion transport;GO:0006874//cellular calcium ion homeostasis;GO:0006950//response to stress;GO:0007589//body fluid secretion;GO:0007610//behavior;GO:0009150//purine ribonucleotide metabolic process;GO:0010614//negative regulation of cardiac muscle hypertrophy;GO:001074…
oar-miR-654-3p	0.01	0.606933	5.92347	0.00413049	ncbi_101121479	83.35	36.7967	-1.17961	6.60367e-09	5.038e-08	TM4SF1	PREDICTED: transmembrane 4 L6 family member 1 [Capra hircus]	-	-	-	-	-	-	-
oar-miR-654-3p	0.01	0.606933	5.92347	0.00413049	ncbi_101121746	17.84	3.87333	-2.20347	5.92979e-16	1.0302e-14	MSR1	PREDICTED: macrophage scavenger receptor types I and II isoform X1 [Ovis aries]	Cellular Processes	Transport and catabolism	ko04145//Phagosome	K06558	GO:0031224//intrinsic component of membrane;GO:0034358//plasma lipoprotein particle	GO:0038024//cargo receptor activity;GO:0071813//lipoprotein particle binding	GO:0006897//endocytosis;GO:0010468//regulation of gene expression;GO:0010743//regulation of macrophage derived foam cell differentiation;GO:0010884//positive regulation of lipid storage;GO:0015031//protein transport;GO:0015918//sterol transport;GO:0044707//single-multicellular organism process
oar-miR-654-3p	0.01	0.606933	5.92347	0.00413049	ncbi_101121755	0.25	0.0366667	-2.76939	0.0010955	0.00347442	--	PREDICTED: uncharacterized protein C2orf72 homolog isoform X1 [Ovis aries musimon]	-	-	-	-	-	-	-
oar-miR-654-3p	0.01	0.606933	5.92347	0.00413049	ncbi_101121934	3.17667	1.12	-1.50401	6.54985e-11	6.40081e-10	RASGRF2	PREDICTED: ras-specific guanine nucleotide-releasing factor 2 isoform X3 [Ovis aries musimon]	Environmental Information Processing;Environmental Information Processing	Signal transduction;Signal transduction	ko04010//MAPK signaling pathway;ko04014//Ras signaling pathway	K12326;K12326	GO:0044464//cell part	GO:0005088//Ras guanyl-nucleotide exchange factor activity	GO:0010469//regulation of receptor activity;GO:0043087//regulation of GTPase activity
oar-miR-654-3p	0.01	0.606933	5.92347	0.00413049	ncbi_101122165	6.85333	2.78333	-1.29999	5.62768e-17	1.07769e-15	CCDC171	PREDICTED: coiled-coil domain-containing protein 171 isoform X2 [Ovis aries]	-	-	-	-	-	-	-
oar-miR-654-3p	0.01	0.606933	5.92347	0.00413049	ncbi_101122687	2.83333	0.51	-2.47393	2.03909e-34	1.42162e-32	CBX7	PREDICTED: chromobox protein homolog 7 [Bos mutus]	-	-	-	-	GO:0000152//nuclear ubiquitin ligase complex;GO:0000785//chromatin	GO:0003723//RNA binding;GO:0042393//histone binding	GO:0043588//skin development
oar-miR-654-3p	0.01	0.606933	5.92347	0.00413049	ncbi_101122798	52.6933	15.4267	-1.77219	2.4141e-28	1.12044e-26	LHFPL6	PREDICTED: lipoma HMGIC fusion partner isoform X1 [Bos taurus]	-	-	-	-	-	-	-
oar-miR-654-3p	0.01	0.606933	5.92347	0.00413049	ncbi_101123376	4.17667	1.35	-1.62939	6.63942e-21	1.7674e-19	PCDHB13	PREDICTED: LOW QUALITY PROTEIN: protocadherin beta-13 [Ovis aries musimon]	-	-	-	-	GO:0031224//intrinsic component of membrane	-	GO:0098742//cell-cell adhesion via plasma-membrane adhesion molecules
oar-miR-654-3p	0.01	0.606933	5.92347	0.00413049	ncbi_101123392	1.18667	0.436667	-1.44231	0.0190466	0.0431366	SOCS7	PREDICTED: suppressor of cytokine signaling 7 isoform X2 [Ovis aries musimon]	Environmental Information Processing;Organismal Systems	Signal transduction;Endocrine system	ko04630//Jak-STAT signaling pathway;ko04917//Prolactin signaling pathway	K04699;K04699	GO:0043231//intracellular membrane-bounded organelle;GO:0043232//intracellular non-membrane-bounded organelle	-	GO:0007169//transmembrane receptor protein tyrosine kinase signaling pathway;GO:0030154//cell differentiation;GO:0032446//protein modification by small protein conjugation
oar-miR-654-3p	0.01	0.606933	5.92347	0.00413049	ncbi_105603281	5.82667	0.9	-2.69467	1.42212e-57	4.01813e-55	AHNAK2	PREDICTED: protein AHNAK2 isoform X1 [Ovis aries]	-	-	-	-	GO:0012506//vesicle membrane;GO:0031674//I band;GO:0044459//plasma membrane part	-	GO:0007009//plasma membrane organization
oar-miR-654-3p	0.01	0.606933	5.92347	0.00413049	ncbi_105604875	0.58	0.146667	-1.98351	0.00594392	0.0156852	GJC3	PREDICTED: gap junction gamma-3 protein isoform X2 [Ovis aries musimon]	-	-	-	-	GO:0005911//cell-cell junction;GO:0031224//intrinsic component of membrane;GO:0044464//cell part	GO:0046983//protein dimerization activity	GO:0008366//axon ensheathment;GO:0050954//sensory perception of mechanical stimulus
oar-miR-654-3p	0.01	0.606933	5.92347	0.00413049	ncbi_105606262	4.63667	2.02333	-1.19635	0.00361046	0.0101089	DCXR	PREDICTED: L-xylulose reductase-like isoform X2 [Ovis aries musimon]	Metabolism;Metabolism	Global and overview maps;Carbohydrate metabolism	ko01100//Metabolic pathways;ko00040//Pentose and glucuronate interconversions	K03331;K03331	GO:0005874//microtubule;GO:0031988//membrane-bounded vesicle;GO:0042995//cell projection;GO:0043231//intracellular membrane-bounded organelle	GO:0005515//protein binding;GO:0016616//oxidoreductase activity, acting on the CH-OH group of donors, NAD or NADP as acceptor;GO:0016651//oxidoreductase activity, acting on NAD(P)H	GO:0019318//hexose metabolic process;GO:0019321//pentose metabolic process;GO:0046496//nicotinamide nucleotide metabolic process;GO:0051260//protein homooligomerization
oar-miR-654-3p	0.01	0.606933	5.92347	0.00413049	ncbi_105609630	1.55	0.16	-3.27612	2.15009e-07	1.32215e-06	Ppp1r14c	PREDICTED: protein phosphatase 1 regulatory subunit 14C [Ovis aries musimon]	-	-	-	-	GO:0044424//intracellular part	GO:0004864//protein phosphatase inhibitor activity	GO:0009892//negative regulation of metabolic process;GO:0016310//phosphorylation;GO:0050794//regulation of cellular process
oar-miR-654-3p	0.01	0.606933	5.92347	0.00413049	ncbi_105615271	0.69	0.223333	-1.6274	0.00333295	0.00941871	PCDHA6	PREDICTED: protocadherin alpha-6-like [Bos indicus]	-	-	-	-	GO:0031224//intrinsic component of membrane	-	GO:0098742//cell-cell adhesion via plasma-membrane adhesion molecules
oar-miR-654-3p	0.01	0.606933	5.92347	0.00413049	ncbi_106991578	1.1	0.53	-1.05344	0.00837006	0.0211417	MAF	PREDICTED: transcription factor Maf [Ovis aries musimon]	Human Diseases;Organismal Systems;Human Diseases	Cancers;Immune system;Immune diseases	ko05202//Transcriptional misregulation in cancers;ko04658//Th1 and Th2 cell differentiation;ko05321//Inflammatiory bowel disease (IBD)	K09035;K09035;K09035	GO:0032991//macromolecular complex;GO:0043231//intracellular membrane-bounded organelle	GO:0000981//RNA polymerase II transcription factor activity, sequence-specific DNA binding;GO:0043566//structure-specific DNA binding;GO:0046983//protein dimerization activity	GO:0002088//lens development in camera-type eye;GO:0006357//regulation of transcription from RNA polymerase II promoter;GO:0043583//ear development;GO:0045595//regulation of cell differentiation
oar-miR-654-3p	0.01	0.606933	5.92347	0.00413049	ncbi_114114885	0.7	0.203333	-1.78351	7.37831e-06	3.55452e-05	PCDHB6	PREDICTED: protocadherin beta-6 isoform X1 [Capra hircus]	-	-	-	-	GO:0016021//integral component of membrane	-	GO:0007267//cell-cell signaling;GO:0022607//cellular component assembly;GO:0048731//system development;GO:0098742//cell-cell adhesion via plasma-membrane adhesion molecules
oar-miR-654-3p	0.01	0.606933	5.92347	0.00413049	ncbi_443018	0.376667	0.05	-2.91329	0.00750268	0.0192528	HTR2A	PREDICTED: 5-hydroxytryptamine receptor 2A [Ovis aries]	Environmental Information Processing;Environmental Information Processing;Organismal Systems;Organismal Systems;Cellular Processes	Signaling molecules and interaction;Signal transduction;Nervous system;Sensory system;Cellular community - eukaryotes	ko04080//Neuroactive ligand-receptor interaction;ko04020//Calcium signaling pathway;ko04726//Serotonergic synapse;ko04750//Inflammatory mediator regulation of TRP channels;ko04540//Gap junction	K04157;K04157;K04157;K04157;K04157	GO:0016021//integral component of membrane;GO:0030425//dendrite;GO:0031982//vesicle;GO:0043231//intracellular membrane-bounded organelle;GO:0044459//plasma membrane part	GO:0008227//G-protein coupled amine receptor activity;GO:0043169//cation binding;GO:0043176//amine binding	GO:0001934//positive regulation of protein phosphorylation;GO:0006110//regulation of glycolytic process;GO:0006936//muscle contraction;GO:0007186//G-protein coupled receptor signaling pathway;GO:0007610//behavior;GO:0010511//regulation of phosphatidylinositol biosynthetic process;GO:0010863//positive regulation of phospholipase C activity;GO:0033365//protein localization to organelle;GO:0042221//…
oar-miR-654-3p	0.01	0.606933	5.92347	0.00413049	ncbi_443075	5.13	0.336667	-3.92957	3.98524e-75	2.56729e-72	HGF	PREDICTED: hepatocyte growth factor isoform X1 [Ovis aries musimon]	Human Diseases;Environmental Information Processing;Environmental Information Processing;Environmental Information Processing;Human Diseases;Cellular Processes;Environmental Information Processing;Human Diseases;Human Diseases;Human Diseases;Human Diseases;Human Diseases;Human Diseases	Cancers;Signal transduction;Signal transduction;Signal transduction;Cancers;Cellular community - eukaryotes;Signal transduction;Cancers;Cancers;Drug resistance;Cancers;Cancers;Infectious diseases	ko05200//Pathways in cancer;ko04151//PI3K-Akt signaling pathway;ko04010//MAPK signaling pathway;ko04014//Ras signaling pathway;ko05205//Proteoglycans in cancer;ko04510//Focal adhesion;ko04015//Rap1 signaling pathway;ko05226//Gastric cancer;ko05225//Hepatocellular carcinoma;ko01521//EGFR tyrosine kinase inhibitor resistance;ko05211//Renal cell carcinoma;ko05218//Melanoma;ko05144//Malaria	K05460;K05460;K05460;K05460;K05460;K05460;K05460;K05460;K05460;K05460;K05460;K05460;K05460	-	GO:0004175//endopeptidase activity;GO:0005102//receptor binding	GO:0006935//chemotaxis;GO:0007169//transmembrane receptor protein tyrosine kinase signaling pathway;GO:0008283//cell proliferation;GO:0010557//positive regulation of macromolecule biosynthetic process;GO:0010823//negative regulation of mitochondrion organization;GO:0014066//regulation of phosphatidylinositol 3-kinase signaling;GO:0030334//regulation of cell migration;GO:0032147//activation of pro…
oar-miR-543-5p	0.01	0.487467	5.60723	0.00953106	MSTRG.10084	3.86667	1.85	-1.06357	6.88348e-11	6.71869e-10	--	PREDICTED: AP-3 complex subunit mu-2 isoform X2 [Ovis aries musimon]	Cellular Processes	Transport and catabolism	ko04146//Peroxisome	K00308	GO:0016020//membrane;GO:0042579//microbody	GO:0005515//protein binding;GO:0016647//oxidoreductase activity, acting on the CH-NH group of donors, oxygen as acceptor	GO:0006596//polyamine biosynthetic process;GO:0006598//polyamine catabolic process;GO:0015031//protein transport;GO:0016192//vesicle-mediated transport;GO:0031328//positive regulation of cellular biosynthetic process;GO:0044710//single-organism metabolic process;GO:0044763//single-organism cellular process;GO:0044765//single-organism transport;GO:0046907//intracellular transport
oar-miR-543-5p	0.01	0.487467	5.60723	0.00953106	MSTRG.1049	36.9033	16.6267	-1.15025	1.82849e-27	7.98044e-26	Pol	hypothetical protein M91_14132 [Bos mutus]	Human Diseases;Human Diseases;Environmental Information Processing;Organismal Systems;Human Diseases;Human Diseases;Cellular Processes;Human Diseases	Cancers;Cancers;Signal transduction;Immune system;Infectious diseases;Cardiovascular diseases;Cellular community - eukaryotes;Cancers	ko05200//Pathways in cancer;ko05226//Gastric cancer;ko04390//Hippo signaling pathway;ko04670//Leukocyte transendothelial migration;ko05100//Bacterial invasion of epithelial cells;ko05412//Arrhythmogenic right ventricular cardiomyopathy (ARVC);ko04520//Adherens junction;ko05213//Endometrial cancer	K05691;K05691;K05691;K05691;K05691;K05691;K05691;K05691	-	-	-
oar-miR-543-5p	0.01	0.487467	5.60723	0.00953106	MSTRG.1097	2.27	0.523333	-2.11689	4.41547e-42	5.11591e-40	--	Cleavage stimulation factor subunit 2 [Bos mutus]	-	-	-	-	-	-	-
oar-miR-543-5p	0.01	0.487467	5.60723	0.00953106	MSTRG.13844	16.6333	3.28667	-2.33938	1.10938e-05	5.19379e-05	ERVK-19	PREDICTED: endogenous retrovirus group K member 7 Env polyprotein-like isoform X1 [Ovis aries musimon]	-	-	-	-	-	GO:0016787//hydrolase activity	GO:0009987//cellular process;GO:0043170//macromolecule metabolic process;GO:0044238//primary metabolic process
oar-miR-543-5p	0.01	0.487467	5.60723	0.00953106	MSTRG.4246	1.70667	0.716667	-1.25181	4.82723e-05	0.000201562	--	reverse transcriptase-like [Bos taurus]	Human Diseases;Human Diseases;Environmental Information Processing;Organismal Systems;Human Diseases;Human Diseases;Cellular Processes;Human Diseases	Cancers;Cancers;Signal transduction;Immune system;Infectious diseases;Cardiovascular diseases;Cellular community - eukaryotes;Cancers	ko05200//Pathways in cancer;ko05226//Gastric cancer;ko04390//Hippo signaling pathway;ko04670//Leukocyte transendothelial migration;ko05100//Bacterial invasion of epithelial cells;ko05412//Arrhythmogenic right ventricular cardiomyopathy (ARVC);ko04520//Adherens junction;ko05213//Endometrial cancer	K05691;K05691;K05691;K05691;K05691;K05691;K05691;K05691	GO:0031252//cell leading edge;GO:0070161//anchoring junction	GO:0003779//actin binding;GO:0050839//cell adhesion molecule binding	GO:0010468//regulation of gene expression;GO:0098602//single organism cell adhesion
oar-miR-543-5p	0.01	0.487467	5.60723	0.00953106	MSTRG.7509	4.17333	1.26	-1.72778	2.45536e-48	4.20677e-46	CFDP2	p97Bcnt protein [Capra hircus]	-	-	-	-	GO:0043231//intracellular membrane-bounded organelle	-	-
oar-miR-543-5p	0.01	0.487467	5.60723	0.00953106	MSTRG.7513	3.22	1.00667	-1.67747	7.16136e-47	1.10898e-44	mariner\T	reverse transcriptase-like [Bos taurus]	-	-	-	-	-	-	-
oar-miR-543-5p	0.01	0.487467	5.60723	0.00953106	ncbi_100505402	5.91333	2.56667	-1.20408	5.45824e-11	5.39625e-10	Bcl2l11	PREDICTED: bcl-2-like protein 11 isoform X1 [Ovis aries]	Human Diseases;Environmental Information Processing;Human Diseases;Human Diseases;Cellular Processes;Environmental Information Processing;Human Diseases;Human Diseases;Cellular Processes	Cancers;Signal transduction;Cancers;Endocrine and metabolic diseases;Cell growth and death;Signal transduction;Cancers;Drug resistance;Cell growth and death	ko05200//Pathways in cancer;ko04151//PI3K-Akt signaling pathway;ko05206//MicroRNAs in cancer;ko04932//Non-alcoholic fatty liver disease (NAFLD);ko04210//Apoptosis;ko04068//FoxO signaling pathway;ko05210//Colorectal cancer;ko01521//EGFR tyrosine kinase inhibitor resistance;ko04215//Apoptosis - multiple species	K16341;K16341;K16341;K16341;K16341;K16341;K16341;K16341;K16341	GO:0015630//microtubule cytoskeleton;GO:0043231//intracellular membrane-bounded organelle;GO:0044425//membrane part;GO:0044444//cytoplasmic part;GO:0097136//Bcl-2 family protein complex	GO:0015631//tubulin binding	GO:0002260//lymphocyte homeostasis;GO:0006974//cellular response to DNA damage stimulus;GO:0007423//sensory organ development;GO:0008406//gonad development;GO:0010822//positive regulation of mitochondrion organization;GO:0019054//modulation by virus of host process;GO:0031589//cell-substrate adhesion;GO:0032461//positive regulation of protein oligomerization;GO:0035794//positive regulation of mit…
oar-miR-543-5p	0.01	0.487467	5.60723	0.00953106	ncbi_100820750	0.673333	0.256667	-1.39142	0.0224136	0.0495838	GATA5	PREDICTED: transcription factor GATA-5 isoform X1 [Ovis aries]	-	-	-	-	GO:0043231//intracellular membrane-bounded organelle	GO:0000975//regulatory region DNA binding;GO:0000981//RNA polymerase II transcription factor activity, sequence-specific DNA binding;GO:0046914//transition metal ion binding	GO:0002065//columnar/cuboidal epithelial cell differentiation;GO:0006357//regulation of transcription from RNA polymerase II promoter;GO:0071363//cellular response to growth factor stimulus
oar-miR-543-5p	0.01	0.487467	5.60723	0.00953106	ncbi_101101858	1.10667	0.54	-1.03519	0.000137541	0.000527278	HIVEP3	PREDICTED: transcription factor HIVEP3 isoform X2 [Ovis aries musimon]	-	-	-	-	GO:0043231//intracellular membrane-bounded organelle	GO:0003676//nucleic acid binding;GO:0043169//cation binding	GO:0006355//regulation of transcription, DNA-templated;GO:0007519//skeletal muscle tissue development
oar-miR-543-5p	0.01	0.487467	5.60723	0.00953106	ncbi_101101941	4.97667	1.99667	-1.31759	1.06749e-07	6.87678e-07	IFIT2	PREDICTED: interferon-induced protein with tetratricopeptide repeats 2 [Ovis aries musimon]	-	-	-	-	GO:0043231//intracellular membrane-bounded organelle	GO:0003723//RNA binding	GO:0035455//response to interferon-alpha;GO:0042981//regulation of apoptotic process;GO:0043393//regulation of protein binding;GO:0051707//response to other organism
oar-miR-543-5p	0.01	0.487467	5.60723	0.00953106	ncbi_101102010	6.24	1.98667	-1.6512	4.73094e-21	1.28054e-19	SCUBE2	PREDICTED: signal peptide, CUB and EGF-like domain-containing protein 2 isoform X7 [Ovis aries musimon]	-	-	-	-	-	-	-
oar-miR-543-5p	0.01	0.487467	5.60723	0.00953106	ncbi_101103077	6.41	0.846667	-2.92046	1.1743e-22	3.67939e-21	PPP1R1B	PREDICTED: protein phosphatase 1 regulatory subunit 1B isoform X3 [Ovis aries musimon]	Environmental Information Processing;Human Diseases;Organismal Systems;Human Diseases;Human Diseases	Signal transduction;Substance dependence;Nervous system;Substance dependence;Substance dependence	ko04024//cAMP signaling pathway;ko05034//Alcoholism;ko04728//Dopaminergic synapse;ko05031//Amphetamine addiction;ko05030//Cocaine addiction	K15494;K15494;K15494;K15494;K15494	-	-	-
oar-miR-543-5p	0.01	0.487467	5.60723	0.00953106	ncbi_101103409	0.886667	0.09	-3.30039	4.36497e-09	3.40755e-08	CD300E	PREDICTED: CMRF35-like molecule 2 [Ovis aries]	-	-	-	-	-	-	-
oar-miR-543-5p	0.01	0.487467	5.60723	0.00953106	ncbi_101103481	0.983333	0.11	-3.16018	9.54842e-14	1.28469e-12	ROS1	PREDICTED: proto-oncogene tyrosine-protein kinase ROS isoform X2 [Ovis aries]	Environmental Information Processing	Signal transduction	ko04013//MAPK signaling pathway - fly	K05088	GO:0031224//intrinsic component of membrane	GO:0004713//protein tyrosine kinase activity;GO:0019902//phosphatase binding;GO:0032550//purine ribonucleoside binding	GO:0006468//protein phosphorylation;GO:0007167//enzyme linked receptor protein signaling pathway;GO:0010468//regulation of gene expression;GO:0040007//growth;GO:0043408//regulation of MAPK cascade;GO:0044070//regulation of anion transport;GO:0048232//male gamete generation;GO:0048869//cellular developmental process
oar-miR-543-5p	0.01	0.487467	5.60723	0.00953106	ncbi_101103785	0.46	0.16	-1.52356	6.11549e-05	0.000251058	NLGN3	PREDICTED: neuroligin-3 isoform X1 [Ovis aries]	Environmental Information Processing	Signaling molecules and interaction	ko04514//Cell adhesion molecules (CAMs)	K07378	GO:0016021//integral component of membrane;GO:0016023//cytoplasmic, membrane-bounded vesicle;GO:0045202//synapse	GO:0005102//receptor binding;GO:0060089//molecular transducer activity	GO:0001941//postsynaptic membrane organization;GO:0006897//endocytosis;GO:0007611//learning or memory;GO:0007632//visual behavior;GO:0010001//glial cell differentiation;GO:0010469//regulation of receptor activity;GO:0016337//single organismal cell-cell adhesion;GO:0032414//positive regulation of ion transmembrane transporter activity;GO:0044089//positive regulation of cellular component biogenesi…
oar-miR-543-5p	0.01	0.487467	5.60723	0.00953106	ncbi_101104414	0.586667	0.223333	-1.39334	0.0168596	0.0388003	CD300C	PREDICTED: CMRF35-like molecule 6 isoform X3 [Ovis aries musimon]	-	-	-	-	-	-	-
oar-miR-543-5p	0.01	0.487467	5.60723	0.00953106	ncbi_101104657	11.12	4.52667	-1.29664	1.82078e-13	2.37824e-12	TNIP1	PREDICTED: TNFAIP3-interacting protein 1 isoform X2 [Ovis aries musimon]	-	-	-	-	GO:0044424//intracellular part	GO:0019901//protein kinase binding	GO:0009100//glycoprotein metabolic process;GO:0016337//single organismal cell-cell adhesion;GO:0043122//regulation of I-kappaB kinase/NF-kappaB signaling;GO:0043409//negative regulation of MAPK cascade
oar-miR-543-5p	0.01	0.487467	5.60723	0.00953106	ncbi_101104839	0.966667	0.32	-1.59495	2.30088e-05	0.000101661	Tspoap1	PREDICTED: peripheral-type benzodiazepine receptor-associated protein 1 isoform X9 [Ovis aries musimon]	-	-	-	-	GO:0043231//intracellular membrane-bounded organelle	GO:0005102//receptor binding	-
oar-miR-543-5p	0.01	0.487467	5.60723	0.00953106	ncbi_101104867	1.21667	0.456667	-1.41372	1.54952e-08	1.12511e-07	DLG2	PREDICTED: disks large homolog 2 isoform X9 [Felis catus]	Human Diseases;Environmental Information Processing;Cellular Processes	Infectious diseases;Signal transduction;Cellular community - eukaryotes	ko05165//Human papillomavirus infection;ko04390//Hippo signaling pathway;ko04530//Tight junction	K12075;K12075;K12075	GO:0033267//axon part;GO:0097060//synaptic membrane	-	GO:0007600//sensory perception;GO:0010921//regulation of phosphatase activity
oar-miR-543-5p	0.01	0.487467	5.60723	0.00953106	ncbi_101105277	4.95667	1.17667	-2.07466	2.19495e-11	2.26891e-10	LCP2	PREDICTED: lymphocyte cytosolic protein 2 isoform X1 [Ovis aries]	Environmental Information Processing;Organismal Systems;Organismal Systems;Organismal Systems;Organismal Systems;Organismal Systems	Signal transduction;Immune system;Development;Immune system;Immune system;Immune system	ko04015//Rap1 signaling pathway;ko04650//Natural killer cell mediated cytotoxicity;ko04380//Osteoclast differentiation;ko04611//Platelet activation;ko04660//T cell receptor signaling pathway;ko04664//Fc epsilon RI signaling pathway	K07361;K07361;K07361;K07361;K07361;K07361	-	-	GO:0001816//cytokine production;GO:0002274//myeloid leukocyte activation
oar-miR-543-5p	0.01	0.487467	5.60723	0.00953106	ncbi_101105380	2.33	0.836667	-1.47761	0.000423034	0.00146736	EFNA4	PREDICTED: ephrin-A4 isoform X2 [Ovis aries musimon]	Environmental Information Processing;Environmental Information Processing;Environmental Information Processing;Environmental Information Processing;Organismal Systems;Human Diseases	Signal transduction;Signal transduction;Signal transduction;Signal transduction;Development;Cancers	ko04151//PI3K-Akt signaling pathway;ko04010//MAPK signaling pathway;ko04014//Ras signaling pathway;ko04015//Rap1 signaling pathway;ko04360//Axon guidance;ko05206//MicroRNAs in cancer	K05462;K05462;K05462;K05462;K05462;K05462	-	-	-
oar-miR-543-5p	0.01	0.487467	5.60723	0.00953106	ncbi_101105755	13.2333	6.09667	-1.11808	4.93771e-07	2.8781e-06	ABHD4	PREDICTED: abhydrolase domain-containing protein 4 [Bos mutus]	-	-	-	-	-	GO:0003824//catalytic activity	-
oar-miR-543-5p	0.01	0.487467	5.60723	0.00953106	ncbi_101105842	0.51	0.05	-3.3505	0.00145907	0.00448357	GDAP1L1	PREDICTED: ganglioside-induced differentiation-associated protein 1-like 1 isoform X1 [Ovis aries musimon]	-	-	-	-	-	-	-
oar-miR-543-5p	0.01	0.487467	5.60723	0.00953106	ncbi_101106659	23.16	10.61	-1.12621	3.67736e-12	4.15607e-11	MAOB	PREDICTED: amine oxidase [flavin-containing] B isoform X2 [Ovis aries musimon]	Metabolism;Human Diseases;Organismal Systems;Organismal Systems;Metabolism;Human Diseases;Metabolism;Metabolism;Metabolism;Human Diseases;Metabolism;Metabolism;Metabolism	Global and overview maps;Substance dependence;Nervous system;Nervous system;Xenobiotics biodegradation and metabolism;Substance dependence;Amino acid metabolism;Amino acid metabolism;Amino acid metabolism;Substance dependence;Amino acid metabolism;Amino acid metabolism;Amino acid metabolism	ko01100//Metabolic pathways;ko05034//Alcoholism;ko04728//Dopaminergic synapse;ko04726//Serotonergic synapse;ko00982//Drug metabolism - cytochrome P450;ko05031//Amphetamine addiction;ko00330//Arginine and proline metabolism;ko00260//Glycine, serine and threonine metabolism;ko00380//Tryptophan metabolism;ko05030//Cocaine addiction;ko00350//Tyrosine metabolism;ko00340//Histidine metabolism;ko00360//…	K00274;K00274;K00274;K00274;K00274;K00274;K00274;K00274;K00274;K00274;K00274;K00274;K00274	GO:0019866//organelle inner membrane;GO:0031224//intrinsic component of membrane;GO:0031966//mitochondrial membrane;GO:0031988//membrane-bounded vesicle	GO:0003824//catalytic activity	GO:0044710//single-organism metabolic process;GO:0048856//anatomical structure development
oar-miR-543-5p	0.01	0.487467	5.60723	0.00953106	ncbi_101106820	0.966667	0.123333	-2.97046	4.34943e-05	0.000183197	MPZ	PREDICTED: LOW QUALITY PROTEIN: myelin protein P0 isoform X1 [Ovis aries]	Environmental Information Processing	Signaling molecules and interaction	ko04514//Cell adhesion molecules (CAMs)	K06770	-	-	-
oar-miR-543-5p	0.01	0.487467	5.60723	0.00953106	ncbi_101106925	792.233	354.87	-1.15863	2.53942e-16	4.5492e-15	MGP	PREDICTED: matrix Gla protein [Ovis aries]	-	-	-	-	GO:0031988//membrane-bounded vesicle;GO:0032991//macromolecular complex;GO:0043231//intracellular membrane-bounded organelle;GO:0044421//extracellular region part	GO:0005515//protein binding;GO:0046872//metal ion binding	GO:0030278//regulation of ossification;GO:0030323//respiratory tube development;GO:0035239//tube morphogenesis;GO:0048869//cellular developmental process;GO:0065003//macromolecular complex assembly
oar-miR-543-5p	0.01	0.487467	5.60723	0.00953106	ncbi_101107100	0.57	0.103333	-2.46366	4.3696e-05	0.000183932	Gpr176	PREDICTED: probable G-protein coupled receptor 176 isoform X1 [Ovis aries musimon]	-	-	-	-	GO:0031224//intrinsic component of membrane	-	GO:0007166//cell surface receptor signaling pathway
oar-miR-543-5p	0.01	0.487467	5.60723	0.00953106	ncbi_101107273	8.33667	2.98667	-1.48093	2.30546e-17	4.61235e-16	VDR	PREDICTED: vitamin D3 receptor isoform X2 [Ovis aries musimon]	Human Diseases;Organismal Systems;Organismal Systems;Organismal Systems	Infectious diseases;Endocrine system;Digestive system;Excretory system	ko05152//Tuberculosis;ko04928//Parathyroid hormone synthesis, secretion and action;ko04978//Mineral absorption;ko04961//Endocrine and other factor-regulated calcium reabsorption	K08539;K08539;K08539;K08539	GO:0043231//intracellular membrane-bounded organelle	GO:0004879//RNA polymerase II transcription factor activity, ligand-activated sequence-specific DNA binding;GO:0032052//bile acid binding;GO:0038181//bile acid receptor activity;GO:0042974//retinoic acid receptor binding;GO:0044212//transcription regulatory region DNA binding;GO:0046914//transition metal ion binding;GO:1902271//D3 vitamins binding	GO:0003006//developmental process involved in reproduction;GO:0006357//regulation of transcription from RNA polymerase II promoter;GO:0006875//cellular metal ion homeostasis;GO:0007589//body fluid secretion;GO:0009755//hormone-mediated signaling pathway;GO:0010837//regulation of keratinocyte proliferation;GO:0010979//regulation of vitamin D 24-hydroxylase activity;GO:0030522//intracellular recept…
oar-miR-543-5p	0.01	0.487467	5.60723	0.00953106	ncbi_101107328	6.63667	2.11	-1.65322	4.0994e-22	1.23404e-20	SLC29A3	PREDICTED: equilibrative nucleoside transporter 3 isoform X2 [Ovis aries musimon]	Human Diseases	Substance dependence	ko05034//Alcoholism	K15014	GO:0000323//lytic vacuole;GO:0005774//vacuolar membrane;GO:0010008//endosome membrane;GO:0031224//intrinsic component of membrane	-	GO:0015858//nucleoside transport
oar-miR-543-5p	0.01	0.487467	5.60723	0.00953106	ncbi_101107403	1.25	0.56	-1.15843	0.0178396	0.0407065	MAATS1	PREDICTED: protein MAATS1 isoform X1 [Ovis aries]	-	-	-	-	-	-	-
oar-miR-543-5p	0.01	0.487467	5.60723	0.00953106	ncbi_101107751	2.5	0.576667	-2.11612	1.70475e-10	1.57697e-09	LDLRAD4	PREDICTED: LOW QUALITY PROTEIN: low-density lipoprotein receptor class A domain-containing protein 4 [Ovis aries]	-	-	-	-	GO:0005769//early endosome	GO:0046332//SMAD binding	GO:0001933//negative regulation of protein phosphorylation;GO:0010990//regulation of SMAD protein complex assembly;GO:0017015//regulation of transforming growth factor beta receptor signaling pathway;GO:0030334//regulation of cell migration
oar-miR-543-5p	0.01	0.487467	5.60723	0.00953106	ncbi_101107886	4.76333	1.75667	-1.43913	8.975e-12	9.74005e-11	celf2	PREDICTED: CUGBP Elav-like family member 2 isoform X1 [Capra hircus]	-	-	-	-	GO:0044424//intracellular part	GO:0003676//nucleic acid binding	GO:0022618//ribonucleoprotein complex assembly
oar-miR-543-5p	0.01	0.487467	5.60723	0.00953106	ncbi_101108097	1.31333	0.446667	-1.55596	0.000617998	0.00207351	NFATC1	PREDICTED: nuclear factor of activated T-cells, cytoplasmic 1 isoform X4 [Ovis aries musimon]	Environmental Information Processing;Human Diseases;Human Diseases;Environmental Information Processing;Human Diseases;Organismal Systems;Environmental Information Processing;Cellular Processes;Human Diseases;Environmental Information Processing;Organismal Systems;Organismal Systems;Organismal Systems;Organismal Systems;Human Diseases;Organismal Systems;Organismal Systems;Organismal Systems;Human…	Signal transduction;Infectious diseases;Infectious diseases;Signal transduction;Infectious diseases;Immune system;Signal transduction;Cell growth and death;Infectious diseases;Signal transduction;Endocrine system;Development;Immune system;Immune system;Endocrine and metabolic diseases;Immune system;Immune system;Immune system;Immune diseases	ko04010//MAPK signaling pathway;ko05166//HTLV-I infection;ko05163//Human cytomegalovirus infection;ko04024//cAMP signaling pathway;ko05167//Kaposi sarcoma-associated herpesvirus infection;ko04650//Natural killer cell mediated cytotoxicity;ko04022//cGMP - PKG signaling pathway;ko04218//Cellular senescence;ko05161//Hepatitis B;ko04310//Wnt signaling pathway;ko04921//Oxytocin signaling pathway;ko043…	K04446;K04446;K04446;K04446;K04446;K04446;K04446;K04446;K04446;K04446;K04446;K04446;K04446;K04446;K04446;K04446;K04446;K04446;K04446	GO:0000785//chromatin;GO:0043231//intracellular membrane-bounded organelle;GO:0043234//protein complex	GO:0000977//RNA polymerase II regulatory region sequence-specific DNA binding;GO:0001071//nucleic acid binding transcription factor activity	GO:0000904//cell morphogenesis involved in differentiation;GO:0002573//myeloid leukocyte differentiation;GO:0006357//regulation of transcription from RNA polymerase II promoter;GO:0007165//signal transduction;GO:0044772//mitotic cell cycle phase transition;GO:0070838//divalent metal ion transport
oar-miR-543-5p	0.01	0.487467	5.60723	0.00953106	ncbi_101108464	3.13667	1.25667	-1.31963	3.56541e-08	2.44657e-07	Padi2	PREDICTED: protein-arginine deiminase type-2 isoform X2 [Ovis aries musimon]	-	-	-	-	GO:0000785//chromatin;GO:0031988//membrane-bounded vesicle	GO:0035258//steroid hormone receptor binding;GO:0046872//metal ion binding	GO:0001672//regulation of chromatin assembly or disassembly;GO:0001960//negative regulation of cytokine-mediated signaling pathway;GO:0002689//negative regulation of leukocyte chemotaxis;GO:0006338//chromatin remodeling;GO:0030518//intracellular steroid hormone receptor signaling pathway;GO:0036414//histone citrullination;GO:0048856//anatomical structure development
oar-miR-543-5p	0.01	0.487467	5.60723	0.00953106	ncbi_101108604	44.9767	22.1067	-1.0247	3.85128e-35	2.79391e-33	MED13L	PREDICTED: mediator of RNA polymerase II transcription subunit 13-like isoform X1 [Ovis aries musimon]	Organismal Systems	Endocrine system	ko04919//Thyroid hormone signaling pathway	K15164	GO:0043234//protein complex	-	GO:0006355//regulation of transcription, DNA-templated
oar-miR-543-5p	0.01	0.487467	5.60723	0.00953106	ncbi_101108693	4.08333	0.276667	-3.88353	1.07466e-11	1.15152e-10	MUSTN1	PREDICTED: musculoskeletal embryonic nuclear protein 1 [Ovis aries]	-	-	-	-	GO:0043231//intracellular membrane-bounded organelle	-	-
oar-miR-543-5p	0.01	0.487467	5.60723	0.00953106	ncbi_101108810	15.5033	7.01667	-1.14372	2.59905e-16	4.65085e-15	AMOT	PREDICTED: angiomotin isoform X1 [Ovis aries musimon]	Environmental Information Processing;Cellular Processes	Signal transduction;Cellular community - eukaryotes	ko04390//Hippo signaling pathway;ko04530//Tight junction	K16819;K16819	GO:0016023//cytoplasmic, membrane-bounded vesicle;GO:0031224//intrinsic component of membrane;GO:0031252//cell leading edge;GO:0032432//actin filament bundle;GO:0043234//protein complex;GO:0043296//apical junction complex;GO:0044459//plasma membrane part	GO:0005515//protein binding;GO:0060089//molecular transducer activity	GO:0007010//cytoskeleton organization;GO:0007369//gastrulation;GO:0008104//protein localization;GO:0010595//positive regulation of endothelial cell migration;GO:0030010//establishment of cell polarity;GO:0042221//response to chemical;GO:0043009//chordate embryonic development;GO:0043087//regulation of GTPase activity;GO:0043114//regulation of vascular permeability;GO:0045765//regulation of angiog…
oar-miR-543-5p	0.01	0.487467	5.60723	0.00953106	ncbi_101109170	0.593333	0.243333	-1.28591	0.0218583	0.0485111	TAS2R3	PREDICTED: taste receptor type 2 member 3 [Ovis aries]	Organismal Systems	Sensory system	ko04742//Taste transduction	K08474	GO:0031224//intrinsic component of membrane	GO:0008527//taste receptor activity	GO:0007166//cell surface receptor signaling pathway;GO:0007606//sensory perception of chemical stimulus
oar-miR-543-5p	0.01	0.487467	5.60723	0.00953106	ncbi_101109407	0.69	0.223333	-1.6274	0.00323705	0.00917613	MBP	PREDICTED: myelin basic protein isoform X2 [Ovis aries musimon]	-	-	-	-	GO:0016020//membrane;GO:0033267//axon part;GO:0044297//cell body	GO:0005198//structural molecule activity;GO:0005488//binding	GO:0008366//axon ensheathment;GO:0016043//cellular component organization;GO:0042221//response to chemical
oar-miR-543-5p	0.01	0.487467	5.60723	0.00953106	ncbi_101109765	0.926667	0.336667	-1.46073	0.000108713	0.000425782	MCF2L2	PREDICTED: probable guanine nucleotide exchange factor MCF2L2 [Bubalus bubalis]	-	-	-	-	-	-	GO:0043087//regulation of GTPase activity
oar-miR-543-5p	0.01	0.487467	5.60723	0.00953106	ncbi_101110415	0.783333	0.173333	-2.17608	3.26024e-11	3.31479e-10	SV2C	PREDICTED: synaptic vesicle glycoprotein 2C [Ovis aries]	Environmental Information Processing	Signaling molecules and interaction	ko04512//ECM-receptor interaction	K06258	GO:0016023//cytoplasmic, membrane-bounded vesicle;GO:0031224//intrinsic component of membrane	GO:0005215//transporter activity	GO:0044763//single-organism cellular process;GO:0051234//establishment of localization
oar-miR-543-5p	0.01	0.487467	5.60723	0.00953106	ncbi_101110450	2.08667	0.553333	-1.91498	2.88973e-19	6.64844e-18	NAIP	PREDICTED: baculoviral IAP repeat-containing protein 1 isoform X1 [Ovis aries musimon]	Organismal Systems;Human Diseases	Immune system;Infectious diseases	ko04621//NOD-like receptor signaling pathway;ko05134//Legionellosis	K12807;K12807	-	-	-
oar-miR-543-5p	0.01	0.487467	5.60723	0.00953106	ncbi_101110689	4.28333	2.11333	-1.01921	3.26677e-12	3.70242e-11	TBC1D16	PREDICTED: TBC1 domain family member 16 isoform X2 [Ovis aries musimon]	-	-	-	-	-	-	-
oar-miR-543-5p	0.01	0.487467	5.60723	0.00953106	ncbi_101111234	0.526667	0.106667	-2.30378	2.53401e-05	0.000111078	IRF4	PREDICTED: interferon regulatory factor 4 isoform X2 [Ovis aries musimon]	Organismal Systems	Immune system	ko04659//Th17 cell differentiation	K09445	GO:0000786//nucleosome	GO:0001067//regulatory region nucleic acid binding;GO:0001071//nucleic acid binding transcription factor activity;GO:0003677//DNA binding;GO:0008276//protein methyltransferase activity	GO:0001562//response to protozoan;GO:0001773//myeloid dendritic cell activation;GO:0002295//T-helper cell lineage commitment;GO:0002683//negative regulation of immune system process;GO:0006357//regulation of transcription from RNA polymerase II promoter;GO:0006479//protein methylation;GO:0016573//histone acetylation;GO:0032733//positive regulation of interleukin-10 production;GO:0032736//positive…
oar-miR-543-5p	0.01	0.487467	5.60723	0.00953106	ncbi_101111337	51.1133	20.3267	-1.33033	6.01627e-32	3.61538e-30	--	PREDICTED: SLAM family member 9-like isoform X3 [Ovis aries musimon]	-	-	-	-	-	-	-
oar-miR-543-5p	0.01	0.487467	5.60723	0.00953106	ncbi_101111507	12.01	4.70667	-1.35146	1.60494e-06	8.63888e-06	DTNA	PREDICTED: dystrobrevin alpha isoform X1 [Ovis aries]	-	-	-	-	GO:0032991//macromolecular complex	GO:0046914//transition metal ion binding	-
oar-miR-543-5p	0.01	0.487467	5.60723	0.00953106	ncbi_101111543	6.28333	2.20667	-1.50966	3.21374e-15	5.17056e-14	SNCAIP	PREDICTED: synphilin-1 isoform X1 [Ovis aries musimon]	Human Diseases	Neurodegenerative diseases	ko05012//Parkinson disease	K04558	-	GO:0044389//ubiquitin-like protein ligase binding	GO:0006584//catecholamine metabolic process;GO:0044087//regulation of cellular component biogenesis;GO:0050804//modulation of synaptic transmission
oar-miR-543-5p	0.01	0.487467	5.60723	0.00953106	ncbi_101111771	30.5767	11.6667	-1.39004	2.28397e-36	1.81198e-34	Zcchc24	PREDICTED: zinc finger CCHC domain-containing protein 24 [Bubalus bubalis]	-	-	-	-	-	GO:0003723//RNA binding;GO:0046914//transition metal ion binding	-
oar-miR-543-5p	0.01	0.487467	5.60723	0.00953106	ncbi_101112135	1.54667	0.396667	-1.96316	9.62537e-08	6.24312e-07	Havcr2	PREDICTED: hepatitis A virus cellular receptor 2 [Ovis aries]	-	-	-	-	-	-	-
oar-miR-543-5p	0.01	0.487467	5.60723	0.00953106	ncbi_101112148	5.81333	2.88	-1.0133	3.49666e-06	1.78151e-05	TOM1L2	PREDICTED: TOM1-like protein 2 isoform X2 [Ovis aries musimon]	-	-	-	-	GO:0031988//membrane-bounded vesicle	GO:0019900//kinase binding	GO:0007088//regulation of mitotic nuclear division;GO:0015031//protein transport
oar-miR-543-5p	0.01	0.487467	5.60723	0.00953106	ncbi_101112335	21.2233	6.05333	-1.80985	6.27046e-12	6.92157e-11	AOC3	PREDICTED: membrane primary amine oxidase isoform X2 [Ovis aries musimon]	Metabolism;Metabolism;Metabolism;Metabolism;Metabolism	Global and overview maps;Amino acid metabolism;Amino acid metabolism;Metabolism of other amino acids;Amino acid metabolism	ko01100//Metabolic pathways;ko00260//Glycine, serine and threonine metabolism;ko00350//Tyrosine metabolism;ko00410//beta-Alanine metabolism;ko00360//Phenylalanine metabolism	K00276;K00276;K00276;K00276;K00276	GO:0031224//intrinsic component of membrane;GO:0044464//cell part	GO:0016641//oxidoreductase activity, acting on the CH-NH2 group of donors, oxygen as acceptor;GO:0043169//cation binding;GO:0048037//cofactor binding	GO:0022610//biological adhesion;GO:0044710//single-organism metabolic process;GO:1901564//organonitrogen compound metabolic process
oar-miR-543-5p	0.01	0.487467	5.60723	0.00953106	ncbi_101112687	3.94667	1.43667	-1.45791	2.90148e-07	1.7521e-06	ALDH3B1	PREDICTED: aldehyde dehydrogenase family 3 member B1 isoform X3 [Ovis aries musimon]	Metabolism;Human Diseases;Metabolism;Metabolism;Metabolism;Metabolism;Metabolism;Metabolism;Metabolism	Global and overview maps;Cancers;Xenobiotics biodegradation and metabolism;Xenobiotics biodegradation and metabolism;Carbohydrate metabolism;Amino acid metabolism;Metabolism of other amino acids;Amino acid metabolism;Amino acid metabolism	ko01100//Metabolic pathways;ko05204//Chemical carcinogenesis;ko00980//Metabolism of xenobiotics by cytochrome P450;ko00982//Drug metabolism - cytochrome P450;ko00010//Glycolysis / Gluconeogenesis;ko00350//Tyrosine metabolism;ko00410//beta-Alanine metabolism;ko00340//Histidine metabolism;ko00360//Phenylalanine metabolism	K00129;K00129;K00129;K00129;K00129;K00129;K00129;K00129;K00129	-	-	-
oar-miR-543-5p	0.01	0.487467	5.60723	0.00953106	ncbi_101112833	3.96	1.19667	-1.72648	7.49687e-12	8.20224e-11	RASL10B	ras-like protein family member 10B [Bos taurus]	-	-	-	-	GO:0016020//membrane	GO:0032550//purine ribonucleoside binding	GO:0001990//regulation of systemic arterial blood pressure by hormone;GO:0002793//positive regulation of peptide secretion;GO:0035556//intracellular signal transduction
oar-miR-543-5p	0.01	0.487467	5.60723	0.00953106	ncbi_101112899	1.97333	0.446667	-2.14336	2.95421e-14	4.20296e-13	ITK	PREDICTED: tyrosine-protein kinase ITK/TSK [Ovis aries]	Organismal Systems;Organismal Systems;Organismal Systems	Immune system;Immune system;Immune system	ko04062//Chemokine signaling pathway;ko04670//Leukocyte transendothelial migration;ko04660//T cell receptor signaling pathway	K07363;K07363;K07363	-	-	-
oar-miR-543-5p	0.01	0.487467	5.60723	0.00953106	ncbi_101113016	1.9	0.82	-1.2123	0.000787682	0.00257681	CX3CR1	PREDICTED: CX3C chemokine receptor 1 [Ovis aries]	Environmental Information Processing;Organismal Systems	Signaling molecules and interaction;Immune system	ko04060//Cytokine-cytokine receptor interaction;ko04062//Chemokine signaling pathway	K04192;K04192	GO:0031224//intrinsic component of membrane	GO:0004950//chemokine receptor activity	GO:0019221//cytokine-mediated signaling pathway;GO:0022029//telencephalon cell migration;GO:0022610//biological adhesion;GO:0030595//leukocyte chemotaxis;GO:0045765//regulation of angiogenesis;GO:0097192//extrinsic apoptotic signaling pathway in absence of ligand
oar-miR-543-5p	0.01	0.487467	5.60723	0.00953106	ncbi_101113429	21.01	7.70333	-1.44752	5.26142e-26	2.10784e-24	CYLD	PREDICTED: ubiquitin carboxyl-terminal hydrolase CYLD isoform X1 [Ovis aries]	Cellular Processes;Organismal Systems;Organismal Systems;Organismal Systems;Environmental Information Processing	Cell growth and death;Development;Immune system;Immune system;Signal transduction	ko04217//Necroptosis;ko04380//Osteoclast differentiation;ko04622//RIG-I-like receptor signaling pathway;ko04625//C-type lectin receptor signaling pathway;ko04013//MAPK signaling pathway - fly	K08601;K08601;K08601;K08601;K08601	-	-	-
oar-miR-543-5p	0.01	0.487467	5.60723	0.00953106	ncbi_101113503	1.65667	0.673333	-1.29889	2.00226e-05	8.93749e-05	PRKN	PREDICTED: E3 ubiquitin-protein ligase parkin isoform X3 [Ovis aries musimon]	Genetic Information Processing;Genetic Information Processing;Human Diseases;Cellular Processes	Folding, sorting and degradation;Folding, sorting and degradation;Neurodegenerative diseases;Transport and catabolism	ko04141//Protein processing in endoplasmic reticulum;ko04120//Ubiquitin mediated proteolysis;ko05012//Parkinson disease;ko04137//Mitophagy - animal	K04556;K04556;K04556;K04556	GO:0000151//ubiquitin ligase complex;GO:0016234//inclusion body;GO:0042995//cell projection;GO:0043231//intracellular membrane-bounded organelle;GO:0044444//cytoplasmic part	GO:0002020//protease binding;GO:0004842//ubiquitin-protein transferase activity;GO:0005102//receptor binding;GO:0019900//kinase binding;GO:0019904//protein domain specific binding;GO:0031072//heat shock protein binding;GO:0032182//ubiquitin-like protein binding;GO:0044389//ubiquitin-like protein ligase binding;GO:0044390//ubiquitin-like protein conjugating enzyme binding;GO:0046914//transition me…	GO:0001932//regulation of protein phosphorylation;GO:0001961//positive regulation of cytokine-mediated signaling pathway;GO:0006357//regulation of transcription from RNA polymerase II promoter;GO:0006511//ubiquitin-dependent protein catabolic process;GO:0006584//catecholamine metabolic process;GO:0007270//neuron-neuron synaptic transmission;GO:0007611//learning or memory;GO:0007626//locomotory be…
oar-miR-543-5p	0.01	0.487467	5.60723	0.00953106	ncbi_101113537	0.936667	0.39	-1.26406	0.0117401	0.0283555	PRIMA1	PREDICTED: proline-rich membrane anchor 1 isoform X2 [Capra hircus]	-	-	-	-	-	-	-
oar-miR-543-5p	0.01	0.487467	5.60723	0.00953106	ncbi_101114818	7.55667	3.06333	-1.30265	4.34183e-06	2.18175e-05	ABHD14B	PREDICTED: alpha/beta hydrolase domain-containing protein 14B [Ovis aries]	-	-	-	-	GO:0031988//membrane-bounded vesicle;GO:0043231//intracellular membrane-bounded organelle;GO:0043232//intracellular non-membrane-bounded organelle;GO:0044444//cytoplasmic part	GO:0003824//catalytic activity	GO:0006357//regulation of transcription from RNA polymerase II promoter
oar-miR-543-5p	0.01	0.487467	5.60723	0.00953106	ncbi_101114865	0.123333	0.02	-2.62449	0.0103119	0.0253431	MISP	PREDICTED: mitotic interactor and substrate of PLK1 [Ovis aries musimon]	-	-	-	-	-	-	-
oar-miR-543-5p	0.01	0.487467	5.60723	0.00953106	ncbi_101115476	16.5967	6.04333	-1.45748	5.27414e-09	4.07646e-08	FXYD1	phospholemman precursor [Bos taurus]	Environmental Information Processing	Signal transduction	ko04024//cAMP signaling pathway	K13360	GO:0005886//plasma membrane;GO:0034702//ion channel complex	GO:0015075//ion transmembrane transporter activity;GO:0016247//channel regulator activity	GO:0006821//chloride transport;GO:0032412//regulation of ion transmembrane transporter activity;GO:0042391//regulation of membrane potential;GO:1902307//positive regulation of sodium ion transmembrane transport
oar-miR-543-5p	0.01	0.487467	5.60723	0.00953106	ncbi_101115489	16.55	4.32333	-1.93662	1.32827e-25	5.16711e-24	RUNX2	PREDICTED: runt-related transcription factor 2 isoform X2 [Ovis aries musimon]	Human Diseases;Organismal Systems	Cancers;Endocrine system	ko05202//Transcriptional misregulation in cancers;ko04928//Parathyroid hormone synthesis, secretion and action	K09278;K09278	-	-	-
oar-miR-543-5p	0.01	0.487467	5.60723	0.00953106	ncbi_101115505	0.33	0.0333333	-3.30743	1.35188e-05	6.22771e-05	SIDT1	PREDICTED: SID1 transmembrane family member 1 isoform X1 [Ovis aries musimon]	-	-	-	-	-	GO:0051032//nucleic acid transmembrane transporter activity	GO:0044765//single-organism transport
oar-miR-543-5p	0.01	0.487467	5.60723	0.00953106	ncbi_101115625	10.28	0.523333	-4.29597	0.000237476	0.000870403	Ehd4	PREDICTED: EH domain-containing protein 4 [Pantholops hodgsonii]	Cellular Processes	Transport and catabolism	ko04144//Endocytosis	K12477	GO:0005769//early endosome;GO:0010008//endosome membrane;GO:0031988//membrane-bounded vesicle	GO:0032550//purine ribonucleoside binding;GO:0046872//metal ion binding	GO:0001934//positive regulation of protein phosphorylation;GO:0006897//endocytosis;GO:0051259//protein oligomerization;GO:0070848//response to growth factor
oar-miR-543-5p	0.01	0.487467	5.60723	0.00953106	ncbi_101115870	7.47	1.94667	-1.9401	6.16188e-18	1.28597e-16	PDE3A	PREDICTED: cGMP-inhibited 3',5'-cyclic phosphodiesterase A isoform X2 [Ovis aries musimon]	Environmental Information Processing;Metabolism;Environmental Information Processing;Human Diseases;Organismal Systems	Signal transduction;Nucleotide metabolism;Signal transduction;Substance dependence;Endocrine system	ko04024//cAMP signaling pathway;ko00230//Purine metabolism;ko04022//cGMP - PKG signaling pathway;ko05032//Morphine addiction;ko04924//Renin secretion	K19021;K19021;K19021;K19021;K19021	-	GO:0004114//3',5'-cyclic-nucleotide phosphodiesterase activity;GO:0043169//cation binding	GO:0007126//meiotic nuclear division;GO:0010720//positive regulation of cell development;GO:0019935//cyclic-nucleotide-mediated signaling;GO:0043114//regulation of vascular permeability;GO:0046058//cAMP metabolic process;GO:0070305//response to cGMP;GO:0071363//cellular response to growth factor stimulus
oar-miR-543-5p	0.01	0.487467	5.60723	0.00953106	ncbi_101115978	5.44667	1.05667	-2.36585	2.61027e-17	5.19635e-16	RAB7B	PREDICTED: ras-related protein Rab-7b [Ovis aries]	Cellular Processes;Cellular Processes;Human Diseases;Human Diseases;Cellular Processes	Transport and catabolism;Transport and catabolism;Infectious diseases;Infectious diseases;Transport and catabolism	ko04145//Phagosome;ko04140//Autophagy - animal;ko05146//Amoebiasis;ko05132//Salmonella infection;ko04137//Mitophagy - animal	K07898;K07898;K07898;K07898;K07898	GO:0000323//lytic vacuole;GO:0005768//endosome;GO:0030666//endocytic vesicle membrane;GO:0031984//organelle subcompartment	GO:0032550//purine ribonucleoside binding	GO:0001819//positive regulation of cytokine production;GO:0008104//protein localization;GO:0016482//cytoplasmic transport;GO:0034122//negative regulation of toll-like receptor signaling pathway;GO:0035556//intracellular signal transduction;GO:0044765//single-organism transport;GO:0045639//positive regulation of myeloid cell differentiation;GO:0051091//positive regulation of sequence-specific DNA …
oar-miR-543-5p	0.01	0.487467	5.60723	0.00953106	ncbi_101115990	2.65667	0.876667	-1.59952	1.64103e-05	7.43847e-05	SETD7	PREDICTED: histone-lysine N-methyltransferase SETD7 isoform X2 [Ovis aries musimon]	Environmental Information Processing;Metabolism	Signal transduction;Amino acid metabolism	ko04068//FoxO signaling pathway;ko00310//Lysine degradation	K11431;K11431	GO:0031981//nuclear lumen;GO:0043232//intracellular non-membrane-bounded organelle	GO:0005515//protein binding;GO:0016279//protein-lysine N-methyltransferase activity	GO:0010468//regulation of gene expression;GO:0016571//histone methylation;GO:0018022//peptidyl-lysine methylation;GO:0033554//cellular response to stress;GO:0034645//cellular macromolecule biosynthetic process
oar-miR-543-5p	0.01	0.487467	5.60723	0.00953106	ncbi_101116015	2.03333	0.473333	-2.10292	1.51331e-18	3.3069e-17	NTRK2	PREDICTED: BDNF/NT-3 growth factors receptor isoform X3 [Ovis aries]	Environmental Information Processing;Environmental Information Processing;Environmental Information Processing;Human Diseases;Organismal Systems	Signal transduction;Signal transduction;Signal transduction;Substance dependence;Nervous system	ko04151//PI3K-Akt signaling pathway;ko04010//MAPK signaling pathway;ko04014//Ras signaling pathway;ko05034//Alcoholism;ko04722//Neurotrophin signaling pathway	K04360;K04360;K04360;K04360;K04360	GO:0014069//postsynaptic density;GO:0016021//integral component of membrane;GO:0033267//axon part;GO:0043231//intracellular membrane-bounded organelle;GO:0043234//protein complex;GO:0044444//cytoplasmic part;GO:0097060//synaptic membrane	GO:0004714//transmembrane receptor protein tyrosine kinase activity;GO:0032550//purine ribonucleoside binding;GO:0043121//neurotrophin binding	GO:0001934//positive regulation of protein phosphorylation;GO:0006835//dicarboxylic acid transport;GO:0007169//transmembrane receptor protein tyrosine kinase signaling pathway;GO:0007611//learning or memory;GO:0010001//glial cell differentiation;GO:0010467//gene expression;GO:0010975//regulation of neuron projection development;GO:0016477//cell migration;GO:0019722//calcium-mediated signaling;GO:…
oar-miR-543-5p	0.01	0.487467	5.60723	0.00953106	ncbi_101116441	0.786667	0.106667	-2.88264	4.9876e-07	2.90192e-06	TRAT1	PREDICTED: T-cell receptor-associated transmembrane adapter 1 isoform X1 [Ovis aries]	-	-	-	-	GO:0031224//intrinsic component of membrane;GO:0043235//receptor complex	-	GO:0048519//negative regulation of biological process;GO:0050848//regulation of calcium-mediated signaling;GO:0050856//regulation of T cell receptor signaling pathway
oar-miR-543-5p	0.01	0.487467	5.60723	0.00953106	ncbi_101116524	8.06	2.76667	-1.54263	2.94023e-29	1.44367e-27	ANO1	PREDICTED: anoctamin-1 isoform X6 [Ovis aries musimon]	-	-	-	-	GO:0031224//intrinsic component of membrane;GO:0031988//membrane-bounded vesicle;GO:0044459//plasma membrane part	GO:0005254//chloride channel activity;GO:0046983//protein dimerization activity	GO:0006812//cation transport;GO:0006821//chloride transport;GO:0065008//regulation of biological quality
oar-miR-543-5p	0.01	0.487467	5.60723	0.00953106	ncbi_101116686	5.69667	2.3	-1.30848	7.39379e-17	1.39926e-15	Anks1a	PREDICTED: ankyrin repeat and SAM domain-containing protein 1A isoform X5 [Ovis aries musimon]	-	-	-	-	GO:0044424//intracellular part	-	-
oar-miR-543-5p	0.01	0.487467	5.60723	0.00953106	ncbi_101116735	5.08667	2.46	-1.04806	1.27463e-09	1.0675e-08	PATL2	PREDICTED: protein PAT1 homolog 2 isoform X4 [Ovis aries musimon]	-	-	-	-	GO:0043231//intracellular membrane-bounded organelle	-	GO:0010603//regulation of cytoplasmic mRNA processing body assembly
oar-miR-543-5p	0.01	0.487467	5.60723	0.00953106	ncbi_101116939	1.39667	0.586667	-1.25137	0.000116728	0.000454191	PSTPIP1	PREDICTED: proline-serine-threonine phosphatase-interacting protein 1 isoform X9 [Ovis aries musimon]	Organismal Systems	Immune system	ko04621//NOD-like receptor signaling pathway	K12804	GO:0032155//cell division site part	GO:0008092//cytoskeletal protein binding;GO:0019902//phosphatase binding	-
oar-miR-543-5p	0.01	0.487467	5.60723	0.00953106	ncbi_101117111	3.24667	0.586667	-2.46835	6.90186e-12	7.58216e-11	AKAP6	PREDICTED: A-kinase anchor protein 6 isoform X1 [Ovis aries]	-	-	-	-	-	-	-
oar-miR-543-5p	0.01	0.487467	5.60723	0.00953106	ncbi_101117128	0.813333	0.236667	-1.78099	2.77989e-12	3.16844e-11	Asx	TPA: additional sex combs like 3 [Bos taurus]	-	-	-	-	-	-	GO:0010468//regulation of gene expression;GO:0034645//cellular macromolecule biosynthetic process
oar-miR-543-5p	0.01	0.487467	5.60723	0.00953106	ncbi_101117377	2.34667	0.993333	-1.24026	2.78188e-10	2.52834e-09	ITGA10	PREDICTED: integrin alpha-10 isoform X2 [Ovis aries]	Environmental Information Processing;Human Diseases;Cellular Processes;Cellular Processes;Human Diseases;Environmental Information Processing;Human Diseases;Human Diseases	Signal transduction;Infectious diseases;Cell motility;Cellular community - eukaryotes;Cardiovascular diseases;Signaling molecules and interaction;Cardiovascular diseases;Cardiovascular diseases	ko04151//PI3K-Akt signaling pathway;ko05165//Human papillomavirus infection;ko04810//Regulation of actin cytoskeleton;ko04510//Focal adhesion;ko05412//Arrhythmogenic right ventricular cardiomyopathy (ARVC);ko04512//ECM-receptor interaction;ko05414//Dilated cardiomyopathy (DCM);ko05410//Hypertrophic cardiomyopathy (HCM)	K06586;K06586;K06586;K06586;K06586;K06586;K06586;K06586	GO:0008305//integrin complex	GO:0005518//collagen binding	GO:0007166//cell surface receptor signaling pathway;GO:0031589//cell-substrate adhesion
oar-miR-543-5p	0.01	0.487467	5.60723	0.00953106	ncbi_101117382	8.44	3.39	-1.31596	1.0252e-09	8.67619e-09	TAF4B	PREDICTED: transcription initiation factor TFIID subunit 4B isoform X1 [Ovis aries]	Human Diseases;Human Diseases;Genetic Information Processing	Infectious diseases;Neurodegenerative diseases;Transcription	ko05168//Herpes simplex infection;ko05016//Huntington disease;ko03022//Basal transcription factors	K03129;K03129;K03129	GO:0043232//intracellular non-membrane-bounded organelle;GO:0044451//nucleoplasm part	GO:0001071//nucleic acid binding transcription factor activity;GO:0008134//transcription factor binding;GO:0046983//protein dimerization activity	GO:0010468//regulation of gene expression;GO:0032774//RNA biosynthetic process
oar-miR-543-5p	0.01	0.487467	5.60723	0.00953106	ncbi_101117752	89.79	15.2833	-2.5546	5.86667e-64	2.55359e-61	PDK4	PREDICTED: pyruvate dehydrogenase kinase, isozyme 4 [Ovis aries musimon]	-	-	-	-	GO:0019866//organelle inner membrane;GO:0043231//intracellular membrane-bounded organelle	GO:0016772//transferase activity, transferring phosphorus-containing groups;GO:0032550//purine ribonucleoside binding	GO:0006464//cellular protein modification process;GO:0006633//fatty acid biosynthetic process;GO:0006796//phosphate-containing compound metabolic process;GO:0007169//transmembrane receptor protein tyrosine kinase signaling pathway;GO:0010675//regulation of cellular carbohydrate metabolic process;GO:0032844//regulation of homeostatic process;GO:0033500//carbohydrate homeostasis;GO:0033554//cellula…
oar-miR-543-5p	0.01	0.487467	5.60723	0.00953106	ncbi_101118310	2.31	0.513333	-2.16993	1.86604e-11	1.94905e-10	MYRIP	PREDICTED: rab effector MyRIP isoform X1 [Ovis aries musimon]	-	-	-	-	GO:0005856//cytoskeleton;GO:0031513//nonmotile primary cilium;GO:0048770//pigment granule	GO:0008092//cytoskeletal protein binding;GO:0017016//Ras GTPase binding	GO:0015031//protein transport
oar-miR-543-5p	0.01	0.487467	5.60723	0.00953106	ncbi_101118416	10.02	3.97	-1.33567	8.89564e-14	1.2039e-12	KIF27	PREDICTED: kinesin-like protein KIF27 isoform X1 [Ovis aries]	-	-	-	-	-	-	-
oar-miR-543-5p	0.01	0.487467	5.60723	0.00953106	ncbi_101118446	18.8067	6.24	-1.59163	3.34062e-58	9.78193e-56	SSBP2	PREDICTED: single-stranded DNA-binding protein 2-like isoform X1 [Mustela putorius furo]	-	-	-	-	GO:0043231//intracellular membrane-bounded organelle	GO:0043566//structure-specific DNA binding	GO:0010468//regulation of gene expression
oar-miR-543-5p	0.01	0.487467	5.60723	0.00953106	ncbi_101118515	0.82	0.22	-1.89812	0.00215679	0.00638514	LAIR1	PREDICTED: leukocyte-associated immunoglobulin-like receptor 1 isoform X1 [Ovis aries]	-	-	-	-	-	-	-
oar-miR-543-5p	0.01	0.487467	5.60723	0.00953106	ncbi_101119148	0.783333	0.343333	-1.19002	0.0029628	0.00849795	UNC13D	PREDICTED: protein unc-13 homolog D isoform X2 [Ovis aries musimon]	-	-	-	-	GO:0000323//lytic vacuole;GO:0030133//transport vesicle;GO:0030141//secretory granule	GO:0017016//Ras GTPase binding	GO:0002323//natural killer cell activation involved in immune response;GO:0002460//adaptive immune response based on somatic recombination of immune receptors built from immunoglobulin superfamily domains;GO:0002886//regulation of myeloid leukocyte mediated immunity;GO:0006897//endocytosis;GO:0045921//positive regulation of exocytosis
oar-miR-543-5p	0.01	0.487467	5.60723	0.00953106	ncbi_101120054	4.25667	0.606667	-2.81075	2.28293e-20	5.84524e-19	XPNPEP2	PREDICTED: xaa-Pro aminopeptidase 2 isoform X1 [Ovis aries]	Organismal Systems	Digestive system	ko04974//Protein digestion and absorption	K14208	GO:0031224//intrinsic component of membrane;GO:0031988//membrane-bounded vesicle	GO:0008238//exopeptidase activity;GO:0043169//cation binding	GO:0019538//protein metabolic process
oar-miR-543-5p	0.01	0.487467	5.60723	0.00953106	ncbi_101120281	7.95	1.98333	-2.00303	1.14731e-11	1.2253e-10	RCAN2	PREDICTED: calcipressin-2 isoform X1 [Ovis aries musimon]	Organismal Systems	Endocrine system	ko04919//Thyroid hormone signaling pathway	K17903	-	-	GO:0006950//response to stress;GO:0007613//memory;GO:0019722//calcium-mediated signaling;GO:0040011//locomotion
oar-miR-543-5p	0.01	0.487467	5.60723	0.00953106	ncbi_101120639	0.926667	0.156667	-2.56435	1.80205e-06	9.61949e-06	SLC46A2	PREDICTED: thymic stromal cotransporter homolog isoform X2 [Ovis aries musimon]	-	-	-	-	GO:0005886//plasma membrane;GO:0031224//intrinsic component of membrane	-	GO:0002260//lymphocyte homeostasis;GO:0045619//regulation of lymphocyte differentiation;GO:0051234//establishment of localization;GO:0070229//negative regulation of lymphocyte apoptotic process
oar-miR-543-5p	0.01	0.487467	5.60723	0.00953106	ncbi_101121046	0.0366667	0.00333333	-3.45943	0.0195773	0.0441525	ATP2B2	PREDICTED: plasma membrane calcium-transporting ATPase 2 isoform X2 [Ovis aries musimon]	Environmental Information Processing;Environmental Information Processing;Environmental Information Processing;Organismal Systems;Organismal Systems;Organismal Systems;Organismal Systems;Organismal Systems;Organismal Systems	Signal transduction;Signal transduction;Signal transduction;Circulatory system;Digestive system;Digestive system;Endocrine system;Digestive system;Excretory system	ko04024//cAMP signaling pathway;ko04020//Calcium signaling pathway;ko04022//cGMP - PKG signaling pathway;ko04261//Adrenergic signaling in cardiomyocytes;ko04972//Pancreatic secretion;ko04970//Salivary secretion;ko04925//Aldosterone synthesis and secretion;ko04978//Mineral absorption;ko04961//Endocrine and other factor-regulated calcium reabsorption	K05850;K05850;K05850;K05850;K05850;K05850;K05850;K05850;K05850	GO:0031224//intrinsic component of membrane;GO:0031674//I band;GO:0042995//cell projection;GO:0043231//intracellular membrane-bounded organelle;GO:0044297//cell body;GO:0044459//plasma membrane part	GO:0004857//enzyme inhibitor activity;GO:0019829//cation-transporting ATPase activity;GO:0019903//protein phosphatase binding;GO:0019904//protein domain specific binding;GO:0032550//purine ribonucleoside binding;GO:0046872//metal ion binding	GO:0002026//regulation of the force of heart contraction;GO:0006355//regulation of transcription, DNA-templated;GO:0006816//calcium ion transport;GO:0006874//cellular calcium ion homeostasis;GO:0006950//response to stress;GO:0007589//body fluid secretion;GO:0007610//behavior;GO:0009150//purine ribonucleotide metabolic process;GO:0010614//negative regulation of cardiac muscle hypertrophy;GO:001074…
oar-miR-543-5p	0.01	0.487467	5.60723	0.00953106	ncbi_101121211	1.11333	0.293333	-1.92427	3.52478e-05	0.000151176	ZNF391	PREDICTED: zinc finger protein 391 [Capra hircus]	-	-	-	-	-	GO:0043169//cation binding	-
oar-miR-543-5p	0.01	0.487467	5.60723	0.00953106	ncbi_101121535	2.25667	0.91	-1.31025	9.32466e-12	1.00991e-10	KCNB1	PREDICTED: potassium voltage-gated channel subfamily B member 1 [Ovis aries]	-	-	-	-	-	-	-
oar-miR-543-5p	0.01	0.487467	5.60723	0.00953106	ncbi_101121575	66.2233	13.1167	-2.33594	9.48655e-64	3.91746e-61	LAPTM5	PREDICTED: lysosomal-associated transmembrane protein 5 [Ovis aries]	Cellular Processes	Transport and catabolism	ko04142//Lysosome	K12387	GO:0000323//lytic vacuole;GO:0016021//integral component of membrane	-	GO:0051234//establishment of localization
oar-miR-543-5p	0.01	0.487467	5.60723	0.00953106	ncbi_101121631	1.39	0.29	-2.26096	2.95705e-07	1.78365e-06	NTRK3	gp145-trkC [Sus scrofa]	Organismal Systems;Human Diseases	Nervous system;Cancers	ko04722//Neurotrophin signaling pathway;ko05230//Central carbon metabolism in cancer	K05101;K05101	GO:0016021//integral component of membrane;GO:0043234//protein complex;GO:0044424//intracellular part	GO:0004713//protein tyrosine kinase activity;GO:0005515//protein binding;GO:0032550//purine ribonucleoside binding;GO:0038023//signaling receptor activity	GO:0002088//lens development in camera-type eye;GO:0007167//enzyme linked receptor protein signaling pathway;GO:0010467//gene expression;GO:0030334//regulation of cell migration;GO:0031532//actin cytoskeleton reorganization;GO:0032147//activation of protein kinase activity;GO:0042127//regulation of cell proliferation;GO:0045773//positive regulation of axon extension;GO:0048511//rhythmic process;G…
oar-miR-543-5p	0.01	0.487467	5.60723	0.00953106	ncbi_101121642	13.57	4.24	-1.67828	1.61094e-32	1.00559e-30	FAM102B	PREDICTED: protein FAM102B isoform X2 [Ovis aries musimon]	-	-	-	-	-	-	-
oar-miR-543-5p	0.01	0.487467	5.60723	0.00953106	ncbi_101121925	3.48333	0.443333	-2.974	7.31018e-16	1.25112e-14	ADA2	PREDICTED: adenosine deaminase CECR1 isoform X2 [Ovis aries musimon]	Metabolism;Metabolism	Global and overview maps;Nucleotide metabolism	ko01100//Metabolic pathways;ko00230//Purine metabolism	K19572;K19572	GO:0044421//extracellular region part	GO:0001664//G-protein coupled receptor binding;GO:0001948//glycoprotein binding;GO:0005539//glycosaminoglycan binding;GO:0016814//hydrolase activity, acting on carbon-nitrogen (but not peptide) bonds, in cyclic amidines;GO:0046914//transition metal ion binding;GO:0046983//protein dimerization activity	GO:0046085//adenosine metabolic process
oar-miR-543-5p	0.01	0.487467	5.60723	0.00953106	ncbi_101122317	1.01333	0.146667	-2.7885	2.10915e-08	1.49902e-07	CD6	PREDICTED: T-cell differentiation antigen CD6 isoform X2 [Ovis aries musimon]	Environmental Information Processing	Signaling molecules and interaction	ko04514//Cell adhesion molecules (CAMs)	K06456	-	-	GO:0006897//endocytosis
oar-miR-543-5p	0.01	0.487467	5.60723	0.00953106	ncbi_101122423	4.72333	1.21667	-1.95687	2.20149e-15	3.60314e-14	WNT4	PREDICTED: protein Wnt-4 isoform X2 [Ovis aries musimon]	Human Diseases;Human Diseases;Human Diseases;Human Diseases;Organismal Systems;Human Diseases;Environmental Information Processing;Human Diseases;Environmental Information Processing;Human Diseases;Environmental Information Processing;Human Diseases;Cellular Processes;Organismal Systems;Organismal Systems;Human Diseases	Cancers;Infectious diseases;Infectious diseases;Cancers;Development;Cancers;Signal transduction;Cancers;Signal transduction;Endocrine and metabolic diseases;Signal transduction;Cancers;Cellular community - eukaryotes;Endocrine system;Endocrine system;Cancers	ko05200//Pathways in cancer;ko05165//Human papillomavirus infection;ko05166//HTLV-I infection;ko05205//Proteoglycans in cancer;ko04360//Axon guidance;ko05226//Gastric cancer;ko04390//Hippo signaling pathway;ko05225//Hepatocellular carcinoma;ko04150//mTOR signaling pathway;ko04934//Cushing syndrome;ko04310//Wnt signaling pathway;ko05224//Breast cancer;ko04550//Signaling pathways regulating pluripo…	K00408;K00408;K00408;K00408;K00408;K00408;K00408;K00408;K00408;K00408;K00408;K00408;K00408;K00408;K00408;K00408	-	-	-
oar-miR-543-5p	0.01	0.487467	5.60723	0.00953106	ncbi_101122798	52.6933	15.4267	-1.77219	2.4141e-28	1.12044e-26	LHFPL6	PREDICTED: lipoma HMGIC fusion partner isoform X1 [Bos taurus]	-	-	-	-	-	-	-
oar-miR-543-5p	0.01	0.487467	5.60723	0.00953106	ncbi_101122879	0.686667	0.24	-1.51658	0.0196415	0.0442787	VSTM2L	PREDICTED: V-set and transmembrane domain-containing protein 2-like protein [Bubalus bubalis]	-	-	-	-	-	-	-
oar-miR-543-5p	0.01	0.487467	5.60723	0.00953106	ncbi_101123061	21.67	5.78667	-1.90489	1.55628e-16	2.84818e-15	RIN2	PREDICTED: ras and Rab interactor 2 isoform X2 [Capra hircus]	-	-	-	-	-	-	-
oar-miR-543-5p	0.01	0.487467	5.60723	0.00953106	ncbi_101123168	4.17667	1.13667	-1.87754	2.14425e-21	6.00575e-20	ARHGAP30	PREDICTED: rho GTPase-activating protein 30 isoform X1 [Ovis aries]	-	-	-	-	GO:0043227//membrane-bounded organelle;GO:0044464//cell part	-	GO:0050794//regulation of cellular process
oar-miR-543-5p	0.01	0.487467	5.60723	0.00953106	ncbi_101123633	4.13	1.83	-1.1743	7.93451e-06	3.79748e-05	Dkk2	dickkopf-related protein 2 precursor [Bos taurus]	Environmental Information Processing	Signal transduction	ko04310//Wnt signaling pathway	K02165	GO:0044421//extracellular region part	-	GO:0030177//positive regulation of Wnt signaling pathway;GO:0030178//negative regulation of Wnt signaling pathway;GO:0044707//single-multicellular organism process
oar-miR-543-5p	0.01	0.487467	5.60723	0.00953106	ncbi_105601932	2.63	0.316667	-3.05403	1.33451e-53	2.98504e-51	SNED1	PREDICTED: sushi, nidogen and EGF-like domain-containing protein 1 isoform X6 [Ovis aries musimon]	-	-	-	-	GO:0031988//membrane-bounded vesicle	-	GO:0031589//cell-substrate adhesion
oar-miR-543-5p	0.01	0.487467	5.60723	0.00953106	ncbi_443038	0.6	0.103333	-2.53766	0.00010136	0.000399119	CAPN3	PREDICTED: calpain-3 isoform X1 [Capra hircus]	-	-	-	-	-	-	-
oar-miR-543-5p	0.01	0.487467	5.60723	0.00953106	ncbi_443437	3.97	0.836667	-2.24641	1.69782e-09	1.40151e-08	CD3E	T-cell surface glycoprotein CD3 epsilon chain precursor [Ovis aries]	Human Diseases;Human Diseases;Organismal Systems;Human Diseases;Organismal Systems;Organismal Systems;Organismal Systems;Human Diseases	Infectious diseases;Infectious diseases;Immune system;Infectious diseases;Immune system;Immune system;Immune system;Immune diseases	ko05166//HTLV-I infection;ko05162//Measles;ko04659//Th17 cell differentiation;ko05142//Chagas disease (American trypanosomiasis);ko04640//Hematopoietic cell lineage;ko04660//T cell receptor signaling pathway;ko04658//Th1 and Th2 cell differentiation;ko05340//Primary immunodeficiency	K06451;K06451;K06451;K06451;K06451;K06451;K06451;K06451	GO:0030054//cell junction;GO:0031224//intrinsic component of membrane;GO:0042101//T cell receptor complex	GO:0019904//protein domain specific binding;GO:0038023//signaling receptor activity;GO:0046983//protein dimerization activity	GO:0001934//positive regulation of protein phosphorylation;GO:0002666//positive regulation of T cell tolerance induction;GO:0008589//regulation of smoothened signaling pathway;GO:0031294//lymphocyte costimulation;GO:0032743//positive regulation of interleukin-2 production;GO:0042102//positive regulation of T cell proliferation;GO:0043383//negative T cell selection;GO:0050848//regulation of calciu…
oar-miR-543-5p	0.01	0.487467	5.60723	0.00953106	ncbi_443453	0.743333	0.256667	-1.53411	0.00176538	0.00533122	CAMK2A	PREDICTED: calcium/calmodulin-dependent protein kinase type II subunit alpha isoform X1 [Ovis aries]	Organismal Systems;Human Diseases;Environmental Information Processing;Human Diseases;Human Diseases;Environmental Information Processing;Cellular Processes;Organismal Systems;Human Diseases;Environmental Information Processing;Organismal Systems;Organismal Systems;Organismal Systems;Organismal Systems;Cellular Processes;Environmental Information Processing;Organismal Systems;Organismal Systems;O…	Sensory system;Cancers;Signal transduction;Cancers;Infectious diseases;Signal transduction;Cell growth and death;Development;Endocrine and metabolic diseases;Signal transduction;Endocrine system;Circulatory system;Nervous system;Nervous system;Cell growth and death;Signal transduction;Nervous system;Sensory system;Endocrine system;Endocrine system;Endocrine system;Environmental adaptation;Endocri…	ko04740//Olfactory transduction;ko05200//Pathways in cancer;ko04024//cAMP signaling pathway;ko05205//Proteoglycans in cancer;ko05152//Tuberculosis;ko04020//Calcium signaling pathway;ko04217//Necroptosis;ko04360//Axon guidance;ko04934//Cushing syndrome;ko04310//Wnt signaling pathway;ko04921//Oxytocin signaling pathway;ko04261//Adrenergic signaling in cardiomyocytes;ko04728//Dopaminergic synapse;ko…	K04515;K04515;K04515;K04515;K04515;K04515;K04515;K04515;K04515;K04515;K04515;K04515;K04515;K04515;K04515;K04515;K04515;K04515;K04515;K04515;K04515;K04515;K04515;K04515;K04515;K04515;K04515;K04515;K04515;K04515	GO:0030659//cytoplasmic vesicle membrane;GO:0031981//nuclear lumen;GO:0097060//synaptic membrane	GO:0004674//protein serine/threonine kinase activity;GO:0005102//receptor binding;GO:0032550//purine ribonucleoside binding;GO:0046983//protein dimerization activity	GO:0006468//protein phosphorylation;GO:0006816//calcium ion transport;GO:0008637//apoptotic mitochondrial changes;GO:0009408//response to heat;GO:0010663//positive regulation of striated muscle cell apoptotic process;GO:0019221//cytokine-mediated signaling pathway;GO:0044772//mitotic cell cycle phase transition;GO:0048167//regulation of synaptic plasticity;GO:0051091//positive regulation of seque…
oar-miR-543-3p	13.152	100.616	2.93551	5.03779e-09	MSTRG.1049	36.9033	16.6267	-1.15025	1.82849e-27	7.98044e-26	Pol	hypothetical protein M91_14132 [Bos mutus]	Human Diseases;Human Diseases;Environmental Information Processing;Organismal Systems;Human Diseases;Human Diseases;Cellular Processes;Human Diseases	Cancers;Cancers;Signal transduction;Immune system;Infectious diseases;Cardiovascular diseases;Cellular community - eukaryotes;Cancers	ko05200//Pathways in cancer;ko05226//Gastric cancer;ko04390//Hippo signaling pathway;ko04670//Leukocyte transendothelial migration;ko05100//Bacterial invasion of epithelial cells;ko05412//Arrhythmogenic right ventricular cardiomyopathy (ARVC);ko04520//Adherens junction;ko05213//Endometrial cancer	K05691;K05691;K05691;K05691;K05691;K05691;K05691;K05691	-	-	-
oar-miR-543-3p	13.152	100.616	2.93551	5.03779e-09	MSTRG.3704	12.3	0.28	-5.45709	5.2428e-20	1.29106e-18	IGKV2-30	IGK protein [Bos taurus]	-	-	-	-	GO:0031988//membrane-bounded vesicle;GO:0044421//extracellular region part	-	-
oar-miR-543-3p	13.152	100.616	2.93551	5.03779e-09	MSTRG.4246	1.70667	0.716667	-1.25181	4.82723e-05	0.000201562	--	reverse transcriptase-like [Bos taurus]	Human Diseases;Human Diseases;Environmental Information Processing;Organismal Systems;Human Diseases;Human Diseases;Cellular Processes;Human Diseases	Cancers;Cancers;Signal transduction;Immune system;Infectious diseases;Cardiovascular diseases;Cellular community - eukaryotes;Cancers	ko05200//Pathways in cancer;ko05226//Gastric cancer;ko04390//Hippo signaling pathway;ko04670//Leukocyte transendothelial migration;ko05100//Bacterial invasion of epithelial cells;ko05412//Arrhythmogenic right ventricular cardiomyopathy (ARVC);ko04520//Adherens junction;ko05213//Endometrial cancer	K05691;K05691;K05691;K05691;K05691;K05691;K05691;K05691	GO:0031252//cell leading edge;GO:0070161//anchoring junction	GO:0003779//actin binding;GO:0050839//cell adhesion molecule binding	GO:0010468//regulation of gene expression;GO:0098602//single organism cell adhesion
oar-miR-543-3p	13.152	100.616	2.93551	5.03779e-09	MSTRG.5542	2.69	0.31	-3.11727	9.27451e-15	1.39987e-13	GIMAP7	PREDICTED: GTPase IMAP family member 7 [Capra hircus]	-	-	-	-	-	-	-
oar-miR-543-3p	13.152	100.616	2.93551	5.03779e-09	MSTRG.7513	3.22	1.00667	-1.67747	7.16136e-47	1.10898e-44	mariner\T	reverse transcriptase-like [Bos taurus]	-	-	-	-	-	-	-
oar-miR-543-3p	13.152	100.616	2.93551	5.03779e-09	MSTRG.8900	4.77	2.37667	-1.00505	7.67664e-09	5.80979e-08	Pol	reverse transcriptase-like [Bos taurus]	-	-	-	-	GO:0031252//cell leading edge;GO:0070161//anchoring junction	GO:0003779//actin binding;GO:0050839//cell adhesion molecule binding	GO:0010468//regulation of gene expression;GO:0098602//single organism cell adhesion
oar-miR-543-3p	13.152	100.616	2.93551	5.03779e-09	ncbi_100125623	2.14	0.47	-2.18688	2.28662e-17	4.58035e-16	PER3	PREDICTED: period circadian protein homolog 3 isoform X10 [Ovis aries musimon]	Human Diseases;Organismal Systems;Organismal Systems	Infectious diseases;Environmental adaptation;Environmental adaptation	ko05168//Herpes simplex infection;ko04713//Circadian entrainment;ko04710//Circadian rhythm	K21945;K21945;K21945	-	GO:0044389//ubiquitin-like protein ligase binding;GO:0060089//molecular transducer activity	GO:0042749//regulation of circadian sleep/wake cycle;GO:0050794//regulation of cellular process
oar-miR-543-3p	13.152	100.616	2.93551	5.03779e-09	ncbi_100142676	75.5	20.9633	-1.84861	6.79007e-42	7.811e-40	FBXO32	PREDICTED: F-box only protein 32 isoform X1 [Ovis aries]	Environmental Information Processing	Signal transduction	ko04068//FoxO signaling pathway	K10305	GO:0031674//I band;GO:0043231//intracellular membrane-bounded organelle	-	GO:0014877//response to muscle inactivity involved in regulation of muscle adaptation;GO:0032446//protein modification by small protein conjugation;GO:0071385//cellular response to glucocorticoid stimulus
oar-miR-543-3p	13.152	100.616	2.93551	5.03779e-09	ncbi_100145881	28.3167	12.4067	-1.19054	2.82175e-14	4.03465e-13	ARL4A	ADP-ribosylation factor-like protein 4A [Mus musculus]	-	-	-	-	GO:0016020//membrane;GO:0043231//intracellular membrane-bounded organelle;GO:0043232//intracellular non-membrane-bounded organelle	GO:0017111//nucleoside-triphosphatase activity;GO:0032550//purine ribonucleoside binding	GO:0035556//intracellular signal transduction;GO:0045444//fat cell differentiation
oar-miR-543-3p	13.152	100.616	2.93551	5.03779e-09	ncbi_100169937	38.0033	15.93	-1.25438	1.0757e-26	4.48812e-25	FBXL3	F-box/LRR-repeat protein 3 [Ovis aries]	Organismal Systems	Environmental adaptation	ko04710//Circadian rhythm	K10269	GO:0031461//cullin-RING ubiquitin ligase complex;GO:0043231//intracellular membrane-bounded organelle;GO:0044444//cytoplasmic part	-	GO:0009648//photoperiodism;GO:0031647//regulation of protein stability;GO:0032446//protein modification by small protein conjugation;GO:0043161//proteasome-mediated ubiquitin-dependent protein catabolic process
oar-miR-543-3p	13.152	100.616	2.93551	5.03779e-09	ncbi_100169940	0.89	0.2	-2.15381	0.00027443	0.000993858	ADRA1A	PREDICTED: alpha-1A adrenergic receptor isoform X1 [Ovis aries]	Environmental Information Processing;Environmental Information Processing;Environmental Information Processing;Organismal Systems;Organismal Systems;Environmental Information Processing;Organismal Systems	Signaling molecules and interaction;Signal transduction;Signal transduction;Circulatory system;Circulatory system;Signal transduction;Digestive system	ko04080//Neuroactive ligand-receptor interaction;ko04020//Calcium signaling pathway;ko04022//cGMP - PKG signaling pathway;ko04261//Adrenergic signaling in cardiomyocytes;ko04270//Vascular smooth muscle contraction;ko04152//AMPK signaling pathway;ko04970//Salivary secretion	K04135;K04135;K04135;K04135;K04135;K04135;K04135	GO:0031090//organelle membrane;GO:0031224//intrinsic component of membrane;GO:0043231//intracellular membrane-bounded organelle	GO:0004936//alpha-adrenergic receptor activity;GO:0046983//protein dimerization activity	GO:0003099//positive regulation of the force of heart contraction by chemical signal;GO:0006940//regulation of smooth muscle contraction;GO:0006942//regulation of striated muscle contraction;GO:0007186//G-protein coupled receptor signaling pathway;GO:0007507//heart development;GO:0010459//negative regulation of heart rate;GO:0010460//positive regulation of heart rate;GO:0040007//growth;GO:0042310…
oar-miR-543-3p	13.152	100.616	2.93551	5.03779e-09	ncbi_100174904	27.59	6.24333	-2.14376	3.45778e-43	4.35059e-41	GATM	PREDICTED: glycine amidinotransferase, mitochondrial [Ovis aries musimon]	Metabolism;Metabolism;Metabolism	Global and overview maps;Amino acid metabolism;Amino acid metabolism	ko01100//Metabolic pathways;ko00330//Arginine and proline metabolism;ko00260//Glycine, serine and threonine metabolism	K00613;K00613;K00613	GO:0019866//organelle inner membrane;GO:0031970//organelle envelope lumen;GO:0031988//membrane-bounded vesicle;GO:0043231//intracellular membrane-bounded organelle	GO:0015067//amidinotransferase activity;GO:0016810//hydrolase activity, acting on carbon-nitrogen (but not peptide) bonds	GO:0006600//creatine metabolic process
oar-miR-543-3p	13.152	100.616	2.93551	5.03779e-09	ncbi_100286796	12.2467	3.74667	-1.70871	2.24486e-07	1.3778e-06	BCO2	PREDICTED: beta,beta-carotene 9',10'-oxygenase isoform X1 [Ovis aries]	-	-	-	-	-	GO:0016701//oxidoreductase activity, acting on single donors with incorporation of molecular oxygen	GO:0016108//tetraterpenoid metabolic process;GO:0016119//carotene metabolic process;GO:0031323//regulation of cellular metabolic process;GO:0042391//regulation of membrane potential
oar-miR-543-3p	13.152	100.616	2.93551	5.03779e-09	ncbi_100302103	12.96	6.47	-1.00223	4.49832e-15	7.06095e-14	LYN	PREDICTED: tyrosine-protein kinase Lyn isoform X1 [Pantholops hodgsonii]	Human Diseases;Human Diseases;Human Diseases;Organismal Systems;Organismal Systems;Environmental Information Processing;Organismal Systems;Organismal Systems;Human Diseases;Organismal Systems;Organismal Systems	Cancers;Infectious diseases;Infectious diseases;Immune system;Immune system;Signal transduction;Immune system;Immune system;Infectious diseases;Immune system;Nervous system	ko05203//Viral carcinogenesis;ko05169//Epstein-Barr virus infection;ko05167//Kaposi sarcoma-associated herpesvirus infection;ko04062//Chemokine signaling pathway;ko04611//Platelet activation;ko04064//NF-kappa B signaling pathway;ko04666//Fc gamma R-mediated phagocytosis;ko04662//B cell receptor signaling pathway;ko05120//Epithelial cell signaling in Helicobacter pylori infection;ko04664//Fc epsil…	K05854;K05854;K05854;K05854;K05854;K05854;K05854;K05854;K05854;K05854;K05854	-	-	-
oar-miR-543-3p	13.152	100.616	2.93551	5.03779e-09	ncbi_100913155	14.4967	3.2	-2.17958	6.20871e-52	1.26571e-49	GABRB2	PREDICTED: gamma-aminobutyric acid receptor subunit beta-2 isoform X1 [Bos mutus]	Environmental Information Processing;Organismal Systems;Organismal Systems;Human Diseases;Organismal Systems;Human Diseases	Signaling molecules and interaction;Nervous system;Nervous system;Substance dependence;Nervous system;Substance dependence	ko04080//Neuroactive ligand-receptor interaction;ko04723//Retrograde endocannabinoid signaling;ko04726//Serotonergic synapse;ko05032//Morphine addiction;ko04727//GABAergic synapse;ko05033//Nicotine addiction	K05181;K05181;K05181;K05181;K05181;K05181	GO:0031988//membrane-bounded vesicle;GO:0034702//ion channel complex;GO:0044444//cytoplasmic part;GO:0097060//synaptic membrane;GO:1902710//GABA receptor complex	GO:0005230//extracellular ligand-gated ion channel activity;GO:0005253//anion channel activity;GO:0016917//GABA receptor activity	GO:0006821//chloride transport;GO:0007186//G-protein coupled receptor signaling pathway;GO:0007270//neuron-neuron synaptic transmission;GO:0034776//response to histamine;GO:0043066//negative regulation of apoptotic process;GO:0048666//neuron development;GO:0050954//sensory perception of mechanical stimulus
oar-miR-543-3p	13.152	100.616	2.93551	5.03779e-09	ncbi_101101932	28.67	13.8333	-1.05139	4.66923e-19	1.05172e-17	FZD4	PREDICTED: frizzled-4 isoform X1 [Ovis aries]	Human Diseases;Human Diseases;Human Diseases;Human Diseases;Human Diseases;Environmental Information Processing;Human Diseases;Environmental Information Processing;Human Diseases;Environmental Information Processing;Human Diseases;Cellular Processes;Organismal Systems;Human Diseases	Cancers;Infectious diseases;Infectious diseases;Cancers;Cancers;Signal transduction;Cancers;Signal transduction;Endocrine and metabolic diseases;Signal transduction;Cancers;Cellular community - eukaryotes;Endocrine system;Cancers	ko05200//Pathways in cancer;ko05165//Human papillomavirus infection;ko05166//HTLV-I infection;ko05205//Proteoglycans in cancer;ko05226//Gastric cancer;ko04390//Hippo signaling pathway;ko05225//Hepatocellular carcinoma;ko04150//mTOR signaling pathway;ko04934//Cushing syndrome;ko04310//Wnt signaling pathway;ko05224//Breast cancer;ko04550//Signaling pathways regulating pluripotency of stem cells;ko0…	K02354;K02354;K02354;K02354;K02354;K02354;K02354;K02354;K02354;K02354;K02354;K02354;K02354;K02354	-	-	-
oar-miR-543-3p	13.152	100.616	2.93551	5.03779e-09	ncbi_101102031	3.24333	0.433333	-2.90393	3.71038e-11	3.74879e-10	SRL	PREDICTED: sarcalumenin isoform X3 [Ovis aries musimon]	-	-	-	-	-	-	-
oar-miR-543-3p	13.152	100.616	2.93551	5.03779e-09	ncbi_101102689	2.78667	0.543333	-2.35863	1.03705e-10	9.83607e-10	SLC16A12	PREDICTED: monocarboxylate transporter 12 [Ovis aries musimon]	-	-	-	-	GO:0031224//intrinsic component of membrane	-	GO:0044763//single-organism cellular process
oar-miR-543-3p	13.152	100.616	2.93551	5.03779e-09	ncbi_101102909	4.12	1.76	-1.22707	1.57992e-06	8.51665e-06	Ttc9	PREDICTED: tetratricopeptide repeat protein 9A [Ovis aries musimon]	-	-	-	-	-	-	-
oar-miR-543-3p	13.152	100.616	2.93551	5.03779e-09	ncbi_101102986	6.69667	2.90333	-1.20573	8.50585e-24	2.89001e-22	RORA	retinoic acid related-orphan receptor alpha splice variant 5 [Ovis aries]	Organismal Systems;Human Diseases;Organismal Systems	Immune system;Immune diseases;Environmental adaptation	ko04659//Th17 cell differentiation;ko05321//Inflammatiory bowel disease (IBD);ko04710//Circadian rhythm	K08532;K08532;K08532	GO:0031981//nuclear lumen	GO:0000976//transcription regulatory region sequence-specific DNA binding;GO:0000981//RNA polymerase II transcription factor activity, sequence-specific DNA binding;GO:0001221//transcription cofactor binding;GO:0032934//sterol binding;GO:0038023//signaling receptor activity;GO:0046914//transition metal ion binding	GO:0001666//response to hypoxia;GO:0001819//positive regulation of cytokine production;GO:0002694//regulation of leukocyte activation;GO:0006352//DNA-templated transcription, initiation;GO:0006357//regulation of transcription from RNA polymerase II promoter;GO:0009150//purine ribonucleotide metabolic process;GO:0009755//hormone-mediated signaling pathway;GO:0010675//regulation of cellular carbohy…
oar-miR-543-3p	13.152	100.616	2.93551	5.03779e-09	ncbi_101102995	3.56667	1.63	-1.1297	0.00269357	0.00779934	SHBG	PREDICTED: sex hormone-binding globulin isoform X1 [Ovis aries]	-	-	-	-	-	-	-
oar-miR-543-3p	13.152	100.616	2.93551	5.03779e-09	ncbi_101103059	27.1333	13.54	-1.00284	0.000514162	0.00175139	OCC1	PREDICTED: overexpressed in colon carcinoma 1 protein isoform X1 [Ovis aries musimon]	-	-	-	-	-	-	-
oar-miR-543-3p	13.152	100.616	2.93551	5.03779e-09	ncbi_101103123	1.66333	0.636667	-1.38547	2.43159e-15	3.96765e-14	TRPM3	PREDICTED: transient receptor potential cation channel subfamily M member 3 isoform X1 [Ovis aries]	-	-	-	-	GO:0031224//intrinsic component of membrane	GO:0005261//cation channel activity	GO:0006812//cation transport;GO:0007600//sensory perception;GO:0009266//response to temperature stimulus;GO:0044763//single-organism cellular process
oar-miR-543-3p	13.152	100.616	2.93551	5.03779e-09	ncbi_101103225	2.66667	0.773333	-1.78588	5.86877e-11	5.79093e-10	REEP1	PREDICTED: receptor expression-enhancing protein 1 isoform X1 [Ovis aries musimon]	-	-	-	-	GO:0031090//organelle membrane;GO:0031224//intrinsic component of membrane;GO:0043231//intracellular membrane-bounded organelle	GO:0001664//G-protein coupled receptor binding;GO:0015631//tubulin binding	GO:0007029//endoplasmic reticulum organization;GO:0051049//regulation of transport;GO:0090150//establishment of protein localization to membrane
oar-miR-543-3p	13.152	100.616	2.93551	5.03779e-09	ncbi_101103229	0.356667	0.0533333	-2.74147	0.0048045	0.0129848	WNT16	PREDICTED: protein Wnt-16 [Ovis aries musimon]	Human Diseases;Human Diseases;Human Diseases;Human Diseases;Human Diseases;Human Diseases;Environmental Information Processing;Human Diseases;Environmental Information Processing;Human Diseases;Environmental Information Processing;Human Diseases;Cellular Processes;Organismal Systems;Human Diseases	Cancers;Infectious diseases;Infectious diseases;Cancers;Cancers;Cancers;Signal transduction;Cancers;Signal transduction;Endocrine and metabolic diseases;Signal transduction;Cancers;Cellular community - eukaryotes;Endocrine system;Cancers	ko05200//Pathways in cancer;ko05165//Human papillomavirus infection;ko05166//HTLV-I infection;ko05205//Proteoglycans in cancer;ko05202//Transcriptional misregulation in cancers;ko05226//Gastric cancer;ko04390//Hippo signaling pathway;ko05225//Hepatocellular carcinoma;ko04150//mTOR signaling pathway;ko04934//Cushing syndrome;ko04310//Wnt signaling pathway;ko05224//Breast cancer;ko04550//Signaling …	K01558;K01558;K01558;K01558;K01558;K01558;K01558;K01558;K01558;K01558;K01558;K01558;K01558;K01558;K01558	-	-	-
oar-miR-543-3p	13.152	100.616	2.93551	5.03779e-09	ncbi_101103290	20.51	8.36667	-1.2936	3.12559e-19	7.15024e-18	Samd8	PREDICTED: sphingomyelin synthase-related protein 1 isoform X4 [Ovis aries musimon]	-	-	-	-	-	-	GO:0006672//ceramide metabolic process;GO:0034248//regulation of cellular amide metabolic process
oar-miR-543-3p	13.152	100.616	2.93551	5.03779e-09	ncbi_101103349	25.6067	12.4167	-1.04424	7.54528e-21	2.00192e-19	TRIM2	PREDICTED: tripartite motif-containing protein 2 isoform X1 [Bos taurus]	-	-	-	-	GO:0044424//intracellular part	GO:0019787//ubiquitin-like protein transferase activity;GO:0046914//transition metal ion binding	GO:0032446//protein modification by small protein conjugation;GO:0042981//regulation of apoptotic process
oar-miR-543-3p	13.152	100.616	2.93551	5.03779e-09	ncbi_101103369	10.2833	3.84667	-1.41863	2.0913e-18	4.5148e-17	IL6R	PREDICTED: interleukin-6 receptor subunit alpha isoform X2 [Ovis aries musimon]	Human Diseases;Environmental Information Processing;Environmental Information Processing;Human Diseases;Environmental Information Processing;Human Diseases;Organismal Systems;Organismal Systems;Environmental Information Processing;Human Diseases	Cancers;Signal transduction;Signaling molecules and interaction;Infectious diseases;Signal transduction;Endocrine and metabolic diseases;Immune system;Immune system;Signal transduction;Drug resistance	ko05200//Pathways in cancer;ko04151//PI3K-Akt signaling pathway;ko04060//Cytokine-cytokine receptor interaction;ko05163//Human cytomegalovirus infection;ko04630//Jak-STAT signaling pathway;ko04932//Non-alcoholic fatty liver disease (NAFLD);ko04659//Th17 cell differentiation;ko04640//Hematopoietic cell lineage;ko04066//HIF-1 signaling pathway;ko01521//EGFR tyrosine kinase inhibitor resistance	K05055;K05055;K05055;K05055;K05055;K05055;K05055;K05055;K05055;K05055	GO:0005886//plasma membrane;GO:0031224//intrinsic component of membrane;GO:0043235//receptor complex;GO:0044421//extracellular region part	GO:0004896//cytokine receptor activity;GO:0005126//cytokine receptor binding;GO:0019838//growth factor binding;GO:0019955//cytokine binding;GO:0046983//protein dimerization activity	GO:0001818//negative regulation of cytokine production;GO:0001819//positive regulation of cytokine production;GO:0008284//positive regulation of cell proliferation;GO:0010533//regulation of activation of Janus kinase activity;GO:0010558//negative regulation of macromolecule biosynthetic process;GO:0019221//cytokine-mediated signaling pathway;GO:0042516//regulation of tyrosine phosphorylation of S…
oar-miR-543-3p	13.152	100.616	2.93551	5.03779e-09	ncbi_101103444	1.24667	0.373333	-1.73954	3.79006e-09	2.97896e-08	LAMP3	PREDICTED: lysosome-associated membrane glycoprotein 3 isoform X1 [Ovis aries musimon]	Cellular Processes	Transport and catabolism	ko04142//Lysosome	K06562	GO:0000323//lytic vacuole;GO:0005774//vacuolar membrane;GO:0097232//lamellar body membrane	-	-
oar-miR-543-3p	13.152	100.616	2.93551	5.03779e-09	ncbi_101103445	1.97	0.526667	-1.90323	2.46799e-09	1.98934e-08	MTCL1	PREDICTED: microtubule cross-linking factor 1 isoform X10 [Ovis aries musimon]	-	-	-	-	GO:0005819//spindle;GO:0044459//plasma membrane part	GO:0003723//RNA binding;GO:0015631//tubulin binding;GO:0046983//protein dimerization activity	GO:0000226//microtubule cytoskeleton organization;GO:0031329//regulation of cellular catabolic process;GO:0035088//establishment or maintenance of apical/basal cell polarity;GO:0051130//positive regulation of cellular component organization;GO:0051345//positive regulation of hydrolase activity
oar-miR-543-3p	13.152	100.616	2.93551	5.03779e-09	ncbi_101103464	1.81	0.27	-2.74496	6.08565e-13	7.53338e-12	CD8A	PREDICTED: T-cell surface glycoprotein CD8 alpha chain isoform X2 [Ovis aries musimon]	Environmental Information Processing;Organismal Systems;Organismal Systems;Organismal Systems;Human Diseases	Signaling molecules and interaction;Immune system;Immune system;Immune system;Immune diseases	ko04514//Cell adhesion molecules (CAMs);ko04640//Hematopoietic cell lineage;ko04660//T cell receptor signaling pathway;ko04612//Antigen processing and presentation;ko05340//Primary immunodeficiency	K06458;K06458;K06458;K06458;K06458	GO:0031224//intrinsic component of membrane;GO:0044459//plasma membrane part	GO:0046983//protein dimerization activity	GO:0002252//immune effector process;GO:0030217//T cell differentiation;GO:0050848//regulation of calcium-mediated signaling
oar-miR-543-3p	13.152	100.616	2.93551	5.03779e-09	ncbi_101103536	30.0667	12.4267	-1.27473	6.08408e-17	1.16233e-15	NR1D2	PREDICTED: LOW QUALITY PROTEIN: nuclear receptor subfamily 1 group D member 2 isoform X1 [Ovis aries]	-	-	-	-	GO:0043231//intracellular membrane-bounded organelle	GO:0003677//DNA binding;GO:0004879//RNA polymerase II transcription factor activity, ligand-activated sequence-specific DNA binding;GO:0038023//signaling receptor activity;GO:0046914//transition metal ion binding	GO:0006355//regulation of transcription, DNA-templated;GO:0006629//lipid metabolic process;GO:0009755//hormone-mediated signaling pathway;GO:0030522//intracellular receptor signaling pathway;GO:0031347//regulation of defense response;GO:0032844//regulation of homeostatic process;GO:0035914//skeletal muscle cell differentiation;GO:0048878//chemical homeostasis
oar-miR-543-3p	13.152	100.616	2.93551	5.03779e-09	ncbi_101103679	0.06	0.00333333	-4.16993	0.000679716	0.00225754	PKHD1	PREDICTED: fibrocystin isoform X5 [Ovis aries]	-	-	-	-	GO:0005815//microtubule organizing center;GO:0005819//spindle;GO:0005886//plasma membrane;GO:0005929//cilium;GO:0031988//membrane-bounded vesicle;GO:0044444//cytoplasmic part	-	GO:0006875//cellular metal ion homeostasis;GO:0010927//cellular component assembly involved in morphogenesis;GO:0042127//regulation of cell proliferation;GO:0042981//regulation of apoptotic process;GO:0043408//regulation of MAPK cascade;GO:0043433//negative regulation of sequence-specific DNA binding transcription factor activity;GO:0046605//regulation of centrosome cycle;GO:0051896//regulation o…
oar-miR-543-3p	13.152	100.616	2.93551	5.03779e-09	ncbi_101103763	15.1167	6.6	-1.1956	1.96023e-12	2.27282e-11	ARHGEF3	PREDICTED: rho guanine nucleotide exchange factor 3 isoform X1 [Ovis aries musimon]	-	-	-	-	GO:0044464//cell part	GO:0005088//Ras guanyl-nucleotide exchange factor activity	GO:0043087//regulation of GTPase activity
oar-miR-543-3p	13.152	100.616	2.93551	5.03779e-09	ncbi_101103774	8.85333	3.79333	-1.22275	1.68965e-06	9.0676e-06	DSEL	PREDICTED: dermatan-sulfate epimerase-like protein [Ovis aries]	-	-	-	-	-	-	-
oar-miR-543-3p	13.152	100.616	2.93551	5.03779e-09	ncbi_101103929	9.73667	4.02333	-1.27504	0.0101467	0.0249935	RBMS3	PREDICTED: RNA-binding motif, single-stranded-interacting protein 3 isoform X1 [Ovis aries musimon]	-	-	-	-	-	GO:0003729//mRNA binding	GO:0006417//regulation of translation
oar-miR-543-3p	13.152	100.616	2.93551	5.03779e-09	ncbi_101104028	1.89333	0.793333	-1.25493	7.27781e-05	0.000294495	LSAMP	PREDICTED: limbic system-associated membrane protein isoform X1 [Bos taurus]	-	-	-	-	-	-	-
oar-miR-543-3p	13.152	100.616	2.93551	5.03779e-09	ncbi_101104255	2.26333	0.63	-1.84503	2.66979e-09	2.14628e-08	IKZF3	PREDICTED: zinc finger protein Aiolos isoform X1 [Ovis aries]	-	-	-	-	GO:0016020//membrane;GO:0043231//intracellular membrane-bounded organelle	GO:0003677//DNA binding;GO:0043169//cation binding;GO:0046983//protein dimerization activity	GO:0006915//apoptotic process;GO:0010468//regulation of gene expression;GO:0030183//B cell differentiation;GO:0034645//cellular macromolecule biosynthetic process;GO:0050670//regulation of lymphocyte proliferation
oar-miR-543-3p	13.152	100.616	2.93551	5.03779e-09	ncbi_101104372	9.54333	4.74	-1.00961	3.04414e-06	1.56732e-05	CA5B	PREDICTED: carbonic anhydrase 5B, mitochondrial [Capra hircus]	Metabolism	Energy metabolism	ko00910//Nitrogen metabolism	K01672	GO:0043231//intracellular membrane-bounded organelle	GO:0046914//transition metal ion binding	GO:0044237//cellular metabolic process
oar-miR-543-3p	13.152	100.616	2.93551	5.03779e-09	ncbi_101104937	6.12667	2.63333	-1.21821	3.44573e-07	2.05913e-06	C14orf28	PREDICTED: uncharacterized protein C14orf28 homolog isoform X1 [Bos taurus]	-	-	-	-	-	-	-
oar-miR-543-3p	13.152	100.616	2.93551	5.03779e-09	ncbi_101105313	0.65	0.196667	-1.72469	2.23482e-05	9.90419e-05	ADAM23	PREDICTED: disintegrin and metalloproteinase domain-containing protein 23 isoform X1 [Ovis aries musimon]	-	-	-	-	-	GO:0046914//transition metal ion binding;GO:0070011//peptidase activity, acting on L-amino acid peptides	GO:0019538//protein metabolic process
oar-miR-543-3p	13.152	100.616	2.93551	5.03779e-09	ncbi_101105358	3.44	1.08667	-1.6625	3.37559e-15	5.40396e-14	RGS7BP	PREDICTED: regulator of G-protein signaling 7-binding protein isoform X1 [Ovis aries]	-	-	-	-	GO:0016020//membrane;GO:0044424//intracellular part	-	GO:0007166//cell surface receptor signaling pathway;GO:0009966//regulation of signal transduction
oar-miR-543-3p	13.152	100.616	2.93551	5.03779e-09	ncbi_101105504	2.81667	1.02667	-1.45602	2.87944e-11	2.94434e-10	RASGRP1	PREDICTED: RAS guanyl-releasing protein 1 isoform X1 [Ovis aries]	Human Diseases;Environmental Information Processing;Environmental Information Processing;Organismal Systems;Organismal Systems	Cancers;Signal transduction;Signal transduction;Immune system;Immune system	ko05200//Pathways in cancer;ko04010//MAPK signaling pathway;ko04014//Ras signaling pathway;ko04611//Platelet activation;ko04660//T cell receptor signaling pathway	K04350;K04350;K04350;K04350;K04350	GO:0005764//lysosome	GO:0046872//metal ion binding	GO:0002279//mast cell activation involved in immune response;GO:0006954//inflammatory response;GO:0014065//phosphatidylinositol 3-kinase signaling;GO:0043087//regulation of GTPase activity;GO:0044707//single-multicellular organism process;GO:0051648//vesicle localization
oar-miR-543-3p	13.152	100.616	2.93551	5.03779e-09	ncbi_101105756	1.99667	0.173333	-3.52597	2.20955e-13	2.86743e-12	Trim9	PREDICTED: E3 ubiquitin-protein ligase TRIM9 isoform X2 [Ovis aries musimon]	-	-	-	-	GO:0016023//cytoplasmic, membrane-bounded vesicle;GO:0043005//neuron projection;GO:0043232//intracellular non-membrane-bounded organelle	GO:0019787//ubiquitin-like protein transferase activity;GO:0046914//transition metal ion binding;GO:0046983//protein dimerization activity	GO:0006511//ubiquitin-dependent protein catabolic process;GO:0032446//protein modification by small protein conjugation
oar-miR-543-3p	13.152	100.616	2.93551	5.03779e-09	ncbi_101105814	1.80667	0.793333	-1.18733	0.0034217	0.00964074	MYCN	PREDICTED: N-myc proto-oncogene protein isoform X3 [Ovis aries musimon]	Human Diseases	Cancers	ko05202//Transcriptional misregulation in cancers	K09109	GO:0043231//intracellular membrane-bounded organelle	GO:0001071//nucleic acid binding transcription factor activity;GO:0003676//nucleic acid binding;GO:0005515//protein binding	GO:0006357//regulation of transcription from RNA polymerase II promoter;GO:0008219//cell death;GO:0010464//regulation of mesenchymal cell proliferation;GO:0030323//respiratory tube development;GO:0030326//embryonic limb morphogenesis;GO:0031324//negative regulation of cellular metabolic process;GO:0035239//tube morphogenesis;GO:0045686//negative regulation of glial cell differentiation;GO:0048562…
oar-miR-543-3p	13.152	100.616	2.93551	5.03779e-09	ncbi_101106012	142.487	63.6533	-1.16252	1.65498e-32	1.02909e-30	PDGFRA	PREDICTED: platelet-derived growth factor receptor alpha [Ovis aries musimon]	Human Diseases;Environmental Information Processing;Environmental Information Processing;Human Diseases;Cellular Processes;Human Diseases;Environmental Information Processing;Cellular Processes;Environmental Information Processing;Cellular Processes;Environmental Information Processing;Environmental Information Processing;Human Diseases;Environmental Information Processing;Human Diseases;Human Di…	Cancers;Signal transduction;Signal transduction;Infectious diseases;Transport and catabolism;Infectious diseases;Signal transduction;Cell motility;Signal transduction;Cellular community - eukaryotes;Signal transduction;Signal transduction;Cancers;Signal transduction;Cancers;Cancers;Cellular community - eukaryotes;Drug resistance;Cancers;Cancers;Cancers	ko05200//Pathways in cancer;ko04151//PI3K-Akt signaling pathway;ko04010//MAPK signaling pathway;ko05166//HTLV-I infection;ko04144//Endocytosis;ko05163//Human cytomegalovirus infection;ko04014//Ras signaling pathway;ko04810//Regulation of actin cytoskeleton;ko04630//Jak-STAT signaling pathway;ko04510//Focal adhesion;ko04015//Rap1 signaling pathway;ko04020//Calcium signaling pathway;ko05206//MicroR…	K04363;K04363;K04363;K04363;K04363;K04363;K04363;K04363;K04363;K04363;K04363;K04363;K04363;K04363;K04363;K04363;K04363;K04363;K04363;K04363;K04363	GO:0016021//integral component of membrane;GO:0042995//cell projection;GO:0043231//intracellular membrane-bounded organelle;GO:0044459//plasma membrane part	GO:0005017//platelet-derived growth factor-activated receptor activity;GO:0019838//growth factor binding;GO:0032550//purine ribonucleoside binding;GO:0046983//protein dimerization activity;GO:0070851//growth factor receptor binding	GO:0006275//regulation of DNA replication;GO:0006468//protein phosphorylation;GO:0006935//chemotaxis;GO:0006952//defense response;GO:0008202//steroid metabolic process;GO:0008284//positive regulation of cell proliferation;GO:0008406//gonad development;GO:0010518//positive regulation of phospholipase activity;GO:0010543//regulation of platelet activation;GO:0014066//regulation of phosphatidylinosi…
oar-miR-543-3p	13.152	100.616	2.93551	5.03779e-09	ncbi_101106094	1.62	0.343333	-2.23831	2.62058e-09	2.10811e-08	NCF2	PREDICTED: neutrophil cytosol factor 2 isoform X3 [Ovis aries musimon]	Cellular Processes;Human Diseases;Organismal Systems;Organismal Systems;Human Diseases	Transport and catabolism;Cardiovascular diseases;Immune system;Development;Infectious diseases	ko04145//Phagosome;ko05418//Fluid shear stress and atherosclerosis;ko04670//Leukocyte transendothelial migration;ko04380//Osteoclast differentiation;ko05140//Leishmaniasis	K08010;K08010;K08010;K08010;K08010	GO:0043232//intracellular non-membrane-bounded organelle	GO:0017048//Rho GTPase binding	GO:0006801//superoxide metabolic process
oar-miR-543-3p	13.152	100.616	2.93551	5.03779e-09	ncbi_101106106	7.94333	3.34667	-1.24702	7.80162e-34	5.32394e-32	PGM2L1	PREDICTED: glucose 1,6-bisphosphate synthase isoform X1 [Ovis aries]	Metabolism	Carbohydrate metabolism	ko00500//Starch and sucrose metabolism	K11809	-	-	-
oar-miR-543-3p	13.152	100.616	2.93551	5.03779e-09	ncbi_101106449	32.7	15.0733	-1.11729	2.15882e-22	6.64776e-21	PCMTD2	PREDICTED: protein-L-isoaspartate O-methyltransferase domain-containing protein 2 isoform X1 [Capra hircus]	-	-	-	-	GO:0044424//intracellular part	GO:0016741//transferase activity, transferring one-carbon groups	GO:0008213//protein alkylation
oar-miR-543-3p	13.152	100.616	2.93551	5.03779e-09	ncbi_101106582	11.5467	5.16333	-1.1611	6.38268e-07	3.66203e-06	PLXNC1	PREDICTED: plexin-C1 [Ovis aries musimon]	Organismal Systems	Development	ko04360//Axon guidance	K06572	GO:0031224//intrinsic component of membrane;GO:0044464//cell part	-	GO:0044707//single-multicellular organism process;GO:0050794//regulation of cellular process
oar-miR-543-3p	13.152	100.616	2.93551	5.03779e-09	ncbi_101106620	2.64667	0.91	-1.54024	0.0029703	0.00851491	C11orf87	PREDICTED: uncharacterized protein C11orf87 homolog isoform X2 [Capra hircus]	-	-	-	-	-	-	-
oar-miR-543-3p	13.152	100.616	2.93551	5.03779e-09	ncbi_101106623	19.0667	6.55667	-1.54002	2.47334e-15	4.02762e-14	ARHGAP20	PREDICTED: rho GTPase-activating protein 20 isoform X2 [Ovis aries]	-	-	-	-	GO:0044464//cell part	-	GO:0043087//regulation of GTPase activity
oar-miR-543-3p	13.152	100.616	2.93551	5.03779e-09	ncbi_101107048	2.95333	1.27667	-1.20996	0.0135682	0.0321678	VSIG10	PREDICTED: V-set and immunoglobulin domain-containing protein 10 isoform X3 [Ovis aries musimon]	-	-	-	-	-	-	-
oar-miR-543-3p	13.152	100.616	2.93551	5.03779e-09	ncbi_101107070	0.55	0.256667	-1.09954	0.000656337	0.00218892	REPS2	PREDICTED: ralBP1-associated Eps domain-containing protein 2 isoform X13 [Ovis aries musimon]	-	-	-	-	-	-	-
oar-miR-543-3p	13.152	100.616	2.93551	5.03779e-09	ncbi_101107088	2.09	0.84	-1.31504	7.86965e-08	5.17098e-07	IL2RB	PREDICTED: interleukin-2 receptor subunit beta isoform X6 [Ovis aries musimon]	Human Diseases;Environmental Information Processing;Environmental Information Processing;Human Diseases;Cellular Processes;Environmental Information Processing;Human Diseases;Human Diseases;Organismal Systems;Organismal Systems	Cancers;Signal transduction;Signaling molecules and interaction;Infectious diseases;Transport and catabolism;Signal transduction;Cancers;Infectious diseases;Immune system;Immune system	ko05200//Pathways in cancer;ko04151//PI3K-Akt signaling pathway;ko04060//Cytokine-cytokine receptor interaction;ko05166//HTLV-I infection;ko04144//Endocytosis;ko04630//Jak-STAT signaling pathway;ko05202//Transcriptional misregulation in cancers;ko05162//Measles;ko04659//Th17 cell differentiation;ko04658//Th1 and Th2 cell differentiation	K05069;K05069;K05069;K05069;K05069;K05069;K05069;K05069;K05069;K05069	GO:0044459//plasma membrane part	GO:0004896//cytokine receptor activity;GO:0019838//growth factor binding	GO:0019221//cytokine-mediated signaling pathway;GO:0042981//regulation of apoptotic process
oar-miR-543-3p	13.152	100.616	2.93551	5.03779e-09	ncbi_101107091	4.14333	1.02333	-2.01752	1.83937e-26	7.57624e-25	KLHL3	TPA: KIAA1129 protein-like [Bos taurus]	-	-	-	-	GO:0031461//cullin-RING ubiquitin ligase complex;GO:0043232//intracellular non-membrane-bounded organelle;GO:0044444//cytoplasmic part	-	GO:0000209//protein polyubiquitination;GO:0003096//renal sodium ion transport;GO:0048878//chemical homeostasis;GO:0072078//nephron tubule morphogenesis
oar-miR-543-3p	13.152	100.616	2.93551	5.03779e-09	ncbi_101107234	16.94	6.09667	-1.47434	2.967e-75	1.99098e-72	Rab30	ras-related protein Rab-30 [Homo sapiens]	-	-	-	-	-	-	-
oar-miR-543-3p	13.152	100.616	2.93551	5.03779e-09	ncbi_101107288	13.0567	2.43333	-2.42378	9.92097e-20	2.39187e-18	EPHA7	PREDICTED: ephrin type-A receptor 7 isoform X1 [Ovis aries]	Organismal Systems	Development	ko04360//Axon guidance	K05108	GO:0016021//integral component of membrane	GO:0005003//ephrin receptor activity;GO:0032550//purine ribonucleoside binding	GO:0001763//morphogenesis of a branching structure;GO:0001932//regulation of protein phosphorylation;GO:0007169//transmembrane receptor protein tyrosine kinase signaling pathway;GO:0007411//axon guidance;GO:0007417//central nervous system development;GO:0030155//regulation of cell adhesion;GO:0043065//positive regulation of apoptotic process;GO:0043408//regulation of MAPK cascade
oar-miR-543-3p	13.152	100.616	2.93551	5.03779e-09	ncbi_101107392	4.37333	0.603333	-2.85771	4.028e-20	1.00731e-18	ADAMTSL3	PREDICTED: ADAMTS-like protein 3 isoform X5 [Ovis aries musimon]	-	-	-	-	GO:0031012//extracellular matrix	GO:0046914//transition metal ion binding;GO:0070011//peptidase activity, acting on L-amino acid peptides	GO:0019538//protein metabolic process
oar-miR-543-3p	13.152	100.616	2.93551	5.03779e-09	ncbi_101107634	0.876667	0.25	-1.8101	1.1e-06	6.08573e-06	TMEM144	PREDICTED: transmembrane protein 144 isoform X1 [Ovis aries]	-	-	-	-	-	-	-
oar-miR-543-3p	13.152	100.616	2.93551	5.03779e-09	ncbi_101107903	2.96667	1.01	-1.55449	1.99707e-08	1.42366e-07	Mex3b	PREDICTED: RNA-binding protein MEX3B [Capra hircus]	-	-	-	-	GO:0043231//intracellular membrane-bounded organelle	GO:0003723//RNA binding;GO:0046914//transition metal ion binding	-
oar-miR-543-3p	13.152	100.616	2.93551	5.03779e-09	ncbi_101108113	8.54667	4.04	-1.08101	1.18405e-21	3.39309e-20	DOCK11	PREDICTED: dedicator of cytokinesis protein 11 isoform X1 [Capra hircus]	-	-	-	-	GO:0044444//cytoplasmic part	GO:0005088//Ras guanyl-nucleotide exchange factor activity;GO:0017016//Ras GTPase binding	GO:0007599//hemostasis;GO:0043087//regulation of GTPase activity
oar-miR-543-3p	13.152	100.616	2.93551	5.03779e-09	ncbi_101108229	4.70333	2.29333	-1.03624	4.65674e-05	0.000194746	ART3	PREDICTED: ecto-ADP-ribosyltransferase 3 isoform X1 [Ovis aries]	-	-	-	-	GO:0031988//membrane-bounded vesicle	GO:0016740//transferase activity	GO:0006486//protein glycosylation
oar-miR-543-3p	13.152	100.616	2.93551	5.03779e-09	ncbi_101108250	3.33333	1.59	-1.06794	6.04828e-08	4.02344e-07	RIC3	PREDICTED: protein RIC-3 isoform X1 [Ovis aries]	-	-	-	-	GO:0031224//intrinsic component of membrane	GO:0005515//protein binding	GO:0006461//protein complex assembly;GO:0044267//cellular protein metabolic process
oar-miR-543-3p	13.152	100.616	2.93551	5.03779e-09	ncbi_101108409	1.18667	0.56	-1.08342	0.00496955	0.0133815	CDNF	PREDICTED: cerebral dopamine neurotrophic factor [Ovis aries]	-	-	-	-	-	-	-
oar-miR-543-3p	13.152	100.616	2.93551	5.03779e-09	ncbi_101108464	3.13667	1.25667	-1.31963	3.56541e-08	2.44657e-07	Padi2	PREDICTED: protein-arginine deiminase type-2 isoform X2 [Ovis aries musimon]	-	-	-	-	GO:0000785//chromatin;GO:0031988//membrane-bounded vesicle	GO:0035258//steroid hormone receptor binding;GO:0046872//metal ion binding	GO:0001672//regulation of chromatin assembly or disassembly;GO:0001960//negative regulation of cytokine-mediated signaling pathway;GO:0002689//negative regulation of leukocyte chemotaxis;GO:0006338//chromatin remodeling;GO:0030518//intracellular steroid hormone receptor signaling pathway;GO:0036414//histone citrullination;GO:0048856//anatomical structure development
oar-miR-543-3p	13.152	100.616	2.93551	5.03779e-09	ncbi_101108488	8.60333	1.19	-2.85393	2.52274e-11	2.59608e-10	SLC39A8	PREDICTED: zinc transporter ZIP8 [Capra hircus]	Cellular Processes	Cell growth and death	ko04216//Ferroptosis	K14714	GO:0016020//membrane	GO:0022890//inorganic cation transmembrane transporter activity	GO:0015691//cadmium ion transport;GO:0044763//single-organism cellular process
oar-miR-543-3p	13.152	100.616	2.93551	5.03779e-09	ncbi_101108553	9.69333	3.05667	-1.66503	5.82533e-10	5.08493e-09	ZNF395	PREDICTED: zinc finger protein 395 isoform X2 [Ovis aries musimon]	-	-	-	-	GO:0043231//intracellular membrane-bounded organelle	GO:0043169//cation binding	-
oar-miR-543-3p	13.152	100.616	2.93551	5.03779e-09	ncbi_101108832	5.13333	1.36	-1.91629	3.42506e-08	2.35729e-07	NDNF	PREDICTED: protein NDNF [Ovis aries]	-	-	-	-	-	GO:0005539//glycosaminoglycan binding	GO:0010810//regulation of cell-substrate adhesion;GO:0010975//regulation of neuron projection development;GO:0018149//peptide cross-linking;GO:0040007//growth;GO:0043062//extracellular structure organization;GO:0043066//negative regulation of apoptotic process
oar-miR-543-3p	13.152	100.616	2.93551	5.03779e-09	ncbi_101109941	6.05333	0.516667	-3.55042	2.31823e-36	1.83016e-34	LY75	PREDICTED: lymphocyte antigen 75 isoform X2 [Ovis aries]	-	-	-	-	-	-	-
oar-miR-543-3p	13.152	100.616	2.93551	5.03779e-09	ncbi_101110258	2.81667	0.766667	-1.87732	1.50732e-08	1.09695e-07	APBB1IP	PREDICTED: amyloid beta A4 precursor protein-binding family B member 1-interacting protein isoform X3 [Ovis aries musimon]	Environmental Information Processing;Organismal Systems	Signal transduction;Immune system	ko04015//Rap1 signaling pathway;ko04611//Platelet activation	K17704;K17704	-	-	-
oar-miR-543-3p	13.152	100.616	2.93551	5.03779e-09	ncbi_101110796	39.2933	13.5433	-1.5367	2.54082e-10	2.31579e-09	LRRN1	PREDICTED: leucine-rich repeat neuronal protein 1 [Ovis aries]	-	-	-	-	-	-	-
oar-miR-543-3p	13.152	100.616	2.93551	5.03779e-09	ncbi_101111447	18.01	8.15667	-1.14275	7.24072e-24	2.46536e-22	LRRK2	PREDICTED: leucine-rich repeat serine/threonine-protein kinase 2 isoform X1 [Ovis aries]	Human Diseases	Neurodegenerative diseases	ko05012//Parkinson disease	K08844	GO:0000323//lytic vacuole;GO:0016023//cytoplasmic, membrane-bounded vesicle;GO:0019866//organelle inner membrane;GO:0031984//organelle subcompartment;GO:0032838//cell projection cytoplasm;GO:0043005//neuron projection;GO:0044297//cell body;GO:0044421//extracellular region part;GO:0044455//mitochondrial membrane part;GO:0098589//membrane region	GO:0004674//protein serine/threonine kinase activity;GO:0004712//protein serine/threonine/tyrosine kinase activity;GO:0004857//enzyme inhibitor activity;GO:0008047//enzyme activator activity;GO:0008092//cytoskeletal protein binding;GO:0017016//Ras GTPase binding;GO:0017111//nucleoside-triphosphatase activity;GO:0019905//syntaxin binding;GO:0032550//purine ribonucleoside binding;GO:0046983//protei…	GO:0003254//regulation of membrane depolarization;GO:0006979//response to oxidative stress;GO:0007212//dopamine receptor signaling pathway;GO:0007626//locomotory behavior;GO:0008104//protein localization;GO:0010042//response to manganese ion;GO:0010259//multicellular organism aging;GO:0010506//regulation of autophagy;GO:0010737//protein kinase A signaling;GO:0010823//negative regulation of mitoch…
oar-miR-543-3p	13.152	100.616	2.93551	5.03779e-09	ncbi_101111507	12.01	4.70667	-1.35146	1.60494e-06	8.63888e-06	DTNA	PREDICTED: dystrobrevin alpha isoform X1 [Ovis aries]	-	-	-	-	GO:0032991//macromolecular complex	GO:0046914//transition metal ion binding	-
oar-miR-543-3p	13.152	100.616	2.93551	5.03779e-09	ncbi_101111545	22.6733	9.44333	-1.26363	1.28957e-16	2.38171e-15	RGMB	PREDICTED: RGM domain family member B [Capra hircus]	-	-	-	-	GO:0031225//anchored component of membrane	GO:0005515//protein binding	GO:0006355//regulation of transcription, DNA-templated;GO:0022610//biological adhesion
oar-miR-543-3p	13.152	100.616	2.93551	5.03779e-09	ncbi_101112135	1.54667	0.396667	-1.96316	9.62537e-08	6.24312e-07	Havcr2	PREDICTED: hepatitis A virus cellular receptor 2 [Ovis aries]	-	-	-	-	-	-	-
oar-miR-543-3p	13.152	100.616	2.93551	5.03779e-09	ncbi_101112633	1.63667	0.7	-1.22533	3.00138e-05	0.000130114	SLITRK2	PREDICTED: SLIT and NTRK-like protein 2 [Ovis aries]	-	-	-	-	-	-	-
oar-miR-543-3p	13.152	100.616	2.93551	5.03779e-09	ncbi_101113056	0.5	0.156667	-1.67423	0.00986489	0.0243822	LMNTD1	PREDICTED: lamin tail domain-containing protein 1 isoform X1 [Ovis aries musimon]	-	-	-	-	GO:0012505//endomembrane system;GO:0043231//intracellular membrane-bounded organelle;GO:0043234//protein complex	-	GO:0044699//single-organism process
oar-miR-543-3p	13.152	100.616	2.93551	5.03779e-09	ncbi_101113070	59.03	21.23	-1.47534	1.91766e-29	9.65125e-28	ANTXR2	PREDICTED: anthrax toxin receptor 2 [Ovis aries]	Organismal Systems	Immune system	ko04621//NOD-like receptor signaling pathway	K20909	GO:0031224//intrinsic component of membrane;GO:0044459//plasma membrane part	GO:0043169//cation binding	GO:0006810//transport
oar-miR-543-3p	13.152	100.616	2.93551	5.03779e-09	ncbi_101113429	21.01	7.70333	-1.44752	5.26142e-26	2.10784e-24	CYLD	PREDICTED: ubiquitin carboxyl-terminal hydrolase CYLD isoform X1 [Ovis aries]	Cellular Processes;Organismal Systems;Organismal Systems;Organismal Systems;Environmental Information Processing	Cell growth and death;Development;Immune system;Immune system;Signal transduction	ko04217//Necroptosis;ko04380//Osteoclast differentiation;ko04622//RIG-I-like receptor signaling pathway;ko04625//C-type lectin receptor signaling pathway;ko04013//MAPK signaling pathway - fly	K08601;K08601;K08601;K08601;K08601	-	-	-
oar-miR-543-3p	13.152	100.616	2.93551	5.03779e-09	ncbi_101113484	56.9567	7.80667	-2.86709	2.09649e-25	8.01995e-24	NELL2	PREDICTED: protein kinase C-binding protein NELL2 [Capra hircus]	-	-	-	-	-	GO:0005488//binding	GO:0019725//cellular homeostasis
oar-miR-543-3p	13.152	100.616	2.93551	5.03779e-09	ncbi_101113758	1.06333	0.24	-2.14749	5.88114e-06	2.88153e-05	PRKG2	PREDICTED: cGMP-dependent protein kinase 2 isoform X1 [Ovis aries]	Organismal Systems;Organismal Systems;Environmental Information Processing;Organismal Systems;Organismal Systems;Organismal Systems;Cellular Processes;Organismal Systems;Organismal Systems;Organismal Systems	Sensory system;Environmental adaptation;Signal transduction;Immune system;Digestive system;Environmental adaptation;Cellular community - eukaryotes;Endocrine system;Nervous system;Endocrine system	ko04740//Olfactory transduction;ko04714//Thermogenesis;ko04022//cGMP - PKG signaling pathway;ko04611//Platelet activation;ko04970//Salivary secretion;ko04713//Circadian entrainment;ko04540//Gap junction;ko04924//Renin secretion;ko04730//Long-term depression;ko04923//Regulation of lipolysis in adipocyte	K19477;K19477;K19477;K19477;K19477;K19477;K19477;K19477;K19477;K19477	GO:0016020//membrane	GO:0004690//cyclic nucleotide-dependent protein kinase activity;GO:0030551//cyclic nucleotide binding;GO:0032550//purine ribonucleoside binding	GO:0006464//cellular protein modification process;GO:0006796//phosphate-containing compound metabolic process;GO:0007623//circadian rhythm
oar-miR-543-3p	13.152	100.616	2.93551	5.03779e-09	ncbi_101113800	0.39	0.001	-8.60733	6.85068e-07	3.9055e-06	Mobp	PREDICTED: myelin-associated oligodendrocyte basic protein isoform X2 [Capra hircus]	-	-	-	-	-	GO:0005198//structural molecule activity	GO:0048731//system development
oar-miR-543-3p	13.152	100.616	2.93551	5.03779e-09	ncbi_101113860	1.14667	0.233333	-2.29698	2.69518e-06	1.40019e-05	Ca13	PREDICTED: carbonic anhydrase 13 [Bubalus bubalis]	Metabolism	Energy metabolism	ko00910//Nitrogen metabolism	K01672	GO:0044444//cytoplasmic part	GO:0046914//transition metal ion binding	GO:0044237//cellular metabolic process
oar-miR-543-3p	13.152	100.616	2.93551	5.03779e-09	ncbi_101114037	6.74	2.62333	-1.36135	1.47456e-10	1.3727e-09	COQ8A	PREDICTED: atypical kinase ADCK3, mitochondrial isoform X2 [Ovis aries musimon]	-	-	-	-	GO:0031224//intrinsic component of membrane;GO:0043231//intracellular membrane-bounded organelle	GO:0016772//transferase activity, transferring phosphorus-containing groups;GO:0032550//purine ribonucleoside binding	GO:0006743//ubiquinone metabolic process;GO:0006796//phosphate-containing compound metabolic process
oar-miR-543-3p	13.152	100.616	2.93551	5.03779e-09	ncbi_101114110	1.05	0.12	-3.12928	1.8716e-06	9.96762e-06	SPATA18	PREDICTED: mitochondria-eating protein isoform X1 [Ovis aries musimon]	-	-	-	-	GO:0031966//mitochondrial membrane	-	GO:0000422//mitophagy;GO:0033554//cellular response to stress;GO:0044257//cellular protein catabolic process
oar-miR-543-3p	13.152	100.616	2.93551	5.03779e-09	ncbi_101114346	2.06333	0.786667	-1.39115	1.47933e-12	1.7531e-11	Fign	PREDICTED: putative fidgetin-like protein 2 [Ovis aries musimon]	-	-	-	-	-	GO:0036094//small molecule binding	-
oar-miR-543-3p	13.152	100.616	2.93551	5.03779e-09	ncbi_101114474	1.38667	0.423333	-1.71176	2.05467e-05	9.14859e-05	TMEM151B	PREDICTED: transmembrane protein 151B [Capra hircus]	-	-	-	-	-	-	-
oar-miR-543-3p	13.152	100.616	2.93551	5.03779e-09	ncbi_101114797	9.29	4.17667	-1.15333	9.3117e-17	1.73973e-15	ARHGAP12	PREDICTED: rho GTPase-activating protein 12 isoform X2 [Ovis aries musimon]	-	-	-	-	GO:0044464//cell part	-	GO:0050794//regulation of cellular process
oar-miR-543-3p	13.152	100.616	2.93551	5.03779e-09	ncbi_101114980	0.506667	0.226667	-1.16046	0.0168512	0.0387864	ST8SIA2	PREDICTED: alpha-2,8-sialyltransferase 8B [Capra hircus]	-	-	-	-	GO:0005768//endosome;GO:0031228//intrinsic component of Golgi membrane	GO:0008373//sialyltransferase activity;GO:0031406//carboxylic acid binding	GO:0001573//ganglioside metabolic process;GO:0006487//protein N-linked glycosylation;GO:0009311//oligosaccharide metabolic process;GO:0097485//neuron projection guidance
oar-miR-543-3p	13.152	100.616	2.93551	5.03779e-09	ncbi_101115143	22.5133	9.38333	-1.26261	2.44888e-30	1.32346e-28	GPCPD1	PREDICTED: glycerophosphocholine phosphodiesterase GPCPD1 isoform X1 [Ovis aries]	Metabolism;Human Diseases	Lipid metabolism;Cancers	ko00564//Glycerophospholipid metabolism;ko05231//Choline metabolism in cancer	K18695;K18695	-	GO:0008081//phosphoric diester hydrolase activity;GO:0030247//polysaccharide binding	GO:0014706//striated muscle tissue development;GO:0044238//primary metabolic process
oar-miR-543-3p	13.152	100.616	2.93551	5.03779e-09	ncbi_101115382	0.63	0.11	-2.51785	8.2649e-05	0.000330124	Hoxb5	homeobox protein Hox-B5 [Macaca fascicularis]	-	-	-	-	GO:0043231//intracellular membrane-bounded organelle	GO:0001228//transcriptional activator activity, RNA polymerase II transcription regulatory region sequence-specific binding;GO:0003677//DNA binding	GO:0001501//skeletal system development;GO:0003002//regionalization;GO:0003158//endothelium development;GO:0006357//regulation of transcription from RNA polymerase II promoter;GO:0048562//embryonic organ morphogenesis
oar-miR-543-3p	13.152	100.616	2.93551	5.03779e-09	ncbi_101115870	7.47	1.94667	-1.9401	6.16188e-18	1.28597e-16	PDE3A	PREDICTED: cGMP-inhibited 3',5'-cyclic phosphodiesterase A isoform X2 [Ovis aries musimon]	Environmental Information Processing;Metabolism;Environmental Information Processing;Human Diseases;Organismal Systems	Signal transduction;Nucleotide metabolism;Signal transduction;Substance dependence;Endocrine system	ko04024//cAMP signaling pathway;ko00230//Purine metabolism;ko04022//cGMP - PKG signaling pathway;ko05032//Morphine addiction;ko04924//Renin secretion	K19021;K19021;K19021;K19021;K19021	-	GO:0004114//3',5'-cyclic-nucleotide phosphodiesterase activity;GO:0043169//cation binding	GO:0007126//meiotic nuclear division;GO:0010720//positive regulation of cell development;GO:0019935//cyclic-nucleotide-mediated signaling;GO:0043114//regulation of vascular permeability;GO:0046058//cAMP metabolic process;GO:0070305//response to cGMP;GO:0071363//cellular response to growth factor stimulus
oar-miR-543-3p	13.152	100.616	2.93551	5.03779e-09	ncbi_101116015	2.03333	0.473333	-2.10292	1.51331e-18	3.3069e-17	NTRK2	PREDICTED: BDNF/NT-3 growth factors receptor isoform X3 [Ovis aries]	Environmental Information Processing;Environmental Information Processing;Environmental Information Processing;Human Diseases;Organismal Systems	Signal transduction;Signal transduction;Signal transduction;Substance dependence;Nervous system	ko04151//PI3K-Akt signaling pathway;ko04010//MAPK signaling pathway;ko04014//Ras signaling pathway;ko05034//Alcoholism;ko04722//Neurotrophin signaling pathway	K04360;K04360;K04360;K04360;K04360	GO:0014069//postsynaptic density;GO:0016021//integral component of membrane;GO:0033267//axon part;GO:0043231//intracellular membrane-bounded organelle;GO:0043234//protein complex;GO:0044444//cytoplasmic part;GO:0097060//synaptic membrane	GO:0004714//transmembrane receptor protein tyrosine kinase activity;GO:0032550//purine ribonucleoside binding;GO:0043121//neurotrophin binding	GO:0001934//positive regulation of protein phosphorylation;GO:0006835//dicarboxylic acid transport;GO:0007169//transmembrane receptor protein tyrosine kinase signaling pathway;GO:0007611//learning or memory;GO:0010001//glial cell differentiation;GO:0010467//gene expression;GO:0010975//regulation of neuron projection development;GO:0016477//cell migration;GO:0019722//calcium-mediated signaling;GO:…
oar-miR-543-3p	13.152	100.616	2.93551	5.03779e-09	ncbi_101116298	18.6833	7.57667	-1.30212	2.16182e-19	5.06049e-18	SULT1C4	PREDICTED: sulfotransferase 1C4-like [Ovis aries]	-	-	-	-	-	GO:0003824//catalytic activity	GO:0006790//sulfur compound metabolic process
oar-miR-543-3p	13.152	100.616	2.93551	5.03779e-09	ncbi_101116350	0.8	0.236667	-1.75714	0.000148212	0.000564558	PIWIL3	PREDICTED: piwi-like protein 3 isoform X3 [Ovis aries musimon]	Organismal Systems	Development	ko04320//Dorso-ventral axis formation	K02156	-	-	-
oar-miR-543-3p	13.152	100.616	2.93551	5.03779e-09	ncbi_101116418	38.85	13.7533	-1.49813	4.3579e-21	1.18155e-19	PTGIS	PREDICTED: LOW QUALITY PROTEIN: prostacyclin synthase isoform X1 [Ovis aries]	Metabolism;Metabolism	Global and overview maps;Lipid metabolism	ko01100//Metabolic pathways;ko00590//Arachidonic acid metabolism	K01831;K01831	-	-	-
oar-miR-543-3p	13.152	100.616	2.93551	5.03779e-09	ncbi_101116562	3.70667	1.61333	-1.20008	1.42525e-08	1.04004e-07	Cacna1c	PREDICTED: voltage-dependent L-type calcium channel subunit alpha-1C isoform X1 [Capra hircus]	Environmental Information Processing;Environmental Information Processing;Environmental Information Processing;Human Diseases;Environmental Information Processing;Human Diseases;Organismal Systems;Organismal Systems;Organismal Systems;Organismal Systems;Organismal Systems;Organismal Systems;Organismal Systems;Organismal Systems;Human Diseases;Organismal Systems;Organismal Systems;Organismal Syste…	Signal transduction;Signal transduction;Signal transduction;Neurodegenerative diseases;Signal transduction;Endocrine and metabolic diseases;Endocrine system;Circulatory system;Nervous system;Circulatory system;Nervous system;Nervous system;Nervous system;Nervous system;Cardiovascular diseases;Endocrine system;Environmental adaptation;Nervous system;Endocrine system;Cardiovascular diseases;Cardiov…	ko04010//MAPK signaling pathway;ko04024//cAMP signaling pathway;ko04020//Calcium signaling pathway;ko05010//Alzheimer disease;ko04022//cGMP - PKG signaling pathway;ko04934//Cushing syndrome;ko04921//Oxytocin signaling pathway;ko04261//Adrenergic signaling in cardiomyocytes;ko04723//Retrograde endocannabinoid signaling;ko04270//Vascular smooth muscle contraction;ko04728//Dopaminergic synapse;ko047…	K04850;K04850;K04850;K04850;K04850;K04850;K04850;K04850;K04850;K04850;K04850;K04850;K04850;K04850;K04850;K04850;K04850;K04850;K04850;K04850;K04850;K04850;K04850;K04850;K04850;K04850;K04850;K04850;K04850	GO:0030425//dendrite;GO:0031674//I band;GO:0034704//calcium channel complex;GO:0044297//cell body;GO:0044456//synapse part	GO:0005262//calcium channel activity;GO:0042805//actinin binding	GO:0006816//calcium ion transport;GO:0006887//exocytosis;GO:0007632//visual behavior;GO:0008344//adult locomotory behavior;GO:0009306//protein secretion;GO:0014832//urinary bladder smooth muscle contraction;GO:0030072//peptide hormone secretion;GO:0033500//carbohydrate homeostasis;GO:0034220//ion transmembrane transport;GO:0040008//regulation of growth;GO:0051480//regulation of cytosolic calcium …
oar-miR-543-3p	13.152	100.616	2.93551	5.03779e-09	ncbi_101117080	1.60667	0.31	-2.37373	2.8622e-09	2.29446e-08	STON2	PREDICTED: stonin-2 isoform X1 [Ovis aries musimon]	-	-	-	-	GO:0030119//AP-type membrane coat adaptor complex;GO:0030135//coated vesicle;GO:0043232//intracellular non-membrane-bounded organelle	-	GO:0006897//endocytosis;GO:0015031//protein transport
oar-miR-543-3p	13.152	100.616	2.93551	5.03779e-09	ncbi_101117513	25.3667	9.92667	-1.35355	2.07185e-16	3.75756e-15	CD109	PREDICTED: CD109 antigen [Capra hircus]	-	-	-	-	GO:0044421//extracellular region part;GO:0044464//cell part	GO:0019838//growth factor binding;GO:0061135//endopeptidase regulator activity	GO:0000768//syncytium formation by plasma membrane fusion;GO:0010466//negative regulation of peptidase activity;GO:0010837//regulation of keratinocyte proliferation;GO:0017015//regulation of transforming growth factor beta receptor signaling pathway;GO:0022405//hair cycle process;GO:0032102//negative regulation of response to external stimulus;GO:0045604//regulation of epidermal cell differentiat…
oar-miR-543-3p	13.152	100.616	2.93551	5.03779e-09	ncbi_101117636	0.513333	0.0533333	-3.26679	6.10142e-06	2.9831e-05	Klhl14	PREDICTED: kelch-like protein 14 [Bos mutus]	-	-	-	-	GO:0042995//cell projection;GO:0044297//cell body	-	-
oar-miR-543-3p	13.152	100.616	2.93551	5.03779e-09	ncbi_101117706	3.38333	0.7	-2.27302	1.86829e-19	4.39252e-18	Ccr2	PREDICTED: C-C chemokine receptor type 2 isoform X1 [Ovis aries]	Environmental Information Processing;Organismal Systems	Signaling molecules and interaction;Immune system	ko04060//Cytokine-cytokine receptor interaction;ko04062//Chemokine signaling pathway	K04177;K04177	GO:0031224//intrinsic component of membrane;GO:0044424//intracellular part	GO:0004950//chemokine receptor activity;GO:0048020//CCR chemokine receptor binding	GO:0002690//positive regulation of leukocyte chemotaxis;GO:0006952//defense response;GO:0019221//cytokine-mediated signaling pathway
oar-miR-543-3p	13.152	100.616	2.93551	5.03779e-09	ncbi_101117727	13.5133	4.16333	-1.69857	3.08931e-62	1.13076e-59	Gpr137b	PREDICTED: integral membrane protein GPR137B isoform X2 [Ovis aries musimon]	-	-	-	-	-	-	-
oar-miR-543-3p	13.152	100.616	2.93551	5.03779e-09	ncbi_101117833	17.8167	7.80667	-1.19045	1.77058e-23	5.89157e-22	KLF11	PREDICTED: Krueppel-like factor 11 isoform X2 [Ovis aries musimon]	-	-	-	-	-	GO:0000975//regulatory region DNA binding;GO:0003700//transcription factor activity, sequence-specific DNA binding;GO:0043169//cation binding	GO:0006357//regulation of transcription from RNA polymerase II promoter;GO:0008283//cell proliferation;GO:0042981//regulation of apoptotic process
oar-miR-543-3p	13.152	100.616	2.93551	5.03779e-09	ncbi_101117958	4.97333	2.46	-1.01555	1.14309e-09	9.64352e-09	DYRK1B	PREDICTED: dual specificity tyrosine-phosphorylation-regulated kinase 1B isoform X2 [Ovis aries musimon]	-	-	-	-	-	GO:0003712//transcription cofactor activity;GO:0004672//protein kinase activity;GO:0032550//purine ribonucleoside binding	GO:0000768//syncytium formation by plasma membrane fusion;GO:0006355//regulation of transcription, DNA-templated;GO:0006464//cellular protein modification process;GO:0006796//phosphate-containing compound metabolic process;GO:0061448//connective tissue development
oar-miR-543-3p	13.152	100.616	2.93551	5.03779e-09	ncbi_101118446	18.8067	6.24	-1.59163	3.34062e-58	9.78193e-56	SSBP2	PREDICTED: single-stranded DNA-binding protein 2-like isoform X1 [Mustela putorius furo]	-	-	-	-	GO:0043231//intracellular membrane-bounded organelle	GO:0043566//structure-specific DNA binding	GO:0010468//regulation of gene expression
oar-miR-543-3p	13.152	100.616	2.93551	5.03779e-09	ncbi_101118611	7.92333	3.65	-1.11821	1.87223e-14	2.74361e-13	HERC3	PREDICTED: probable E3 ubiquitin-protein ligase HERC3 isoform X1 [Ovis aries]	Genetic Information Processing	Folding, sorting and degradation	ko04120//Ubiquitin mediated proteolysis	K10614	-	-	-
oar-miR-543-3p	13.152	100.616	2.93551	5.03779e-09	ncbi_101118852	9.97	4.55333	-1.13067	3.33649e-19	7.60031e-18	Epha4	PREDICTED: ephrin type-A receptor 4 isoform X1 [Ovis aries]	Organismal Systems	Development	ko04360//Axon guidance	K05105	GO:0005769//early endosome;GO:0016021//integral component of membrane;GO:0043005//neuron projection	GO:0005003//ephrin receptor activity;GO:0019904//protein domain specific binding;GO:0032550//purine ribonucleoside binding	GO:0007169//transmembrane receptor protein tyrosine kinase signaling pathway;GO:0007411//axon guidance;GO:0007413//axonal fasciculation;GO:0008344//adult locomotory behavior;GO:0021952//central nervous system projection neuron axonogenesis;GO:0032102//negative regulation of response to external stimulus;GO:0043406//positive regulation of MAP kinase activity;GO:0045685//regulation of glial cell di…
oar-miR-543-3p	13.152	100.616	2.93551	5.03779e-09	ncbi_101119015	33.9433	4.04	-3.0707	4.27856e-172	3.44531e-168	ABCA1	PREDICTED: ATP-binding cassette sub-family A member 1 isoform X2 [Ovis aries]	Environmental Information Processing;Organismal Systems;Organismal Systems	Membrane transport;Digestive system;Digestive system	ko02010//ABC transporters;ko04975//Fat digestion and absorption;ko04979//Cholesterol metabolism	K05641;K05641;K05641	-	-	-
oar-miR-543-3p	13.152	100.616	2.93551	5.03779e-09	ncbi_101119936	4.28667	2.07	-1.05023	5.83773e-08	3.89656e-07	YPEL1	PREDICTED: protein yippee-like 1 [Ovis aries musimon]	-	-	-	-	-	-	-
oar-miR-543-3p	13.152	100.616	2.93551	5.03779e-09	ncbi_101120603	6.93667	1.77667	-1.96507	1.64403e-11	1.73166e-10	PARP8	PREDICTED: poly [ADP-ribose] polymerase 8 isoform X1 [Ovis aries]	-	-	-	-	GO:0044464//cell part	-	-
oar-miR-543-3p	13.152	100.616	2.93551	5.03779e-09	ncbi_101121642	13.57	4.24	-1.67828	1.61094e-32	1.00559e-30	FAM102B	PREDICTED: protein FAM102B isoform X2 [Ovis aries musimon]	-	-	-	-	-	-	-
oar-miR-543-3p	13.152	100.616	2.93551	5.03779e-09	ncbi_101121770	0.28	0.01	-4.80735	0.00239371	0.00702199	SMIM15	PREDICTED: small integral membrane protein 15-like [Ovis aries]	-	-	-	-	-	-	-
oar-miR-543-3p	13.152	100.616	2.93551	5.03779e-09	ncbi_101122274	2.38667	0.946667	-1.33407	1.51137e-10	1.40454e-09	PCDHAC2	PREDICTED: protocadherin alpha-C2 isoform X2 [Ovis aries musimon]	-	-	-	-	GO:0031224//intrinsic component of membrane	-	GO:0098742//cell-cell adhesion via plasma-membrane adhesion molecules
oar-miR-543-3p	13.152	100.616	2.93551	5.03779e-09	ncbi_101122319	1.56	0.71	-1.13566	0.00319234	0.00906588	CD200R1	PREDICTED: cell surface glycoprotein CD200 receptor 1 [Ovis aries musimon]	Human Diseases	Infectious diseases	ko05167//Kaposi sarcoma-associated herpesvirus infection	K21668	-	-	-
oar-miR-543-3p	13.152	100.616	2.93551	5.03779e-09	ncbi_101122473	3.53	1.34333	-1.39385	4.69818e-08	3.17517e-07	RNF144B	PREDICTED: E3 ubiquitin-protein ligase RNF144B [Ovis aries]	-	-	-	-	GO:0031090//organelle membrane;GO:0031224//intrinsic component of membrane;GO:0043231//intracellular membrane-bounded organelle	GO:0019787//ubiquitin-like protein transferase activity;GO:0046914//transition metal ion binding	GO:0012501//programmed cell death;GO:0016567//protein ubiquitination
oar-miR-543-3p	13.152	100.616	2.93551	5.03779e-09	ncbi_101122576	0.88	0.246667	-1.83494	8.90992e-09	6.68971e-08	CCDC141	PREDICTED: coiled-coil domain-containing protein 141 isoform X1 [Ovis aries]	-	-	-	-	GO:0005815//microtubule organizing center	-	GO:0021795//cerebral cortex cell migration;GO:0051640//organelle localization
oar-miR-543-3p	13.152	100.616	2.93551	5.03779e-09	ncbi_101122687	2.83333	0.51	-2.47393	2.03909e-34	1.42162e-32	CBX7	PREDICTED: chromobox protein homolog 7 [Bos mutus]	-	-	-	-	GO:0000152//nuclear ubiquitin ligase complex;GO:0000785//chromatin	GO:0003723//RNA binding;GO:0042393//histone binding	GO:0043588//skin development
oar-miR-543-3p	13.152	100.616	2.93551	5.03779e-09	ncbi_101123237	17.2933	5.26667	-1.71525	4.34621e-26	1.75428e-24	FAT4	PREDICTED: protocadherin Fat 4 isoform X2 [Ovis aries musimon]	Environmental Information Processing;Environmental Information Processing	Signal transduction;Signal transduction	ko04391//Hippo signaling pathway -fly;ko04392//Hippo signaling pathway - multiple species	K16669;K16669	GO:0031224//intrinsic component of membrane;GO:0031988//membrane-bounded vesicle;GO:0044464//cell part	GO:0046872//metal ion binding	GO:0001503//ossification;GO:0009887//organ morphogenesis;GO:0030030//cell projection organization;GO:0035556//intracellular signal transduction;GO:0044802//single-organism membrane organization;GO:0072182//regulation of nephron tubule epithelial cell differentiation;GO:0098742//cell-cell adhesion via plasma-membrane adhesion molecules
oar-miR-543-3p	13.152	100.616	2.93551	5.03779e-09	ncbi_101123376	4.17667	1.35	-1.62939	6.63942e-21	1.7674e-19	PCDHB13	PREDICTED: LOW QUALITY PROTEIN: protocadherin beta-13 [Ovis aries musimon]	-	-	-	-	GO:0031224//intrinsic component of membrane	-	GO:0098742//cell-cell adhesion via plasma-membrane adhesion molecules
oar-miR-543-3p	13.152	100.616	2.93551	5.03779e-09	ncbi_101123512	30.0367	12.6133	-1.25178	1.44134e-10	1.34489e-09	PPP1R3C	PREDICTED: protein phosphatase 1 regulatory subunit 3C [Ovis aries]	Organismal Systems;Human Diseases	Endocrine system;Endocrine and metabolic diseases	ko04910//Insulin signaling pathway;ko04931//Insulin resistance	K07189;K07189	-	GO:0019902//phosphatase binding	GO:0005977//glycogen metabolic process
oar-miR-543-3p	13.152	100.616	2.93551	5.03779e-09	ncbi_101123620	3.91667	0.913333	-2.10041	4.41855e-20	1.09816e-18	lmo3	LIM domain only protein 3 isoform 2 [Homo sapiens]	-	-	-	-	GO:0044424//intracellular part	GO:0046914//transition metal ion binding	GO:0010468//regulation of gene expression;GO:0033145//positive regulation of intracellular steroid hormone receptor signaling pathway;GO:0034645//cellular macromolecule biosynthetic process;GO:0043409//negative regulation of MAPK cascade;GO:0045597//positive regulation of cell differentiation
oar-miR-543-3p	13.152	100.616	2.93551	5.03779e-09	ncbi_105602018	0.773333	0.25	-1.62916	0.00797868	0.02029	SMIM17	PREDICTED: small integral membrane protein 17 isoform X2 [Ovis aries]	-	-	-	-	-	-	-
oar-miR-543-3p	13.152	100.616	2.93551	5.03779e-09	ncbi_105606262	4.63667	2.02333	-1.19635	0.00361046	0.0101089	DCXR	PREDICTED: L-xylulose reductase-like isoform X2 [Ovis aries musimon]	Metabolism;Metabolism	Global and overview maps;Carbohydrate metabolism	ko01100//Metabolic pathways;ko00040//Pentose and glucuronate interconversions	K03331;K03331	GO:0005874//microtubule;GO:0031988//membrane-bounded vesicle;GO:0042995//cell projection;GO:0043231//intracellular membrane-bounded organelle	GO:0005515//protein binding;GO:0016616//oxidoreductase activity, acting on the CH-OH group of donors, NAD or NADP as acceptor;GO:0016651//oxidoreductase activity, acting on NAD(P)H	GO:0019318//hexose metabolic process;GO:0019321//pentose metabolic process;GO:0046496//nicotinamide nucleotide metabolic process;GO:0051260//protein homooligomerization
oar-miR-543-3p	13.152	100.616	2.93551	5.03779e-09	ncbi_105606440	0.376667	0.136667	-1.46263	0.0108457	0.0264972	GPR157	PREDICTED: probable G-protein coupled receptor 157 [Capra hircus]	-	-	-	-	GO:0031224//intrinsic component of membrane	GO:0004888//transmembrane signaling receptor activity	GO:0007166//cell surface receptor signaling pathway
oar-miR-543-3p	13.152	100.616	2.93551	5.03779e-09	ncbi_105608665	1.54333	0.646667	-1.25496	0.00495569	0.0133486	--	PREDICTED: translation initiation factor IF-2-like [Capra hircus]	-	-	-	-	-	-	-
oar-miR-543-3p	13.152	100.616	2.93551	5.03779e-09	ncbi_106990415	1.77333	0.846667	-1.0666	0.000504763	0.00172412	ZSCAN31	PREDICTED: zinc finger and SCAN domain-containing protein 31 [Ovis aries musimon]	-	-	-	-	-	GO:0043169//cation binding	-
oar-miR-543-3p	13.152	100.616	2.93551	5.03779e-09	ncbi_106991170	0.803333	0.173333	-2.21245	2.14585e-07	1.32106e-06	PCDHA11	PREDICTED: LOW QUALITY PROTEIN: protocadherin alpha-11-like [Ovis aries]	-	-	-	-	GO:0031224//intrinsic component of membrane	-	GO:0098742//cell-cell adhesion via plasma-membrane adhesion molecules
oar-miR-543-3p	13.152	100.616	2.93551	5.03779e-09	ncbi_114108619	1.75333	0.82	-1.0964	8.70359e-07	4.88742e-06	ZSCAN23	PREDICTED: zinc finger and SCAN domain-containing protein 23 [Capra hircus]	-	-	-	-	GO:0031988//membrane-bounded vesicle;GO:0043231//intracellular membrane-bounded organelle	GO:0001071//nucleic acid binding transcription factor activity;GO:0043169//cation binding	GO:0010468//regulation of gene expression;GO:0034645//cellular macromolecule biosynthetic process
oar-miR-543-3p	13.152	100.616	2.93551	5.03779e-09	ncbi_114110490	0.34	0.00666667	-5.67243	0.000578314	0.00195052	NOL4	PREDICTED: nucleolar protein 4 isoform X2 [Vicugna pacos]	-	-	-	-	-	-	-
oar-miR-543-3p	13.152	100.616	2.93551	5.03779e-09	ncbi_114112946	4.09333	0.573333	-2.83583	5.43241e-10	4.75484e-09	NTRK2	BDNF/NT-3 growth factors receptor isoform X2 [Microcebus murinus]	Environmental Information Processing;Environmental Information Processing;Environmental Information Processing;Human Diseases;Organismal Systems	Signal transduction;Signal transduction;Signal transduction;Substance dependence;Nervous system	ko04151//PI3K-Akt signaling pathway;ko04010//MAPK signaling pathway;ko04014//Ras signaling pathway;ko05034//Alcoholism;ko04722//Neurotrophin signaling pathway	K04360;K04360;K04360;K04360;K04360	GO:0005783//endoplasmic reticulum;GO:0014069//postsynaptic density;GO:0016021//integral component of membrane;GO:0031090//organelle membrane;GO:0033267//axon part;GO:0043234//protein complex;GO:0044297//cell body;GO:0044309//neuron spine;GO:0097060//synaptic membrane	GO:0004714//transmembrane receptor protein tyrosine kinase activity;GO:0005102//receptor binding;GO:0032550//purine ribonucleoside binding;GO:0043121//neurotrophin binding;GO:0046983//protein dimerization activity	GO:0001934//positive regulation of protein phosphorylation;GO:0006835//dicarboxylic acid transport;GO:0006952//defense response;GO:0007169//transmembrane receptor protein tyrosine kinase signaling pathway;GO:0007613//memory;GO:0009314//response to radiation;GO:0009612//response to mechanical stimulus;GO:0010001//glial cell differentiation;GO:0010467//gene expression;GO:0010770//positive regulatio…
oar-miR-543-3p	13.152	100.616	2.93551	5.03779e-09	ncbi_114115656	2.34	0.153333	-3.93177	4.89379e-07	2.85353e-06	PDRG1	p53 and DNA damage-regulated protein 1 [Bos taurus]	-	-	-	-	GO:0043234//protein complex	GO:0005515//protein binding	GO:0044267//cellular protein metabolic process
oar-miR-543-3p	13.152	100.616	2.93551	5.03779e-09	ncbi_114117545	1.66667	0.656667	-1.34373	8.82348e-07	4.95129e-06	SPTLC3	PREDICTED: serine palmitoyltransferase 3 [Ovis aries musimon]	Metabolism;Environmental Information Processing;Metabolism	Global and overview maps;Signal transduction;Lipid metabolism	ko01100//Metabolic pathways;ko04071//Sphingolipid signaling pathway;ko00600//Sphingolipid metabolism	K00654;K00654;K00654	GO:0031211//endoplasmic reticulum palmitoyltransferase complex	GO:0016454//C-palmitoyltransferase activity;GO:0043168//anion binding	GO:0030148//sphingolipid biosynthetic process
oar-miR-543-3p	13.152	100.616	2.93551	5.03779e-09	ncbi_114118405	0.28	0.0966667	-1.53434	0.00190014	0.00570121	MICALCL	PREDICTED: protein-methionine sulfoxide oxidase MICAL2 isoform X7 [Ovis aries musimon]	-	-	-	-	GO:0043231//intracellular membrane-bounded organelle	GO:0016491//oxidoreductase activity;GO:0046914//transition metal ion binding	GO:0006790//sulfur compound metabolic process;GO:0008154//actin polymerization or depolymerization;GO:0045944//positive regulation of transcription from RNA polymerase II promoter
oar-miR-543-3p	13.152	100.616	2.93551	5.03779e-09	ncbi_443075	5.13	0.336667	-3.92957	3.98524e-75	2.56729e-72	HGF	PREDICTED: hepatocyte growth factor isoform X1 [Ovis aries musimon]	Human Diseases;Environmental Information Processing;Environmental Information Processing;Environmental Information Processing;Human Diseases;Cellular Processes;Environmental Information Processing;Human Diseases;Human Diseases;Human Diseases;Human Diseases;Human Diseases;Human Diseases	Cancers;Signal transduction;Signal transduction;Signal transduction;Cancers;Cellular community - eukaryotes;Signal transduction;Cancers;Cancers;Drug resistance;Cancers;Cancers;Infectious diseases	ko05200//Pathways in cancer;ko04151//PI3K-Akt signaling pathway;ko04010//MAPK signaling pathway;ko04014//Ras signaling pathway;ko05205//Proteoglycans in cancer;ko04510//Focal adhesion;ko04015//Rap1 signaling pathway;ko05226//Gastric cancer;ko05225//Hepatocellular carcinoma;ko01521//EGFR tyrosine kinase inhibitor resistance;ko05211//Renal cell carcinoma;ko05218//Melanoma;ko05144//Malaria	K05460;K05460;K05460;K05460;K05460;K05460;K05460;K05460;K05460;K05460;K05460;K05460;K05460	-	GO:0004175//endopeptidase activity;GO:0005102//receptor binding	GO:0006935//chemotaxis;GO:0007169//transmembrane receptor protein tyrosine kinase signaling pathway;GO:0008283//cell proliferation;GO:0010557//positive regulation of macromolecule biosynthetic process;GO:0010823//negative regulation of mitochondrion organization;GO:0014066//regulation of phosphatidylinositol 3-kinase signaling;GO:0030334//regulation of cell migration;GO:0032147//activation of pro…
oar-miR-543-3p	13.152	100.616	2.93551	5.03779e-09	ncbi_443228	22.16	8.88667	-1.31824	2.62536e-14	3.77177e-13	ESR1	PREDICTED: estrogen receptor [Ovis aries musimon]	Human Diseases;Human Diseases;Human Diseases;Organismal Systems;Organismal Systems;Human Diseases;Organismal Systems;Organismal Systems	Cancers;Cancers;Cancers;Endocrine system;Endocrine system;Drug resistance;Endocrine system;Excretory system	ko05200//Pathways in cancer;ko05205//Proteoglycans in cancer;ko05224//Breast cancer;ko04915//Estrogen signaling pathway;ko04919//Thyroid hormone signaling pathway;ko01522//Endocrine resistance;ko04917//Prolactin signaling pathway;ko04961//Endocrine and other factor-regulated calcium reabsorption	K08550;K08550;K08550;K08550;K08550;K08550;K08550;K08550	GO:0000785//chromatin;GO:0016020//membrane;GO:0043231//intracellular membrane-bounded organelle	GO:0000977//RNA polymerase II regulatory region sequence-specific DNA binding;GO:0000982//transcription factor activity, RNA polymerase II core promoter proximal region sequence-specific binding;GO:0003707//steroid hormone receptor activity;GO:0004879//RNA polymerase II transcription factor activity, ligand-activated sequence-specific DNA binding;GO:0005515//protein binding;GO:0008289//lipid bind…	GO:0006357//regulation of transcription from RNA polymerase II promoter;GO:0006915//apoptotic process;GO:0007186//G-protein coupled receptor signaling pathway;GO:0008202//steroid metabolic process;GO:0008284//positive regulation of cell proliferation;GO:0008406//gonad development;GO:0009755//hormone-mediated signaling pathway;GO:0009967//positive regulation of signal transduction;GO:0010518//posi…
oar-miR-543-3p	13.152	100.616	2.93551	5.03779e-09	ncbi_443250	4.29667	0.943333	-2.18738	4.0525e-09	3.18058e-08	SLC7A8	PREDICTED: large neutral amino acids transporter small subunit 2 isoform X1 [Ovis aries musimon]	Organismal Systems	Digestive system	ko04974//Protein digestion and absorption	K13781	GO:0031224//intrinsic component of membrane;GO:0031988//membrane-bounded vesicle	GO:0008324//cation transmembrane transporter activity;GO:0015171//amino acid transmembrane transporter activity	GO:0003333//amino acid transmembrane transport;GO:0006812//cation transport
oar-miR-543-3p	13.152	100.616	2.93551	5.03779e-09	ncbi_443366	34.1967	11.62	-1.55725	7.97617e-38	6.94358e-36	PTGFR	PREDICTED: prostaglandin F2-alpha receptor isoform X1 [Ovis aries]	Environmental Information Processing;Environmental Information Processing;Environmental Information Processing	Signaling molecules and interaction;Signal transduction;Signal transduction	ko04080//Neuroactive ligand-receptor interaction;ko04020//Calcium signaling pathway;ko04072//Phospholipase D signaling pathway	K04262;K04262;K04262	GO:0031224//intrinsic component of membrane;GO:0044424//intracellular part	GO:0004955//prostaglandin receptor activity	GO:0002237//response to molecule of bacterial origin;GO:0007166//cell surface receptor signaling pathway;GO:0019722//calcium-mediated signaling;GO:0042981//regulation of apoptotic process
oar-miR-543-3p	13.152	100.616	2.93551	5.03779e-09	ncbi_443488	0.49	0.193333	-1.34169	0.00771119	0.0196937	SCNN1A	PREDICTED: amiloride-sensitive sodium channel subunit alpha isoform X2 [Ovis aries musimon]	Organismal Systems;Organismal Systems	Sensory system;Excretory system	ko04742//Taste transduction;ko04960//Aldosterone-regulated sodium reabsorption	K04824;K04824	GO:0005929//cilium;GO:0030863//cortical cytoskeleton;GO:0031090//organelle membrane;GO:0031988//membrane-bounded vesicle;GO:0034703//cation channel complex;GO:0044459//plasma membrane part	GO:0005272//sodium channel activity;GO:0008092//cytoskeletal protein binding;GO:0019904//protein domain specific binding	GO:0006814//sodium ion transport;GO:0007606//sensory perception of chemical stimulus;GO:0030104//water homeostasis;GO:0044763//single-organism cellular process;GO:0055065//metal ion homeostasis
oar-miR-543-3p	13.152	100.616	2.93551	5.03779e-09	ncbi_654403	498.843	122.61	-2.02451	1.13575e-34	8.02248e-33	TXNIP	PREDICTED: thioredoxin-interacting protein [Ovis aries]	Organismal Systems	Immune system	ko04621//NOD-like receptor signaling pathway	K20910	GO:0044424//intracellular part	GO:0030234//enzyme regulator activity;GO:0044389//ubiquitin-like protein ligase binding	GO:0002347//response to tumor cell;GO:0006886//intracellular protein transport;GO:0006950//response to stress;GO:0007169//transmembrane receptor protein tyrosine kinase signaling pathway;GO:0009892//negative regulation of metabolic process;GO:0009913//epidermal cell differentiation;GO:0010468//regulation of gene expression;GO:0034645//cellular macromolecule biosynthetic process;GO:0048523//negati…
oar-miR-541-5p	3.7259	27.8211	2.90052	9.12448e-07	MSTRG.1049	36.9033	16.6267	-1.15025	1.82849e-27	7.98044e-26	Pol	hypothetical protein M91_14132 [Bos mutus]	Human Diseases;Human Diseases;Environmental Information Processing;Organismal Systems;Human Diseases;Human Diseases;Cellular Processes;Human Diseases	Cancers;Cancers;Signal transduction;Immune system;Infectious diseases;Cardiovascular diseases;Cellular community - eukaryotes;Cancers	ko05200//Pathways in cancer;ko05226//Gastric cancer;ko04390//Hippo signaling pathway;ko04670//Leukocyte transendothelial migration;ko05100//Bacterial invasion of epithelial cells;ko05412//Arrhythmogenic right ventricular cardiomyopathy (ARVC);ko04520//Adherens junction;ko05213//Endometrial cancer	K05691;K05691;K05691;K05691;K05691;K05691;K05691;K05691	-	-	-
oar-miR-541-5p	3.7259	27.8211	2.90052	9.12448e-07	MSTRG.1097	2.27	0.523333	-2.11689	4.41547e-42	5.11591e-40	--	Cleavage stimulation factor subunit 2 [Bos mutus]	-	-	-	-	-	-	-
oar-miR-541-5p	3.7259	27.8211	2.90052	9.12448e-07	MSTRG.13844	16.6333	3.28667	-2.33938	1.10938e-05	5.19379e-05	ERVK-19	PREDICTED: endogenous retrovirus group K member 7 Env polyprotein-like isoform X1 [Ovis aries musimon]	-	-	-	-	-	GO:0016787//hydrolase activity	GO:0009987//cellular process;GO:0043170//macromolecule metabolic process;GO:0044238//primary metabolic process
oar-miR-541-5p	3.7259	27.8211	2.90052	9.12448e-07	MSTRG.14002	4.97667	0.00666667	-9.544	1.65582e-06	8.89494e-06	GRTP1	Growth hormone-regulated TBC protein 1 [Bos mutus]	-	-	-	-	-	-	-
oar-miR-541-5p	3.7259	27.8211	2.90052	9.12448e-07	MSTRG.17336	2.86667	0.723333	-1.98664	1.08096e-22	3.41349e-21	Pol	Transposon TX1 uncharacterized 149 kDa protein, partial [Bos mutus]	-	-	-	-	-	-	-
oar-miR-541-5p	3.7259	27.8211	2.90052	9.12448e-07	MSTRG.4246	1.70667	0.716667	-1.25181	4.82723e-05	0.000201562	--	reverse transcriptase-like [Bos taurus]	Human Diseases;Human Diseases;Environmental Information Processing;Organismal Systems;Human Diseases;Human Diseases;Cellular Processes;Human Diseases	Cancers;Cancers;Signal transduction;Immune system;Infectious diseases;Cardiovascular diseases;Cellular community - eukaryotes;Cancers	ko05200//Pathways in cancer;ko05226//Gastric cancer;ko04390//Hippo signaling pathway;ko04670//Leukocyte transendothelial migration;ko05100//Bacterial invasion of epithelial cells;ko05412//Arrhythmogenic right ventricular cardiomyopathy (ARVC);ko04520//Adherens junction;ko05213//Endometrial cancer	K05691;K05691;K05691;K05691;K05691;K05691;K05691;K05691	GO:0031252//cell leading edge;GO:0070161//anchoring junction	GO:0003779//actin binding;GO:0050839//cell adhesion molecule binding	GO:0010468//regulation of gene expression;GO:0098602//single organism cell adhesion
oar-miR-541-5p	3.7259	27.8211	2.90052	9.12448e-07	MSTRG.5423	17.87	7.04667	-1.34253	3.84991e-25	1.45546e-23	Pol	reverse transcriptase-like [Bos taurus]	Human Diseases;Human Diseases;Environmental Information Processing;Organismal Systems;Human Diseases;Human Diseases;Cellular Processes;Human Diseases	Cancers;Cancers;Signal transduction;Immune system;Infectious diseases;Cardiovascular diseases;Cellular community - eukaryotes;Cancers	ko05200//Pathways in cancer;ko05226//Gastric cancer;ko04390//Hippo signaling pathway;ko04670//Leukocyte transendothelial migration;ko05100//Bacterial invasion of epithelial cells;ko05412//Arrhythmogenic right ventricular cardiomyopathy (ARVC);ko04520//Adherens junction;ko05213//Endometrial cancer	K05691;K05691;K05691;K05691;K05691;K05691;K05691;K05691	GO:0031252//cell leading edge;GO:0070161//anchoring junction	GO:0003779//actin binding;GO:0050839//cell adhesion molecule binding	GO:0010468//regulation of gene expression;GO:0098602//single organism cell adhesion
oar-miR-541-5p	3.7259	27.8211	2.90052	9.12448e-07	MSTRG.7510	4.55333	2.09333	-1.12112	2.92233e-16	5.20046e-15	Pol	reverse transcriptase-like [Bos taurus]	Human Diseases;Human Diseases;Environmental Information Processing;Organismal Systems;Human Diseases;Human Diseases;Cellular Processes;Human Diseases	Cancers;Cancers;Signal transduction;Immune system;Infectious diseases;Cardiovascular diseases;Cellular community - eukaryotes;Cancers	ko05200//Pathways in cancer;ko05226//Gastric cancer;ko04390//Hippo signaling pathway;ko04670//Leukocyte transendothelial migration;ko05100//Bacterial invasion of epithelial cells;ko05412//Arrhythmogenic right ventricular cardiomyopathy (ARVC);ko04520//Adherens junction;ko05213//Endometrial cancer	K05691;K05691;K05691;K05691;K05691;K05691;K05691;K05691	-	-	-
oar-miR-541-5p	3.7259	27.8211	2.90052	9.12448e-07	MSTRG.7513	3.22	1.00667	-1.67747	7.16136e-47	1.10898e-44	mariner\T	reverse transcriptase-like [Bos taurus]	-	-	-	-	-	-	-
oar-miR-541-5p	3.7259	27.8211	2.90052	9.12448e-07	ncbi_100913155	14.4967	3.2	-2.17958	6.20871e-52	1.26571e-49	GABRB2	PREDICTED: gamma-aminobutyric acid receptor subunit beta-2 isoform X1 [Bos mutus]	Environmental Information Processing;Organismal Systems;Organismal Systems;Human Diseases;Organismal Systems;Human Diseases	Signaling molecules and interaction;Nervous system;Nervous system;Substance dependence;Nervous system;Substance dependence	ko04080//Neuroactive ligand-receptor interaction;ko04723//Retrograde endocannabinoid signaling;ko04726//Serotonergic synapse;ko05032//Morphine addiction;ko04727//GABAergic synapse;ko05033//Nicotine addiction	K05181;K05181;K05181;K05181;K05181;K05181	GO:0031988//membrane-bounded vesicle;GO:0034702//ion channel complex;GO:0044444//cytoplasmic part;GO:0097060//synaptic membrane;GO:1902710//GABA receptor complex	GO:0005230//extracellular ligand-gated ion channel activity;GO:0005253//anion channel activity;GO:0016917//GABA receptor activity	GO:0006821//chloride transport;GO:0007186//G-protein coupled receptor signaling pathway;GO:0007270//neuron-neuron synaptic transmission;GO:0034776//response to histamine;GO:0043066//negative regulation of apoptotic process;GO:0048666//neuron development;GO:0050954//sensory perception of mechanical stimulus
oar-miR-541-5p	3.7259	27.8211	2.90052	9.12448e-07	ncbi_101101961	1.54333	0.48	-1.68494	2.16151e-11	2.23721e-10	PCDH19	PREDICTED: protocadherin-19 isoform X2 [Bos taurus]	-	-	-	-	GO:0031224//intrinsic component of membrane	-	GO:0098742//cell-cell adhesion via plasma-membrane adhesion molecules
oar-miR-541-5p	3.7259	27.8211	2.90052	9.12448e-07	ncbi_101102186	2.05667	0.98	-1.06945	0.00117078	0.00368847	Foxc1	PREDICTED: forkhead box protein C1 isoform X2 [Ovis aries musimon]	-	-	-	-	GO:0000790//nuclear chromatin	GO:0000975//regulatory region DNA binding;GO:0000981//RNA polymerase II transcription factor activity, sequence-specific DNA binding;GO:0005515//protein binding	GO:0000278//mitotic cell cycle;GO:0001654//eye development;GO:0001707//mesoderm formation;GO:0003018//vascular process in circulatory system;GO:0006022//aminoglycan metabolic process;GO:0006357//regulation of transcription from RNA polymerase II promoter;GO:0007169//transmembrane receptor protein tyrosine kinase signaling pathway;GO:0007417//central nervous system development;GO:0008585//female g…
oar-miR-541-5p	3.7259	27.8211	2.90052	9.12448e-07	ncbi_101102297	1.35	0.343333	-1.97528	0.000138678	0.000531131	FTCDNL1	PREDICTED: formimidoyltransferase-cyclodeaminase-like [Ovis aries]	-	-	-	-	-	-	-
oar-miR-541-5p	3.7259	27.8211	2.90052	9.12448e-07	ncbi_101102499	62.2467	23.88	-1.38219	1.24777e-13	1.65121e-12	Kctd12	PREDICTED: BTB/POZ domain-containing protein KCTD12-like [Bubalus bubalis]	-	-	-	-	GO:0031988//membrane-bounded vesicle;GO:0043234//protein complex;GO:0097060//synaptic membrane	GO:0003723//RNA binding	GO:0051259//protein oligomerization
oar-miR-541-5p	3.7259	27.8211	2.90052	9.12448e-07	ncbi_101102822	227.977	107.427	-1.08553	2.49845e-14	3.60551e-13	TSC22D1	PREDICTED: TSC22 domain family protein 1 isoform X2 [Ovis aries musimon]	-	-	-	-	GO:0043231//intracellular membrane-bounded organelle	-	GO:0010468//regulation of gene expression;GO:0034645//cellular macromolecule biosynthetic process
oar-miR-541-5p	3.7259	27.8211	2.90052	9.12448e-07	ncbi_101102950	1.12333	0.47	-1.25705	2.42759e-06	1.2735e-05	KLHL6	PREDICTED: kelch-like protein 6 [Ovis aries]	-	-	-	-	-	-	GO:0050851//antigen receptor-mediated signaling pathway
oar-miR-541-5p	3.7259	27.8211	2.90052	9.12448e-07	ncbi_101103238	0.696667	0.0833333	-3.0635	0.00209866	0.00622725	CXCL6	PREDICTED: C-X-C motif chemokine 6 isoform X2 [Ovis aries musimon]	Environmental Information Processing;Organismal Systems;Environmental Information Processing;Human Diseases;Organismal Systems;Human Diseases	Signaling molecules and interaction;Immune system;Signal transduction;Immune diseases;Immune system;Infectious diseases	ko04060//Cytokine-cytokine receptor interaction;ko04062//Chemokine signaling pathway;ko04668//TNF signaling pathway;ko05323//Rheumatoid arthritis;ko04657//IL-17 signaling pathway;ko05133//Pertussis	K05506;K05506;K05506;K05506;K05506;K05506	GO:0044421//extracellular region part	GO:0005125//cytokine activity;GO:0005539//glycosaminoglycan binding	GO:0001817//regulation of cytokine production;GO:0002237//response to molecule of bacterial origin;GO:0006935//chemotaxis;GO:0070950//regulation of neutrophil mediated killing of bacterium
oar-miR-541-5p	3.7259	27.8211	2.90052	9.12448e-07	ncbi_101103290	20.51	8.36667	-1.2936	3.12559e-19	7.15024e-18	Samd8	PREDICTED: sphingomyelin synthase-related protein 1 isoform X4 [Ovis aries musimon]	-	-	-	-	-	-	GO:0006672//ceramide metabolic process;GO:0034248//regulation of cellular amide metabolic process
oar-miR-541-5p	3.7259	27.8211	2.90052	9.12448e-07	ncbi_101103329	40.5	19.5767	-1.04879	4.45254e-05	0.00018713	POSTN	PREDICTED: periostin isoform X1 [Pantholops hodgsonii]	-	-	-	-	-	-	-
oar-miR-541-5p	3.7259	27.8211	2.90052	9.12448e-07	ncbi_101103695	0.656667	0.233333	-1.49277	0.0082501	0.0208781	EPHA6	PREDICTED: LOW QUALITY PROTEIN: ephrin type-A receptor 6 isoform X1 [Ovis aries]	Organismal Systems	Development	ko04360//Axon guidance	K05107	GO:0031224//intrinsic component of membrane;GO:0043231//intracellular membrane-bounded organelle	GO:0004713//protein tyrosine kinase activity;GO:0032550//purine ribonucleoside binding	GO:0006468//protein phosphorylation;GO:0007169//transmembrane receptor protein tyrosine kinase signaling pathway
oar-miR-541-5p	3.7259	27.8211	2.90052	9.12448e-07	ncbi_101103928	5.51	2.69333	-1.03266	1.12254e-08	8.28907e-08	ADSSL1	PREDICTED: adenylosuccinate synthetase isozyme 1 isoform X1 [Bos taurus]	Metabolism;Metabolism;Metabolism	Global and overview maps;Nucleotide metabolism;Amino acid metabolism	ko01100//Metabolic pathways;ko00230//Purine metabolism;ko00250//Alanine, aspartate and glutamate metabolism	K01939;K01939;K01939	-	-	-
oar-miR-541-5p	3.7259	27.8211	2.90052	9.12448e-07	ncbi_101104255	2.26333	0.63	-1.84503	2.66979e-09	2.14628e-08	IKZF3	PREDICTED: zinc finger protein Aiolos isoform X1 [Ovis aries]	-	-	-	-	GO:0016020//membrane;GO:0043231//intracellular membrane-bounded organelle	GO:0003677//DNA binding;GO:0043169//cation binding;GO:0046983//protein dimerization activity	GO:0006915//apoptotic process;GO:0010468//regulation of gene expression;GO:0030183//B cell differentiation;GO:0034645//cellular macromolecule biosynthetic process;GO:0050670//regulation of lymphocyte proliferation
oar-miR-541-5p	3.7259	27.8211	2.90052	9.12448e-07	ncbi_101104513	3.79667	1.08333	-1.80926	4.37466e-10	3.89464e-09	NPL	PREDICTED: N-acetylneuraminate lyase isoform X3 [Ovis aries]	Metabolism	Carbohydrate metabolism	ko00520//Amino sugar and nucleotide sugar metabolism	K01639	-	GO:0016833//oxo-acid-lyase activity	GO:0006054//N-acetylneuraminate metabolic process;GO:0044238//primary metabolic process
oar-miR-541-5p	3.7259	27.8211	2.90052	9.12448e-07	ncbi_101104733	3.71333	1.28	-1.53657	1.03071e-08	7.639e-08	PKP2	PREDICTED: plakophilin-2 isoform X1 [Ovis aries]	Human Diseases	Cardiovascular diseases	ko05412//Arrhythmogenic right ventricular cardiomyopathy (ARVC)	K12642	GO:0016020//membrane;GO:0043231//intracellular membrane-bounded organelle;GO:0043234//protein complex;GO:0044291//cell-cell contact zone;GO:0070161//anchoring junction	GO:0019901//protein kinase binding;GO:0032403//protein complex binding	GO:0002027//regulation of heart rate;GO:0007267//cell-cell signaling;GO:0022607//cellular component assembly;GO:0045596//negative regulation of cell differentiation;GO:0055008//cardiac muscle tissue morphogenesis;GO:0086002//cardiac muscle cell action potential involved in contraction;GO:0086065//cell communication involved in cardiac conduction;GO:0098602//single organism cell adhesion
oar-miR-541-5p	3.7259	27.8211	2.90052	9.12448e-07	ncbi_101104734	0.693333	0.17	-2.02801	3.39503e-06	1.73467e-05	PTPRO	PREDICTED: receptor-type tyrosine-protein phosphatase O isoform X2 [Ovis aries]	-	-	-	-	GO:0016021//integral component of membrane;GO:0031252//cell leading edge;GO:0031988//membrane-bounded vesicle;GO:0044309//neuron spine;GO:0044459//plasma membrane part	GO:0004725//protein tyrosine phosphatase activity;GO:0046983//protein dimerization activity	GO:0003093//regulation of glomerular filtration;GO:0006470//protein dephosphorylation;GO:0007162//negative regulation of cell adhesion;GO:0030031//cell projection assembly;GO:0030178//negative regulation of Wnt signaling pathway;GO:0030595//leukocyte chemotaxis;GO:0036058//filtration diaphragm assembly;GO:0061318//renal filtration cell differentiation;GO:0090259//regulation of retinal ganglion ce…
oar-miR-541-5p	3.7259	27.8211	2.90052	9.12448e-07	ncbi_101105033	6.90333	3.44333	-1.00349	9.00537e-08	5.85763e-07	SLC6A6	PREDICTED: sodium- and chloride-dependent taurine transporter isoform X2 [Ovis aries musimon]	Organismal Systems	Nervous system	ko04727//GABAergic synapse	K05039	GO:0016021//integral component of membrane	GO:0005343//organic acid:sodium symporter activity;GO:1901682//sulfur compound transmembrane transporter activity	GO:0015849//organic acid transport;GO:0044763//single-organism cellular process
oar-miR-541-5p	3.7259	27.8211	2.90052	9.12448e-07	ncbi_101105233	5.68	1.35333	-2.06937	1.56349e-24	5.55848e-23	FGD4	PREDICTED: FYVE, RhoGEF and PH domain-containing protein 4 isoform X1 [Ovis aries]	-	-	-	-	GO:0005856//cytoskeleton;GO:0031252//cell leading edge;GO:0042995//cell projection	GO:0043169//cation binding	GO:0030031//cell projection assembly;GO:0043087//regulation of GTPase activity
oar-miR-541-5p	3.7259	27.8211	2.90052	9.12448e-07	ncbi_101105249	1.87	0.693333	-1.43142	8.29709e-05	0.000331164	Cxxc4	PREDICTED: CXXC-type zinc finger protein 4 [Capra hircus]	Environmental Information Processing	Signal transduction	ko04310//Wnt signaling pathway	K03344	GO:0031982//vesicle;GO:0043231//intracellular membrane-bounded organelle;GO:0044444//cytoplasmic part	GO:0003676//nucleic acid binding;GO:0019904//protein domain specific binding;GO:0046914//transition metal ion binding	GO:0007166//cell surface receptor signaling pathway;GO:0009968//negative regulation of signal transduction
oar-miR-541-5p	3.7259	27.8211	2.90052	9.12448e-07	ncbi_101105313	0.65	0.196667	-1.72469	2.23482e-05	9.90419e-05	ADAM23	PREDICTED: disintegrin and metalloproteinase domain-containing protein 23 isoform X1 [Ovis aries musimon]	-	-	-	-	-	GO:0046914//transition metal ion binding;GO:0070011//peptidase activity, acting on L-amino acid peptides	GO:0019538//protein metabolic process
oar-miR-541-5p	3.7259	27.8211	2.90052	9.12448e-07	ncbi_101105441	2.33667	0.866667	-1.4309	5.65758e-07	3.26578e-06	Ankrd33b	PREDICTED: ankyrin repeat domain-containing protein 33B isoform X2 [Ovis aries musimon]	-	-	-	-	-	-	-
oar-miR-541-5p	3.7259	27.8211	2.90052	9.12448e-07	ncbi_101105810	6.29	1.84	-1.77335	3.78312e-08	2.58824e-07	GIMAP4	PREDICTED: GTPase IMAP family member 4-like isoform X1 [Ovis aries]	-	-	-	-	GO:0044444//cytoplasmic part	-	-
oar-miR-541-5p	3.7259	27.8211	2.90052	9.12448e-07	ncbi_101106078	2.91	0.446667	-2.70375	1.09346e-24	3.94848e-23	2020-03-01	PREDICTED: E3 ubiquitin-protein ligase MARCH1 isoform X2 [Ovis aries]	-	-	-	-	GO:0000139//Golgi membrane;GO:0000323//lytic vacuole;GO:0005769//early endosome;GO:0005774//vacuolar membrane;GO:0010008//endosome membrane	GO:0005102//receptor binding;GO:0019787//ubiquitin-like protein transferase activity;GO:0046914//transition metal ion binding	GO:0002504//antigen processing and presentation of peptide or polysaccharide antigen via MHC class II
oar-miR-541-5p	3.7259	27.8211	2.90052	9.12448e-07	ncbi_101106237	0.0833333	0.00333333	-4.64386	0.00856472	0.0215456	Fndc3c1	PREDICTED: fibronectin type III domain containing protein 3C1-like [Ovis aries]	-	-	-	-	-	-	-
oar-miR-541-5p	3.7259	27.8211	2.90052	9.12448e-07	ncbi_101106620	2.64667	0.91	-1.54024	0.0029703	0.00851491	C11orf87	PREDICTED: uncharacterized protein C11orf87 homolog isoform X2 [Capra hircus]	-	-	-	-	-	-	-
oar-miR-541-5p	3.7259	27.8211	2.90052	9.12448e-07	ncbi_101108837	8.22	2.24	-1.87564	5.24592e-17	1.00698e-15	ATP8B4	PREDICTED: probable phospholipid-transporting ATPase IM isoform X1 [Ovis aries musimon]	-	-	-	-	-	-	-
oar-miR-541-5p	3.7259	27.8211	2.90052	9.12448e-07	ncbi_101109520	9.01667	4.43	-1.02529	9.50618e-09	7.09439e-08	AUH	PREDICTED: methylglutaconyl-CoA hydratase, mitochondrial isoform X2 [Ovis aries musimon]	Metabolism;Metabolism	Global and overview maps;Amino acid metabolism	ko01100//Metabolic pathways;ko00280//Valine, leucine and isoleucine degradation	K05607;K05607	-	GO:0003729//mRNA binding;GO:0016836//hydro-lyase activity	-
oar-miR-541-5p	3.7259	27.8211	2.90052	9.12448e-07	ncbi_101110258	2.81667	0.766667	-1.87732	1.50732e-08	1.09695e-07	APBB1IP	PREDICTED: amyloid beta A4 precursor protein-binding family B member 1-interacting protein isoform X3 [Ovis aries musimon]	Environmental Information Processing;Organismal Systems	Signal transduction;Immune system	ko04015//Rap1 signaling pathway;ko04611//Platelet activation	K17704;K17704	-	-	-
oar-miR-541-5p	3.7259	27.8211	2.90052	9.12448e-07	ncbi_101110416	1.36	0.406667	-1.74169	0.0128429	0.030669	BBS4	PREDICTED: Bardet-Biedl syndrome 4 protein isoform X1 [Ovis aries]	-	-	-	-	GO:0031090//organelle membrane;GO:0043234//protein complex;GO:0044450//microtubule organizing center part;GO:0072372//primary cilium	GO:0001085//RNA polymerase II transcription factor binding;GO:0003774//motor activity;GO:0015631//tubulin binding	GO:0001894//tissue homeostasis;GO:0003073//regulation of systemic arterial blood pressure;GO:0006629//lipid metabolic process;GO:0007281//germ cell development;GO:0007606//sensory perception of chemical stimulus;GO:0009725//response to hormone;GO:0010468//regulation of gene expression;GO:0010638//positive regulation of organelle organization;GO:0019221//cytokine-mediated signaling pathway;GO:0021…
oar-miR-541-5p	3.7259	27.8211	2.90052	9.12448e-07	ncbi_101110450	2.08667	0.553333	-1.91498	2.88973e-19	6.64844e-18	NAIP	PREDICTED: baculoviral IAP repeat-containing protein 1 isoform X1 [Ovis aries musimon]	Organismal Systems;Human Diseases	Immune system;Infectious diseases	ko04621//NOD-like receptor signaling pathway;ko05134//Legionellosis	K12807;K12807	-	-	-
oar-miR-541-5p	3.7259	27.8211	2.90052	9.12448e-07	ncbi_101110763	73.68	29.14	-1.33827	8.19219e-21	2.16642e-19	NDRG2	PREDICTED: protein NDRG2 isoform X1 [Bos mutus]	-	-	-	-	GO:0005815//microtubule organizing center;GO:0031988//membrane-bounded vesicle;GO:0043231//intracellular membrane-bounded organelle	-	GO:0001817//regulation of cytokine production;GO:0008285//negative regulation of cell proliferation;GO:0043409//negative regulation of MAPK cascade;GO:0048856//anatomical structure development
oar-miR-541-5p	3.7259	27.8211	2.90052	9.12448e-07	ncbi_101111069	0.593333	0.18	-1.72085	0.000744508	0.0024505	--	PREDICTED: SLAM family member 7-like isoform X4 [Ovis aries musimon]	-	-	-	-	-	-	-
oar-miR-541-5p	3.7259	27.8211	2.90052	9.12448e-07	ncbi_101111189	25.3767	7.69333	-1.72182	5.03846e-54	1.1933e-51	MTURN	PREDICTED: maturin [Chlorocebus sabaeus]	-	-	-	-	-	-	GO:0044707//single-multicellular organism process;GO:0048468//cell development
oar-miR-541-5p	3.7259	27.8211	2.90052	9.12448e-07	ncbi_101112233	0.173333	0.01	-4.11548	0.0114915	0.0278635	MAS1	PREDICTED: proto-oncogene Mas [Ovis aries]	Environmental Information Processing;Organismal Systems	Signaling molecules and interaction;Endocrine system	ko04080//Neuroactive ligand-receptor interaction;ko04614//Renin-angiotensin system	K04303;K04303	GO:0031224//intrinsic component of membrane	GO:0004888//transmembrane signaling receptor activity;GO:0033218//amide binding	GO:0007186//G-protein coupled receptor signaling pathway;GO:0031347//regulation of defense response;GO:0032147//activation of protein kinase activity;GO:0035556//intracellular signal transduction
oar-miR-541-5p	3.7259	27.8211	2.90052	9.12448e-07	ncbi_101112576	13.9867	5.16333	-1.43768	5.59694e-36	4.35453e-34	ZNF704	PREDICTED: zinc finger protein 704 isoform X2 [Tursiops truncatus]	-	-	-	-	-	-	-
oar-miR-541-5p	3.7259	27.8211	2.90052	9.12448e-07	ncbi_101112633	1.63667	0.7	-1.22533	3.00138e-05	0.000130114	SLITRK2	PREDICTED: SLIT and NTRK-like protein 2 [Ovis aries]	-	-	-	-	-	-	-
oar-miR-541-5p	3.7259	27.8211	2.90052	9.12448e-07	ncbi_101112701	26.64	2.67	-3.31868	2.02938e-66	9.33805e-64	ADAMDEC1	PREDICTED: ADAM DEC1 isoform X4 [Ovis aries musimon]	-	-	-	-	-	GO:0046914//transition metal ion binding;GO:0070011//peptidase activity, acting on L-amino acid peptides	GO:0019538//protein metabolic process
oar-miR-541-5p	3.7259	27.8211	2.90052	9.12448e-07	ncbi_101113095	0.676667	0.08	-3.08037	8.31689e-09	6.25905e-08	SCN3B	sodium channel subunit beta-3 precursor [Bos taurus]	-	-	-	-	GO:0005887//integral component of plasma membrane;GO:0031674//I band	GO:0005248//voltage-gated sodium channel activity;GO:0005515//protein binding;GO:0016247//channel regulator activity	GO:0002027//regulation of heart rate;GO:0002028//regulation of sodium ion transport;GO:0003254//regulation of membrane depolarization;GO:0007009//plasma membrane organization;GO:0007600//sensory perception;GO:0032412//regulation of ion transmembrane transporter activity;GO:0048731//system development;GO:0086002//cardiac muscle cell action potential involved in contraction;GO:0086010//membrane dep…
oar-miR-541-5p	3.7259	27.8211	2.90052	9.12448e-07	ncbi_101113503	1.65667	0.673333	-1.29889	2.00226e-05	8.93749e-05	PRKN	PREDICTED: E3 ubiquitin-protein ligase parkin isoform X3 [Ovis aries musimon]	Genetic Information Processing;Genetic Information Processing;Human Diseases;Cellular Processes	Folding, sorting and degradation;Folding, sorting and degradation;Neurodegenerative diseases;Transport and catabolism	ko04141//Protein processing in endoplasmic reticulum;ko04120//Ubiquitin mediated proteolysis;ko05012//Parkinson disease;ko04137//Mitophagy - animal	K04556;K04556;K04556;K04556	GO:0000151//ubiquitin ligase complex;GO:0016234//inclusion body;GO:0042995//cell projection;GO:0043231//intracellular membrane-bounded organelle;GO:0044444//cytoplasmic part	GO:0002020//protease binding;GO:0004842//ubiquitin-protein transferase activity;GO:0005102//receptor binding;GO:0019900//kinase binding;GO:0019904//protein domain specific binding;GO:0031072//heat shock protein binding;GO:0032182//ubiquitin-like protein binding;GO:0044389//ubiquitin-like protein ligase binding;GO:0044390//ubiquitin-like protein conjugating enzyme binding;GO:0046914//transition me…	GO:0001932//regulation of protein phosphorylation;GO:0001961//positive regulation of cytokine-mediated signaling pathway;GO:0006357//regulation of transcription from RNA polymerase II promoter;GO:0006511//ubiquitin-dependent protein catabolic process;GO:0006584//catecholamine metabolic process;GO:0007270//neuron-neuron synaptic transmission;GO:0007611//learning or memory;GO:0007626//locomotory be…
oar-miR-541-5p	3.7259	27.8211	2.90052	9.12448e-07	ncbi_101114170	9.86	3.87333	-1.34801	3.1066e-19	7.1169e-18	MID2	PREDICTED: probable E3 ubiquitin-protein ligase MID2 isoform X3 [Tursiops truncatus]	-	-	-	-	GO:0015630//microtubule cytoskeleton;GO:0031988//membrane-bounded vesicle	GO:0015631//tubulin binding;GO:0046914//transition metal ion binding;GO:0046983//protein dimerization activity;GO:0070735//protein-glycine ligase activity;GO:0070739//protein-glutamic acid ligase activity	GO:0006952//defense response;GO:0010629//negative regulation of gene expression;GO:0040013//negative regulation of locomotion;GO:0043122//regulation of I-kappaB kinase/NF-kappaB signaling;GO:0051091//positive regulation of sequence-specific DNA binding transcription factor activity;GO:0072698//protein localization to microtubule cytoskeleton;GO:1902186//regulation of viral release from host cell
oar-miR-541-5p	3.7259	27.8211	2.90052	9.12448e-07	ncbi_101115163	23	4.41	-2.38278	1.36977e-117	5.51504e-114	MITF	PREDICTED: microphthalmia-associated transcription factor isoform X2 [Ovis aries]	Human Diseases;Human Diseases;Organismal Systems;Organismal Systems;Human Diseases;Cellular Processes	Cancers;Cancers;Development;Endocrine system;Cancers;Transport and catabolism	ko05200//Pathways in cancer;ko05202//Transcriptional misregulation in cancers;ko04380//Osteoclast differentiation;ko04916//Melanogenesis;ko05218//Melanoma;ko04137//Mitophagy - animal	K09455;K09455;K09455;K09455;K09455;K09455	GO:0032991//macromolecular complex;GO:0043231//intracellular membrane-bounded organelle	GO:0000977//RNA polymerase II regulatory region sequence-specific DNA binding;GO:0000982//transcription factor activity, RNA polymerase II core promoter proximal region sequence-specific binding;GO:0005515//protein binding	GO:0001654//eye development;GO:0002761//regulation of myeloid leukocyte differentiation;GO:0006357//regulation of transcription from RNA polymerase II promoter;GO:0008283//cell proliferation;GO:0042981//regulation of apoptotic process;GO:0048771//tissue remodeling;GO:0050931//pigment cell differentiation;GO:0060070//canonical Wnt signaling pathway;GO:0065003//macromolecular complex assembly
oar-miR-541-5p	3.7259	27.8211	2.90052	9.12448e-07	ncbi_101115200	13.0567	2.65	-2.30072	6.2631e-70	3.25378e-67	TCP11L2	PREDICTED: T-complex protein 11-like protein 2 isoform X1 [Ovis aries]	-	-	-	-	-	-	-
oar-miR-541-5p	3.7259	27.8211	2.90052	9.12448e-07	ncbi_101116121	6.9	2.62333	-1.3952	2.60718e-07	1.58188e-06	CYP4V2	PREDICTED: cytochrome P450 4V2 isoform X2 [Ovis aries musimon]	-	-	-	-	-	GO:0016491//oxidoreductase activity;GO:0046906//tetrapyrrole binding;GO:0046914//transition metal ion binding	GO:0019395//fatty acid oxidation
oar-miR-541-5p	3.7259	27.8211	2.90052	9.12448e-07	ncbi_101116590	6.42	3.19	-1.00902	4.76438e-10	4.21827e-09	JCAD	PREDICTED: junctional protein associated with coronary artery disease isoform X2 [Ovis aries musimon]	-	-	-	-	-	-	-
oar-miR-541-5p	3.7259	27.8211	2.90052	9.12448e-07	ncbi_101116817	6.05333	2.50667	-1.27196	1.07079e-14	1.60718e-13	FGD6	PREDICTED: FYVE, RhoGEF and PH domain-containing protein 6 [Ovis aries]	-	-	-	-	-	GO:0043169//cation binding	GO:0043087//regulation of GTPase activity
oar-miR-541-5p	3.7259	27.8211	2.90052	9.12448e-07	ncbi_101118175	3.21333	0.916667	-1.8096	4.01606e-08	2.74008e-07	TSPAN11	PREDICTED: tetraspanin-11 isoform X2 [Capra hircus]	-	-	-	-	GO:0031224//intrinsic component of membrane	-	-
oar-miR-541-5p	3.7259	27.8211	2.90052	9.12448e-07	ncbi_101118411	27.1633	12.4233	-1.12861	8.21501e-09	6.18526e-08	JAM2	PREDICTED: junctional adhesion molecule B isoform X2 [Ovis aries musimon]	Cellular Processes;Environmental Information Processing;Organismal Systems;Human Diseases	Cellular community - eukaryotes;Signaling molecules and interaction;Immune system;Infectious diseases	ko04530//Tight junction;ko04514//Cell adhesion molecules (CAMs);ko04670//Leukocyte transendothelial migration;ko05120//Epithelial cell signaling in Helicobacter pylori infection	K06735;K06735;K06735;K06735	-	GO:0046983//protein dimerization activity	-
oar-miR-541-5p	3.7259	27.8211	2.90052	9.12448e-07	ncbi_101118416	10.02	3.97	-1.33567	8.89564e-14	1.2039e-12	KIF27	PREDICTED: kinesin-like protein KIF27 isoform X1 [Ovis aries]	-	-	-	-	-	-	-
oar-miR-541-5p	3.7259	27.8211	2.90052	9.12448e-07	ncbi_101118446	18.8067	6.24	-1.59163	3.34062e-58	9.78193e-56	SSBP2	PREDICTED: single-stranded DNA-binding protein 2-like isoform X1 [Mustela putorius furo]	-	-	-	-	GO:0043231//intracellular membrane-bounded organelle	GO:0043566//structure-specific DNA binding	GO:0010468//regulation of gene expression
[truncated: 32,662 more rows]
