# Supplementary material for: The Roles of the miRNAome and Transcriptome in the Ovine Ovary Reveal Poor Efficiency in Juvenile Superovulation
Source: Animals (Basel). 2021 Jan 19;11(1):239. doi: 10.3390/ani11010239 (PMC7832859; doi:10.3390/ani11010239)
Supplement: Supplementary file 1 [file animals-11-00239-s001.zip › Supplementary file/Supplementary File 8.xlsx]

## Sheet: List
	Supplementary File 8: GO analysis of target genes for differentially expressed miRNAs in the lamb and adult sheep libraries
		CC: Cellular component
		MF: Molecular function
		BP: Biological processes

## Sheet: CC
GO ID	Description	Adult_vs_Lamb (21194)	All (24864)	pvalue	Q-value
GO:0005623	cell	17757 (83.78%)	20150 (81.04%)	0	0
GO:0044464	cell part	17757 (83.78%)	20150 (81.04%)	0	0
GO:0044424	intracellular part	16201 (76.44%)	18391 (73.97%)	0	0
GO:0005622	intracellular	16208 (76.47%)	18405 (74.02%)	0	0
GO:0043226	organelle	15915 (75.09%)	18094 (72.77%)	0	0
GO:0043227	membrane-bounded organelle	14307 (67.5%)	16235 (65.3%)	0	0
GO:0043229	intracellular organelle	13976 (65.94%)	15894 (63.92%)	0	0
GO:0043231	intracellular membrane-bounded organelle	12062 (56.91%)	13692 (55.07%)	0	0
GO:0005634	nucleus	2450 (11.56%)	2701 (10.86%)	0	0
GO:0044428	nuclear part	2430 (11.47%)	2679 (10.77%)	0	0
GO:0043234	protein complex	3965 (18.71%)	4446 (17.88%)	0	0
GO:0005856	cytoskeleton	2562 (12.09%)	2856 (11.49%)	0	0
GO:0043233	organelle lumen	2071 (9.77%)	2295 (9.23%)	0	0
GO:0031974	membrane-enclosed lumen	2117 (9.99%)	2349 (9.45%)	0	0
GO:0070013	intracellular organelle lumen	2046 (9.65%)	2269 (9.13%)	0	0
GO:1902494	catalytic complex	865 (4.08%)	933 (3.75%)	0	0
GO:0031981	nuclear lumen	2016 (9.51%)	2239 (9%)	0	0
GO:0031252	cell leading edge	444 (2.09%)	472 (1.9%)	0	0
GO:0012505	endomembrane system	1371 (6.47%)	1519 (6.11%)	0	0
GO:1990234	transferase complex	663 (3.13%)	717 (2.88%)	0	0
GO:0043005	neuron projection	881 (4.16%)	963 (3.87%)	0	0
GO:0030424	axon	205 (0.97%)	211 (0.85%)	0	0
GO:0015630	microtubule cytoskeleton	1415 (6.68%)	1574 (6.33%)	0	0
GO:0030117	membrane coat	177 (0.84%)	181 (0.73%)	0	0
GO:0048475	coated membrane	177 (0.84%)	181 (0.73%)	0	0
GO:0097458	neuron part	927 (4.37%)	1020 (4.1%)	0	0
GO:0033267	axon part	193 (0.91%)	199 (0.8%)	0	1e-06
GO:0044422	organelle part	7000 (33.03%)	8049 (32.37%)	0	1e-06
GO:0042995	cell projection	1701 (8.03%)	1909 (7.68%)	0	3e-06
GO:0098796	membrane protein complex	650 (3.07%)	710 (2.86%)	0	3e-06
GO:0005768	endosome	490 (2.31%)	530 (2.13%)	0	4e-06
GO:0005654	nucleoplasm	867 (4.09%)	957 (3.85%)	0	5e-06
GO:0044451	nucleoplasm part	867 (4.09%)	957 (3.85%)	0	5e-06
GO:0044446	intracellular organelle part	5937 (28.01%)	6823 (27.44%)	1e-06	8e-06
GO:0044297	cell body	381 (1.8%)	410 (1.65%)	1e-06	1.5e-05
GO:0016021	integral component of membrane	908 (4.28%)	1008 (4.05%)	2e-06	3e-05
GO:0098588	bounding membrane of organelle	807 (3.81%)	893 (3.59%)	2e-06	3e-05
GO:0005874	microtubule	138 (0.65%)	142 (0.57%)	2e-06	3e-05
GO:0000151	ubiquitin ligase complex	271 (1.28%)	289 (1.16%)	5e-06	5.8e-05
GO:0000118	histone deacetylase complex	69 (0.33%)	69 (0.28%)	1.6e-05	0.000199
GO:0071944	cell periphery	1634 (7.71%)	1847 (7.43%)	1.7e-05	0.000203
GO:0044444	cytoplasmic part	5347 (25.23%)	6157 (24.76%)	2e-05	0.000228
GO:0030135	coated vesicle	193 (0.91%)	204 (0.82%)	2e-05	0.000228
GO:0005737	cytoplasm	5357 (25.28%)	6170 (24.81%)	2.4e-05	0.000272
GO:0030119	AP-type membrane coat adaptor complex	95 (0.45%)	97 (0.39%)	2.9e-05	0.000316
GO:0031461	cullin-RING ubiquitin ligase complex	159 (0.75%)	167 (0.67%)	3.5e-05	0.000379
GO:0031984	organelle subcompartment	214 (1.01%)	228 (0.92%)	3.8e-05	0.000405
GO:0005886	plasma membrane	1585 (7.48%)	1794 (7.22%)	4.3e-05	0.000444
GO:0005773	vacuole	438 (2.07%)	480 (1.93%)	4.6e-05	0.000459
GO:0044430	cytoskeletal part	1530 (7.22%)	1731 (6.96%)	4.8e-05	0.000476
GO:0044463	cell projection part	645 (3.04%)	716 (2.88%)	6.5e-05	0.000626
GO:0005789	endoplasmic reticulum membrane	180 (0.85%)	191 (0.77%)	7.8e-05	0.000731
GO:0042175	nuclear outer membrane-endoplasmic reticulum membrane network	180 (0.85%)	191 (0.77%)	7.8e-05	0.000731
GO:0032991	macromolecular complex	5385 (25.41%)	6211 (24.98%)	8.5e-05	0.000774
GO:0098573	intrinsic component of mitochondrial membrane	58 (0.27%)	58 (0.23%)	9.4e-05	0.000843
GO:0005578	proteinaceous extracellular matrix	124 (0.59%)	130 (0.52%)	0.000204	0.001797
GO:0031410	cytoplasmic vesicle	824 (3.89%)	924 (3.72%)	0.000219	0.001898
GO:0015629	actin cytoskeleton	393 (1.85%)	432 (1.74%)	0.000223	0.001898
GO:0031090	organelle membrane	2532 (11.95%)	2898 (11.66%)	0.00026	0.002176
GO:0099512	supramolecular fiber	214 (1.01%)	231 (0.93%)	0.000425	0.003422
GO:0099513	polymeric cytoskeletal fiber	214 (1.01%)	231 (0.93%)	0.000425	0.003422
GO:0005783	endoplasmic reticulum	376 (1.77%)	414 (1.67%)	0.00043	0.003422
GO:0070603	SWI/SNF superfamily-type complex	62 (0.29%)	63 (0.25%)	0.000503	0.003944
GO:0031300	intrinsic component of organelle membrane	243 (1.15%)	264 (1.06%)	0.000555	0.004181
GO:1902495	transmembrane transporter complex	227 (1.07%)	246 (0.99%)	0.000559	0.004181
GO:1990351	transporter complex	227 (1.07%)	246 (0.99%)	0.000559	0.004181
GO:0005681	spliceosomal complex	210 (0.99%)	227 (0.91%)	0.000601	0.004315
GO:0030118	clathrin coat	73 (0.34%)	75 (0.3%)	0.000603	0.004315
GO:0061695	transferase complex, transferring phosphorus-containing groups	73 (0.34%)	75 (0.3%)	0.000603	0.004315
GO:0019867	outer membrane	46 (0.22%)	46 (0.19%)	0.00064	0.004519
GO:0034702	ion channel complex	225 (1.06%)	244 (0.98%)	0.00066	0.004593
GO:0016023	cytoplasmic, membrane-bounded vesicle	800 (3.77%)	900 (3.62%)	0.000693	0.004755
GO:0031982	vesicle	4496 (21.21%)	5191 (20.88%)	0.000851	0.005758
GO:0005694	chromosome	753 (3.55%)	847 (3.41%)	0.000946	0.006315
GO:0044432	endoplasmic reticulum part	311 (1.47%)	342 (1.38%)	0.001052	0.006932
GO:0044427	chromosomal part	729 (3.44%)	820 (3.3%)	0.001131	0.007352
GO:0005635	nuclear envelope	68 (0.32%)	70 (0.28%)	0.001181	0.007577
GO:0032432	actin filament bundle	135 (0.64%)	144 (0.58%)	0.001247	0.007895
GO:0000790	nuclear chromatin	132 (0.62%)	141 (0.57%)	0.001678	0.010345
GO:0008287	protein serine/threonine phosphatase complex	76 (0.36%)	79 (0.32%)	0.001696	0.010345
GO:1903293	phosphatase complex	76 (0.36%)	79 (0.32%)	0.001696	0.010345
GO:0000228	nuclear chromosome	205 (0.97%)	223 (0.9%)	0.001776	0.010698
GO:0005741	mitochondrial outer membrane	39 (0.18%)	39 (0.16%)	0.001962	0.011405
GO:0031306	intrinsic component of mitochondrial outer membrane	39 (0.18%)	39 (0.16%)	0.001962	0.011405
GO:0031968	organelle outer membrane	39 (0.18%)	39 (0.16%)	0.001962	0.011405
GO:0044437	vacuolar part	218 (1.03%)	238 (0.96%)	0.002167	0.01245
GO:0031988	membrane-bounded vesicle	4295 (20.27%)	4965 (19.97%)	0.00247	0.014027
GO:0005815	microtubule organizing center	751 (3.54%)	848 (3.41%)	0.00253	0.014202
GO:0030054	cell junction	1279 (6.03%)	1458 (5.86%)	0.002786	0.015432
GO:0044459	plasma membrane part	1266 (5.97%)	1443 (5.8%)	0.002811	0.015432
GO:0005774	vacuolar membrane	213 (1.01%)	233 (0.94%)	0.003172	0.017196
GO:0043228	non-membrane-bounded organelle	4927 (23.25%)	5705 (22.94%)	0.003254	0.017196
GO:0043232	intracellular non-membrane-bounded organelle	4927 (23.25%)	5705 (22.94%)	0.003254	0.017196
GO:0044420	extracellular matrix component	166 (0.78%)	180 (0.72%)	0.003272	0.017196
GO:1902911	protein kinase complex	48 (0.23%)	49 (0.2%)	0.003765	0.01958
GO:0098805	whole membrane	1083 (5.11%)	1233 (4.96%)	0.004044	0.020812
GO:1902554	serine/threonine protein kinase complex	47 (0.22%)	48 (0.19%)	0.004338	0.022093
GO:0090544	BAF-type complex	46 (0.22%)	47 (0.19%)	0.004996	0.025184
GO:0030662	coated vesicle membrane	85 (0.4%)	90 (0.36%)	0.005596	0.027925
GO:0000323	lytic vacuole	292 (1.38%)	324 (1.3%)	0.00587	0.028998
GO:0005581	collagen trimer	32 (0.15%)	32 (0.13%)	0.006012	0.029118
GO:0070822	Sin3-type complex	32 (0.15%)	32 (0.13%)	0.006012	0.029118
GO:0034708	methyltransferase complex	150 (0.71%)	163 (0.66%)	0.006428	0.030785
GO:0019898	extrinsic component of membrane	126 (0.59%)	136 (0.55%)	0.006481	0.030785
GO:0030120	vesicle coat	43 (0.2%)	44 (0.18%)	0.007614	0.035823
GO:0031519	PcG protein complex	51 (0.24%)	53 (0.21%)	0.0108	0.050332
GO:0000139	Golgi membrane	181 (0.85%)	199 (0.8%)	0.011024	0.050894
GO:0031012	extracellular matrix	357 (1.68%)	400 (1.61%)	0.011276	0.051577
GO:0031965	nuclear membrane	28 (0.13%)	28 (0.11%)	0.011398	0.051657
GO:0005887	integral component of plasma membrane	119 (0.56%)	129 (0.52%)	0.011957	0.053698
GO:0043296	apical junction complex	142 (0.67%)	155 (0.62%)	0.012258	0.054553
GO:0000785	chromatin	416 (1.96%)	468 (1.88%)	0.012391	0.054653
GO:0098687	chromosomal region	265 (1.25%)	295 (1.19%)	0.012703	0.055533
GO:0098802	plasma membrane receptor complex	93 (0.44%)	100 (0.4%)	0.014129	0.061226
GO:0044454	nuclear chromosome part	177 (0.84%)	195 (0.78%)	0.014613	0.062771
GO:0019897	extrinsic component of plasma membrane	47 (0.22%)	49 (0.2%)	0.017795	0.075781
GO:0031227	intrinsic component of endoplasmic reticulum membrane	81 (0.38%)	87 (0.35%)	0.020219	0.085369
GO:0042579	microbody	171 (0.81%)	189 (0.76%)	0.02201	0.092142
GO:0034703	cation channel complex	119 (0.56%)	130 (0.52%)	0.022609	0.093855
GO:0005794	Golgi apparatus	226 (1.07%)	252 (1.01%)	0.024225	0.099727
GO:0030131	clathrin adaptor complex	44 (0.21%)	46 (0.19%)	0.025702	0.104931
GO:0031253	cell projection membrane	244 (1.15%)	273 (1.1%)	0.028183	0.113955
GO:0043235	receptor complex	160 (0.75%)	177 (0.71%)	0.028373	0.113955
GO:0031332	RNAi effector complex	22 (0.1%)	22 (0.09%)	0.029746	0.118503
GO:0000307	cyclin-dependent protein kinase holoenzyme complex	33 (0.16%)	34 (0.14%)	0.030114	0.119011
GO:0099568	cytoplasmic region	100 (0.47%)	109 (0.44%)	0.030634	0.120106
GO:0044431	Golgi apparatus part	213 (1.01%)	238 (0.96%)	0.034293	0.133393
GO:0000152	nuclear ubiquitin ligase complex	83 (0.39%)	90 (0.36%)	0.034999	0.135072
GO:0031256	leading edge membrane	41 (0.19%)	43 (0.17%)	0.036877	0.140134
GO:0032589	neuron projection membrane	41 (0.19%)	43 (0.17%)	0.036877	0.140134
GO:0031226	intrinsic component of plasma membrane	134 (0.63%)	148 (0.6%)	0.0383	0.144428
GO:0031225	anchored component of membrane	31 (0.15%)	32 (0.13%)	0.039376	0.147363
GO:0008328	ionotropic glutamate receptor complex	49 (0.23%)	52 (0.21%)	0.040551	0.150616
GO:0090575	RNA polymerase II transcription factor complex	30 (0.14%)	31 (0.12%)	0.04498	0.16582
GO:0044798	nuclear transcription factor complex	39 (0.18%)	41 (0.16%)	0.046722	0.17097
GO:0032806	carboxy-terminal domain protein kinase complex	19 (0.09%)	19 (0.08%)	0.048048	0.174529
GO:0005911	cell-cell junction	352 (1.66%)	399 (1.6%)	0.049396	0.178116
GO:0016604	nuclear body	410 (1.93%)	466 (1.87%)	0.049849	0.178446
GO:0031301	integral component of organelle membrane	38 (0.18%)	40 (0.16%)	0.052521	0.186658
GO:0005743	mitochondrial inner membrane	18 (0.08%)	18 (0.07%)	0.056376	0.198926
GO:0035097	histone methyltransferase complex	84 (0.4%)	92 (0.37%)	0.060532	0.212077
GO:0044291	cell-cell contact zone	61 (0.29%)	66 (0.27%)	0.062005	0.215708
GO:0033202	DNA helicase complex	27 (0.13%)	28 (0.11%)	0.066732	0.226918
GO:0035869	ciliary transition zone	27 (0.13%)	28 (0.11%)	0.066732	0.226918
GO:0005938	cell cortex	90 (0.42%)	99 (0.4%)	0.067065	0.226918
GO:0044448	cell cortex part	90 (0.42%)	99 (0.4%)	0.067065	0.226918
GO:0098797	plasma membrane protein complex	139 (0.66%)	155 (0.62%)	0.068927	0.231631
GO:0031248	protein acetyltransferase complex	165 (0.78%)	185 (0.74%)	0.074259	0.2462
GO:1902493	acetyltransferase complex	165 (0.78%)	185 (0.74%)	0.074259	0.2462
GO:0005813	centrosome	26 (0.12%)	27 (0.11%)	0.075981	0.248573
GO:0031983	vesicle lumen	26 (0.12%)	27 (0.11%)	0.075981	0.248573
GO:0034518	RNA cap binding complex	16 (0.08%)	16 (0.06%)	0.077608	0.251511
GO:0012506	vesicle membrane	347 (1.64%)	395 (1.59%)	0.077897	0.251511
GO:0000123	histone acetyltransferase complex	136 (0.64%)	152 (0.61%)	0.082429	0.264415
GO:0005739	mitochondrion	478 (2.26%)	547 (2.2%)	0.083315	0.265532
GO:0060205	cytoplasmic membrane-bounded vesicle lumen	25 (0.12%)	26 (0.1%)	0.08643	0.273695
GO:0043292	contractile fiber	369 (1.74%)	421 (1.69%)	0.088536	0.278577
GO:0005876	spindle microtubule	15 (0.07%)	15 (0.06%)	0.091057	0.281196
GO:0005740	mitochondrial envelope	266 (1.26%)	302 (1.21%)	0.091105	0.281196
GO:0031966	mitochondrial membrane	266 (1.26%)	302 (1.21%)	0.091105	0.281196
GO:0044429	mitochondrial part	475 (2.24%)	544 (2.19%)	0.091645	0.281196
GO:0044665	MLL1/2 complex	56 (0.26%)	61 (0.25%)	0.09662	0.294631
GO:0030125	clathrin vesicle coat	14 (0.07%)	14 (0.06%)	0.106835	0.319856
GO:0031010	ISWI-type complex	14 (0.07%)	14 (0.06%)	0.106835	0.319856
GO:0046658	anchored component of plasma membrane	14 (0.07%)	14 (0.06%)	0.106835	0.319856
GO:0098590	plasma membrane region	500 (2.36%)	574 (2.31%)	0.110408	0.328565
GO:0005667	transcription factor complex	53 (0.25%)	58 (0.23%)	0.12456	0.360004
GO:0005637	nuclear inner membrane	13 (0.06%)	13 (0.05%)	0.125346	0.360004
GO:0031229	intrinsic component of nuclear inner membrane	13 (0.06%)	13 (0.05%)	0.125346	0.360004
GO:0031304	intrinsic component of mitochondrial inner membrane	13 (0.06%)	13 (0.05%)	0.125346	0.360004
GO:0044453	nuclear membrane part	13 (0.06%)	13 (0.05%)	0.125346	0.360004
GO:0045120	pronucleus	13 (0.06%)	13 (0.05%)	0.125346	0.360004
GO:0044309	neuron spine	108 (0.51%)	121 (0.49%)	0.129188	0.368895
GO:0098589	membrane region	646 (3.05%)	745 (3%)	0.135645	0.385108
GO:0044433	cytoplasmic vesicle part	305 (1.44%)	349 (1.4%)	0.142557	0.400767
GO:0000315	organellar large ribosomal subunit	21 (0.1%)	22 (0.09%)	0.143176	0.400767
GO:0005720	nuclear heterochromatin	29 (0.14%)	31 (0.12%)	0.143595	0.400767
GO:0032153	cell division site	79 (0.37%)	88 (0.35%)	0.145383	0.401225
GO:0032155	cell division site part	79 (0.37%)	88 (0.35%)	0.145383	0.401225
GO:0005759	mitochondrial matrix	12 (0.06%)	12 (0.05%)	0.147063	0.403606
GO:0005769	early endosome	57 (0.27%)	63 (0.25%)	0.159302	0.432418
GO:0019908	nuclear cyclin-dependent protein kinase holoenzyme complex	20 (0.09%)	21 (0.08%)	0.161938	0.432418
GO:0033176	proton-transporting V-type ATPase complex	20 (0.09%)	21 (0.08%)	0.161938	0.432418
GO:0034385	triglyceride-rich lipoprotein particle	20 (0.09%)	21 (0.08%)	0.161938	0.432418
GO:0034774	secretory granule lumen	20 (0.09%)	21 (0.08%)	0.161938	0.432418
GO:0005819	spindle	275 (1.3%)	315 (1.27%)	0.169223	0.441636
GO:0002178	palmitoyltransferase complex	11 (0.05%)	11 (0.04%)	0.172542	0.441636
GO:0005583	fibrillar collagen trimer	11 (0.05%)	11 (0.04%)	0.172542	0.441636
GO:0005942	phosphatidylinositol 3-kinase complex	11 (0.05%)	11 (0.04%)	0.172542	0.441636
GO:0031211	endoplasmic reticulum palmitoyltransferase complex	11 (0.05%)	11 (0.04%)	0.172542	0.441636
GO:0032045	guanyl-nucleotide exchange factor complex	11 (0.05%)	11 (0.04%)	0.172542	0.441636
GO:0098643	banded collagen fibril	11 (0.05%)	11 (0.04%)	0.172542	0.441636
GO:0098644	complex of collagen trimers	11 (0.05%)	11 (0.04%)	0.172542	0.441636
GO:0000782	telomere cap complex	27 (0.13%)	29 (0.12%)	0.177088	0.448623
GO:0060170	ciliary membrane	27 (0.13%)	29 (0.12%)	0.177088	0.448623
GO:0030175	filopodium	19 (0.09%)	20 (0.08%)	0.182901	0.458646
GO:0080008	Cul4-RING E3 ubiquitin ligase complex	19 (0.09%)	20 (0.08%)	0.182901	0.458646
GO:0005604	basement membrane	41 (0.19%)	45 (0.18%)	0.185978	0.464005
GO:0045202	synapse	472 (2.23%)	545 (2.19%)	0.19931	0.490208
GO:0005775	vacuolar lumen	10 (0.05%)	10 (0.04%)	0.202434	0.490208
GO:0032838	cell projection cytoplasm	10 (0.05%)	10 (0.04%)	0.202434	0.490208
GO:0033256	I-kappaB/NF-kappaB complex	10 (0.05%)	10 (0.04%)	0.202434	0.490208
GO:0035267	NuA4 histone acetyltransferase complex	10 (0.05%)	10 (0.04%)	0.202434	0.490208
GO:0097651	phosphatidylinositol 3-kinase complex, class I	10 (0.05%)	10 (0.04%)	0.202434	0.490208
GO:0030016	myofibril	206 (0.97%)	236 (0.95%)	0.214304	0.51642
GO:0030055	cell-substrate junction	721 (3.4%)	836 (3.36%)	0.217992	0.522757
GO:0044440	endosomal part	111 (0.52%)	126 (0.51%)	0.22109	0.527625
GO:0016234	inclusion body	72 (0.34%)	81 (0.33%)	0.225011	0.534402
GO:0000313	organellar ribosome	52 (0.25%)	58 (0.23%)	0.22809	0.536554
GO:0034705	potassium channel complex	52 (0.25%)	58 (0.23%)	0.22809	0.536554
GO:1990391	DNA repair complex	17 (0.08%)	18 (0.07%)	0.232235	0.543717
GO:0016529	sarcoplasmic reticulum	9 (0.04%)	9 (0.04%)	0.237503	0.550828
GO:0036379	myofilament	9 (0.04%)	9 (0.04%)	0.237503	0.550828
GO:1902562	H4 histone acetyltransferase complex	24 (0.11%)	26 (0.1%)	0.239673	0.553265
GO:0030141	secretory granule	165 (0.78%)	189 (0.76%)	0.246071	0.562774
GO:0099503	secretory vesicle	165 (0.78%)	189 (0.76%)	0.246071	0.562774
GO:0000776	kinetochore	70 (0.33%)	79 (0.32%)	0.252685	0.575238
GO:0043189	H4/H2A histone acetyltransferase complex	23 (0.11%)	25 (0.1%)	0.264182	0.59865
GO:0008305	integrin complex	36 (0.17%)	40 (0.16%)	0.276866	0.614511
GO:0098636	protein complex involved in cell adhesion	36 (0.17%)	40 (0.16%)	0.276866	0.614511
GO:0005924	cell-substrate adherens junction	708 (3.34%)	823 (3.31%)	0.27751	0.614511
GO:0005788	endoplasmic reticulum lumen	8 (0.04%)	8 (0.03%)	0.278645	0.614511
GO:0033017	sarcoplasmic reticulum membrane	8 (0.04%)	8 (0.03%)	0.278645	0.614511
GO:0043205	fibril	8 (0.04%)	8 (0.03%)	0.278645	0.614511
GO:0036477	somatodendritic compartment	68 (0.32%)	77 (0.31%)	0.282593	0.620448
GO:0008023	transcription elongation factor complex	29 (0.14%)	32 (0.13%)	0.2844	0.621654
GO:0044449	contractile fiber part	276 (1.3%)	319 (1.28%)	0.288723	0.628323
GO:0000803	sex chromosome	15 (0.07%)	16 (0.06%)	0.292782	0.63159
GO:0044352	pinosome	15 (0.07%)	16 (0.06%)	0.292782	0.63159
GO:0030863	cortical cytoskeleton	54 (0.25%)	61 (0.25%)	0.304288	0.653558
GO:0030136	clathrin-coated vesicle	28 (0.13%)	31 (0.12%)	0.308795	0.65752
GO:0030665	clathrin-coated vesicle membrane	28 (0.13%)	31 (0.12%)	0.308795	0.65752
GO:0010008	endosome membrane	103 (0.49%)	118 (0.47%)	0.317294	0.672718
GO:0070775	H3 histone acetyltransferase complex	21 (0.1%)	23 (0.09%)	0.319082	0.673617
GO:0031528	microvillus membrane	7 (0.03%)	7 (0.03%)	0.326911	0.67457
GO:0032982	myosin filament	7 (0.03%)	7 (0.03%)	0.326911	0.67457
GO:0036452	ESCRT complex	7 (0.03%)	7 (0.03%)	0.326911	0.67457
GO:0097136	Bcl-2 family protein complex	7 (0.03%)	7 (0.03%)	0.326911	0.67457
GO:0016528	sarcoplasm	14 (0.07%)	15 (0.06%)	0.327726	0.67457
GO:0030660	Golgi-associated vesicle membrane	14 (0.07%)	15 (0.06%)	0.327726	0.67457
GO:0005903	brush border	33 (0.16%)	37 (0.15%)	0.344905	0.69706
GO:0016459	myosin complex	33 (0.16%)	37 (0.15%)	0.344905	0.69706
GO:0005777	peroxisome	58 (0.27%)	66 (0.27%)	0.345708	0.69706
GO:0044438	microbody part	58 (0.27%)	66 (0.27%)	0.345708	0.69706
GO:0044439	peroxisomal part	58 (0.27%)	66 (0.27%)	0.345708	0.69706
GO:0051233	spindle midzone	20 (0.09%)	22 (0.09%)	0.349554	0.701951
GO:0000792	heterochromatin	45 (0.21%)	51 (0.21%)	0.357395	0.71479
GO:0044441	ciliary part	214 (1.01%)	248 (1%)	0.359129	0.715363
GO:0030425	dendrite	57 (0.27%)	65 (0.26%)	0.364415	0.722976
GO:0031312	extrinsic component of organelle membrane	32 (0.15%)	36 (0.14%)	0.36982	0.730763
GO:0000835	ER ubiquitin ligase complex	6 (0.03%)	6 (0.02%)	0.383536	0.734368
GO:0000922	spindle pole	6 (0.03%)	6 (0.02%)	0.383536	0.734368
GO:0005859	muscle myosin complex	6 (0.03%)	6 (0.02%)	0.383536	0.734368
GO:0019814	immunoglobulin complex	6 (0.03%)	6 (0.02%)	0.383536	0.734368
GO:0032300	mismatch repair complex	6 (0.03%)	6 (0.02%)	0.383536	0.734368
GO:0042101	T cell receptor complex	6 (0.03%)	6 (0.02%)	0.383536	0.734368
GO:0042575	DNA polymerase complex	6 (0.03%)	6 (0.02%)	0.383536	0.734368
GO:0044232	organelle membrane contact site	6 (0.03%)	6 (0.02%)	0.383536	0.734368
GO:0030139	endocytic vesicle	43 (0.2%)	49 (0.2%)	0.401194	0.765211
GO:0000783	nuclear telomere cap complex	12 (0.06%)	13 (0.05%)	0.407672	0.765741
GO:0000784	nuclear chromosome, telomeric region	12 (0.06%)	13 (0.05%)	0.407672	0.765741
GO:0022624	proteasome accessory complex	12 (0.06%)	13 (0.05%)	0.407672	0.765741
GO:0043025	neuronal cell body	12 (0.06%)	13 (0.05%)	0.407672	0.765741
GO:0005657	replication fork	18 (0.08%)	20 (0.08%)	0.41655	0.779454
GO:0031082	BLOC complex	24 (0.11%)	27 (0.11%)	0.420718	0.781735
GO:0000781	chromosome, telomeric region	36 (0.17%)	41 (0.16%)	0.423774	0.781735
GO:0016469	proton-transporting two-sector ATPase complex	48 (0.23%)	55 (0.22%)	0.424013	0.781735
GO:0009295	nucleoid	42 (0.2%)	48 (0.19%)	0.424099	0.781735
GO:0030659	cytoplasmic vesicle membrane	247 (1.17%)	288 (1.16%)	0.440418	0.790419
GO:0000775	chromosome, centromeric region	100 (0.47%)	116 (0.47%)	0.447117	0.790419
GO:0010369	chromocenter	5 (0.02%)	5 (0.02%)	0.449966	0.790419
GO:0018995	host	5 (0.02%)	5 (0.02%)	0.449966	0.790419
GO:0033643	host cell part	5 (0.02%)	5 (0.02%)	0.449966	0.790419
GO:0043657	host cell	5 (0.02%)	5 (0.02%)	0.449966	0.790419
GO:0044216	other organism cell	5 (0.02%)	5 (0.02%)	0.449966	0.790419
GO:0045239	tricarboxylic acid cycle enzyme complex	5 (0.02%)	5 (0.02%)	0.449966	0.790419
GO:0048500	signal recognition particle	5 (0.02%)	5 (0.02%)	0.449966	0.790419
GO:0034704	calcium channel complex	29 (0.14%)	33 (0.13%)	0.450745	0.790419
GO:0000109	nucleotide-excision repair complex	11 (0.05%)	12 (0.05%)	0.452811	0.790419
GO:0005930	axoneme	11 (0.05%)	12 (0.05%)	0.452811	0.790419
GO:0033061	DNA recombinase mediator complex	11 (0.05%)	12 (0.05%)	0.452811	0.790419
GO:0044447	axoneme part	11 (0.05%)	12 (0.05%)	0.452811	0.790419
GO:0097014	ciliary plasm	11 (0.05%)	12 (0.05%)	0.452811	0.790419
GO:0044456	synapse part	391 (1.84%)	457 (1.84%)	0.455349	0.792051
GO:0070161	anchoring junction	791 (3.73%)	926 (3.72%)	0.459665	0.795995
GO:0036464	cytoplasmic ribonucleoprotein granule	175 (0.83%)	204 (0.82%)	0.460839	0.795995
GO:0005798	Golgi-associated vesicle	28 (0.13%)	32 (0.13%)	0.479556	0.825438
GO:0031674	I band	172 (0.81%)	201 (0.81%)	0.495853	0.849027
GO:0070461	SAGA-type complex	44 (0.21%)	51 (0.21%)	0.514405	0.849027
GO:0098862	cluster of actin-based cell projections	44 (0.21%)	51 (0.21%)	0.514405	0.849027
GO:0045111	intermediate filament cytoskeleton	78 (0.37%)	91 (0.37%)	0.521924	0.849027
GO:0001931	uropod	4 (0.02%)	4 (0.02%)	0.527897	0.849027
GO:0005732	small nucleolar ribonucleoprotein complex	4 (0.02%)	4 (0.02%)	0.527897	0.849027
GO:0005766	primary lysosome	4 (0.02%)	4 (0.02%)	0.527897	0.849027
GO:0005871	kinesin complex	4 (0.02%)	4 (0.02%)	0.527897	0.849027
GO:0017053	transcriptional repressor complex	4 (0.02%)	4 (0.02%)	0.527897	0.849027
GO:0030496	midbody	4 (0.02%)	4 (0.02%)	0.527897	0.849027
GO:0031201	SNARE complex	4 (0.02%)	4 (0.02%)	0.527897	0.849027
GO:0033646	host intracellular part	4 (0.02%)	4 (0.02%)	0.527897	0.849027
GO:0033647	host intracellular organelle	4 (0.02%)	4 (0.02%)	0.527897	0.849027
GO:0033648	host intracellular membrane-bounded organelle	4 (0.02%)	4 (0.02%)	0.527897	0.849027
GO:0036056	filtration diaphragm	4 (0.02%)	4 (0.02%)	0.527897	0.849027
GO:0043656	intracellular region of host	4 (0.02%)	4 (0.02%)	0.527897	0.849027
GO:0045240	dihydrolipoyl dehydrogenase complex	4 (0.02%)	4 (0.02%)	0.527897	0.849027
GO:0090568	nuclear transcriptional repressor complex	4 (0.02%)	4 (0.02%)	0.527897	0.849027
GO:0090571	RNA polymerase II transcription repressor complex	4 (0.02%)	4 (0.02%)	0.527897	0.849027
GO:0031970	organelle envelope lumen	49 (0.23%)	57 (0.23%)	0.530539	0.849027
GO:0030426	growth cone	15 (0.07%)	17 (0.07%)	0.531072	0.849027
GO:0043218	compact myelin	15 (0.07%)	17 (0.07%)	0.531072	0.849027
GO:0030017	sarcomere	174 (0.82%)	204 (0.82%)	0.539785	0.860174
GO:0005912	adherens junction	718 (3.39%)	843 (3.39%)	0.546356	0.867435
GO:0031513	nonmotile primary cilium	99 (0.47%)	116 (0.47%)	0.551517	0.867435
GO:0005605	basal lamina	9 (0.04%)	10 (0.04%)	0.553122	0.867435
GO:0031254	cell trailing edge	9 (0.04%)	10 (0.04%)	0.553122	0.867435
GO:0043256	laminin complex	9 (0.04%)	10 (0.04%)	0.553122	0.867435
GO:0030666	endocytic vesicle membrane	14 (0.07%)	16 (0.06%)	0.572339	0.891024
GO:0005882	intermediate filament	75 (0.35%)	88 (0.35%)	0.574615	0.891024
GO:0032993	protein-DNA complex	47 (0.22%)	55 (0.22%)	0.574986	0.891024
GO:0031967	organelle envelope	747 (3.52%)	878 (3.53%)	0.577182	0.891024
GO:0031975	envelope	747 (3.52%)	878 (3.53%)	0.577182	0.891024
GO:0097060	synaptic membrane	261 (1.23%)	307 (1.23%)	0.583092	0.8972
GO:0005770	late endosome	19 (0.09%)	22 (0.09%)	0.587884	0.8972
GO:0046930	pore complex	74 (0.35%)	87 (0.35%)	0.592217	0.8972
GO:0000178	exosome (RNase complex)	8 (0.04%)	9 (0.04%)	0.607781	0.8972
GO:0000428	DNA-directed RNA polymerase complex	8 (0.04%)	9 (0.04%)	0.607781	0.8972
GO:0005852	eukaryotic translation initiation factor 3 complex	8 (0.04%)	9 (0.04%)	0.607781	0.8972
GO:0016591	DNA-directed RNA polymerase II, holoenzyme	8 (0.04%)	9 (0.04%)	0.607781	0.8972
GO:0030176	integral component of endoplasmic reticulum membrane	8 (0.04%)	9 (0.04%)	0.607781	0.8972
GO:0030880	RNA polymerase complex	8 (0.04%)	9 (0.04%)	0.607781	0.8972
GO:0055029	nuclear DNA-directed RNA polymerase complex	8 (0.04%)	9 (0.04%)	0.607781	0.8972
GO:0000153	cytoplasmic ubiquitin ligase complex	13 (0.06%)	15 (0.06%)	0.6147	0.8972
GO:0008278	cohesin complex	13 (0.06%)	15 (0.06%)	0.6147	0.8972
GO:0000120	RNA polymerase I transcription factor complex	3 (0.01%)	3 (0.01%)	0.619322	0.8972
GO:0005593	FACIT collagen trimer	3 (0.01%)	3 (0.01%)	0.619322	0.8972
GO:0005767	secondary lysosome	3 (0.01%)	3 (0.01%)	0.619322	0.8972
GO:0005838	proteasome regulatory particle	3 (0.01%)	3 (0.01%)	0.619322	0.8972
GO:0016461	unconventional myosin complex	3 (0.01%)	3 (0.01%)	0.619322	0.8972
GO:0031371	ubiquitin conjugating enzyme complex	3 (0.01%)	3 (0.01%)	0.619322	0.8972
GO:0031672	A band	3 (0.01%)	3 (0.01%)	0.619322	0.8972
GO:0043197	dendritic spine	3 (0.01%)	3 (0.01%)	0.619322	0.8972
GO:0097386	glial cell projection	3 (0.01%)	3 (0.01%)	0.619322	0.8972
GO:0043209	myelin sheath	34 (0.16%)	40 (0.16%)	0.62336	0.900409
GO:0031228	intrinsic component of Golgi membrane	55 (0.26%)	65 (0.26%)	0.638225	0.919193
GO:0005795	Golgi stack	12 (0.06%)	14 (0.06%)	0.657768	0.939125
GO:0031985	Golgi cisterna	12 (0.06%)	14 (0.06%)	0.657768	0.939125
GO:0098791	Golgi subcompartment	12 (0.06%)	14 (0.06%)	0.657768	0.939125
GO:0005875	microtubule associated complex	124 (0.59%)	147 (0.59%)	0.670907	0.955125
GO:0030133	transport vesicle	42 (0.2%)	50 (0.2%)	0.685788	0.957142
GO:0034364	high-density lipoprotein particle	11 (0.05%)	13 (0.05%)	0.701074	0.957142
GO:0042599	lamellar body	11 (0.05%)	13 (0.05%)	0.701074	0.957142
GO:0044455	mitochondrial membrane part	142 (0.67%)	169 (0.68%)	0.71677	0.957142
GO:0002139	stereocilia coupling link	2 (0.01%)	2 (0.01%)	0.726576	0.957142
GO:0002141	stereocilia ankle link	2 (0.01%)	2 (0.01%)	0.726576	0.957142
GO:0005858	axonemal dynein complex	2 (0.01%)	2 (0.01%)	0.726576	0.957142
GO:0005881	cytoplasmic microtubule	2 (0.01%)	2 (0.01%)	0.726576	0.957142
GO:0005891	voltage-gated calcium channel complex	2 (0.01%)	2 (0.01%)	0.726576	0.957142
GO:0009368	endopeptidase Clp complex	2 (0.01%)	2 (0.01%)	0.726576	0.957142
GO:0009898	cytoplasmic side of plasma membrane	2 (0.01%)	2 (0.01%)	0.726576	0.957142
GO:0017059	serine C-palmitoyltransferase complex	2 (0.01%)	2 (0.01%)	0.726576	0.957142
GO:0030677	ribonuclease P complex	2 (0.01%)	2 (0.01%)	0.726576	0.957142
GO:0030681	multimeric ribonuclease P complex	2 (0.01%)	2 (0.01%)	0.726576	0.957142
GO:0031264	death-inducing signaling complex	2 (0.01%)	2 (0.01%)	0.726576	0.957142
GO:0032997	Fc receptor complex	2 (0.01%)	2 (0.01%)	0.726576	0.957142
GO:0038037	G-protein coupled receptor dimeric complex	2 (0.01%)	2 (0.01%)	0.726576	0.957142
GO:0042571	immunoglobulin complex, circulating	2 (0.01%)	2 (0.01%)	0.726576	0.957142
GO:0071753	IgM immunoglobulin complex	2 (0.01%)	2 (0.01%)	0.726576	0.957142
GO:0071754	IgM immunoglobulin complex, circulating	2 (0.01%)	2 (0.01%)	0.726576	0.957142
GO:0072562	blood microparticle	2 (0.01%)	2 (0.01%)	0.726576	0.957142
GO:0090533	cation-transporting ATPase complex	2 (0.01%)	2 (0.01%)	0.726576	0.957142
GO:0097449	astrocyte projection	2 (0.01%)	2 (0.01%)	0.726576	0.957142
GO:0097648	G-protein coupled receptor complex	2 (0.01%)	2 (0.01%)	0.726576	0.957142
GO:0098533	ATPase dependent transmembrane transport complex	2 (0.01%)	2 (0.01%)	0.726576	0.957142
GO:0098562	cytoplasmic side of membrane	2 (0.01%)	2 (0.01%)	0.726576	0.957142
GO:1902555	endoribonuclease complex	2 (0.01%)	2 (0.01%)	0.726576	0.957142
GO:1904949	ATPase complex	2 (0.01%)	2 (0.01%)	0.726576	0.957142
GO:0038201	TOR complex	15 (0.07%)	18 (0.07%)	0.730409	0.959633
GO:0030667	secretory granule membrane	71 (0.34%)	85 (0.34%)	0.732784	0.960199
GO:0043186	P granule	10 (0.05%)	12 (0.05%)	0.744061	0.967279
GO:0045495	pole plasm	10 (0.05%)	12 (0.05%)	0.744061	0.967279
GO:0060293	germ plasm	10 (0.05%)	12 (0.05%)	0.744061	0.967279
GO:0030532	small nuclear ribonucleoprotein complex	39 (0.18%)	47 (0.19%)	0.749053	0.971213
GO:0005929	cilium	351 (1.66%)	417 (1.68%)	0.75723	0.979245
GO:0098794	postsynapse	28 (0.13%)	34 (0.14%)	0.771876	0.981264
GO:0005849	mRNA cleavage factor complex	23 (0.11%)	28 (0.11%)	0.776105	0.981264
GO:0005771	multivesicular body	5 (0.02%)	6 (0.02%)	0.782114	0.981264
GO:0033178	proton-transporting two-sector ATPase complex, catalytic domain	5 (0.02%)	6 (0.02%)	0.782114	0.981264
GO:1902710	GABA receptor complex	5 (0.02%)	6 (0.02%)	0.782114	0.981264
GO:0043073	germ cell nucleus	18 (0.08%)	22 (0.09%)	0.783922	0.981264
GO:0000794	condensed nuclear chromosome	9 (0.04%)	11 (0.04%)	0.786084	0.981264
GO:0000798	nuclear cohesin complex	9 (0.04%)	11 (0.04%)	0.786084	0.981264
GO:0070993	translation preinitiation complex	9 (0.04%)	11 (0.04%)	0.786084	0.981264
GO:1990204	oxidoreductase complex	9 (0.04%)	11 (0.04%)	0.786084	0.981264
GO:0097525	spliceosomal snRNP complex	37 (0.17%)	45 (0.18%)	0.788612	0.981264
GO:0048770	pigment granule	98 (0.46%)	118 (0.47%)	0.791942	0.981264
GO:0033177	proton-transporting two-sector ATPase complex, proton-transporting domain	22 (0.1%)	27 (0.11%)	0.800983	0.981264
GO:0098858	actin-based cell projection	71 (0.34%)	86 (0.35%)	0.806472	0.981264
GO:0019012	virion	40 (0.19%)	49 (0.2%)	0.822254	0.981264
GO:0042611	MHC protein complex	40 (0.19%)	49 (0.2%)	0.822254	0.981264
GO:0044423	virion part	40 (0.19%)	49 (0.2%)	0.822254	0.981264
GO:0000314	organellar small ribosomal subunit	12 (0.06%)	15 (0.06%)	0.830041	0.981264
GO:0000502	proteasome complex	30 (0.14%)	37 (0.15%)	0.830119	0.981264
GO:0014069	postsynaptic density	25 (0.12%)	31 (0.12%)	0.837047	0.981264
GO:0060076	excitatory synapse	25 (0.12%)	31 (0.12%)	0.837047	0.981264
GO:0099572	postsynaptic specialization	25 (0.12%)	31 (0.12%)	0.837047	0.981264
GO:0030427	site of polarized growth	16 (0.08%)	20 (0.08%)	0.838055	0.981264
GO:0005684	U2-type spliceosomal complex	1 (0%)	1 (0%)	0.852397	0.981264
GO:0005884	actin filament	1 (0%)	1 (0%)	0.852397	0.981264
GO:0030062	mitochondrial tricarboxylic acid cycle enzyme complex	1 (0%)	1 (0%)	0.852397	0.981264
GO:0030312	external encapsulating structure	1 (0%)	1 (0%)	0.852397	0.981264
GO:0030874	nucleolar chromatin	1 (0%)	1 (0%)	0.852397	0.981264
GO:0031074	nucleocytoplasmic shuttling complex	1 (0%)	1 (0%)	0.852397	0.981264
GO:0033018	sarcoplasmic reticulum lumen	1 (0%)	1 (0%)	0.852397	0.981264
GO:0033180	proton-transporting V-type ATPase, V1 domain	1 (0%)	1 (0%)	0.852397	0.981264
GO:0033644	host cell membrane	1 (0%)	1 (0%)	0.852397	0.981264
GO:0034707	chloride channel complex	1 (0%)	1 (0%)	0.852397	0.981264
GO:0035032	phosphatidylinositol 3-kinase complex, class III	1 (0%)	1 (0%)	0.852397	0.981264
GO:0042627	chylomicron	1 (0%)	1 (0%)	0.852397	0.981264
GO:0043527	tRNA methyltransferase complex	1 (0%)	1 (0%)	0.852397	0.981264
GO:0044218	other organism cell membrane	1 (0%)	1 (0%)	0.852397	0.981264
GO:0044279	other organism membrane	1 (0%)	1 (0%)	0.852397	0.981264
GO:0070701	mucus layer	1 (0%)	1 (0%)	0.852397	0.981264
GO:0071664	catenin-TCF7L2 complex	1 (0%)	1 (0%)	0.852397	0.981264
GO:0071745	IgA immunoglobulin complex	1 (0%)	1 (0%)	0.852397	0.981264
GO:0071746	IgA immunoglobulin complex, circulating	1 (0%)	1 (0%)	0.852397	0.981264
GO:0071749	polymeric IgA immunoglobulin complex	1 (0%)	1 (0%)	0.852397	0.981264
GO:0071750	dimeric IgA immunoglobulin complex	1 (0%)	1 (0%)	0.852397	0.981264
GO:0098798	mitochondrial protein complex	1 (0%)	1 (0%)	0.852397	0.981264
GO:0005778	peroxisomal membrane	11 (0.05%)	14 (0.06%)	0.859863	0.981264
GO:0030684	preribosome	11 (0.05%)	14 (0.06%)	0.859863	0.981264
GO:0031231	intrinsic component of peroxisomal membrane	11 (0.05%)	14 (0.06%)	0.859863	0.981264
GO:0031903	microbody membrane	11 (0.05%)	14 (0.06%)	0.859863	0.981264
GO:0032421	stereocilium bundle	11 (0.05%)	14 (0.06%)	0.859863	0.981264
GO:0031414	N-terminal protein acetyltransferase complex	15 (0.07%)	19 (0.08%)	0.862799	0.981264
GO:0005730	nucleolus	7 (0.03%)	9 (0.04%)	0.864268	0.981264
GO:0044452	nucleolar part	7 (0.03%)	9 (0.04%)	0.864268	0.981264
GO:0072372	primary cilium	111 (0.52%)	135 (0.54%)	0.866055	0.981264
GO:0000808	origin recognition complex	10 (0.05%)	13 (0.05%)	0.88735	0.992548
GO:0016460	myosin II complex	10 (0.05%)	13 (0.05%)	0.88735	0.992548
GO:0044215	other organism	10 (0.05%)	13 (0.05%)	0.88735	0.992548
GO:0044217	other organism part	10 (0.05%)	13 (0.05%)	0.88735	0.992548
GO:0000786	nucleosome	18 (0.08%)	23 (0.09%)	0.888069	0.992548
GO:0044815	DNA packaging complex	18 (0.08%)	23 (0.09%)	0.888069	0.992548
GO:0030990	intraciliary transport particle	22 (0.1%)	28 (0.11%)	0.892204	0.994227
GO:0030964	NADH dehydrogenase complex	3 (0.01%)	4 (0.02%)	0.893597	0.994227
GO:0000793	condensed chromosome	26 (0.12%)	33 (0.13%)	0.897129	0.995914
GO:0000777	condensed chromosome kinetochore	5 (0.02%)	7 (0.03%)	0.929187	1
GO:0035770	ribonucleoprotein granule	226 (1.07%)	275 (1.11%)	0.933224	1
GO:0000177	cytoplasmic exosome (RNase complex)	2 (0.01%)	3 (0.01%)	0.941082	1
GO:0000940	condensed chromosome outer kinetochore	2 (0.01%)	3 (0.01%)	0.941082	1
GO:0001674	female germ cell nucleus	2 (0.01%)	3 (0.01%)	0.941082	1
GO:0005765	lysosomal membrane	2 (0.01%)	3 (0.01%)	0.941082	1
GO:0030894	replisome	2 (0.01%)	3 (0.01%)	0.941082	1
GO:0042555	MCM complex	2 (0.01%)	3 (0.01%)	0.941082	1
GO:0097232	lamellar body membrane	2 (0.01%)	3 (0.01%)	0.941082	1
GO:0098852	lytic vacuole membrane	2 (0.01%)	3 (0.01%)	0.941082	1
GO:0005902	microvillus	52 (0.25%)	66 (0.27%)	0.945044	1
GO:0019866	organelle inner membrane	523 (2.47%)	630 (2.53%)	0.948528	1
GO:0030286	dynein complex	33 (0.16%)	43 (0.17%)	0.955976	1
GO:0005764	lysosome	30 (0.14%)	40 (0.16%)	0.973217	1
GO:0098552	side of membrane	3 (0.01%)	5 (0.02%)	0.974555	1
GO:0032994	protein-lipid complex	51 (0.24%)	67 (0.27%)	0.984314	1
GO:0005913	cell-cell adherens junction	28 (0.13%)	39 (0.16%)	0.991527	1
GO:0031514	motile cilium	24 (0.11%)	34 (0.14%)	0.992346	1
GO:0000779	condensed chromosome, centromeric region	11 (0.05%)	17 (0.07%)	0.992448	1
GO:0005868	cytoplasmic dynein complex	10 (0.05%)	16 (0.06%)	0.994918	1
GO:0009897	external side of plasma membrane	1 (0%)	3 (0.01%)	0.996786	1
GO:0009986	cell surface	1 (0%)	3 (0.01%)	0.996786	1
GO:0045335	phagocytic vesicle	1 (0%)	3 (0.01%)	0.996786	1
GO:0000346	transcription export complex	8 (0.04%)	14 (0.06%)	0.998002	1
GO:0005576	extracellular region	1094 (5.16%)	1328 (5.34%)	0.998633	1
GO:0044421	extracellular region part	1082 (5.11%)	1315 (5.29%)	0.998963	1
GO:0005791	rough endoplasmic reticulum	1 (0%)	4 (0.02%)	0.999526	1
GO:0030867	rough endoplasmic reticulum membrane	1 (0%)	4 (0.02%)	0.999526	1
GO:0071256	translocon complex	1 (0%)	4 (0.02%)	0.999526	1
GO:0030658	transport vesicle membrane	6 (0.03%)	13 (0.05%)	0.999857	1
GO:0005615	extracellular space	31 (0.15%)	48 (0.19%)	0.99991	1
GO:0034358	plasma lipoprotein particle	27 (0.13%)	43 (0.17%)	0.999936	1
GO:1990777	lipoprotein particle	27 (0.13%)	43 (0.17%)	0.999936	1
GO:0000930	gamma-tubulin complex	2 (0.01%)	7 (0.03%)	0.999937	1
GO:0000931	gamma-tubulin large complex	2 (0.01%)	7 (0.03%)	0.999937	1
GO:0005829	cytosol	64 (0.3%)	94 (0.38%)	0.999993	1
GO:0044445	cytosolic part	64 (0.3%)	94 (0.38%)	0.999993	1
GO:0044450	microtubule organizing center part	67 (0.32%)	98 (0.39%)	0.999994	1
GO:0072379	ER membrane insertion complex	8 (0.04%)	23 (0.09%)	1	1
GO:0005575	cellular_component	21194 (100%)	24864 (100%)	1	1
GO:0016020	membrane	8215 (38.76%)	10043 (40.39%)	1	1
GO:0044425	membrane part	5827 (27.49%)	7299 (29.36%)	1	1
GO:0031224	intrinsic component of membrane	4644 (21.91%)	5972 (24.02%)	1	1
GO:0030529	intracellular ribonucleoprotein complex	784 (3.7%)	1041 (4.19%)	1	1
GO:1990904	ribonucleoprotein complex	784 (3.7%)	1041 (4.19%)	1	1
GO:0005840	ribosome	146 (0.69%)	294 (1.18%)	1	1
GO:0044391	ribosomal subunit	112 (0.53%)	258 (1.04%)	1	1
GO:0015934	large ribosomal subunit	65 (0.31%)	152 (0.61%)	1	1
GO:0015935	small ribosomal subunit	31 (0.15%)	84 (0.34%)	1	1

## Sheet: MF
GO ID	Description	Adult_vs_Lamb (19819)	All (23394)	pvalue	Q-value
GO:0005488	binding	16437 (82.94%)	18692 (79.9%)	0	0
GO:0043167	ion binding	6215 (31.36%)	6948 (29.7%)	0	0
GO:0005515	protein binding	7903 (39.88%)	8920 (38.13%)	0	0
GO:0043169	cation binding	5731 (28.92%)	6410 (27.4%)	0	0
GO:0016740	transferase activity	3257 (16.43%)	3592 (15.35%)	0	0
GO:0097159	organic cyclic compound binding	7482 (37.75%)	8556 (36.57%)	0	0
GO:1901363	heterocyclic compound binding	7214 (36.4%)	8248 (35.26%)	0	0
GO:0019899	enzyme binding	2064 (10.41%)	2279 (9.74%)	0	0
GO:0036094	small molecule binding	3171 (16%)	3552 (15.18%)	0	0
GO:0016772	transferase activity, transferring phosphorus-containing groups	1590 (8.02%)	1742 (7.45%)	0	0
GO:0001882	nucleoside binding	2519 (12.71%)	2811 (12.02%)	0	0
GO:0001883	purine nucleoside binding	2515 (12.69%)	2807 (12%)	0	0
GO:0032549	ribonucleoside binding	2515 (12.69%)	2807 (12%)	0	0
GO:0032550	purine ribonucleoside binding	2515 (12.69%)	2807 (12%)	0	0
GO:0003824	catalytic activity	7537 (38.03%)	8651 (36.98%)	0	0
GO:0016301	kinase activity	1209 (6.1%)	1321 (5.65%)	0	0
GO:0046872	metal ion binding	3220 (16.25%)	3631 (15.52%)	0	0
GO:0097367	carbohydrate derivative binding	2769 (13.97%)	3110 (13.29%)	0	0
GO:0019904	protein domain specific binding	680 (3.43%)	727 (3.11%)	0	0
GO:0016773	phosphotransferase activity, alcohol group as acceptor	994 (5.02%)	1082 (4.63%)	0	0
GO:0004672	protein kinase activity	927 (4.68%)	1010 (4.32%)	0	0
GO:0051020	GTPase binding	426 (2.15%)	450 (1.92%)	0	0
GO:0046914	transition metal ion binding	2490 (12.56%)	2805 (11.99%)	0	0
GO:0031267	small GTPase binding	412 (2.08%)	436 (1.86%)	0	0
GO:0019787	ubiquitin-like protein transferase activity	420 (2.12%)	446 (1.91%)	0	0
GO:0000989	transcription factor activity, transcription factor binding	755 (3.81%)	823 (3.52%)	0	0
GO:0098772	molecular function regulator	1109 (5.6%)	1226 (5.24%)	0	0
GO:0003712	transcription cofactor activity	643 (3.24%)	697 (2.98%)	0	0
GO:0005085	guanyl-nucleotide exchange factor activity	232 (1.17%)	240 (1.03%)	0	0
GO:0000988	transcription factor activity, protein binding	767 (3.87%)	839 (3.59%)	0	0
GO:0003676	nucleic acid binding	4779 (24.11%)	5489 (23.46%)	0	0
GO:0017016	Ras GTPase binding	361 (1.82%)	385 (1.65%)	0	1e-06
GO:0005088	Ras guanyl-nucleotide exchange factor activity	202 (1.02%)	210 (0.9%)	0	3e-06
GO:0016791	phosphatase activity	377 (1.9%)	407 (1.74%)	1e-06	2.6e-05
GO:0042578	phosphoric ester hydrolase activity	541 (2.73%)	593 (2.53%)	1e-06	3.9e-05
GO:0008092	cytoskeletal protein binding	1249 (6.3%)	1405 (6.01%)	2e-06	5.6e-05
GO:0043168	anion binding	681 (3.44%)	754 (3.22%)	3e-06	8.5e-05
GO:0004721	phosphoprotein phosphatase activity	245 (1.24%)	261 (1.12%)	4e-06	0.000107
GO:0001067	regulatory region nucleic acid binding	883 (4.46%)	987 (4.22%)	6e-06	0.000165
GO:0000975	regulatory region DNA binding	879 (4.44%)	983 (4.2%)	8e-06	0.000204
GO:0019207	kinase regulator activity	190 (0.96%)	201 (0.86%)	1.2e-05	0.000313
GO:0001071	nucleic acid binding transcription factor activity	1313 (6.62%)	1485 (6.35%)	1.4e-05	0.000353
GO:0016758	transferase activity, transferring hexosyl groups	170 (0.86%)	179 (0.77%)	1.4e-05	0.000354
GO:0004842	ubiquitin-protein transferase activity	105 (0.53%)	108 (0.46%)	2.3e-05	0.000546
GO:0008194	UDP-glycosyltransferase activity	146 (0.74%)	153 (0.65%)	2.6e-05	0.000603
GO:0004713	protein tyrosine kinase activity	163 (0.82%)	172 (0.74%)	3.3e-05	0.000747
GO:0035091	phosphatidylinositol binding	197 (0.99%)	210 (0.9%)	3.9e-05	0.000885
GO:0005543	phospholipid binding	378 (1.91%)	414 (1.77%)	4.2e-05	0.00092
GO:0050839	cell adhesion molecule binding	58 (0.29%)	58 (0.25%)	6.6e-05	0.001415
GO:0030234	enzyme regulator activity	771 (3.89%)	865 (3.7%)	8e-05	0.001691
GO:0004714	transmembrane receptor protein tyrosine kinase activity	84 (0.42%)	86 (0.37%)	8.5e-05	0.001758
GO:0019199	transmembrane receptor protein kinase activity	116 (0.59%)	121 (0.52%)	9.1e-05	0.001858
GO:0019887	protein kinase regulator activity	169 (0.85%)	180 (0.77%)	0.000122	0.002436
GO:0003723	RNA binding	2421 (12.22%)	2782 (11.89%)	0.000139	0.002716
GO:0001098	basal transcription machinery binding	53 (0.27%)	53 (0.23%)	0.000151	0.002842
GO:0001099	basal RNA polymerase II transcription machinery binding	53 (0.27%)	53 (0.23%)	0.000151	0.002842
GO:0043565	sequence-specific DNA binding	607 (3.06%)	679 (2.9%)	0.000209	0.003873
GO:0004674	protein serine/threonine kinase activity	275 (1.39%)	300 (1.28%)	0.00022	0.00401
GO:0016757	transferase activity, transferring glycosyl groups	293 (1.48%)	321 (1.37%)	0.000316	0.005621
GO:0044212	transcription regulatory region DNA binding	686 (3.46%)	771 (3.3%)	0.000319	0.005621
GO:0008289	lipid binding	636 (3.21%)	714 (3.05%)	0.000391	0.00676
GO:0008509	anion transmembrane transporter activity	245 (1.24%)	267 (1.14%)	0.000404	0.00676
GO:0042805	actinin binding	47 (0.24%)	47 (0.2%)	0.000409	0.00676
GO:0005215	transporter activity	1155 (5.83%)	1314 (5.62%)	0.00041	0.00676
GO:0022892	substrate-specific transporter activity	1014 (5.12%)	1151 (4.92%)	0.000454	0.007374
GO:0015103	inorganic anion transmembrane transporter activity	83 (0.42%)	86 (0.37%)	0.000463	0.007407
GO:0003690	double-stranded DNA binding	582 (2.94%)	653 (2.79%)	0.000592	0.009323
GO:0003677	DNA binding	1545 (7.8%)	1769 (7.56%)	0.000651	0.010103
GO:0008047	enzyme activator activity	282 (1.42%)	310 (1.33%)	0.000742	0.011363
GO:0019902	phosphatase binding	158 (0.8%)	170 (0.73%)	0.000886	0.013314
GO:0015081	sodium ion transmembrane transporter activity	88 (0.44%)	92 (0.39%)	0.000895	0.013314
GO:0019900	kinase binding	755 (3.81%)	854 (3.65%)	0.000973	0.014155
GO:0022891	substrate-specific transmembrane transporter activity	838 (4.23%)	950 (4.06%)	0.000979	0.014155
GO:0016409	palmitoyltransferase activity	77 (0.39%)	80 (0.34%)	0.001024	0.01462
GO:0005253	anion channel activity	66 (0.33%)	68 (0.29%)	0.001094	0.015397
GO:1990837	sequence-specific double-stranded DNA binding	569 (2.87%)	640 (2.74%)	0.001197	0.016629
GO:0000976	transcription regulatory region sequence-specific DNA binding	567 (2.86%)	638 (2.73%)	0.00133	0.018092
GO:0015075	ion transmembrane transporter activity	761 (3.84%)	862 (3.68%)	0.001336	0.018092
GO:0008375	acetylglucosaminyltransferase activity	53 (0.27%)	54 (0.23%)	0.001374	0.018369
GO:0043566	structure-specific DNA binding	259 (1.31%)	285 (1.22%)	0.001409	0.018598
GO:0015631	tubulin binding	378 (1.91%)	421 (1.8%)	0.001454	0.018962
GO:0008757	S-adenosylmethionine-dependent methyltransferase activity	136 (0.69%)	146 (0.62%)	0.00155	0.019957
GO:0016788	hydrolase activity, acting on ester bonds	893 (4.51%)	1016 (4.34%)	0.001836	0.023356
GO:0046332	SMAD binding	62 (0.31%)	64 (0.27%)	0.001901	0.023903
GO:0046873	metal ion transmembrane transporter activity	196 (0.99%)	214 (0.91%)	0.001944	0.024153
GO:0005048	signal sequence binding	36 (0.18%)	36 (0.15%)	0.002541	0.031206
GO:0008324	cation transmembrane transporter activity	468 (2.36%)	526 (2.25%)	0.002727	0.033094
GO:0022857	transmembrane transporter activity	938 (4.73%)	1070 (4.57%)	0.002883	0.034593
GO:0016746	transferase activity, transferring acyl groups	311 (1.57%)	346 (1.48%)	0.003132	0.037164
GO:0005254	chloride channel activity	34 (0.17%)	34 (0.15%)	0.003543	0.041569
GO:0016278	lysine N-methyltransferase activity	111 (0.56%)	119 (0.51%)	0.003674	0.042066
GO:0016279	protein-lysine N-methyltransferase activity	111 (0.56%)	119 (0.51%)	0.003674	0.042066
GO:0008276	protein methyltransferase activity	135 (0.68%)	146 (0.62%)	0.003705	0.042066
GO:0015108	chloride transmembrane transporter activity	46 (0.23%)	47 (0.2%)	0.003881	0.043597
GO:0016747	transferase activity, transferring acyl groups other than amino-acyl groups	278 (1.4%)	309 (1.32%)	0.004456	0.048436
GO:0042393	histone binding	133 (0.67%)	144 (0.62%)	0.004459	0.048436
GO:0004112	cyclic-nucleotide phosphodiesterase activity	45 (0.23%)	46 (0.2%)	0.004495	0.048436
GO:0004114	3',5'-cyclic-nucleotide phosphodiesterase activity	45 (0.23%)	46 (0.2%)	0.004495	0.048436
GO:0003682	chromatin binding	163 (0.82%)	178 (0.76%)	0.004671	0.049826
GO:0042054	histone methyltransferase activity	83 (0.42%)	88 (0.38%)	0.00487	0.051431
GO:1901981	phosphatidylinositol phosphate binding	131 (0.66%)	142 (0.61%)	0.005357	0.055876
GO:0000977	RNA polymerase II regulatory region sequence-specific DNA binding	422 (2.13%)	475 (2.03%)	0.005505	0.055876
GO:0001012	RNA polymerase II regulatory region DNA binding	422 (2.13%)	475 (2.03%)	0.005505	0.055876
GO:0019901	protein kinase binding	161 (0.81%)	176 (0.75%)	0.005517	0.055876
GO:0019903	protein phosphatase binding	73 (0.37%)	77 (0.33%)	0.005556	0.055876
GO:0001091	RNA polymerase II basal transcription factor binding	31 (0.16%)	31 (0.13%)	0.005831	0.057013
GO:0008200	ion channel inhibitor activity	31 (0.16%)	31 (0.13%)	0.005831	0.057013
GO:0030371	translation repressor activity	31 (0.16%)	31 (0.13%)	0.005831	0.057013
GO:0018024	histone-lysine N-methyltransferase activity	81 (0.41%)	86 (0.37%)	0.006095	0.059052
GO:0060090	binding, bridging	70 (0.35%)	74 (0.32%)	0.00789	0.075739
GO:0016614	oxidoreductase activity, acting on CH-OH group of donors	177 (0.89%)	195 (0.83%)	0.008794	0.083663
GO:0032451	demethylase activity	50 (0.25%)	52 (0.22%)	0.009568	0.08889
GO:0032452	histone demethylase activity	50 (0.25%)	52 (0.22%)	0.009568	0.08889
GO:0001083	transcription factor activity, RNA polymerase II basal transcription factor binding	28 (0.14%)	28 (0.12%)	0.009596	0.08889
GO:0015077	monovalent inorganic cation transmembrane transporter activity	196 (0.99%)	217 (0.93%)	0.010373	0.095249
GO:0016706	oxidoreductase activity, acting on paired donors, with incorporation or reduction of molecular oxygen, 2-oxoglutarate as one donor, and incorporation of one atom each of oxygen into both donors	49 (0.25%)	51 (0.22%)	0.010909	0.097825
GO:0000166	nucleotide binding	284 (1.43%)	318 (1.36%)	0.010931	0.097825
GO:1901265	nucleoside phosphate binding	284 (1.43%)	318 (1.36%)	0.010931	0.097825
GO:0004725	protein tyrosine phosphatase activity	27 (0.14%)	27 (0.12%)	0.011329	0.100537
GO:0005102	receptor binding	1118 (5.64%)	1286 (5.5%)	0.011623	0.102278
GO:0003700	transcription factor activity, sequence-specific DNA binding	646 (3.26%)	737 (3.15%)	0.01237	0.107953
GO:0045182	translation regulator activity	57 (0.29%)	60 (0.26%)	0.012812	0.110898
GO:0008081	phosphoric diester hydrolase activity	98 (0.49%)	106 (0.45%)	0.013168	0.112999
GO:0031490	chromatin DNA binding	82 (0.41%)	88 (0.38%)	0.013373	0.112999
GO:0008094	DNA-dependent ATPase activity	26 (0.13%)	26 (0.11%)	0.013376	0.112999
GO:0046983	protein dimerization activity	1352 (6.82%)	1560 (6.67%)	0.01367	0.114572
GO:0022890	inorganic cation transmembrane transporter activity	285 (1.44%)	320 (1.37%)	0.015148	0.125956
GO:0017048	Rho GTPase binding	72 (0.36%)	77 (0.33%)	0.016223	0.133282
GO:0030674	protein binding, bridging	55 (0.28%)	58 (0.25%)	0.016282	0.133282
GO:0005342	organic acid transmembrane transporter activity	140 (0.71%)	154 (0.66%)	0.016575	0.134638
GO:0001085	RNA polymerase II transcription factor binding	139 (0.7%)	153 (0.65%)	0.017912	0.144389
GO:0016769	transferase activity, transferring nitrogenous groups	45 (0.23%)	47 (0.2%)	0.018315	0.146521
GO:0019239	deaminase activity	24 (0.12%)	24 (0.1%)	0.018644	0.148027
GO:0005343	organic acid:sodium symporter activity	35 (0.18%)	36 (0.15%)	0.019074	0.150312
GO:0001076	transcription factor activity, RNA polymerase II transcription factor binding	186 (0.94%)	207 (0.88%)	0.020563	0.160188
GO:0003678	DNA helicase activity	53 (0.27%)	56 (0.24%)	0.02063	0.160188
GO:0016616	oxidoreductase activity, acting on the CH-OH group of donors, NAD or NADP as acceptor	115 (0.58%)	126 (0.54%)	0.02152	0.162539
GO:0003779	actin binding	239 (1.21%)	268 (1.15%)	0.021694	0.162539
GO:0004402	histone acetyltransferase activity	34 (0.17%)	35 (0.15%)	0.021977	0.162539
GO:0061733	peptide-lysine-N-acetyltransferase activity	34 (0.17%)	35 (0.15%)	0.021977	0.162539
GO:0004000	adenosine deaminase activity	23 (0.12%)	23 (0.1%)	0.02201	0.162539
GO:0005272	sodium channel activity	23 (0.12%)	23 (0.1%)	0.02201	0.162539
GO:0042379	chemokine receptor binding	23 (0.12%)	23 (0.1%)	0.02201	0.162539
GO:0008187	poly-pyrimidine tract binding	43 (0.22%)	45 (0.19%)	0.023632	0.172106
GO:0016667	oxidoreductase activity, acting on a sulfur group of donors	43 (0.22%)	45 (0.19%)	0.023632	0.172106
GO:0044822	poly(A) RNA binding	270 (1.36%)	304 (1.3%)	0.024162	0.174762
GO:0016248	channel inhibitor activity	33 (0.17%)	34 (0.15%)	0.025307	0.181797
GO:0004953	icosanoid receptor activity	22 (0.11%)	22 (0.09%)	0.025985	0.184692
GO:0015171	amino acid transmembrane transporter activity	51 (0.26%)	54 (0.23%)	0.02606	0.184692
GO:0004722	protein serine/threonine phosphatase activity	42 (0.21%)	44 (0.19%)	0.026813	0.188765
GO:0000981	RNA polymerase II transcription factor activity, sequence-specific DNA binding	613 (3.09%)	702 (3%)	0.027036	0.189075
GO:0035257	nuclear hormone receptor binding	140 (0.71%)	155 (0.66%)	0.0282	0.195915
GO:0035258	steroid hormone receptor binding	97 (0.49%)	106 (0.45%)	0.028466	0.196295
GO:0004386	helicase activity	82 (0.41%)	89 (0.38%)	0.028626	0.196295
GO:0008017	microtubule binding	32 (0.16%)	33 (0.14%)	0.029123	0.197137
GO:0008483	transaminase activity	32 (0.16%)	33 (0.14%)	0.029123	0.197137
GO:0050662	coenzyme binding	41 (0.21%)	43 (0.18%)	0.030398	0.204463
GO:0008373	sialyltransferase activity	21 (0.11%)	21 (0.09%)	0.030677	0.205034
GO:0004860	protein kinase inhibitor activity	40 (0.2%)	42 (0.18%)	0.034434	0.227264
GO:0019210	kinase inhibitor activity	40 (0.2%)	42 (0.18%)	0.034434	0.227264
GO:0019200	carbohydrate kinase activity	20 (0.1%)	20 (0.09%)	0.036217	0.237545
GO:0001871	pattern binding	30 (0.15%)	31 (0.13%)	0.038486	0.250871
GO:0016866	intramolecular transferase activity	39 (0.2%)	41 (0.18%)	0.038972	0.252478
GO:0016810	hydrolase activity, acting on carbon-nitrogen (but not peptide) bonds	142 (0.72%)	158 (0.68%)	0.039731	0.255832
GO:0030551	cyclic nucleotide binding	47 (0.24%)	50 (0.21%)	0.041163	0.263444
GO:0016830	carbon-carbon lyase activity	85 (0.43%)	93 (0.4%)	0.042429	0.265589
GO:0004629	phospholipase C activity	19 (0.1%)	19 (0.08%)	0.042756	0.265589
GO:0008443	phosphofructokinase activity	19 (0.1%)	19 (0.08%)	0.042756	0.265589
GO:0030291	protein serine/threonine kinase inhibitor activity	19 (0.1%)	19 (0.08%)	0.042756	0.265589
GO:0070325	lipoprotein particle receptor binding	19 (0.1%)	19 (0.08%)	0.042756	0.265589
GO:0046943	carboxylic acid transmembrane transporter activity	120 (0.61%)	133 (0.57%)	0.043813	0.269757
GO:0015662	ATPase activity, coupled to transmembrane movement of ions, phosphorylative mechanism	29 (0.15%)	30 (0.13%)	0.044193	0.269757
GO:0050660	flavin adenine dinucleotide binding	29 (0.15%)	30 (0.13%)	0.044193	0.269757
GO:0031406	carboxylic acid binding	77 (0.39%)	84 (0.36%)	0.044985	0.271454
GO:0043177	organic acid binding	77 (0.39%)	84 (0.36%)	0.044985	0.271454
GO:0016782	transferase activity, transferring sulfur-containing groups	91 (0.46%)	100 (0.43%)	0.046947	0.28168
GO:0019205	nucleobase-containing compound kinase activity	37 (0.19%)	39 (0.17%)	0.049782	0.297005
GO:0005024	transforming growth factor beta-activated receptor activity	18 (0.09%)	18 (0.08%)	0.050475	0.297775
GO:0005310	dicarboxylic acid transmembrane transporter activity	18 (0.09%)	18 (0.08%)	0.050475	0.297775
GO:0016209	antioxidant activity	53 (0.27%)	57 (0.24%)	0.051052	0.299508
GO:0016836	hydro-lyase activity	45 (0.23%)	48 (0.21%)	0.05145	0.300173
GO:0044389	ubiquitin-like protein ligase binding	317 (1.6%)	361 (1.54%)	0.054807	0.318003
GO:0008134	transcription factor binding	501 (2.53%)	575 (2.46%)	0.055951	0.322865
GO:0001664	G-protein coupled receptor binding	130 (0.66%)	145 (0.62%)	0.056395	0.32366
GO:0010485	H4 histone acetyltransferase activity	27 (0.14%)	28 (0.12%)	0.05813	0.33181
GO:0004954	prostanoid receptor activity	17 (0.09%)	17 (0.07%)	0.059588	0.332935
GO:0004955	prostaglandin receptor activity	17 (0.09%)	17 (0.07%)	0.059588	0.332935
GO:0008484	sulfuric ester hydrolase activity	17 (0.09%)	17 (0.07%)	0.059588	0.332935
GO:0051393	alpha-actinin binding	17 (0.09%)	17 (0.07%)	0.059588	0.332935
GO:0016887	ATPase activity	271 (1.37%)	308 (1.32%)	0.060294	0.335106
GO:0016407	acetyltransferase activity	122 (0.62%)	136 (0.58%)	0.061344	0.339156
GO:0071814	protein-lipid complex binding	35 (0.18%)	37 (0.16%)	0.063342	0.34838
GO:0008514	organic anion transmembrane transporter activity	128 (0.65%)	143 (0.61%)	0.064313	0.351886
GO:0016780	phosphotransferase activity, for other substituted phosphate groups	16 (0.08%)	16 (0.07%)	0.070345	0.375174
GO:0022884	macromolecule transmembrane transporter activity	16 (0.08%)	16 (0.07%)	0.070345	0.375174
GO:0031420	alkali metal ion binding	16 (0.08%)	16 (0.07%)	0.070345	0.375174
GO:0061630	ubiquitin protein ligase activity	16 (0.08%)	16 (0.07%)	0.070345	0.375174
GO:0061659	ubiquitin-like protein ligase activity	16 (0.08%)	16 (0.07%)	0.070345	0.375174
GO:0016831	carboxy-lyase activity	42 (0.21%)	45 (0.19%)	0.071351	0.378624
GO:0003727	single-stranded RNA binding	64 (0.32%)	70 (0.3%)	0.074321	0.390465
GO:0019842	vitamin binding	64 (0.32%)	70 (0.3%)	0.074321	0.390465
GO:0042623	ATPase activity, coupled	266 (1.34%)	303 (1.3%)	0.075583	0.395129
GO:0004518	nuclease activity	208 (1.05%)	236 (1.01%)	0.081233	0.421449
GO:0004707	MAP kinase activity	15 (0.08%)	15 (0.06%)	0.083044	0.421449
GO:0005165	neurotrophin receptor binding	15 (0.08%)	15 (0.06%)	0.083044	0.421449
GO:0005167	neurotrophin TRK receptor binding	15 (0.08%)	15 (0.06%)	0.083044	0.421449
GO:0016909	SAP kinase activity	15 (0.08%)	15 (0.06%)	0.083044	0.421449
GO:0052744	phosphatidylinositol monophosphate phosphatase activity	15 (0.08%)	15 (0.06%)	0.083044	0.421449
GO:0048037	cofactor binding	104 (0.52%)	116 (0.5%)	0.083412	0.421449
GO:0016835	carbon-oxygen lyase activity	48 (0.24%)	52 (0.22%)	0.084248	0.423649
GO:0004177	aminopeptidase activity	24 (0.12%)	25 (0.11%)	0.087091	0.433812
GO:0016538	cyclin-dependent protein serine/threonine kinase regulator activity	24 (0.12%)	25 (0.11%)	0.087091	0.433812
GO:0005539	glycosaminoglycan binding	219 (1.11%)	249 (1.06%)	0.087647	0.43453
GO:0005126	cytokine receptor binding	168 (0.85%)	190 (0.81%)	0.089558	0.439874
GO:0016705	oxidoreductase activity, acting on paired donors, with incorporation or reduction of molecular oxygen	168 (0.85%)	190 (0.81%)	0.089558	0.439874
GO:0016874	ligase activity	192 (0.97%)	218 (0.93%)	0.095902	0.468854
GO:0004033	aldo-keto reductase (NADP) activity	14 (0.07%)	14 (0.06%)	0.098034	0.47488
GO:0016842	amidine-lyase activity	14 (0.07%)	14 (0.06%)	0.098034	0.47488
GO:0008080	N-acetyltransferase activity	108 (0.54%)	121 (0.52%)	0.099261	0.475194
GO:0033218	amide binding	108 (0.54%)	121 (0.52%)	0.099261	0.475194
GO:0016504	peptidase activator activity	23 (0.12%)	24 (0.1%)	0.099449	0.475194
GO:0019888	protein phosphatase regulator activity	46 (0.23%)	50 (0.21%)	0.102154	0.485922
GO:0051427	hormone receptor binding	178 (0.9%)	202 (0.86%)	0.102799	0.486798
GO:0001104	RNA polymerase II transcription cofactor activity	87 (0.44%)	97 (0.41%)	0.106921	0.504054
GO:0019213	deacetylase activity	30 (0.15%)	32 (0.14%)	0.113418	0.526767
GO:0022803	passive transmembrane transporter activity	299 (1.51%)	343 (1.47%)	0.11407	0.526767
GO:0004690	cyclic nucleotide-dependent protein kinase activity	13 (0.07%)	13 (0.06%)	0.115729	0.526767
GO:0005283	sodium:amino acid symporter activity	13 (0.07%)	13 (0.06%)	0.115729	0.526767
GO:0005416	cation:amino acid symporter activity	13 (0.07%)	13 (0.06%)	0.115729	0.526767
GO:0008236	serine-type peptidase activity	13 (0.07%)	13 (0.06%)	0.115729	0.526767
GO:0016715	oxidoreductase activity, acting on paired donors, with incorporation or reduction of molecular oxygen, reduced ascorbate as one donor, and incorporation of one atom of oxygen	13 (0.07%)	13 (0.06%)	0.115729	0.526767
GO:0017171	serine hydrolase activity	13 (0.07%)	13 (0.06%)	0.115729	0.526767
GO:0015267	channel activity	298 (1.5%)	342 (1.46%)	0.118441	0.536216
GO:0008376	acetylgalactosaminyltransferase activity	37 (0.19%)	40 (0.17%)	0.120266	0.536216
GO:0015370	solute:sodium symporter activity	37 (0.19%)	40 (0.17%)	0.120266	0.536216
GO:0016811	hydrolase activity, acting on carbon-nitrogen (but not peptide) bonds, in linear amides	65 (0.33%)	72 (0.31%)	0.121867	0.536216
GO:0016820	hydrolase activity, acting on acid anhydrides, catalyzing transmembrane movement of substances	65 (0.33%)	72 (0.31%)	0.121867	0.536216
GO:0030246	carbohydrate binding	65 (0.33%)	72 (0.31%)	0.121867	0.536216
GO:0042626	ATPase activity, coupled to transmembrane movement of substances	65 (0.33%)	72 (0.31%)	0.121867	0.536216
GO:0043492	ATPase activity, coupled to movement of substances	65 (0.33%)	72 (0.31%)	0.121867	0.536216
GO:0019208	phosphatase regulator activity	58 (0.29%)	64 (0.27%)	0.123392	0.540671
GO:0008378	galactosyltransferase activity	29 (0.15%)	31 (0.13%)	0.126947	0.551669
GO:0033558	protein deacetylase activity	29 (0.15%)	31 (0.13%)	0.126947	0.551669
GO:0051183	vitamin transporter activity	21 (0.11%)	22 (0.09%)	0.129214	0.559223
GO:0004519	endonuclease activity	84 (0.42%)	94 (0.4%)	0.131221	0.563421
GO:0016247	channel regulator activity	129 (0.65%)	146 (0.62%)	0.131768	0.563421
GO:0005216	ion channel activity	295 (1.49%)	339 (1.45%)	0.132319	0.563421
GO:0022838	substrate-specific channel activity	295 (1.49%)	339 (1.45%)	0.132319	0.563421
GO:0016829	lyase activity	185 (0.93%)	211 (0.9%)	0.133486	0.563547
GO:0004576	oligosaccharyl transferase activity	12 (0.06%)	12 (0.05%)	0.136617	0.563547
GO:0005217	intracellular ligand-gated ion channel activity	12 (0.06%)	12 (0.05%)	0.136617	0.563547
GO:0008028	monocarboxylic acid transmembrane transporter activity	12 (0.06%)	12 (0.05%)	0.136617	0.563547
GO:0015020	glucuronosyltransferase activity	12 (0.06%)	12 (0.05%)	0.136617	0.563547
GO:0015179	L-amino acid transmembrane transporter activity	12 (0.06%)	12 (0.05%)	0.136617	0.563547
GO:0015248	sterol transporter activity	12 (0.06%)	12 (0.05%)	0.136617	0.563547
GO:0031543	peptidyl-proline dioxygenase activity	12 (0.06%)	12 (0.05%)	0.136617	0.563547
GO:0015291	secondary active transmembrane transporter activity	172 (0.87%)	196 (0.84%)	0.137367	0.564435
GO:0005261	cation channel activity	159 (0.8%)	181 (0.77%)	0.141254	0.572045
GO:0015036	disulfide oxidoreductase activity	28 (0.14%)	30 (0.13%)	0.141887	0.572045
GO:0004536	deoxyribonuclease activity	63 (0.32%)	70 (0.3%)	0.141928	0.572045
GO:0042625	ATPase coupled ion transmembrane transporter activity	63 (0.32%)	70 (0.3%)	0.141928	0.572045
GO:0090595	acetyl-CoA:L-lysine N6-acetyltransferase	63 (0.32%)	70 (0.3%)	0.141928	0.572045
GO:0004540	ribonuclease activity	56 (0.28%)	62 (0.27%)	0.144847	0.579389
GO:0038024	cargo receptor activity	56 (0.28%)	62 (0.27%)	0.144847	0.579389
GO:0016645	oxidoreductase activity, acting on the CH-NH group of donors	35 (0.18%)	38 (0.16%)	0.146861	0.583586
GO:0015645	fatty acid ligase activity	20 (0.1%)	21 (0.09%)	0.147002	0.583586
GO:0016879	ligase activity, forming carbon-nitrogen bonds	101 (0.51%)	114 (0.49%)	0.152436	0.589293
GO:0000982	transcription factor activity, RNA polymerase II core promoter proximal region sequence-specific binding	356 (1.8%)	411 (1.76%)	0.155902	0.589293
GO:0004520	endodeoxyribonuclease activity	55 (0.28%)	61 (0.26%)	0.156663	0.589293
GO:0004896	cytokine receptor activity	55 (0.28%)	61 (0.26%)	0.156663	0.589293
GO:0019783	ubiquitin-like protein-specific protease activity	55 (0.28%)	61 (0.26%)	0.156663	0.589293
GO:0051536	iron-sulfur cluster binding	94 (0.47%)	106 (0.45%)	0.158149	0.589293
GO:0016408	C-acyltransferase activity	27 (0.14%)	29 (0.12%)	0.158347	0.589293
GO:0035250	UDP-galactosyltransferase activity	27 (0.14%)	29 (0.12%)	0.158347	0.589293
GO:0001228	transcriptional activator activity, RNA polymerase II transcription regulatory region sequence-specific binding	48 (0.24%)	53 (0.23%)	0.159795	0.589293
GO:0016877	ligase activity, forming carbon-sulfur bonds	48 (0.24%)	53 (0.23%)	0.159795	0.589293
GO:0016491	oxidoreductase activity	782 (3.95%)	910 (3.89%)	0.160425	0.589293
GO:0016410	N-acyltransferase activity	119 (0.6%)	135 (0.58%)	0.160761	0.589293
GO:0002020	protease binding	11 (0.06%)	11 (0.05%)	0.161274	0.589293
GO:0008417	fucosyltransferase activity	11 (0.06%)	11 (0.05%)	0.161274	0.589293
GO:0008556	potassium-transporting ATPase activity	11 (0.06%)	11 (0.05%)	0.161274	0.589293
GO:0016723	oxidoreductase activity, oxidizing metal ions, NAD or NADP as acceptor	11 (0.06%)	11 (0.05%)	0.161274	0.589293
GO:0019905	syntaxin binding	11 (0.06%)	11 (0.05%)	0.161274	0.589293
GO:0043121	neurotrophin binding	11 (0.06%)	11 (0.05%)	0.161274	0.589293
GO:0048020	CCR chemokine receptor binding	11 (0.06%)	11 (0.05%)	0.161274	0.589293
GO:0050780	dopamine receptor binding	11 (0.06%)	11 (0.05%)	0.161274	0.589293
GO:0051032	nucleic acid transmembrane transporter activity	11 (0.06%)	11 (0.05%)	0.161274	0.589293
GO:0051219	phosphoprotein binding	11 (0.06%)	11 (0.05%)	0.161274	0.589293
GO:1901682	sulfur compound transmembrane transporter activity	11 (0.06%)	11 (0.05%)	0.161274	0.589293
GO:0061134	peptidase regulator activity	106 (0.53%)	120 (0.51%)	0.164556	0.59578
GO:0005160	transforming growth factor beta receptor binding	19 (0.1%)	20 (0.09%)	0.166999	0.59578
GO:0016505	peptidase activator activity involved in apoptotic process	19 (0.1%)	20 (0.09%)	0.166999	0.59578
GO:0019203	carbohydrate phosphatase activity	19 (0.1%)	20 (0.09%)	0.166999	0.59578
GO:0031369	translation initiation factor binding	19 (0.1%)	20 (0.09%)	0.166999	0.59578
GO:0042287	MHC protein binding	19 (0.1%)	20 (0.09%)	0.166999	0.59578
GO:0050308	sugar-phosphatase activity	19 (0.1%)	20 (0.09%)	0.166999	0.59578
GO:0015932	nucleobase-containing compound transmembrane transporter activity	47 (0.24%)	52 (0.22%)	0.173435	0.609324
GO:0051540	metal cluster binding	105 (0.53%)	119 (0.51%)	0.173934	0.609324
GO:0030545	receptor regulator activity	26 (0.13%)	28 (0.12%)	0.176438	0.609324
GO:0034593	phosphatidylinositol bisphosphate phosphatase activity	26 (0.13%)	28 (0.12%)	0.176438	0.609324
GO:0015079	potassium ion transmembrane transporter activity	40 (0.2%)	44 (0.19%)	0.176727	0.609324
GO:0019209	kinase activator activity	40 (0.2%)	44 (0.19%)	0.176727	0.609324
GO:0030295	protein kinase activator activity	40 (0.2%)	44 (0.19%)	0.176727	0.609324
GO:0005319	lipid transporter activity	60 (0.3%)	67 (0.29%)	0.176916	0.609324
GO:0015293	symporter activity	60 (0.3%)	67 (0.29%)	0.176916	0.609324
GO:0015294	solute:cation symporter activity	60 (0.3%)	67 (0.29%)	0.176916	0.609324
GO:0001637	G-protein coupled chemoattractant receptor activity	33 (0.17%)	36 (0.15%)	0.178297	0.609324
GO:0008173	RNA methyltransferase activity	33 (0.17%)	36 (0.15%)	0.178297	0.609324
GO:0008374	O-acyltransferase activity	33 (0.17%)	36 (0.15%)	0.178297	0.609324
GO:0005057	receptor signaling protein activity	91 (0.46%)	103 (0.44%)	0.188572	0.626297
GO:0001221	transcription cofactor binding	18 (0.09%)	19 (0.08%)	0.189424	0.626297
GO:0019212	phosphatase inhibitor activity	18 (0.09%)	19 (0.08%)	0.189424	0.626297
GO:0030228	lipoprotein particle receptor activity	18 (0.09%)	19 (0.08%)	0.189424	0.626297
GO:0031690	adrenergic receptor binding	18 (0.09%)	19 (0.08%)	0.189424	0.626297
GO:0005338	nucleotide-sugar transmembrane transporter activity	10 (0.05%)	10 (0.04%)	0.19038	0.626297
GO:0008106	alcohol dehydrogenase (NADP+) activity	10 (0.05%)	10 (0.04%)	0.19038	0.626297
GO:0016671	oxidoreductase activity, acting on a sulfur group of donors, disulfide as acceptor	10 (0.05%)	10 (0.04%)	0.19038	0.626297
GO:0019206	nucleoside kinase activity	10 (0.05%)	10 (0.04%)	0.19038	0.626297
GO:0030247	polysaccharide binding	10 (0.05%)	10 (0.04%)	0.19038	0.626297
GO:0052745	inositol phosphate phosphatase activity	10 (0.05%)	10 (0.04%)	0.19038	0.626297
GO:0070546	L-phenylalanine aminotransferase activity	10 (0.05%)	10 (0.04%)	0.19038	0.626297
GO:0004675	transmembrane receptor protein serine/threonine kinase activity	32 (0.16%)	35 (0.15%)	0.195996	0.64277
GO:0022804	active transmembrane transporter activity	283 (1.43%)	327 (1.4%)	0.199897	0.653534
GO:0051213	dioxygenase activity	64 (0.32%)	72 (0.31%)	0.209335	0.679614
GO:0034212	peptide N-acetyltransferase activity	38 (0.19%)	42 (0.18%)	0.209805	0.679614
GO:0052866	phosphatidylinositol phosphate phosphatase activity	38 (0.19%)	42 (0.18%)	0.209805	0.679614
GO:0004407	histone deacetylase activity	17 (0.09%)	18 (0.08%)	0.214503	0.682116
GO:0016840	carbon-nitrogen lyase activity	17 (0.09%)	18 (0.08%)	0.214503	0.682116
GO:0017136	NAD-dependent histone deacetylase activity	17 (0.09%)	18 (0.08%)	0.214503	0.682116
GO:0034979	NAD-dependent protein deacetylase activity	17 (0.09%)	18 (0.08%)	0.214503	0.682116
GO:1901505	carbohydrate derivative transporter activity	17 (0.09%)	18 (0.08%)	0.214503	0.682116
GO:0001948	glycoprotein binding	31 (0.16%)	34 (0.15%)	0.215099	0.682116
GO:0051018	protein kinase A binding	31 (0.16%)	34 (0.15%)	0.215099	0.682116
GO:0004448	isocitrate dehydrogenase activity	9 (0.05%)	9 (0.04%)	0.224737	0.691902
GO:0004697	protein kinase C activity	9 (0.05%)	9 (0.04%)	0.224737	0.691902
GO:0015114	phosphate ion transmembrane transporter activity	9 (0.05%)	9 (0.04%)	0.224737	0.691902
GO:0016454	C-palmitoyltransferase activity	9 (0.05%)	9 (0.04%)	0.224737	0.691902
GO:0016813	hydrolase activity, acting on carbon-nitrogen (but not peptide) bonds, in linear amidines	9 (0.05%)	9 (0.04%)	0.224737	0.691902
GO:0016846	carbon-sulfur lyase activity	9 (0.05%)	9 (0.04%)	0.224737	0.691902
GO:0034190	apolipoprotein receptor binding	9 (0.05%)	9 (0.04%)	0.224737	0.691902
GO:0046527	glucosyltransferase activity	9 (0.05%)	9 (0.04%)	0.224737	0.691902
GO:0047555	3',5'-cyclic-GMP phosphodiesterase activity	9 (0.05%)	9 (0.04%)	0.224737	0.691902
GO:0070548	L-glutamine aminotransferase activity	9 (0.05%)	9 (0.04%)	0.224737	0.691902
GO:0030276	clathrin binding	37 (0.19%)	41 (0.18%)	0.228072	0.700129
GO:0016597	amino acid binding	30 (0.15%)	33 (0.14%)	0.23566	0.719238
GO:0016638	oxidoreductase activity, acting on the CH-NH2 group of donors	30 (0.15%)	33 (0.14%)	0.23566	0.719238
GO:0016684	oxidoreductase activity, acting on peroxide as acceptor	23 (0.12%)	25 (0.11%)	0.241561	0.733014
GO:0016878	acid-thiol ligase activity	23 (0.12%)	25 (0.11%)	0.241561	0.733014
GO:0032813	tumor necrosis factor receptor superfamily binding	49 (0.25%)	55 (0.24%)	0.244304	0.739211
GO:0005548	phospholipid transporter activity	36 (0.18%)	40 (0.17%)	0.247532	0.74684
GO:0003713	transcription coactivator activity	73 (0.37%)	83 (0.35%)	0.258765	0.769638
GO:0019829	cation-transporting ATPase activity	48 (0.24%)	54 (0.23%)	0.261862	0.769638
GO:0000828	inositol hexakisphosphate kinase activity	8 (0.04%)	8 (0.03%)	0.265292	0.769638
GO:0004003	ATP-dependent DNA helicase activity	8 (0.04%)	8 (0.03%)	0.265292	0.769638
GO:0004180	carboxypeptidase activity	8 (0.04%)	8 (0.03%)	0.265292	0.769638
GO:0008026	ATP-dependent helicase activity	8 (0.04%)	8 (0.03%)	0.265292	0.769638
GO:0008079	translation termination factor activity	8 (0.04%)	8 (0.03%)	0.265292	0.769638
GO:0015926	glucosidase activity	8 (0.04%)	8 (0.03%)	0.265292	0.769638
GO:0016755	transferase activity, transferring amino-acyl groups	8 (0.04%)	8 (0.03%)	0.265292	0.769638
GO:0035251	UDP-glucosyltransferase activity	8 (0.04%)	8 (0.03%)	0.265292	0.769638
GO:0043548	phosphatidylinositol 3-kinase binding	8 (0.04%)	8 (0.03%)	0.265292	0.769638
GO:0045309	protein phosphorylated amino acid binding	8 (0.04%)	8 (0.03%)	0.265292	0.769638
GO:0048038	quinone binding	8 (0.04%)	8 (0.03%)	0.265292	0.769638
GO:0070035	purine NTP-dependent helicase activity	8 (0.04%)	8 (0.03%)	0.265292	0.769638
GO:0008168	methyltransferase activity	215 (1.08%)	249 (1.06%)	0.268776	0.777562
GO:0008234	cysteine-type peptidase activity	60 (0.3%)	68 (0.29%)	0.269496	0.777562
GO:0004712	protein serine/threonine/tyrosine kinase activity	15 (0.08%)	16 (0.07%)	0.273523	0.778158
GO:0005072	transforming growth factor beta receptor, cytoplasmic mediator activity	15 (0.08%)	16 (0.07%)	0.273523	0.778158
GO:0016722	oxidoreductase activity, oxidizing metal ions	15 (0.08%)	16 (0.07%)	0.273523	0.778158
GO:0016854	racemase and epimerase activity	15 (0.08%)	16 (0.07%)	0.273523	0.778158
GO:0032947	protein complex scaffold	15 (0.08%)	16 (0.07%)	0.273523	0.778158
GO:0036459	thiol-dependent ubiquitinyl hydrolase activity	41 (0.21%)	46 (0.2%)	0.275327	0.778158
GO:0101005	ubiquitinyl hydrolase activity	41 (0.21%)	46 (0.2%)	0.275327	0.778158
GO:0042277	peptide binding	84 (0.42%)	96 (0.41%)	0.275598	0.778158
GO:0016741	transferase activity, transferring one-carbon groups	312 (1.57%)	363 (1.55%)	0.283319	0.797825
GO:0000149	SNARE binding	34 (0.17%)	38 (0.16%)	0.290108	0.814772
GO:0034483	heparan sulfate sulfotransferase activity	21 (0.11%)	23 (0.1%)	0.294963	0.824025
GO:0071813	lipoprotein particle binding	21 (0.11%)	23 (0.1%)	0.294963	0.824025
GO:0044877	macromolecular complex binding	488 (2.46%)	570 (2.44%)	0.29683	0.827052
GO:0019838	growth factor binding	118 (0.6%)	136 (0.58%)	0.299466	0.828822
GO:0042974	retinoic acid receptor binding	46 (0.23%)	52 (0.22%)	0.299572	0.828822
GO:0004532	exoribonuclease activity	27 (0.14%)	30 (0.13%)	0.306493	0.828822
GO:0003697	single-stranded DNA binding	14 (0.07%)	15 (0.06%)	0.307897	0.828822
GO:0016411	acylglycerol O-acyltransferase activity	14 (0.07%)	15 (0.06%)	0.307897	0.828822
GO:0016801	hydrolase activity, acting on ether bonds	14 (0.07%)	15 (0.06%)	0.307897	0.828822
GO:0016803	ether hydrolase activity	14 (0.07%)	15 (0.06%)	0.307897	0.828822
GO:0017110	nucleoside-diphosphatase activity	14 (0.07%)	15 (0.06%)	0.307897	0.828822
GO:0033293	monocarboxylic acid binding	14 (0.07%)	15 (0.06%)	0.307897	0.828822
GO:0090079	translation regulator activity, nucleic acid binding	14 (0.07%)	15 (0.06%)	0.307897	0.828822
GO:0000268	peroxisome targeting sequence binding	7 (0.04%)	7 (0.03%)	0.313163	0.828822
GO:0001016	RNA polymerase III regulatory region DNA binding	7 (0.04%)	7 (0.03%)	0.313163	0.828822
GO:0001222	transcription corepressor binding	7 (0.04%)	7 (0.03%)	0.313163	0.828822
GO:0005237	inhibitory extracellular ligand-gated ion channel activity	7 (0.04%)	7 (0.03%)	0.313163	0.828822
GO:0005248	voltage-gated sodium channel activity	7 (0.04%)	7 (0.03%)	0.313163	0.828822
GO:0015252	hydrogen ion channel activity	7 (0.04%)	7 (0.03%)	0.313163	0.828822
GO:0016615	malate dehydrogenase activity	7 (0.04%)	7 (0.03%)	0.313163	0.828822
GO:0016899	oxidoreductase activity, acting on the CH-OH group of donors, oxygen as acceptor	7 (0.04%)	7 (0.03%)	0.313163	0.828822
GO:0052742	phosphatidylinositol kinase activity	7 (0.04%)	7 (0.03%)	0.313163	0.828822
GO:0098518	polynucleotide phosphatase activity	7 (0.04%)	7 (0.03%)	0.313163	0.828822
GO:0016853	isomerase activity	99 (0.5%)	114 (0.49%)	0.316263	0.834934
GO:0048029	monosaccharide binding	39 (0.2%)	44 (0.19%)	0.317304	0.835593
GO:0005496	steroid binding	81 (0.41%)	93 (0.4%)	0.31976	0.839965
GO:0008146	sulfotransferase activity	57 (0.29%)	65 (0.28%)	0.321602	0.842708
GO:0004601	peroxidase activity	20 (0.1%)	22 (0.09%)	0.324875	0.844995
GO:0015145	monosaccharide transmembrane transporter activity	20 (0.1%)	22 (0.09%)	0.324875	0.844995
GO:0023023	MHC protein complex binding	20 (0.1%)	22 (0.09%)	0.324875	0.844995
GO:0017111	nucleoside-triphosphatase activity	846 (4.27%)	992 (4.24%)	0.325712	0.845091
GO:0000175	3'-5'-exoribonuclease activity	26 (0.13%)	29 (0.12%)	0.333228	0.860364
GO:0016896	exoribonuclease activity, producing 5'-phosphomonoesters	26 (0.13%)	29 (0.12%)	0.333228	0.860364
GO:1902936	phosphatidylinositol bisphosphate binding	68 (0.34%)	78 (0.33%)	0.338213	0.871105
GO:0000217	DNA secondary structure binding	13 (0.07%)	14 (0.06%)	0.345767	0.875612
GO:0004723	calcium-dependent protein serine/threonine phosphatase activity	13 (0.07%)	14 (0.06%)	0.345767	0.875612
GO:0015149	hexose transmembrane transporter activity	13 (0.07%)	14 (0.06%)	0.345767	0.875612
GO:0016405	CoA-ligase activity	13 (0.07%)	14 (0.06%)	0.345767	0.875612
GO:0019956	chemokine binding	13 (0.07%)	14 (0.06%)	0.345767	0.875612
GO:0036137	kynurenine aminotransferase activity	13 (0.07%)	14 (0.06%)	0.345767	0.875612
GO:0045125	bioactive lipid receptor activity	13 (0.07%)	14 (0.06%)	0.345767	0.875612
GO:0005326	neurotransmitter transporter activity	19 (0.1%)	21 (0.09%)	0.356973	0.887206
GO:0015297	antiporter activity	19 (0.1%)	21 (0.09%)	0.356973	0.887206
GO:0016818	hydrolase activity, acting on acid anhydrides, in phosphorus-containing anhydrides	929 (4.69%)	1091 (4.66%)	0.360903	0.887206
GO:0004521	endoribonuclease activity	25 (0.13%)	28 (0.12%)	0.361522	0.887206
GO:0015085	calcium ion transmembrane transporter activity	37 (0.19%)	42 (0.18%)	0.36325	0.887206
GO:0016701	oxidoreductase activity, acting on single donors with incorporation of molecular oxygen	37 (0.19%)	42 (0.18%)	0.36325	0.887206
GO:0072509	divalent inorganic cation transmembrane transporter activity	37 (0.19%)	42 (0.18%)	0.36325	0.887206
GO:0000104	succinate dehydrogenase activity	6 (0.03%)	6 (0.03%)	0.369669	0.887206
GO:0000700	mismatch base pair DNA N-glycosylase activity	6 (0.03%)	6 (0.03%)	0.369669	0.887206
GO:0003997	acyl-CoA oxidase activity	6 (0.03%)	6 (0.03%)	0.369669	0.887206
GO:0004084	branched-chain-amino-acid transaminase activity	6 (0.03%)	6 (0.03%)	0.369669	0.887206
GO:0004190	aspartic-type endopeptidase activity	6 (0.03%)	6 (0.03%)	0.369669	0.887206
GO:0004683	calmodulin-dependent protein kinase activity	6 (0.03%)	6 (0.03%)	0.369669	0.887206
GO:0004908	interleukin-1 receptor activity	6 (0.03%)	6 (0.03%)	0.369669	0.887206
GO:0008172	S-methyltransferase activity	6 (0.03%)	6 (0.03%)	0.369669	0.887206
GO:0015301	anion:anion antiporter activity	6 (0.03%)	6 (0.03%)	0.369669	0.887206
GO:0016783	sulfurtransferase activity	6 (0.03%)	6 (0.03%)	0.369669	0.887206
GO:0016901	oxidoreductase activity, acting on the CH-OH group of donors, quinone or similar compound as acceptor	6 (0.03%)	6 (0.03%)	0.369669	0.887206
GO:0031701	angiotensin receptor binding	6 (0.03%)	6 (0.03%)	0.369669	0.887206
GO:0032453	histone demethylase activity (H3-K4 specific)	6 (0.03%)	6 (0.03%)	0.369669	0.887206
GO:0051732	polyribonucleotide kinase activity	6 (0.03%)	6 (0.03%)	0.369669	0.887206
GO:0070001	aspartic-type peptidase activity	6 (0.03%)	6 (0.03%)	0.369669	0.887206
GO:0097642	calcitonin family receptor activity	6 (0.03%)	6 (0.03%)	0.369669	0.887206
GO:0034061	DNA polymerase activity	48 (0.24%)	55 (0.24%)	0.382263	0.91083
GO:0004312	fatty acid synthase activity	12 (0.06%)	13 (0.06%)	0.387275	0.91083
GO:0005246	calcium channel regulator activity	12 (0.06%)	13 (0.06%)	0.387275	0.91083
GO:0008242	omega peptidase activity	12 (0.06%)	13 (0.06%)	0.387275	0.91083
GO:0008565	protein transporter activity	12 (0.06%)	13 (0.06%)	0.387275	0.91083
GO:0016620	oxidoreductase activity, acting on the aldehyde or oxo group of donors, NAD or NADP as acceptor	12 (0.06%)	13 (0.06%)	0.387275	0.91083
GO:0016891	endoribonuclease activity, producing 5'-phosphomonoesters	12 (0.06%)	13 (0.06%)	0.387275	0.91083
GO:0042165	neurotransmitter binding	12 (0.06%)	13 (0.06%)	0.387275	0.91083
GO:0051766	inositol trisphosphate kinase activity	12 (0.06%)	13 (0.06%)	0.387275	0.91083
GO:0016641	oxidoreductase activity, acting on the CH-NH2 group of donors, oxygen as acceptor	18 (0.09%)	20 (0.09%)	0.391253	0.914689
GO:0016229	steroid dehydrogenase activity	24 (0.12%)	27 (0.12%)	0.391342	0.914689
GO:0016779	nucleotidyltransferase activity	134 (0.68%)	156 (0.67%)	0.391515	0.914689
GO:0003729	mRNA binding	82 (0.41%)	95 (0.41%)	0.397471	0.926554
GO:0016817	hydrolase activity, acting on acid anhydrides	929 (4.69%)	1093 (4.67%)	0.417186	0.932849
GO:0005267	potassium channel activity	29 (0.15%)	33 (0.14%)	0.417688	0.932849
GO:0015215	nucleotide transmembrane transporter activity	29 (0.15%)	33 (0.14%)	0.417688	0.932849
GO:0015605	organophosphate ester transmembrane transporter activity	29 (0.15%)	33 (0.14%)	0.417688	0.932849
GO:0019955	cytokine binding	29 (0.15%)	33 (0.14%)	0.417688	0.932849
GO:1901677	phosphate transmembrane transporter activity	29 (0.15%)	33 (0.14%)	0.417688	0.932849
GO:0004950	chemokine receptor activity	23 (0.12%)	26 (0.11%)	0.42263	0.932849
GO:0005089	Rho guanyl-nucleotide exchange factor activity	23 (0.12%)	26 (0.11%)	0.42263	0.932849
GO:0099516	ion antiporter activity	17 (0.09%)	19 (0.08%)	0.42767	0.932849
GO:0061135	endopeptidase regulator activity	80 (0.4%)	93 (0.4%)	0.431279	0.932849
GO:0016462	pyrophosphatase activity	915 (4.62%)	1077 (4.6%)	0.431783	0.932849
GO:0001727	lipid kinase activity	11 (0.06%)	12 (0.05%)	0.432502	0.932849
GO:0004551	nucleotide diphosphatase activity	11 (0.06%)	12 (0.05%)	0.432502	0.932849
GO:0015296	anion:cation symporter activity	11 (0.06%)	12 (0.05%)	0.432502	0.932849
GO:0016832	aldehyde-lyase activity	11 (0.06%)	12 (0.05%)	0.432502	0.932849
GO:0003696	satellite DNA binding	5 (0.03%)	5 (0.02%)	0.436368	0.932849
GO:0003747	translation release factor activity	5 (0.03%)	5 (0.02%)	0.436368	0.932849
GO:0003884	D-amino-acid oxidase activity	5 (0.03%)	5 (0.02%)	0.436368	0.932849
GO:0004470	malic enzyme activity	5 (0.03%)	5 (0.02%)	0.436368	0.932849
GO:0004709	MAP kinase kinase kinase activity	5 (0.03%)	5 (0.02%)	0.436368	0.932849
GO:0005017	platelet-derived growth factor-activated receptor activity	5 (0.03%)	5 (0.02%)	0.436368	0.932849
GO:0005030	neurotrophin receptor activity	5 (0.03%)	5 (0.02%)	0.436368	0.932849
GO:0008320	protein transmembrane transporter activity	5 (0.03%)	5 (0.02%)	0.436368	0.932849
GO:0008410	CoA-transferase activity	5 (0.03%)	5 (0.02%)	0.436368	0.932849
GO:0010861	thyroid hormone receptor activator activity	5 (0.03%)	5 (0.02%)	0.436368	0.932849
GO:0015165	pyrimidine nucleotide-sugar transmembrane transporter activity	5 (0.03%)	5 (0.02%)	0.436368	0.932849
GO:0015172	acidic amino acid transmembrane transporter activity	5 (0.03%)	5 (0.02%)	0.436368	0.932849
GO:0015651	quaternary ammonium group transmembrane transporter activity	5 (0.03%)	5 (0.02%)	0.436368	0.932849
GO:0016716	oxidoreductase activity, acting on paired donors, with incorporation or reduction of molecular oxygen, another compound as one donor, and incorporation of one atom of oxygen	5 (0.03%)	5 (0.02%)	0.436368	0.932849
GO:0016728	oxidoreductase activity, acting on CH or CH2 groups, disulfide as acceptor	5 (0.03%)	5 (0.02%)	0.436368	0.932849
GO:0016833	oxo-acid-lyase activity	5 (0.03%)	5 (0.02%)	0.436368	0.932849
GO:0017002	activin-activated receptor activity	5 (0.03%)	5 (0.02%)	0.436368	0.932849
GO:0019825	oxygen binding	5 (0.03%)	5 (0.02%)	0.436368	0.932849
GO:0032052	bile acid binding	5 (0.03%)	5 (0.02%)	0.436368	0.932849
GO:0035596	methylthiotransferase activity	5 (0.03%)	5 (0.02%)	0.436368	0.932849
GO:0050497	transferase activity, transferring alkylthio groups	5 (0.03%)	5 (0.02%)	0.436368	0.932849
GO:0051377	mannose-ethanolamine phosphotransferase activity	5 (0.03%)	5 (0.02%)	0.436368	0.932849
GO:0090484	drug transporter activity	5 (0.03%)	5 (0.02%)	0.436368	0.932849
GO:0090599	alpha-glucosidase activity	5 (0.03%)	5 (0.02%)	0.436368	0.932849
GO:0008238	exopeptidase activity	108 (0.54%)	126 (0.54%)	0.436627	0.932849
GO:0015144	carbohydrate transmembrane transporter activity	34 (0.17%)	39 (0.17%)	0.43904	0.932849
GO:0051119	sugar transmembrane transporter activity	34 (0.17%)	39 (0.17%)	0.43904	0.932849
GO:0070566	adenylyltransferase activity	34 (0.17%)	39 (0.17%)	0.43904	0.932849
GO:1901476	carbohydrate transporter activity	34 (0.17%)	39 (0.17%)	0.43904	0.932849
GO:0033764	steroid dehydrogenase activity, acting on the CH-OH group of donors, NAD or NADP as acceptor	22 (0.11%)	25 (0.11%)	0.455301	0.965457
GO:0016893	endonuclease activity, active with either ribo- or deoxyribonucleic acids and producing 5'-phosphomonoesters	16 (0.08%)	18 (0.08%)	0.466131	0.986443
GO:0016634	oxidoreductase activity, acting on the CH-CH group of donors, oxygen as acceptor	10 (0.05%)	11 (0.05%)	0.481438	0.99441
GO:0016647	oxidoreductase activity, acting on the CH-NH group of donors, oxygen as acceptor	10 (0.05%)	11 (0.05%)	0.481438	0.99441
GO:0016857	racemase and epimerase activity, acting on carbohydrates and derivatives	10 (0.05%)	11 (0.05%)	0.481438	0.99441
GO:0046912	transferase activity, transferring acyl groups, acyl groups converted into alkyl on transfer	10 (0.05%)	11 (0.05%)	0.481438	0.99441
GO:0051731	polynucleotide 5'-hydroxyl-kinase activity	10 (0.05%)	11 (0.05%)	0.481438	0.99441
GO:0051733	polydeoxyribonucleotide kinase activity	10 (0.05%)	11 (0.05%)	0.481438	0.99441
GO:1901681	sulfur compound binding	10 (0.05%)	11 (0.05%)	0.481438	0.99441
GO:0016799	hydrolase activity, hydrolyzing N-glycosyl compounds	21 (0.11%)	24 (0.1%)	0.489237	0.99441
GO:0070739	protein-glutamic acid ligase activity	21 (0.11%)	24 (0.1%)	0.489237	0.99441
GO:0016798	hydrolase activity, acting on glycosyl bonds	121 (0.61%)	142 (0.61%)	0.492072	0.99441
GO:0016881	acid-amino acid ligase activity	32 (0.16%)	37 (0.16%)	0.493456	0.99441
GO:0004702	receptor signaling protein serine/threonine kinase activity	65 (0.33%)	76 (0.32%)	0.500301	0.99441
GO:0005518	collagen binding	15 (0.08%)	17 (0.07%)	0.506486	0.99441
GO:0016646	oxidoreductase activity, acting on the CH-NH group of donors, NAD or NADP as acceptor	15 (0.08%)	17 (0.07%)	0.506486	0.99441
GO:0017069	snRNA binding	15 (0.08%)	17 (0.07%)	0.506486	0.99441
GO:0004497	monooxygenase activity	92 (0.46%)	108 (0.46%)	0.511908	0.99441
GO:0000009	alpha-1,6-mannosyltransferase activity	4 (0.02%)	4 (0.02%)	0.515097	0.99441
GO:0003973	(S)-2-hydroxy-acid oxidase activity	4 (0.02%)	4 (0.02%)	0.515097	0.99441
GO:0004368	glycerol-3-phosphate dehydrogenase activity	4 (0.02%)	4 (0.02%)	0.515097	0.99441
GO:0004645	phosphorylase activity	4 (0.02%)	4 (0.02%)	0.515097	0.99441
GO:0004843	thiol-dependent ubiquitin-specific protease activity	4 (0.02%)	4 (0.02%)	0.515097	0.99441
GO:0004864	protein phosphatase inhibitor activity	4 (0.02%)	4 (0.02%)	0.515097	0.99441
GO:0005355	glucose transmembrane transporter activity	4 (0.02%)	4 (0.02%)	0.515097	0.99441
GO:0008746	NAD(P)+ transhydrogenase activity	4 (0.02%)	4 (0.02%)	0.515097	0.99441
GO:0015271	outward rectifier potassium channel activity	4 (0.02%)	4 (0.02%)	0.515097	0.99441
GO:0016413	O-acetyltransferase activity	4 (0.02%)	4 (0.02%)	0.515097	0.99441
GO:0016453	C-acetyltransferase activity	4 (0.02%)	4 (0.02%)	0.515097	0.99441
GO:0016652	oxidoreductase activity, acting on NAD(P)H, NAD(P) as acceptor	4 (0.02%)	4 (0.02%)	0.515097	0.99441
GO:0016653	oxidoreductase activity, acting on NAD(P)H, heme protein as acceptor	4 (0.02%)	4 (0.02%)	0.515097	0.99441
GO:0016822	hydrolase activity, acting on acid carbon-carbon bonds	4 (0.02%)	4 (0.02%)	0.515097	0.99441
GO:0016823	hydrolase activity, acting on acid carbon-carbon bonds, in ketonic substances	4 (0.02%)	4 (0.02%)	0.515097	0.99441
GO:0016882	cyclo-ligase activity	4 (0.02%)	4 (0.02%)	0.515097	0.99441
GO:0017169	CDP-alcohol phosphatidyltransferase activity	4 (0.02%)	4 (0.02%)	0.515097	0.99441
GO:0019136	deoxynucleoside kinase activity	4 (0.02%)	4 (0.02%)	0.515097	0.99441
GO:0019957	C-C chemokine binding	4 (0.02%)	4 (0.02%)	0.515097	0.99441
GO:0019958	C-X-C chemokine binding	4 (0.02%)	4 (0.02%)	0.515097	0.99441
GO:0019961	interferon binding	4 (0.02%)	4 (0.02%)	0.515097	0.99441
GO:0031753	endothelial differentiation G-protein coupled receptor binding	4 (0.02%)	4 (0.02%)	0.515097	0.99441
GO:0031834	neurokinin receptor binding	4 (0.02%)	4 (0.02%)	0.515097	0.99441
GO:0035014	phosphatidylinositol 3-kinase regulator activity	4 (0.02%)	4 (0.02%)	0.515097	0.99441
GO:0043022	ribosome binding	4 (0.02%)	4 (0.02%)	0.515097	0.99441
GO:0052590	sn-glycerol-3-phosphate:ubiquinone oxidoreductase activity	4 (0.02%)	4 (0.02%)	0.515097	0.99441
GO:0052834	inositol monophosphate phosphatase activity	4 (0.02%)	4 (0.02%)	0.515097	0.99441
GO:0052841	inositol bisdiphosphate tetrakisphosphate diphosphatase activity	4 (0.02%)	4 (0.02%)	0.515097	0.99441
GO:0052842	inositol diphosphate pentakisphosphate diphosphatase activity	4 (0.02%)	4 (0.02%)	0.515097	0.99441
GO:0070063	RNA polymerase binding	4 (0.02%)	4 (0.02%)	0.515097	0.99441
GO:0070815	peptidyl-lysine 5-dioxygenase activity	4 (0.02%)	4 (0.02%)	0.515097	0.99441
GO:0071617	lysophospholipid acyltransferase activity	4 (0.02%)	4 (0.02%)	0.515097	0.99441
GO:0005227	calcium activated cation channel activity	20 (0.1%)	23 (0.1%)	0.524286	1
GO:0022839	ion gated channel activity	20 (0.1%)	23 (0.1%)	0.524286	1
GO:0060589	nucleoside-triphosphatase regulator activity	20 (0.1%)	23 (0.1%)	0.524286	1
GO:0070569	uridylyltransferase activity	20 (0.1%)	23 (0.1%)	0.524286	1
GO:0004774	succinate-CoA ligase activity	9 (0.05%)	10 (0.04%)	0.533949	1
GO:0005504	fatty acid binding	9 (0.05%)	10 (0.04%)	0.533949	1
GO:0015101	organic cation transmembrane transporter activity	9 (0.05%)	10 (0.04%)	0.533949	1
GO:0016778	diphosphotransferase activity	9 (0.05%)	10 (0.04%)	0.533949	1
GO:0016889	endodeoxyribonuclease activity, producing 3'-phosphomonoesters	9 (0.05%)	10 (0.04%)	0.533949	1
GO:0016917	GABA receptor activity	9 (0.05%)	10 (0.04%)	0.533949	1
GO:0022829	wide pore channel activity	9 (0.05%)	10 (0.04%)	0.533949	1
GO:0043425	bHLH transcription factor binding	9 (0.05%)	10 (0.04%)	0.533949	1
GO:0047617	acyl-CoA hydrolase activity	9 (0.05%)	10 (0.04%)	0.533949	1
GO:0004857	enzyme inhibitor activity	233 (1.18%)	275 (1.18%)	0.53946	1
GO:0044390	ubiquitin-like protein conjugating enzyme binding	14 (0.07%)	16 (0.07%)	0.548514	1
GO:0008408	3'-5' exonuclease activity	30 (0.15%)	35 (0.15%)	0.550157	1
GO:0043178	alcohol binding	62 (0.31%)	73 (0.31%)	0.559358	1
GO:0003823	antigen binding	35 (0.18%)	41 (0.18%)	0.56041	1
GO:0016796	exonuclease activity, active with either ribo- or deoxyribonucleic acids and producing 5'-phosphomonoesters	35 (0.18%)	41 (0.18%)	0.56041	1
GO:0008170	N-methyltransferase activity	126 (0.64%)	149 (0.64%)	0.576179	1
GO:0016763	transferase activity, transferring pentosyl groups	34 (0.17%)	40 (0.17%)	0.587014	1
GO:0015399	primary active transmembrane transporter activity	109 (0.55%)	129 (0.55%)	0.587057	1
GO:0015405	P-P-bond-hydrolysis-driven transmembrane transporter activity	109 (0.55%)	129 (0.55%)	0.587057	1
GO:0000062	fatty-acyl-CoA binding	8 (0.04%)	9 (0.04%)	0.589732	1
GO:0008395	steroid hydroxylase activity	8 (0.04%)	9 (0.04%)	0.589732	1
GO:0016406	carnitine O-acyltransferase activity	8 (0.04%)	9 (0.04%)	0.589732	1
GO:0016868	intramolecular transferase activity, phosphotransferases	8 (0.04%)	9 (0.04%)	0.589732	1
GO:0030275	LRR domain binding	8 (0.04%)	9 (0.04%)	0.589732	1
GO:0036041	long-chain fatty acid binding	8 (0.04%)	9 (0.04%)	0.589732	1
GO:0003707	steroid hormone receptor activity	13 (0.07%)	15 (0.06%)	0.591921	1
GO:0015298	solute:cation antiporter activity	13 (0.07%)	15 (0.06%)	0.591921	1
GO:0016884	carbon-nitrogen ligase activity, with glutamine as amido-N-donor	13 (0.07%)	15 (0.06%)	0.591921	1
GO:0016885	ligase activity, forming carbon-carbon bonds	13 (0.07%)	15 (0.06%)	0.591921	1
GO:0015923	mannosidase activity	18 (0.09%)	21 (0.09%)	0.596933	1
GO:0032934	sterol binding	60 (0.3%)	71 (0.3%)	0.599051	1
GO:0000099	sulfur amino acid transmembrane transporter activity	3 (0.02%)	3 (0.01%)	0.608025	1
GO:0000339	RNA cap binding	3 (0.02%)	3 (0.01%)	0.608025	1
GO:0001025	RNA polymerase III transcription factor binding	3 (0.02%)	3 (0.01%)	0.608025	1
GO:0004029	aldehyde dehydrogenase (NAD) activity	3 (0.02%)	3 (0.01%)	0.608025	1
GO:0004032	alditol:NADP+ 1-oxidoreductase activity	3 (0.02%)	3 (0.01%)	0.608025	1
GO:0004549	tRNA-specific ribonuclease activity	3 (0.02%)	3 (0.01%)	0.608025	1
GO:0004611	phosphoenolpyruvate carboxykinase activity	3 (0.02%)	3 (0.01%)	0.608025	1
GO:0004844	uracil DNA N-glycosylase activity	3 (0.02%)	3 (0.01%)	0.608025	1
GO:0004897	ciliary neurotrophic factor receptor activity	3 (0.02%)	3 (0.01%)	0.608025	1
GO:0004970	ionotropic glutamate receptor activity	3 (0.02%)	3 (0.01%)	0.608025	1
GO:0005221	intracellular cyclic nucleotide activated cation channel activity	3 (0.02%)	3 (0.01%)	0.608025	1
GO:0005225	volume-sensitive anion channel activity	3 (0.02%)	3 (0.01%)	0.608025	1
GO:0005375	copper ion transmembrane transporter activity	3 (0.02%)	3 (0.01%)	0.608025	1
GO:0005549	odorant binding	3 (0.02%)	3 (0.01%)	0.608025	1
GO:0008192	RNA guanylyltransferase activity	3 (0.02%)	3 (0.01%)	0.608025	1
GO:0008988	rRNA (adenine-N6-)-methyltransferase activity	3 (0.02%)	3 (0.01%)	0.608025	1
GO:0015234	thiamine transmembrane transporter activity	3 (0.02%)	3 (0.01%)	0.608025	1
GO:0015238	drug transmembrane transporter activity	3 (0.02%)	3 (0.01%)	0.608025	1
GO:0016433	rRNA (adenine) methyltransferase activity	3 (0.02%)	3 (0.01%)	0.608025	1
GO:0016661	oxidoreductase activity, acting on other nitrogenous compounds as donors	3 (0.02%)	3 (0.01%)	0.608025	1
GO:0016668	oxidoreductase activity, acting on a sulfur group of donors, NAD(P) as acceptor	3 (0.02%)	3 (0.01%)	0.608025	1
GO:0016670	oxidoreductase activity, acting on a sulfur group of donors, oxygen as acceptor	3 (0.02%)	3 (0.01%)	0.608025	1
GO:0016929	SUMO-specific protease activity	3 (0.02%)	3 (0.01%)	0.608025	1
GO:0018271	biotin-protein ligase activity	3 (0.02%)	3 (0.01%)	0.608025	1
GO:0019112	phenanthrol glycosyltransferase activity	3 (0.02%)	3 (0.01%)	0.608025	1
GO:0030292	protein tyrosine kinase inhibitor activity	3 (0.02%)	3 (0.01%)	0.608025	1
GO:0030296	protein tyrosine kinase activator activity	3 (0.02%)	3 (0.01%)	0.608025	1
GO:0030547	receptor inhibitor activity	3 (0.02%)	3 (0.01%)	0.608025	1
GO:0031763	galanin receptor binding	3 (0.02%)	3 (0.01%)	0.608025	1
GO:0031862	prostanoid receptor binding	3 (0.02%)	3 (0.01%)	0.608025	1
GO:0033931	endogalactosaminidase activity	3 (0.02%)	3 (0.01%)	0.608025	1
GO:0035064	methylated histone binding	3 (0.02%)	3 (0.01%)	0.608025	1
GO:0035252	UDP-xylosyltransferase activity	3 (0.02%)	3 (0.01%)	0.608025	1
GO:0042285	xylosyltransferase activity	3 (0.02%)	3 (0.01%)	0.608025	1
GO:0043208	glycosphingolipid binding	3 (0.02%)	3 (0.01%)	0.608025	1
GO:0043855	cyclic nucleotide-gated ion channel activity	3 (0.02%)	3 (0.01%)	0.608025	1
GO:0045118	azole transporter activity	3 (0.02%)	3 (0.01%)	0.608025	1
GO:0046997	oxidoreductase activity, acting on the CH-NH group of donors, flavin as acceptor	3 (0.02%)	3 (0.01%)	0.608025	1
GO:0051400	BH domain binding	3 (0.02%)	3 (0.01%)	0.608025	1
GO:0051765	inositol tetrakisphosphate kinase activity	3 (0.02%)	3 (0.01%)	0.608025	1
GO:0051861	glycolipid binding	3 (0.02%)	3 (0.01%)	0.608025	1
GO:0052743	inositol tetrakisphosphate phosphatase activity	3 (0.02%)	3 (0.01%)	0.608025	1
GO:0070492	oligosaccharide binding	3 (0.02%)	3 (0.01%)	0.608025	1
GO:0090482	vitamin transmembrane transporter activity	3 (0.02%)	3 (0.01%)	0.608025	1
GO:0097506	deaminated base DNA N-glycosylase activity	3 (0.02%)	3 (0.01%)	0.608025	1
GO:1901474	azole transmembrane transporter activity	3 (0.02%)	3 (0.01%)	0.608025	1
GO:0030414	peptidase inhibitor activity	70 (0.35%)	83 (0.35%)	0.611112	1
GO:0005244	voltage-gated ion channel activity	33 (0.17%)	39 (0.17%)	0.613706	1
GO:0022832	voltage-gated channel activity	33 (0.17%)	39 (0.17%)	0.613706	1
GO:0016627	oxidoreductase activity, acting on the CH-CH group of donors	64 (0.32%)	76 (0.32%)	0.624178	1
GO:0005501	retinoid binding	22 (0.11%)	26 (0.11%)	0.634989	1
GO:0016709	oxidoreductase activity, acting on paired donors, with incorporation or reduction of molecular oxygen, NAD(P)H as one donor, and incorporation of one atom of oxygen	22 (0.11%)	26 (0.11%)	0.634989	1
GO:0005003	ephrin receptor activity	12 (0.06%)	14 (0.06%)	0.636325	1
GO:0017076	purine nucleotide binding	12 (0.06%)	14 (0.06%)	0.636325	1
GO:0034481	chondroitin sulfotransferase activity	12 (0.06%)	14 (0.06%)	0.636325	1
GO:0005262	calcium channel activity	27 (0.14%)	32 (0.14%)	0.63734	1
GO:0015929	hexosaminidase activity	27 (0.14%)	32 (0.14%)	0.63734	1
GO:0070717	poly-purine tract binding	32 (0.16%)	38 (0.16%)	0.640364	1
GO:0005125	cytokine activity	37 (0.19%)	44 (0.19%)	0.643727	1
GO:0001227	transcriptional repressor activity, RNA polymerase II transcription regulatory region sequence-specific binding	7 (0.04%)	8 (0.03%)	0.64826	1
GO:0003730	mRNA 3'-UTR binding	7 (0.04%)	8 (0.03%)	0.64826	1
GO:0004457	lactate dehydrogenase activity	7 (0.04%)	8 (0.03%)	0.64826	1
GO:0004559	alpha-mannosidase activity	7 (0.04%)	8 (0.03%)	0.64826	1
GO:0005337	nucleoside transmembrane transporter activity	7 (0.04%)	8 (0.03%)	0.64826	1
GO:0008175	tRNA methyltransferase activity	7 (0.04%)	8 (0.03%)	0.64826	1
GO:0015197	peptide transporter activity	7 (0.04%)	8 (0.03%)	0.64826	1
GO:0015377	cation:chloride symporter activity	7 (0.04%)	8 (0.03%)	0.64826	1
GO:0015924	mannosyl-oligosaccharide mannosidase activity	7 (0.04%)	8 (0.03%)	0.64826	1
GO:0030546	receptor activator activity	7 (0.04%)	8 (0.03%)	0.64826	1
GO:0038049	transcription factor activity, ligand-activated RNA polymerase II transcription factor binding	7 (0.04%)	8 (0.03%)	0.64826	1
GO:0070259	tyrosyl-DNA phosphodiesterase activity	7 (0.04%)	8 (0.03%)	0.64826	1
GO:0004866	endopeptidase inhibitor activity	67 (0.34%)	80 (0.34%)	0.665163	1
GO:0004869	cysteine-type endopeptidase inhibitor activity	26 (0.13%)	31 (0.13%)	0.666375	1
GO:0070735	protein-glycine ligase activity	21 (0.11%)	25 (0.11%)	0.6674	1
GO:0016814	hydrolase activity, acting on carbon-nitrogen (but not peptide) bonds, in cyclic amidines	36 (0.18%)	43 (0.18%)	0.668222	1
GO:0004812	aminoacyl-tRNA ligase activity	41 (0.21%)	49 (0.21%)	0.670121	1
GO:0016875	ligase activity, forming carbon-oxygen bonds	41 (0.21%)	49 (0.21%)	0.670121	1
GO:0016876	ligase activity, forming aminoacyl-tRNA and related compounds	41 (0.21%)	49 (0.21%)	0.670121	1
GO:0005172	vascular endothelial growth factor receptor binding	16 (0.08%)	19 (0.08%)	0.671258	1
GO:0005451	monovalent cation:proton antiporter activity	11 (0.06%)	13 (0.06%)	0.681249	1
GO:0015299	solute:proton antiporter activity	11 (0.06%)	13 (0.06%)	0.681249	1
GO:0015491	cation:cation antiporter activity	11 (0.06%)	13 (0.06%)	0.681249	1
GO:0016307	phosphatidylinositol phosphate kinase activity	11 (0.06%)	13 (0.06%)	0.681249	1
GO:0050542	icosanoid binding	11 (0.06%)	13 (0.06%)	0.681249	1
GO:1901567	fatty acid derivative binding	11 (0.06%)	13 (0.06%)	0.681249	1
GO:0004553	hydrolase activity, hydrolyzing O-glycosyl compounds	81 (0.41%)	97 (0.41%)	0.691123	1
GO:0015078	hydrogen ion transmembrane transporter activity	35 (0.18%)	42 (0.18%)	0.692428	1
GO:0005230	extracellular ligand-gated ion channel activity	25 (0.13%)	30 (0.13%)	0.695118	1
GO:0035254	glutamate receptor binding	20 (0.1%)	24 (0.1%)	0.699534	1
GO:0003724	RNA helicase activity	15 (0.08%)	18 (0.08%)	0.708256	1
GO:0016859	cis-trans isomerase activity	15 (0.08%)	18 (0.08%)	0.708256	1
GO:0017022	myosin binding	15 (0.08%)	18 (0.08%)	0.708256	1
GO:0003916	DNA topoisomerase activity	6 (0.03%)	7 (0.03%)	0.708707	1
GO:0003964	RNA-directed DNA polymerase activity	6 (0.03%)	7 (0.03%)	0.708707	1
GO:0004936	alpha-adrenergic receptor activity	6 (0.03%)	7 (0.03%)	0.708707	1
GO:0016714	oxidoreductase activity, acting on paired donors, with incorporation or reduction of molecular oxygen, reduced pteridine as one donor, and incorporation of one atom of oxygen	6 (0.03%)	7 (0.03%)	0.708707	1
GO:0016918	retinal binding	6 (0.03%)	7 (0.03%)	0.708707	1
GO:0046625	sphingolipid binding	6 (0.03%)	7 (0.03%)	0.708707	1
GO:0070568	guanylyltransferase activity	6 (0.03%)	7 (0.03%)	0.708707	1
GO:0000064	L-ornithine transmembrane transporter activity	2 (0.01%)	2 (0.01%)	0.717714	1
GO:0000983	transcription factor activity, RNA polymerase II core promoter sequence-specific	2 (0.01%)	2 (0.01%)	0.717714	1
GO:0001847	opsonin receptor activity	2 (0.01%)	2 (0.01%)	0.717714	1
GO:0001884	pyrimidine nucleoside binding	2 (0.01%)	2 (0.01%)	0.717714	1
GO:0002054	nucleobase binding	2 (0.01%)	2 (0.01%)	0.717714	1
GO:0002094	polyprenyltransferase activity	2 (0.01%)	2 (0.01%)	0.717714	1
GO:0003684	damaged DNA binding	2 (0.01%)	2 (0.01%)	0.717714	1
GO:0003993	acid phosphatase activity	2 (0.01%)	2 (0.01%)	0.717714	1
GO:0004030	aldehyde dehydrogenase [NAD(P)+] activity	2 (0.01%)	2 (0.01%)	0.717714	1
GO:0004133	glycogen debranching enzyme activity	2 (0.01%)	2 (0.01%)	0.717714	1
GO:0004301	epoxide hydrolase activity	2 (0.01%)	2 (0.01%)	0.717714	1
GO:0004772	sterol O-acyltransferase activity	2 (0.01%)	2 (0.01%)	0.717714	1
GO:0004974	leukotriene receptor activity	2 (0.01%)	2 (0.01%)	0.717714	1
GO:0005021	vascular endothelial growth factor-activated receptor activity	2 (0.01%)	2 (0.01%)	0.717714	1
GO:0005287	high-affinity basic amino acid transmembrane transporter activity	2 (0.01%)	2 (0.01%)	0.717714	1
GO:0005381	iron ion transmembrane transporter activity	2 (0.01%)	2 (0.01%)	0.717714	1
GO:0005436	sodium:phosphate symporter activity	2 (0.01%)	2 (0.01%)	0.717714	1
GO:0005499	vitamin D binding	2 (0.01%)	2 (0.01%)	0.717714	1
GO:0008469	histone-arginine N-methyltransferase activity	2 (0.01%)	2 (0.01%)	0.717714	1
GO:0008641	small protein activating enzyme activity	2 (0.01%)	2 (0.01%)	0.717714	1
GO:0010853	cyclase activator activity	2 (0.01%)	2 (0.01%)	0.717714	1
GO:0015174	basic amino acid transmembrane transporter activity	2 (0.01%)	2 (0.01%)	0.717714	1
GO:0015181	arginine transmembrane transporter activity	2 (0.01%)	2 (0.01%)	0.717714	1
GO:0015927	trehalase activity	2 (0.01%)	2 (0.01%)	0.717714	1
GO:0016417	S-acyltransferase activity	2 (0.01%)	2 (0.01%)	0.717714	1
GO:0016639	oxidoreductase activity, acting on the CH-NH2 group of donors, NAD or NADP as acceptor	2 (0.01%)	2 (0.01%)	0.717714	1
GO:0016649	oxidoreductase activity, acting on the CH-NH group of donors, quinone or similar compound as acceptor	2 (0.01%)	2 (0.01%)	0.717714	1
GO:0016900	oxidoreductase activity, acting on the CH-OH group of donors, disulfide as acceptor	2 (0.01%)	2 (0.01%)	0.717714	1
GO:0016972	thiol oxidase activity	2 (0.01%)	2 (0.01%)	0.717714	1
GO:0019105	N-palmitoyltransferase activity	2 (0.01%)	2 (0.01%)	0.717714	1
GO:0019107	myristoyltransferase activity	2 (0.01%)	2 (0.01%)	0.717714	1
GO:0019118	phenanthrene-epoxide hydrolase activity	2 (0.01%)	2 (0.01%)	0.717714	1
GO:0022824	transmitter-gated ion channel activity	2 (0.01%)	2 (0.01%)	0.717714	1
GO:0022835	transmitter-gated channel activity	2 (0.01%)	2 (0.01%)	0.717714	1
GO:0030159	receptor signaling complex scaffold activity	2 (0.01%)	2 (0.01%)	0.717714	1
GO:0030250	guanylate cyclase activator activity	2 (0.01%)	2 (0.01%)	0.717714	1
GO:0030983	mismatched DNA binding	2 (0.01%)	2 (0.01%)	0.717714	1
GO:0031705	bombesin receptor binding	2 (0.01%)	2 (0.01%)	0.717714	1
GO:0032135	DNA insertion or deletion binding	2 (0.01%)	2 (0.01%)	0.717714	1
GO:0032138	single base insertion or deletion binding	2 (0.01%)	2 (0.01%)	0.717714	1
GO:0032356	oxidized DNA binding	2 (0.01%)	2 (0.01%)	0.717714	1
GO:0032551	pyrimidine ribonucleoside binding	2 (0.01%)	2 (0.01%)	0.717714	1
GO:0033765	steroid dehydrogenase activity, acting on the CH-CH group of donors	2 (0.01%)	2 (0.01%)	0.717714	1
GO:0035312	5'-3' exodeoxyribonuclease activity	2 (0.01%)	2 (0.01%)	0.717714	1
GO:0035671	enone reductase activity	2 (0.01%)	2 (0.01%)	0.717714	1
GO:0042927	siderophore transporter activity	2 (0.01%)	2 (0.01%)	0.717714	1
GO:0043539	protein serine/threonine kinase activator activity	2 (0.01%)	2 (0.01%)	0.717714	1
GO:0043682	copper-transporting ATPase activity	2 (0.01%)	2 (0.01%)	0.717714	1
GO:0045543	gibberellin 2-beta-dioxygenase activity	2 (0.01%)	2 (0.01%)	0.717714	1
GO:0046030	inositol trisphosphate phosphatase activity	2 (0.01%)	2 (0.01%)	0.717714	1
GO:0046921	alpha-(1->6)-fucosyltransferase activity	2 (0.01%)	2 (0.01%)	0.717714	1
GO:0046923	ER retention sequence binding	2 (0.01%)	2 (0.01%)	0.717714	1
GO:0048030	disaccharide binding	2 (0.01%)	2 (0.01%)	0.717714	1
GO:0048531	beta-1,3-galactosyltransferase activity	2 (0.01%)	2 (0.01%)	0.717714	1
GO:0051019	mitogen-activated protein kinase binding	2 (0.01%)	2 (0.01%)	0.717714	1
GO:0051723	protein methylesterase activity	2 (0.01%)	2 (0.01%)	0.717714	1
GO:0052813	phosphatidylinositol bisphosphate kinase activity	2 (0.01%)	2 (0.01%)	0.717714	1
GO:0055103	ligase regulator activity	2 (0.01%)	2 (0.01%)	0.717714	1
GO:0055106	ubiquitin-protein transferase regulator activity	2 (0.01%)	2 (0.01%)	0.717714	1
GO:0061459	L-arginine transmembrane transporter activity	2 (0.01%)	2 (0.01%)	0.717714	1
GO:0086006	voltage-gated sodium channel activity involved in cardiac muscle cell action potential	2 (0.01%)	2 (0.01%)	0.717714	1
GO:0086080	protein binding involved in heterotypic cell-cell adhesion	2 (0.01%)	2 (0.01%)	0.717714	1
GO:0098631	protein binding involved in cell adhesion	2 (0.01%)	2 (0.01%)	0.717714	1
GO:0098632	protein binding involved in cell-cell adhesion	2 (0.01%)	2 (0.01%)	0.717714	1
GO:1902271	D3 vitamins binding	2 (0.01%)	2 (0.01%)	0.717714	1
GO:0009975	cyclase activity	29 (0.15%)	35 (0.15%)	0.718835	1
GO:0043236	laminin binding	10 (0.05%)	12 (0.05%)	0.726116	1
GO:0050840	extracellular matrix binding	10 (0.05%)	12 (0.05%)	0.726116	1
GO:0001608	G-protein coupled nucleotide receptor activity	14 (0.07%)	17 (0.07%)	0.744647	1
GO:0005402	cation:sugar symporter activity	14 (0.07%)	17 (0.07%)	0.744647	1
GO:0016776	phosphotransferase activity, phosphate group as acceptor	42 (0.21%)	51 (0.22%)	0.754878	1
GO:0005231	excitatory extracellular ligand-gated ion channel activity	18 (0.09%)	22 (0.09%)	0.761957	1
GO:0071855	neuropeptide receptor binding	18 (0.09%)	22 (0.09%)	0.761957	1
GO:0004197	cysteine-type endopeptidase activity	5 (0.03%)	6 (0.03%)	0.769861	1
GO:0004753	saccharopine dehydrogenase activity	5 (0.03%)	6 (0.03%)	0.769861	1
GO:0004983	neuropeptide Y receptor activity	5 (0.03%)	6 (0.03%)	0.769861	1
GO:0008297	single-stranded DNA exodeoxyribonuclease activity	5 (0.03%)	6 (0.03%)	0.769861	1
GO:0015204	urea transmembrane transporter activity	5 (0.03%)	6 (0.03%)	0.769861	1
GO:0015269	calcium-activated potassium channel activity	5 (0.03%)	6 (0.03%)	0.769861	1
GO:0016500	protein-hormone receptor activity	5 (0.03%)	6 (0.03%)	0.769861	1
GO:0016725	oxidoreductase activity, acting on CH or CH2 groups	5 (0.03%)	6 (0.03%)	0.769861	1
GO:0016812	hydrolase activity, acting on carbon-nitrogen (but not peptide) bonds, in cyclic amides	5 (0.03%)	6 (0.03%)	0.769861	1
GO:0035325	Toll-like receptor binding	5 (0.03%)	6 (0.03%)	0.769861	1
GO:0045502	dynein binding	5 (0.03%)	6 (0.03%)	0.769861	1
GO:0051021	GDP-dissociation inhibitor binding	5 (0.03%)	6 (0.03%)	0.769861	1
GO:0019104	DNA N-glycosylase activity	9 (0.05%)	11 (0.05%)	0.770248	1
GO:0035173	histone kinase activity	9 (0.05%)	11 (0.05%)	0.770248	1
GO:0035184	histone threonine kinase activity	9 (0.05%)	11 (0.05%)	0.770248	1
GO:0036002	pre-mRNA binding	9 (0.05%)	11 (0.05%)	0.770248	1
GO:0019840	isoprenoid binding	22 (0.11%)	27 (0.12%)	0.777777	1
GO:0016742	hydroxymethyl-, formyl- and related transferase activity	13 (0.07%)	16 (0.07%)	0.780019	1
GO:0004935	adrenergic receptor activity	8 (0.04%)	10 (0.04%)	0.812865	1
GO:0005249	voltage-gated potassium channel activity	8 (0.04%)	10 (0.04%)	0.812865	1
GO:0016421	CoA carboxylase activity	8 (0.04%)	10 (0.04%)	0.812865	1
GO:0042562	hormone binding	8 (0.04%)	10 (0.04%)	0.812865	1
GO:0008252	nucleotidase activity	12 (0.06%)	15 (0.06%)	0.813941	1
GO:0016863	intramolecular oxidoreductase activity, transposing C=C bonds	12 (0.06%)	15 (0.06%)	0.813941	1
GO:0004879	RNA polymerase II transcription factor activity, ligand-activated sequence-specific DNA binding	34 (0.17%)	42 (0.18%)	0.81742	1
GO:0098531	transcription factor activity, direct ligand regulated sequence-specific DNA binding	34 (0.17%)	42 (0.18%)	0.81742	1
GO:0022843	voltage-gated cation channel activity	20 (0.1%)	25 (0.11%)	0.828069	1
GO:0000030	mannosyltransferase activity	4 (0.02%)	5 (0.02%)	0.830013	1
GO:0003857	3-hydroxyacyl-CoA dehydrogenase activity	4 (0.02%)	5 (0.02%)	0.830013	1
GO:0005372	water transmembrane transporter activity	4 (0.02%)	5 (0.02%)	0.830013	1
GO:0008409	5'-3' exonuclease activity	4 (0.02%)	5 (0.02%)	0.830013	1
GO:0015198	oligopeptide transporter activity	4 (0.02%)	5 (0.02%)	0.830013	1
GO:0019001	guanyl nucleotide binding	4 (0.02%)	5 (0.02%)	0.830013	1
GO:0033612	receptor serine/threonine kinase binding	4 (0.02%)	5 (0.02%)	0.830013	1
GO:0070696	transmembrane receptor protein serine/threonine kinase binding	4 (0.02%)	5 (0.02%)	0.830013	1
GO:1901338	catecholamine binding	4 (0.02%)	5 (0.02%)	0.830013	1
GO:0070851	growth factor receptor binding	80 (0.4%)	98 (0.42%)	0.839752	1
GO:0022836	gated channel activity	129 (0.65%)	157 (0.67%)	0.842319	1
GO:0016894	endonuclease activity, active with either ribo- or deoxyribonucleic acids and producing 3'-phosphomonoesters	11 (0.06%)	14 (0.06%)	0.845971	1
GO:0001046	core promoter sequence-specific DNA binding	1 (0.01%)	1 (0%)	0.847183	1
GO:0001047	core promoter binding	1 (0.01%)	1 (0%)	0.847183	1
GO:0001167	RNA polymerase I transcription factor activity, sequence-specific DNA binding	1 (0.01%)	1 (0%)	0.847183	1
GO:0001169	transcription factor activity, RNA polymerase I CORE element sequence-specific binding	1 (0.01%)	1 (0%)	0.847183	1
GO:0001609	G-protein coupled adenosine receptor activity	1 (0.01%)	1 (0%)	0.847183	1
GO:0002061	pyrimidine nucleobase binding	1 (0.01%)	1 (0%)	0.847183	1
GO:0004004	ATP-dependent RNA helicase activity	1 (0.01%)	1 (0%)	0.847183	1
GO:0004376	glycolipid mannosyltransferase activity	1 (0.01%)	1 (0%)	0.847183	1
GO:0004466	long-chain-acyl-CoA dehydrogenase activity	1 (0.01%)	1 (0%)	0.847183	1
GO:0004563	beta-N-acetylhexosaminidase activity	1 (0.01%)	1 (0%)	0.847183	1
GO:0004596	peptide alpha-N-acetyltransferase activity	1 (0.01%)	1 (0%)	0.847183	1
GO:0004630	phospholipase D activity	1 (0.01%)	1 (0%)	0.847183	1
GO:0004731	purine-nucleoside phosphorylase activity	1 (0.01%)	1 (0%)	0.847183	1
GO:0004793	threonine aldolase activity	1 (0.01%)	1 (0%)	0.847183	1
GO:0005178	integrin binding	1 (0.01%)	1 (0%)	0.847183	1
GO:0005234	extracellular-glutamate-gated ion channel activity	1 (0.01%)	1 (0%)	0.847183	1
GO:0005242	inward rectifier potassium channel activity	1 (0.01%)	1 (0%)	0.847183	1
GO:0005243	gap junction channel activity	1 (0.01%)	1 (0%)	0.847183	1
GO:0005308	creatine transmembrane transporter activity	1 (0.01%)	1 (0%)	0.847183	1
GO:0005313	L-glutamate transmembrane transporter activity	1 (0.01%)	1 (0%)	0.847183	1
GO:0005345	purine nucleobase transmembrane transporter activity	1 (0.01%)	1 (0%)	0.847183	1
GO:0005388	calcium-transporting ATPase activity	1 (0.01%)	1 (0%)	0.847183	1
GO:0005415	nucleoside:sodium symporter activity	1 (0.01%)	1 (0%)	0.847183	1
GO:0008186	RNA-dependent ATPase activity	1 (0.01%)	1 (0%)	0.847183	1
GO:0008452	RNA ligase activity	1 (0.01%)	1 (0%)	0.847183	1
GO:0008599	protein phosphatase type 1 regulator activity	1 (0.01%)	1 (0%)	0.847183	1
GO:0008796	bis(5'-nucleosyl)-tetraphosphatase activity	1 (0.01%)	1 (0%)	0.847183	1
GO:0009019	tRNA (guanine-N1-)-methyltransferase activity	1 (0.01%)	1 (0%)	0.847183	1
GO:0010420	polyprenyldihydroxybenzoate methyltransferase activity	1 (0.01%)	1 (0%)	0.847183	1
GO:0015026	coreceptor activity	1 (0.01%)	1 (0%)	0.847183	1
GO:0015037	peptide disulfide oxidoreductase activity	1 (0.01%)	1 (0%)	0.847183	1
GO:0015038	glutathione disulfide oxidoreductase activity	1 (0.01%)	1 (0%)	0.847183	1
GO:0015067	amidinotransferase activity	1 (0.01%)	1 (0%)	0.847183	1
GO:0015142	tricarboxylic acid transmembrane transporter activity	1 (0.01%)	1 (0%)	0.847183	1
GO:0015205	nucleobase transmembrane transporter activity	1 (0.01%)	1 (0%)	0.847183	1
GO:0015373	monovalent anion:sodium symporter activity	1 (0.01%)	1 (0%)	0.847183	1
GO:0015556	C4-dicarboxylate transmembrane transporter activity	1 (0.01%)	1 (0%)	0.847183	1
GO:0015928	fucosidase activity	1 (0.01%)	1 (0%)	0.847183	1
GO:0016297	acyl-[acyl-carrier-protein] hydrolase activity	1 (0.01%)	1 (0%)	0.847183	1
GO:0016493	C-C chemokine receptor activity	1 (0.01%)	1 (0%)	0.847183	1
GO:0016642	oxidoreductase activity, acting on the CH-NH2 group of donors, disulfide as acceptor	1 (0.01%)	1 (0%)	0.847183	1
GO:0016717	oxidoreductase activity, acting on paired donors, with oxidation of a pair of donors resulting in the reduction of molecular oxygen to two molecules of water	1 (0.01%)	1 (0%)	0.847183	1
GO:0016794	diphosphoric monoester hydrolase activity	1 (0.01%)	1 (0%)	0.847183	1
GO:0016838	carbon-oxygen lyase activity, acting on phosphates	1 (0.01%)	1 (0%)	0.847183	1
GO:0016843	amine-lyase activity	1 (0.01%)	1 (0%)	0.847183	1
GO:0016855	racemase and epimerase activity, acting on amino acids and derivatives	1 (0.01%)	1 (0%)	0.847183	1
GO:0016886	ligase activity, forming phosphoric ester bonds	1 (0.01%)	1 (0%)	0.847183	1
GO:0017070	U6 snRNA binding	1 (0.01%)	1 (0%)	0.847183	1
GO:0017153	sodium:dicarboxylate symporter activity	1 (0.01%)	1 (0%)	0.847183	1
GO:0019171	3-hydroxyacyl-[acyl-carrier-protein] dehydratase activity	1 (0.01%)	1 (0%)	0.847183	1
GO:0019798	procollagen-proline dioxygenase activity	1 (0.01%)	1 (0%)	0.847183	1
GO:0023026	MHC class II protein complex binding	1 (0.01%)	1 (0%)	0.847183	1
GO:0030523	dihydrolipoamide S-acyltransferase activity	1 (0.01%)	1 (0%)	0.847183	1
GO:0031559	oxidosqualene cyclase activity	1 (0.01%)	1 (0%)	0.847183	1
GO:0031739	cholecystokinin receptor binding	1 (0.01%)	1 (0%)	0.847183	1
GO:0032027	myosin light chain binding	1 (0.01%)	1 (0%)	0.847183	1
GO:0032036	myosin heavy chain binding	1 (0.01%)	1 (0%)	0.847183	1
GO:0032139	dinucleotide insertion or deletion binding	1 (0.01%)	1 (0%)	0.847183	1
GO:0032393	MHC class I receptor activity	1 (0.01%)	1 (0%)	0.847183	1
GO:0032397	activating MHC class I receptor activity	1 (0.01%)	1 (0%)	0.847183	1
GO:0032555	purine ribonucleotide binding	1 (0.01%)	1 (0%)	0.847183	1
GO:0033328	peroxisome membrane targeting sequence binding	1 (0.01%)	1 (0%)	0.847183	1
GO:0033677	DNA/RNA helicase activity	1 (0.01%)	1 (0%)	0.847183	1
GO:0033678	5'-3' DNA/RNA helicase activity	1 (0.01%)	1 (0%)	0.847183	1
GO:0035586	purinergic receptor activity	1 (0.01%)	1 (0%)	0.847183	1
GO:0036361	racemase activity, acting on amino acids and derivatives	1 (0.01%)	1 (0%)	0.847183	1
GO:0038181	bile acid receptor activity	1 (0.01%)	1 (0%)	0.847183	1
GO:0042923	neuropeptide binding	1 (0.01%)	1 (0%)	0.847183	1
GO:0043175	RNA polymerase core enzyme binding	1 (0.01%)	1 (0%)	0.847183	1
GO:0045236	CXCR chemokine receptor binding	1 (0.01%)	1 (0%)	0.847183	1
GO:0046624	sphingolipid transporter activity	1 (0.01%)	1 (0%)	0.847183	1
GO:0047623	adenosine-phosphate deaminase activity	1 (0.01%)	1 (0%)	0.847183	1
GO:0047635	alanine-oxo-acid transaminase activity	1 (0.01%)	1 (0%)	0.847183	1
GO:0047661	amino-acid racemase activity	1 (0.01%)	1 (0%)	0.847183	1
GO:0048019	receptor antagonist activity	1 (0.01%)	1 (0%)	0.847183	1
GO:0050309	sugar-terminal-phosphatase activity	1 (0.01%)	1 (0%)	0.847183	1
GO:0051920	peroxiredoxin activity	1 (0.01%)	1 (0%)	0.847183	1
GO:0052890	oxidoreductase activity, acting on the CH-CH group of donors, with a flavin as acceptor	1 (0.01%)	1 (0%)	0.847183	1
GO:0070547	L-tyrosine aminotransferase activity	1 (0.01%)	1 (0%)	0.847183	1
GO:0070643	vitamin D 25-hydroxylase activity	1 (0.01%)	1 (0%)	0.847183	1
GO:0071714	icosanoid transmembrane transporter activity	1 (0.01%)	1 (0%)	0.847183	1
GO:0072349	modified amino acid transmembrane transporter activity	1 (0.01%)	1 (0%)	0.847183	1
GO:0086008	voltage-gated potassium channel activity involved in cardiac muscle cell action potential repolarization	1 (0.01%)	1 (0%)	0.847183	1
GO:0086075	gap junction channel activity involved in cardiac conduction electrical coupling	1 (0.01%)	1 (0%)	0.847183	1
GO:0097382	deoxynucleoside-diphosphatase activity	1 (0.01%)	1 (0%)	0.847183	1
GO:0097644	calcitonin family binding	1 (0.01%)	1 (0%)	0.847183	1
GO:1901611	phosphatidylglycerol binding	1 (0.01%)	1 (0%)	0.847183	1
GO:1903763	gap junction channel activity involved in cell communication by electrical coupling	1 (0.01%)	1 (0%)	0.847183	1
GO:0060229	lipase activator activity	19 (0.1%)	24 (0.1%)	0.851245	1
GO:0004527	exonuclease activity	74 (0.37%)	91 (0.39%)	0.852616	1
GO:0000295	adenine nucleotide transmembrane transporter activity	7 (0.04%)	9 (0.04%)	0.853106	1
GO:0015216	purine nucleotide transmembrane transporter activity	7 (0.04%)	9 (0.04%)	0.853106	1
GO:0047429	nucleoside-triphosphate diphosphatase activity	7 (0.04%)	9 (0.04%)	0.853106	1
GO:0001653	peptide receptor activity	111 (0.56%)	136 (0.58%)	0.869044	1
GO:0034062	RNA polymerase activity	14 (0.07%)	18 (0.08%)	0.872016	1
GO:0016298	lipase activity	85 (0.43%)	105 (0.45%)	0.884837	1
GO:0001134	transcription factor activity, transcription factor recruiting	3 (0.02%)	4 (0.02%)	0.886811	1
GO:0001595	angiotensin receptor activity	3 (0.02%)	4 (0.02%)	0.886811	1
GO:0004027	alcohol sulfotransferase activity	3 (0.02%)	4 (0.02%)	0.886811	1
GO:0004058	aromatic-L-amino-acid decarboxylase activity	3 (0.02%)	4 (0.02%)	0.886811	1
GO:0004311	farnesyltranstransferase activity	3 (0.02%)	4 (0.02%)	0.886811	1
GO:0008066	glutamate receptor activity	3 (0.02%)	4 (0.02%)	0.886811	1
GO:0008174	mRNA methyltransferase activity	3 (0.02%)	4 (0.02%)	0.886811	1
GO:0008649	rRNA methyltransferase activity	3 (0.02%)	4 (0.02%)	0.886811	1
GO:0016423	tRNA (guanine) methyltransferase activity	3 (0.02%)	4 (0.02%)	0.886811	1
GO:0016793	triphosphoric monoester hydrolase activity	3 (0.02%)	4 (0.02%)	0.886811	1
GO:0019111	phenanthrol sulfotransferase activity	3 (0.02%)	4 (0.02%)	0.886811	1
GO:0019201	nucleotide kinase activity	3 (0.02%)	4 (0.02%)	0.886811	1
GO:0019215	intermediate filament binding	3 (0.02%)	4 (0.02%)	0.886811	1
GO:0032552	deoxyribonucleotide binding	3 (0.02%)	4 (0.02%)	0.886811	1
GO:0032554	purine deoxyribonucleotide binding	3 (0.02%)	4 (0.02%)	0.886811	1
GO:0032560	guanyl deoxyribonucleotide binding	3 (0.02%)	4 (0.02%)	0.886811	1
GO:0003708	retinoic acid receptor activity	6 (0.03%)	8 (0.03%)	0.890047	1
GO:0016712	oxidoreductase activity, acting on paired donors, with incorporation or reduction of molecular oxygen, reduced flavin or flavoprotein as one donor, and incorporation of one atom of oxygen	6 (0.03%)	8 (0.03%)	0.890047	1
GO:0030594	neurotransmitter receptor activity	6 (0.03%)	8 (0.03%)	0.890047	1
GO:0042887	amide transmembrane transporter activity	6 (0.03%)	8 (0.03%)	0.890047	1
GO:0004620	phospholipase activity	65 (0.33%)	81 (0.35%)	0.895773	1
GO:0050664	oxidoreductase activity, acting on NAD(P)H, oxygen as acceptor	29 (0.15%)	37 (0.16%)	0.898998	1
GO:0016787	hydrolase activity	2732 (13.78%)	3253 (13.91%)	0.899372	1
GO:0016651	oxidoreductase activity, acting on NAD(P)H	83 (0.42%)	103 (0.44%)	0.901211	1
GO:0004529	exodeoxyribonuclease activity	9 (0.05%)	12 (0.05%)	0.902641	1
GO:0016895	exodeoxyribonuclease activity, producing 5'-phosphomonoesters	9 (0.05%)	12 (0.05%)	0.902641	1
GO:0015276	ligand-gated ion channel activity	73 (0.37%)	91 (0.39%)	0.906517	1
GO:0022834	ligand-gated channel activity	73 (0.37%)	91 (0.39%)	0.906517	1
GO:0032403	protein complex binding	223 (1.13%)	272 (1.16%)	0.908443	1
GO:0016289	CoA hydrolase activity	12 (0.06%)	16 (0.07%)	0.915706	1
GO:0016888	endodeoxyribonuclease activity, producing 5'-phosphomonoesters	5 (0.03%)	7 (0.03%)	0.922748	1
GO:0016702	oxidoreductase activity, acting on single donors with incorporation of molecular oxygen, incorporation of two atoms of oxygen	15 (0.08%)	20 (0.09%)	0.927543	1
GO:0046915	transition metal ion transmembrane transporter activity	15 (0.08%)	20 (0.09%)	0.927543	1
GO:0003988	acetyl-CoA C-acyltransferase activity	2 (0.01%)	3 (0.01%)	0.93709	1
GO:0004016	adenylate cyclase activity	2 (0.01%)	3 (0.01%)	0.93709	1
GO:0004022	alcohol dehydrogenase (NAD) activity	2 (0.01%)	3 (0.01%)	0.93709	1
GO:0004738	pyruvate dehydrogenase activity	2 (0.01%)	3 (0.01%)	0.93709	1
GO:0004939	beta-adrenergic receptor activity	2 (0.01%)	3 (0.01%)	0.93709	1
GO:0005520	insulin-like growth factor binding	2 (0.01%)	3 (0.01%)	0.93709	1
GO:0008519	ammonium transmembrane transporter activity	2 (0.01%)	3 (0.01%)	0.93709	1
GO:0008905	mannose-phosphate guanylyltransferase activity	2 (0.01%)	3 (0.01%)	0.93709	1
GO:0010851	cyclase regulator activity	2 (0.01%)	3 (0.01%)	0.93709	1
GO:0016211	ammonia ligase activity	2 (0.01%)	3 (0.01%)	0.93709	1
GO:0016273	arginine N-methyltransferase activity	2 (0.01%)	3 (0.01%)	0.93709	1
GO:0016274	protein-arginine N-methyltransferase activity	2 (0.01%)	3 (0.01%)	0.93709	1
GO:0016427	tRNA (cytosine) methyltransferase activity	2 (0.01%)	3 (0.01%)	0.93709	1
GO:0016657	oxidoreductase activity, acting on NAD(P)H, nitrogenous group as acceptor	2 (0.01%)	3 (0.01%)	0.93709	1
GO:0016724	oxidoreductase activity, oxidizing metal ions, oxygen as acceptor	2 (0.01%)	3 (0.01%)	0.93709	1
GO:0016748	succinyltransferase activity	2 (0.01%)	3 (0.01%)	0.93709	1
GO:0016749	N-succinyltransferase activity	2 (0.01%)	3 (0.01%)	0.93709	1
GO:0016841	ammonia-lyase activity	2 (0.01%)	3 (0.01%)	0.93709	1
GO:0016849	phosphorus-oxygen lyase activity	2 (0.01%)	3 (0.01%)	0.93709	1
GO:0016862	intramolecular oxidoreductase activity, interconverting keto- and enol-groups	2 (0.01%)	3 (0.01%)	0.93709	1
GO:0016880	acid-ammonia (or amide) ligase activity	2 (0.01%)	3 (0.01%)	0.93709	1
GO:0019211	phosphatase activator activity	2 (0.01%)	3 (0.01%)	0.93709	1
GO:0030249	guanylate cyclase regulator activity	2 (0.01%)	3 (0.01%)	0.93709	1
GO:0030515	snoRNA binding	2 (0.01%)	3 (0.01%)	0.93709	1
GO:0030554	adenyl nucleotide binding	2 (0.01%)	3 (0.01%)	0.93709	1
GO:0047485	protein N-terminus binding	2 (0.01%)	3 (0.01%)	0.93709	1
GO:0070697	activin receptor binding	2 (0.01%)	3 (0.01%)	0.93709	1
GO:0005506	iron ion binding	38 (0.19%)	49 (0.21%)	0.938368	1
GO:0008528	G-protein coupled peptide receptor activity	100 (0.5%)	125 (0.53%)	0.94038	1
GO:0016628	oxidoreductase activity, acting on the CH-CH group of donors, NAD or NADP as acceptor	21 (0.11%)	28 (0.12%)	0.946731	1
GO:0008318	protein prenyltransferase activity	7 (0.04%)	10 (0.04%)	0.947002	1
GO:0008188	neuropeptide receptor activity	17 (0.09%)	23 (0.1%)	0.94957	1
GO:0008329	signaling pattern recognition receptor activity	10 (0.05%)	14 (0.06%)	0.949931	1
GO:0038187	pattern recognition receptor activity	10 (0.05%)	14 (0.06%)	0.949931	1
GO:0003899	DNA-directed RNA polymerase activity	4 (0.02%)	6 (0.03%)	0.950316	1
GO:0004308	exo-alpha-sialidase activity	4 (0.02%)	6 (0.03%)	0.950316	1
GO:0005507	copper ion binding	4 (0.02%)	6 (0.03%)	0.950316	1
GO:0016997	alpha-sialidase activity	4 (0.02%)	6 (0.03%)	0.950316	1
GO:0034416	bisphosphoglycerate phosphatase activity	4 (0.02%)	6 (0.03%)	0.950316	1
GO:0034594	phosphatidylinositol trisphosphate phosphatase activity	4 (0.02%)	6 (0.03%)	0.950316	1
GO:0008237	metallopeptidase activity	40 (0.2%)	52 (0.22%)	0.95416	1
GO:0016860	intramolecular oxidoreductase activity	23 (0.12%)	31 (0.13%)	0.962211	1
GO:0030695	GTPase regulator activity	6 (0.03%)	9 (0.04%)	0.96393	1
GO:0032183	SUMO binding	6 (0.03%)	9 (0.04%)	0.96393	1
GO:0052689	carboxylic ester hydrolase activity	38 (0.19%)	50 (0.21%)	0.965755	1
GO:0004942	anaphylatoxin receptor activity	3 (0.02%)	5 (0.02%)	0.972008	1
GO:0008138	protein tyrosine/serine/threonine phosphatase activity	3 (0.02%)	5 (0.02%)	0.972008	1
GO:0034185	apolipoprotein binding	3 (0.02%)	5 (0.02%)	0.972008	1
GO:0070567	cytidylyltransferase activity	3 (0.02%)	5 (0.02%)	0.972008	1
GO:0071723	lipopeptide binding	3 (0.02%)	5 (0.02%)	0.972008	1
GO:0097157	pre-mRNA intronic binding	3 (0.02%)	5 (0.02%)	0.972008	1
GO:0000146	microfilament motor activity	1 (0.01%)	2 (0.01%)	0.976653	1
GO:0001846	opsonin binding	1 (0.01%)	2 (0.01%)	0.976653	1
GO:0003880	protein C-terminal carboxyl O-methyltransferase activity	1 (0.01%)	2 (0.01%)	0.976653	1
GO:0004806	triglyceride lipase activity	1 (0.01%)	2 (0.01%)	0.976653	1
GO:0005201	extracellular matrix structural constituent	1 (0.01%)	2 (0.01%)	0.976653	1
GO:0005324	long-chain fatty acid transporter activity	1 (0.01%)	2 (0.01%)	0.976653	1
GO:0008169	C-methyltransferase activity	1 (0.01%)	2 (0.01%)	0.976653	1
GO:0008296	3'-5'-exodeoxyribonuclease activity	1 (0.01%)	2 (0.01%)	0.976653	1
GO:0015322	secondary active oligopeptide transmembrane transporter activity	1 (0.01%)	2 (0.01%)	0.976653	1
GO:0016426	tRNA (adenine) methyltransferase activity	1 (0.01%)	2 (0.01%)	0.976653	1
GO:0016623	oxidoreductase activity, acting on the aldehyde or oxo group of donors, oxygen as acceptor	1 (0.01%)	2 (0.01%)	0.976653	1
GO:0016624	oxidoreductase activity, acting on the aldehyde or oxo group of donors, disulfide as acceptor	1 (0.01%)	2 (0.01%)	0.976653	1
GO:0016744	transferase activity, transferring aldehyde or ketonic groups	1 (0.01%)	2 (0.01%)	0.976653	1
GO:0017046	peptide hormone binding	1 (0.01%)	2 (0.01%)	0.976653	1
GO:0019238	cyclohydrolase activity	1 (0.01%)	2 (0.01%)	0.976653	1
GO:0019789	SUMO transferase activity	1 (0.01%)	2 (0.01%)	0.976653	1
GO:0030407	formimidoyltransferase activity	1 (0.01%)	2 (0.01%)	0.976653	1
GO:0030580	quinone cofactor methyltransferase activity	1 (0.01%)	2 (0.01%)	0.976653	1
GO:0035256	G-protein coupled glutamate receptor binding	1 (0.01%)	2 (0.01%)	0.976653	1
GO:0035673	oligopeptide transmembrane transporter activity	1 (0.01%)	2 (0.01%)	0.976653	1
GO:0043176	amine binding	1 (0.01%)	2 (0.01%)	0.976653	1
GO:1904680	peptide transmembrane transporter activity	1 (0.01%)	2 (0.01%)	0.976653	1
GO:0032182	ubiquitin-like protein binding	139 (0.7%)	175 (0.75%)	0.976817	1
GO:0004661	protein geranylgeranyltransferase activity	5 (0.03%)	8 (0.03%)	0.977249	1
GO:0005245	voltage-gated calcium channel activity	5 (0.03%)	8 (0.03%)	0.977249	1
GO:0055102	lipase inhibitor activity	5 (0.03%)	8 (0.03%)	0.977249	1
GO:0016655	oxidoreductase activity, acting on NAD(P)H, quinone or similar compound as acceptor	27 (0.14%)	37 (0.16%)	0.980813	1
GO:0009055	electron carrier activity	7 (0.04%)	11 (0.05%)	0.982859	1
GO:0005179	hormone activity	12 (0.06%)	18 (0.08%)	0.986972	1
GO:0015245	fatty acid transporter activity	4 (0.02%)	7 (0.03%)	0.987074	1
GO:0031779	melanocortin receptor binding	4 (0.02%)	7 (0.03%)	0.987074	1
GO:0015635	short-chain fatty acid transporter activity	2 (0.01%)	4 (0.02%)	0.987369	1
GO:0016861	intramolecular oxidoreductase activity, interconverting aldoses and ketoses	2 (0.01%)	4 (0.02%)	0.987369	1
GO:0016892	endoribonuclease activity, producing 3'-phosphomonoesters	2 (0.01%)	4 (0.02%)	0.987369	1
GO:0019763	immunoglobulin receptor activity	2 (0.01%)	4 (0.02%)	0.987369	1
GO:0051184	cofactor transporter activity	2 (0.01%)	4 (0.02%)	0.987369	1
GO:0003774	motor activity	51 (0.26%)	68 (0.29%)	0.988101	1
GO:0016790	thiolester hydrolase activity	18 (0.09%)	26 (0.11%)	0.988105	1
GO:0003995	acyl-CoA dehydrogenase activity	6 (0.03%)	10 (0.04%)	0.989322	1
GO:0004659	prenyltransferase activity	11 (0.06%)	17 (0.07%)	0.99085	1
GO:0003954	NADH dehydrogenase activity	20 (0.1%)	29 (0.12%)	0.991577	1
GO:0008227	G-protein coupled amine receptor activity	20 (0.1%)	29 (0.12%)	0.991577	1
GO:0050136	NADH dehydrogenase (quinone) activity	20 (0.1%)	29 (0.12%)	0.991577	1
GO:0008235	metalloexopeptidase activity	26 (0.13%)	37 (0.16%)	0.992942	1
GO:0004977	melanocortin receptor activity	3 (0.02%)	6 (0.03%)	0.9937	1
GO:0004623	phospholipase A2 activity	7 (0.04%)	12 (0.05%)	0.994906	1
GO:0016765	transferase activity, transferring alkyl or aryl (other than methyl) groups	27 (0.14%)	39 (0.17%)	0.996058	1
GO:0005035	death receptor activity	1 (0.01%)	3 (0.01%)	0.996434	1
GO:0008391	arachidonic acid monooxygenase activity	1 (0.01%)	3 (0.01%)	0.996434	1
GO:0016713	oxidoreductase activity, acting on paired donors, with incorporation or reduction of molecular oxygen, reduced iron-sulfur protein as one donor, and incorporation of one atom of oxygen	1 (0.01%)	3 (0.01%)	0.996434	1
GO:0016864	intramolecular oxidoreductase activity, transposing S-S bonds	1 (0.01%)	3 (0.01%)	0.996434	1
GO:0016903	oxidoreductase activity, acting on the aldehyde or oxo group of donors	17 (0.09%)	26 (0.11%)	0.99655	1
GO:0043130	ubiquitin binding	69 (0.35%)	93 (0.4%)	0.997251	1
GO:0004859	phospholipase inhibitor activity	2 (0.01%)	5 (0.02%)	0.99761	1
GO:0005092	GDP-dissociation inhibitor activity	2 (0.01%)	5 (0.02%)	0.99761	1
GO:0050694	galactose 3-O-sulfotransferase activity	2 (0.01%)	5 (0.02%)	0.99761	1
GO:0016004	phospholipase activator activity	5 (0.03%)	10 (0.04%)	0.998474	1
GO:0031593	polyubiquitin binding	12 (0.06%)	20 (0.09%)	0.998486	1
GO:0008135	translation factor activity, RNA binding	102 (0.51%)	136 (0.58%)	0.998943	1
GO:0004175	endopeptidase activity	245 (1.24%)	313 (1.34%)	0.999111	1
GO:0070011	peptidase activity, acting on L-amino acid peptides	586 (2.96%)	729 (3.12%)	0.999431	1
GO:0010340	carboxyl-O-methyltransferase activity	1 (0.01%)	4 (0.02%)	0.999455	1
GO:0051998	protein carboxyl O-methyltransferase activity	1 (0.01%)	4 (0.02%)	0.999455	1
GO:0031072	heat shock protein binding	49 (0.25%)	70 (0.3%)	0.99948	1
GO:0008233	peptidase activity	589 (2.97%)	734 (3.14%)	0.999616	1
GO:0008171	O-methyltransferase activity	5 (0.03%)	11 (0.05%)	0.999639	1
GO:0019843	rRNA binding	3 (0.02%)	8 (0.03%)	0.999731	1
GO:0046906	tetrapyrrole binding	128 (0.65%)	171 (0.73%)	0.999736	1
GO:0043021	ribonucleoprotein complex binding	74 (0.37%)	104 (0.44%)	0.999873	1
GO:0019865	immunoglobulin binding	7 (0.04%)	15 (0.06%)	0.999907	1
GO:0005104	fibroblast growth factor receptor binding	3 (0.02%)	9 (0.04%)	0.999948	1
GO:0008527	taste receptor activity	4 (0.02%)	11 (0.05%)	0.999968	1
GO:0004930	G-protein coupled receptor activity	223 (1.13%)	295 (1.26%)	0.999986	1
GO:0032553	ribonucleotide binding	10 (0.05%)	21 (0.09%)	0.999988	1
GO:0032404	mismatch repair complex binding	1 (0.01%)	7 (0.03%)	0.999998	1
GO:0003674	molecular_function	19819 (100%)	23394 (100%)	1	1
GO:0060089	molecular transducer activity	1267 (6.39%)	2180 (9.32%)	1	1
GO:0004872	receptor activity	920 (4.64%)	1769 (7.56%)	1	1
GO:0004871	signal transducer activity	917 (4.63%)	1758 (7.51%)	1	1
GO:0038023	signaling receptor activity	810 (4.09%)	1635 (6.99%)	1	1
GO:0099600	transmembrane receptor activity	623 (3.14%)	1426 (6.1%)	1	1
GO:0004888	transmembrane signaling receptor activity	576 (2.91%)	1363 (5.83%)	1	1
GO:0005198	structural molecule activity	268 (1.35%)	401 (1.71%)	1	1

## Sheet: BP
GO ID	Description	Adult_vs_Lamb (21888)	All (25747)	pvalue	Q-value
GO:0044237	cellular metabolic process	11697 (53.44%)	13286 (51.6%)	0	0
GO:0008152	metabolic process	14611 (66.75%)	16764 (65.11%)	0	0
GO:0044260	cellular macromolecule metabolic process	9382 (42.86%)	10627 (41.27%)	0	0
GO:0019222	regulation of metabolic process	8192 (37.43%)	9249 (35.92%)	0	0
GO:0071840	cellular component organization or biogenesis	7158 (32.7%)	8055 (31.29%)	0	0
GO:0016043	cellular component organization	7058 (32.25%)	7940 (30.84%)	0	0
GO:0036211	protein modification process	4653 (21.26%)	5169 (20.08%)	0	0
GO:0006464	cellular protein modification process	4638 (21.19%)	5152 (20.01%)	0	0
GO:0043412	macromolecule modification	4790 (21.88%)	5328 (20.69%)	0	0
GO:0071704	organic substance metabolic process	12743 (58.22%)	14625 (56.8%)	0	0
GO:0010468	regulation of gene expression	5138 (23.47%)	5751 (22.34%)	0	0
GO:0060255	regulation of macromolecule metabolic process	6647 (30.37%)	7500 (29.13%)	0	0
GO:0048856	anatomical structure development	5646 (25.79%)	6349 (24.66%)	0	0
GO:0043170	macromolecule metabolic process	10996 (50.24%)	12591 (48.9%)	0	0
GO:0006996	organelle organization	3892 (17.78%)	4332 (16.83%)	0	0
GO:0044238	primary metabolic process	11165 (51.01%)	12806 (49.74%)	0	0
GO:0032502	developmental process	6527 (29.82%)	7399 (28.74%)	0	0
GO:0044767	single-organism developmental process	6139 (28.05%)	6958 (27.02%)	0	0
GO:0010646	regulation of cell communication	2937 (13.42%)	3263 (12.67%)	0	0
GO:0031323	regulation of cellular metabolic process	5745 (26.25%)	6503 (25.26%)	0	0
GO:0009966	regulation of signal transduction	2652 (12.12%)	2938 (11.41%)	0	0
GO:0048583	regulation of response to stimulus	3336 (15.24%)	3722 (14.46%)	0	0
GO:0019219	regulation of nucleobase-containing compound metabolic process	3743 (17.1%)	4190 (16.27%)	0	0
GO:0043087	regulation of GTPase activity	801 (3.66%)	847 (3.29%)	0	0
GO:0051171	regulation of nitrogen compound metabolic process	3972 (18.15%)	4456 (17.31%)	0	0
GO:0051252	regulation of RNA metabolic process	3422 (15.63%)	3823 (14.85%)	0	0
GO:0023051	regulation of signaling	2891 (13.21%)	3214 (12.48%)	0	0
GO:0009653	anatomical structure morphogenesis	3133 (14.31%)	3493 (13.57%)	0	0
GO:0080090	regulation of primary metabolic process	5435 (24.83%)	6158 (23.92%)	0	0
GO:0010556	regulation of macromolecule biosynthetic process	3649 (16.67%)	4098 (15.92%)	0	0
GO:2001141	regulation of RNA biosynthetic process	3229 (14.75%)	3615 (14.04%)	0	0
GO:0031326	regulation of cellular biosynthetic process	3749 (17.13%)	4216 (16.37%)	0	0
GO:0048522	positive regulation of cellular process	3299 (15.07%)	3698 (14.36%)	0	0
GO:0051128	regulation of cellular component organization	2316 (10.58%)	2571 (9.99%)	0	0
GO:0048869	cellular developmental process	4366 (19.95%)	4931 (19.15%)	0	0
GO:0006807	nitrogen compound metabolic process	6512 (29.75%)	7422 (28.83%)	0	0
GO:0007275	multicellular organism development	4442 (20.29%)	5019 (19.49%)	0	0
GO:0006355	regulation of transcription, DNA-templated	3155 (14.41%)	3534 (13.73%)	0	0
GO:1903506	regulation of nucleic acid-templated transcription	3155 (14.41%)	3534 (13.73%)	0	0
GO:2000112	regulation of cellular macromolecule biosynthetic process	3520 (16.08%)	3955 (15.36%)	0	0
GO:0009889	regulation of biosynthetic process	3847 (17.58%)	4333 (16.83%)	0	0
GO:0006793	phosphorus metabolic process	3512 (16.05%)	3950 (15.34%)	0	0
GO:0006351	transcription, DNA-templated	3307 (15.11%)	3714 (14.42%)	0	0
GO:0097659	nucleic acid-templated transcription	3307 (15.11%)	3714 (14.42%)	0	0
GO:0006796	phosphate-containing compound metabolic process	3470 (15.85%)	3902 (15.16%)	0	0
GO:0030154	cell differentiation	3795 (17.34%)	4281 (16.63%)	0	0
GO:0044267	cellular protein metabolic process	5451 (24.9%)	6200 (24.08%)	0	0
GO:0090304	nucleic acid metabolic process	5091 (23.26%)	5782 (22.46%)	0	0
GO:0048518	positive regulation of biological process	3908 (17.85%)	4414 (17.14%)	0	0
GO:0022604	regulation of cell morphogenesis	586 (2.68%)	621 (2.41%)	0	0
GO:0022603	regulation of anatomical structure morphogenesis	958 (4.38%)	1037 (4.03%)	0	0
GO:0051253	negative regulation of RNA metabolic process	417 (1.91%)	435 (1.69%)	0	0
GO:0032879	regulation of localization	2038 (9.31%)	2265 (8.8%)	0	0
GO:0046483	heterocycle metabolic process	5746 (26.25%)	6550 (25.44%)	0	0
GO:0048731	system development	4052 (18.51%)	4585 (17.81%)	0	0
GO:0034641	cellular nitrogen compound metabolic process	6110 (27.91%)	6979 (27.11%)	0	0
GO:0044707	single-multicellular organism process	5823 (26.6%)	6645 (25.81%)	0	0
GO:0016310	phosphorylation	1932 (8.83%)	2147 (8.34%)	0	0
GO:0051179	localization	6601 (30.16%)	7552 (29.33%)	0	0
GO:0050793	regulation of developmental process	2277 (10.4%)	2543 (9.88%)	0	0
GO:0048468	cell development	2092 (9.56%)	2331 (9.05%)	0	0
GO:0006725	cellular aromatic compound metabolic process	5799 (26.49%)	6619 (25.71%)	0	0
GO:0006139	nucleobase-containing compound metabolic process	5615 (25.65%)	6405 (24.88%)	0	0
GO:1902531	regulation of intracellular signal transduction	1482 (6.77%)	1635 (6.35%)	0	0
GO:0022607	cellular component assembly	2451 (11.2%)	2744 (10.66%)	0	0
GO:0065009	regulation of molecular function	2810 (12.84%)	3158 (12.27%)	0	0
GO:0035556	intracellular signal transduction	2286 (10.44%)	2556 (9.93%)	0	0
GO:0016070	RNA metabolic process	4401 (20.11%)	5000 (19.42%)	0	0
GO:0010467	gene expression	6117 (27.95%)	6996 (27.17%)	0	0
GO:1902589	single-organism organelle organization	2391 (10.92%)	2679 (10.41%)	0	0
GO:1901360	organic cyclic compound metabolic process	5972 (27.28%)	6830 (26.53%)	0	0
GO:0010629	negative regulation of gene expression	565 (2.58%)	604 (2.35%)	0	0
GO:0044085	cellular component biogenesis	2600 (11.88%)	2926 (11.36%)	0	0
GO:0045934	negative regulation of nucleobase-containing compound metabolic process	474 (2.17%)	504 (1.96%)	0	0
GO:0016192	vesicle-mediated transport	1206 (5.51%)	1330 (5.17%)	0	0
GO:0032989	cellular component morphogenesis	1664 (7.6%)	1853 (7.2%)	0	0
GO:0051130	positive regulation of cellular component organization	769 (3.51%)	835 (3.24%)	0	0
GO:0051049	regulation of transport	1438 (6.57%)	1595 (6.19%)	0	0
GO:0044710	single-organism metabolic process	4949 (22.61%)	5651 (21.95%)	0	0
GO:0042592	homeostatic process	1566 (7.15%)	1742 (6.77%)	0	0
GO:0065008	regulation of biological quality	3021 (13.8%)	3417 (13.27%)	0	0
GO:0007167	enzyme linked receptor protein signaling pathway	1041 (4.76%)	1144 (4.44%)	0	0
GO:0048519	negative regulation of biological process	3618 (16.53%)	4108 (15.96%)	0	0
GO:0007010	cytoskeleton organization	1518 (6.94%)	1688 (6.56%)	0	0
GO:0060284	regulation of cell development	797 (3.64%)	868 (3.37%)	0	0
GO:0006357	regulation of transcription from RNA polymerase II promoter	1920 (8.77%)	2149 (8.35%)	0	0
GO:0006468	protein phosphorylation	1624 (7.42%)	1810 (7.03%)	0	0
GO:0009059	macromolecule biosynthetic process	4924 (22.5%)	5626 (21.85%)	0	0
GO:0006366	transcription from RNA polymerase II promoter	1930 (8.82%)	2161 (8.39%)	0	0
GO:0042325	regulation of phosphorylation	1546 (7.06%)	1721 (6.68%)	0	0
GO:0006396	RNA processing	861 (3.93%)	942 (3.66%)	0	0
GO:0034330	cell junction organization	280 (1.28%)	292 (1.13%)	0	0
GO:0010769	regulation of cell morphogenesis involved in differentiation	399 (1.82%)	424 (1.65%)	0	0
GO:0051172	negative regulation of nitrogen compound metabolic process	523 (2.39%)	563 (2.19%)	0	0
GO:0033119	negative regulation of RNA splicing	116 (0.53%)	116 (0.45%)	0	0
GO:0043408	regulation of MAPK cascade	618 (2.82%)	670 (2.6%)	0	0
GO:0030030	cell projection organization	1488 (6.8%)	1660 (6.45%)	0	0
GO:0051640	organelle localization	409 (1.87%)	436 (1.69%)	0	0
GO:0034645	cellular macromolecule biosynthetic process	4775 (21.82%)	5463 (21.22%)	0	0
GO:1901576	organic substance biosynthetic process	5500 (25.13%)	6309 (24.5%)	0	1e-06
GO:0048646	anatomical structure formation involved in morphogenesis	1158 (5.29%)	1284 (4.99%)	0	1e-06
GO:0010604	positive regulation of macromolecule metabolic process	1537 (7.02%)	1718 (6.67%)	0	1e-06
GO:0040011	locomotion	1892 (8.64%)	2126 (8.26%)	0	1e-06
GO:0044249	cellular biosynthetic process	5370 (24.53%)	6160 (23.93%)	0	1e-06
GO:0000902	cell morphogenesis	1415 (6.46%)	1579 (6.13%)	0	1e-06
GO:0019932	second-messenger-mediated signaling	308 (1.41%)	325 (1.26%)	0	1e-06
GO:0071310	cellular response to organic substance	1171 (5.35%)	1300 (5.05%)	0	1e-06
GO:0009893	positive regulation of metabolic process	1992 (9.1%)	2243 (8.71%)	0	1e-06
GO:0070887	cellular response to chemical stimulus	1414 (6.46%)	1579 (6.13%)	0	2e-06
GO:0010033	response to organic substance	2187 (9.99%)	2469 (9.59%)	0	2e-06
GO:0065003	macromolecular complex assembly	1597 (7.3%)	1790 (6.95%)	0	2e-06
GO:0031589	cell-substrate adhesion	336 (1.54%)	357 (1.39%)	0	3e-06
GO:1902679	negative regulation of RNA biosynthetic process	299 (1.37%)	316 (1.23%)	0	3e-06
GO:0008219	cell death	2216 (10.12%)	2504 (9.73%)	0	3e-06
GO:0001932	regulation of protein phosphorylation	1339 (6.12%)	1495 (5.81%)	0	3e-06
GO:0045595	regulation of cell differentiation	1575 (7.2%)	1766 (6.86%)	0	3e-06
GO:0018205	peptidyl-lysine modification	426 (1.95%)	458 (1.78%)	0	4e-06
GO:0016568	chromatin modification	840 (3.84%)	926 (3.6%)	0	5e-06
GO:0000165	MAPK cascade	669 (3.06%)	732 (2.84%)	0	5e-06
GO:0023014	signal transduction by protein phosphorylation	669 (3.06%)	732 (2.84%)	0	5e-06
GO:0006325	chromatin organization	1003 (4.58%)	1112 (4.32%)	0	5e-06
GO:0012501	programmed cell death	2088 (9.54%)	2359 (9.16%)	0	7e-06
GO:0031325	positive regulation of cellular metabolic process	1721 (7.86%)	1936 (7.52%)	0	7e-06
GO:0009058	biosynthetic process	5600 (25.58%)	6440 (25.01%)	0	8e-06
GO:0045216	cell-cell junction organization	178 (0.81%)	184 (0.71%)	0	8e-06
GO:0009888	tissue development	1644 (7.51%)	1848 (7.18%)	0	8e-06
GO:2000026	regulation of multicellular organismal development	1201 (5.49%)	1340 (5.2%)	0	1e-05
GO:0048523	negative regulation of cellular process	2981 (13.62%)	3394 (13.18%)	0	1.1e-05
GO:0019935	cyclic-nucleotide-mediated signaling	93 (0.42%)	93 (0.36%)	0	1.1e-05
GO:0048870	cell motility	1516 (6.93%)	1702 (6.61%)	0	1.2e-05
GO:0051674	localization of cell	1516 (6.93%)	1702 (6.61%)	0	1.2e-05
GO:0051239	regulation of multicellular organismal process	2318 (10.59%)	2627 (10.2%)	0	1.2e-05
GO:0007265	Ras protein signal transduction	246 (1.12%)	259 (1.01%)	0	1.2e-05
GO:0009967	positive regulation of signal transduction	729 (3.33%)	802 (3.11%)	0	1.3e-05
GO:0043484	regulation of RNA splicing	226 (1.03%)	237 (0.92%)	0	1.3e-05
GO:0055085	transmembrane transport	490 (2.24%)	532 (2.07%)	0	1.7e-05
GO:0032386	regulation of intracellular transport	450 (2.06%)	487 (1.89%)	0	1.7e-05
GO:0007264	small GTPase mediated signal transduction	316 (1.44%)	337 (1.31%)	0	1.7e-05
GO:0019538	protein metabolic process	6195 (28.3%)	7140 (27.73%)	0	1.8e-05
GO:0033554	cellular response to stress	1466 (6.7%)	1646 (6.39%)	0	1.8e-05
GO:0051276	chromosome organization	1236 (5.65%)	1382 (5.37%)	0	1.9e-05
GO:0007169	transmembrane receptor protein tyrosine kinase signaling pathway	648 (2.96%)	711 (2.76%)	1e-06	2e-05
GO:0007049	cell cycle	1689 (7.72%)	1903 (7.39%)	1e-06	2e-05
GO:0031175	neuron projection development	866 (3.96%)	959 (3.72%)	1e-06	2e-05
GO:0000398	mRNA splicing, via spliceosome	179 (0.82%)	186 (0.72%)	1e-06	2.4e-05
GO:0048584	positive regulation of response to stimulus	1182 (5.4%)	1321 (5.13%)	1e-06	2.6e-05
GO:0009887	organ morphogenesis	819 (3.74%)	906 (3.52%)	1e-06	2.6e-05
GO:0051174	regulation of phosphorus metabolic process	1761 (8.05%)	1987 (7.72%)	1e-06	2.7e-05
GO:0018022	peptidyl-lysine methylation	167 (0.76%)	173 (0.67%)	1e-06	2.7e-05
GO:0080135	regulation of cellular response to stress	467 (2.13%)	507 (1.97%)	1e-06	2.8e-05
GO:0070647	protein modification by small protein conjugation or removal	1004 (4.59%)	1118 (4.34%)	1e-06	3.5e-05
GO:0016265	death	2231 (10.19%)	2531 (9.83%)	1e-06	3.6e-05
GO:0051098	regulation of binding	350 (1.6%)	376 (1.46%)	1e-06	3.7e-05
GO:0008213	protein alkylation	261 (1.19%)	277 (1.08%)	1e-06	4.5e-05
GO:0032446	protein modification by small protein conjugation	922 (4.21%)	1025 (3.98%)	1e-06	4.7e-05
GO:0016477	cell migration	1251 (5.72%)	1402 (5.45%)	1e-06	4.7e-05
GO:0009719	response to endogenous stimulus	1223 (5.59%)	1370 (5.32%)	1e-06	5e-05
GO:0019220	regulation of phosphate metabolic process	1746 (7.98%)	1972 (7.66%)	1e-06	5e-05
GO:0001944	vasculature development	505 (2.31%)	551 (2.14%)	2e-06	5.4e-05
GO:0006928	movement of cell or subcellular component	1976 (9.03%)	2238 (8.69%)	2e-06	5.6e-05
GO:0051647	nucleus localization	126 (0.58%)	129 (0.5%)	2e-06	5.6e-05
GO:0010638	positive regulation of organelle organization	434 (1.98%)	471 (1.83%)	2e-06	5.6e-05
GO:0050790	regulation of catalytic activity	2072 (9.47%)	2350 (9.13%)	2e-06	7.3e-05
GO:0050684	regulation of mRNA processing	158 (0.72%)	164 (0.64%)	2e-06	7.9e-05
GO:0030036	actin cytoskeleton organization	807 (3.69%)	895 (3.48%)	2e-06	7.9e-05
GO:0072358	cardiovascular system development	755 (3.45%)	836 (3.25%)	3e-06	9e-05
GO:0072359	circulatory system development	755 (3.45%)	836 (3.25%)	3e-06	9e-05
GO:0051094	positive regulation of developmental process	782 (3.57%)	867 (3.37%)	3e-06	9.8e-05
GO:0034329	cell junction assembly	187 (0.85%)	196 (0.76%)	3e-06	9.8e-05
GO:0034220	ion transmembrane transport	458 (2.09%)	499 (1.94%)	3e-06	9.8e-05
GO:0010647	positive regulation of cell communication	801 (3.66%)	889 (3.45%)	4e-06	0.000111
GO:0030029	actin filament-based process	925 (4.23%)	1031 (4%)	4e-06	0.000122
GO:0006397	mRNA processing	268 (1.22%)	286 (1.11%)	4e-06	0.000122
GO:0048024	regulation of mRNA splicing, via spliceosome	131 (0.6%)	135 (0.52%)	4e-06	0.000137
GO:0000375	RNA splicing, via transesterification reactions	301 (1.38%)	323 (1.25%)	4e-06	0.000137
GO:0000377	RNA splicing, via transesterification reactions with bulged adenosine as nucleophile	301 (1.38%)	323 (1.25%)	4e-06	0.000137
GO:0032774	RNA biosynthetic process	3427 (15.66%)	3925 (15.24%)	5e-06	0.000139
GO:0048534	hematopoietic or lymphoid organ development	936 (4.28%)	1044 (4.05%)	5e-06	0.000139
GO:0006810	transport	4472 (20.43%)	5142 (19.97%)	5e-06	0.000139
GO:0048513	animal organ development	2670 (12.2%)	3046 (11.83%)	5e-06	0.000148
GO:0008380	RNA splicing	381 (1.74%)	413 (1.6%)	5e-06	0.000156
GO:1901698	response to nitrogen compound	527 (2.41%)	578 (2.24%)	5e-06	0.000157
GO:0080134	regulation of response to stress	967 (4.42%)	1080 (4.19%)	6e-06	0.000164
GO:1903311	regulation of mRNA metabolic process	161 (0.74%)	168 (0.65%)	6e-06	0.000181
GO:0006897	endocytosis	546 (2.49%)	600 (2.33%)	7e-06	0.000197
GO:0016569	covalent chromatin modification	698 (3.19%)	773 (3%)	7e-06	0.000201
GO:0016570	histone modification	698 (3.19%)	773 (3%)	7e-06	0.000201
GO:0010810	regulation of cell-substrate adhesion	198 (0.9%)	209 (0.81%)	8e-06	0.00023
GO:0050801	ion homeostasis	687 (3.14%)	761 (2.96%)	9e-06	0.000255
GO:0045892	negative regulation of transcription, DNA-templated	232 (1.06%)	247 (0.96%)	1e-05	0.000294
GO:1903507	negative regulation of nucleic acid-templated transcription	232 (1.06%)	247 (0.96%)	1e-05	0.000294
GO:0040012	regulation of locomotion	762 (3.48%)	847 (3.29%)	1.1e-05	0.000297
GO:0000904	cell morphogenesis involved in differentiation	684 (3.13%)	758 (2.94%)	1.1e-05	0.000302
GO:0006915	apoptotic process	1770 (8.09%)	2007 (7.8%)	1.1e-05	0.000315
GO:0007034	vacuolar transport	86 (0.39%)	87 (0.34%)	1.2e-05	0.000325
GO:0090130	tissue migration	307 (1.4%)	331 (1.29%)	1.2e-05	0.00033
GO:0045597	positive regulation of cell differentiation	689 (3.15%)	764 (2.97%)	1.2e-05	0.000338
GO:0051656	establishment of organelle localization	194 (0.89%)	205 (0.8%)	1.2e-05	0.00034
GO:0030031	cell projection assembly	290 (1.32%)	312 (1.21%)	1.3e-05	0.00034
GO:0010631	epithelial cell migration	306 (1.4%)	330 (1.28%)	1.3e-05	0.000352
GO:0090132	epithelium migration	306 (1.4%)	330 (1.28%)	1.3e-05	0.000352
GO:0031399	regulation of protein modification process	1797 (8.21%)	2039 (7.92%)	1.4e-05	0.000372
GO:0022610	biological adhesion	1480 (6.76%)	1673 (6.5%)	1.5e-05	0.000388
GO:0043933	macromolecular complex subunit organization	2961 (13.53%)	3389 (13.16%)	1.5e-05	0.000388
GO:0031344	regulation of cell projection organization	399 (1.82%)	435 (1.69%)	1.6e-05	0.000415
GO:0051234	establishment of localization	4966 (22.69%)	5726 (22.24%)	1.7e-05	0.000439
GO:1901700	response to oxygen-containing compound	851 (3.89%)	950 (3.69%)	1.7e-05	0.000443
GO:0016571	histone methylation	209 (0.95%)	222 (0.86%)	1.8e-05	0.000462
GO:0010605	negative regulation of macromolecule metabolic process	1186 (5.42%)	1335 (5.19%)	1.9e-05	0.000483
GO:0042326	negative regulation of phosphorylation	350 (1.6%)	380 (1.48%)	1.9e-05	0.000485
GO:0051336	regulation of hydrolase activity	1435 (6.56%)	1622 (6.3%)	1.9e-05	0.000487
GO:1903827	regulation of cellular protein localization	276 (1.26%)	297 (1.15%)	2.1e-05	0.000542
GO:0030099	myeloid cell differentiation	440 (2.01%)	482 (1.87%)	2.3e-05	0.000574
GO:0006479	protein methylation	233 (1.06%)	249 (0.97%)	2.3e-05	0.000576
GO:0002520	immune system development	980 (4.48%)	1099 (4.27%)	2.5e-05	0.000625
GO:0034968	histone lysine methylation	139 (0.64%)	145 (0.56%)	2.6e-05	0.000651
GO:0061515	myeloid cell development	93 (0.42%)	95 (0.37%)	3.1e-05	0.000762
GO:0032844	regulation of homeostatic process	344 (1.57%)	374 (1.45%)	3.1e-05	0.00077
GO:0030334	regulation of cell migration	667 (3.05%)	741 (2.88%)	3.1e-05	0.00077
GO:1903649	regulation of cytoplasmic transport	336 (1.54%)	365 (1.42%)	3.1e-05	0.000774
GO:0030097	hemopoiesis	811 (3.71%)	906 (3.52%)	3.4e-05	0.00084
GO:0051270	regulation of cellular component movement	686 (3.13%)	763 (2.96%)	3.5e-05	0.000859
GO:0018130	heterocycle biosynthetic process	3757 (17.16%)	4321 (16.78%)	4.1e-05	0.000993
GO:0031327	negative regulation of cellular biosynthetic process	424 (1.94%)	465 (1.81%)	4.3e-05	0.001028
GO:0033157	regulation of intracellular protein transport	243 (1.11%)	261 (1.01%)	4.5e-05	0.001081
GO:0010927	cellular component assembly involved in morphogenesis	323 (1.48%)	351 (1.36%)	4.8e-05	0.001156
GO:2000145	regulation of cell motility	673 (3.07%)	749 (2.91%)	5.1e-05	0.001201
GO:0019725	cellular homeostasis	645 (2.95%)	717 (2.78%)	5.1e-05	0.001201
GO:0019438	aromatic compound biosynthetic process	3743 (17.1%)	4306 (16.72%)	5.1e-05	0.001212
GO:0055002	striated muscle cell development	153 (0.7%)	161 (0.63%)	5.2e-05	0.001217
GO:0098655	cation transmembrane transport	205 (0.94%)	219 (0.85%)	6.6e-05	0.001552
GO:0048872	homeostasis of number of cells	178 (0.81%)	189 (0.73%)	7e-05	0.001639
GO:0006338	chromatin remodeling	110 (0.5%)	114 (0.44%)	7.1e-05	0.001649
GO:0001568	blood vessel development	402 (1.84%)	441 (1.71%)	7.2e-05	0.001657
GO:0043393	regulation of protein binding	204 (0.93%)	218 (0.85%)	7.3e-05	0.001685
GO:1901362	organic cyclic compound biosynthetic process	3826 (17.48%)	4405 (17.11%)	7.5e-05	0.001711
GO:0051247	positive regulation of protein metabolic process	1084 (4.95%)	1222 (4.75%)	7.6e-05	0.001725
GO:0048666	neuron development	958 (4.38%)	1077 (4.18%)	7.6e-05	0.001726
GO:1902533	positive regulation of intracellular signal transduction	363 (1.66%)	397 (1.54%)	8e-05	0.001801
GO:0031110	regulation of microtubule polymerization or depolymerization	109 (0.5%)	113 (0.44%)	8.1e-05	0.001822
GO:0002262	myeloid cell homeostasis	86 (0.39%)	88 (0.34%)	8.3e-05	0.001857
GO:0043200	response to amino acid	73 (0.33%)	74 (0.29%)	8.4e-05	0.001868
GO:0055001	muscle cell development	158 (0.72%)	167 (0.65%)	8.5e-05	0.001887
GO:0023056	positive regulation of signaling	774 (3.54%)	866 (3.36%)	8.5e-05	0.001887
GO:0001503	ossification	391 (1.79%)	429 (1.67%)	9.3e-05	0.002054
GO:0032270	positive regulation of cellular protein metabolic process	1079 (4.93%)	1217 (4.73%)	9.5e-05	0.002098
GO:0034654	nucleobase-containing compound biosynthetic process	3702 (16.91%)	4262 (16.55%)	9.7e-05	0.002111
GO:0090075	relaxation of muscle	72 (0.33%)	73 (0.28%)	9.7e-05	0.002111
GO:0048812	neuron projection morphogenesis	648 (2.96%)	722 (2.8%)	9.7e-05	0.002111
GO:0046578	regulation of Ras protein signal transduction	147 (0.67%)	155 (0.6%)	0.000102	0.002217
GO:0007155	cell adhesion	1266 (5.78%)	1433 (5.57%)	0.000105	0.002265
GO:0006259	DNA metabolic process	971 (4.44%)	1093 (4.25%)	0.000107	0.002291
GO:0001933	negative regulation of protein phosphorylation	328 (1.5%)	358 (1.39%)	0.000113	0.002419
GO:2000113	negative regulation of cellular macromolecule biosynthetic process	297 (1.36%)	323 (1.25%)	0.000114	0.002425
GO:0032880	regulation of protein localization	546 (2.49%)	606 (2.35%)	0.000124	0.002632
GO:0006979	response to oxidative stress	280 (1.28%)	304 (1.18%)	0.000127	0.002687
GO:0060548	negative regulation of cell death	510 (2.33%)	565 (2.19%)	0.000128	0.002695
GO:0010243	response to organonitrogen compound	467 (2.13%)	516 (2%)	0.000129	0.002695
GO:0031111	negative regulation of microtubule polymerization or depolymerization	70 (0.32%)	71 (0.28%)	0.000131	0.002738
GO:0000278	mitotic cell cycle	677 (3.09%)	756 (2.94%)	0.000133	0.002762
GO:0048878	chemical homeostasis	1006 (4.6%)	1134 (4.4%)	0.000133	0.002762
GO:0010720	positive regulation of cell development	302 (1.38%)	329 (1.28%)	0.000143	0.002947
GO:0007160	cell-matrix adhesion	153 (0.7%)	162 (0.63%)	0.000147	0.003028
GO:0010558	negative regulation of macromolecule biosynthetic process	392 (1.79%)	431 (1.67%)	0.000148	0.003041
GO:0044271	cellular nitrogen compound biosynthetic process	4100 (18.73%)	4729 (18.37%)	0.000149	0.003044
GO:0034504	protein localization to nucleus	270 (1.23%)	293 (1.14%)	0.000152	0.003092
GO:0043410	positive regulation of MAPK cascade	339 (1.55%)	371 (1.44%)	0.000157	0.003178
GO:2001020	regulation of response to DNA damage stimulus	152 (0.69%)	161 (0.63%)	0.000164	0.003313
GO:0007009	plasma membrane organization	169 (0.77%)	180 (0.7%)	0.00018	0.003611
GO:0048015	phosphatidylinositol-mediated signaling	169 (0.77%)	180 (0.7%)	0.00018	0.003611
GO:0010941	regulation of cell death	1524 (6.96%)	1734 (6.73%)	0.000212	0.004225
GO:0001525	angiogenesis	242 (1.11%)	262 (1.02%)	0.000218	0.004331
GO:0043433	negative regulation of sequence-specific DNA binding transcription factor activity	101 (0.46%)	105 (0.41%)	0.000225	0.004456
GO:0071345	cellular response to cytokine stimulus	303 (1.38%)	331 (1.29%)	0.000243	0.004794
GO:0018193	peptidyl-amino acid modification	611 (2.79%)	682 (2.65%)	0.000248	0.004877
GO:0032870	cellular response to hormone stimulus	428 (1.96%)	473 (1.84%)	0.000254	0.004966
GO:1903533	regulation of protein targeting	216 (0.99%)	233 (0.9%)	0.000256	0.004993
GO:0010563	negative regulation of phosphorus metabolic process	384 (1.75%)	423 (1.64%)	0.000262	0.005071
GO:0045936	negative regulation of phosphate metabolic process	384 (1.75%)	423 (1.64%)	0.000262	0.005071
GO:0071407	cellular response to organic cyclic compound	279 (1.27%)	304 (1.18%)	0.000263	0.005076
GO:0048598	embryonic morphogenesis	603 (2.75%)	673 (2.61%)	0.000264	0.005086
GO:0042306	regulation of protein import into nucleus	215 (0.98%)	232 (0.9%)	0.00028	0.005332
GO:1900180	regulation of protein localization to nucleus	215 (0.98%)	232 (0.9%)	0.00028	0.005332
GO:1904589	regulation of protein import	215 (0.98%)	232 (0.9%)	0.00028	0.005332
GO:0046822	regulation of nucleocytoplasmic transport	231 (1.06%)	250 (0.97%)	0.000283	0.005374
GO:0071495	cellular response to endogenous stimulus	690 (3.15%)	773 (3%)	0.000291	0.0055
GO:0006820	anion transport	518 (2.37%)	576 (2.24%)	0.000292	0.005505
GO:0006461	protein complex assembly	1182 (5.4%)	1340 (5.2%)	0.000313	0.00585
GO:0070271	protein complex biogenesis	1182 (5.4%)	1340 (5.2%)	0.000313	0.00585
GO:0001952	regulation of cell-matrix adhesion	118 (0.54%)	124 (0.48%)	0.000322	0.006011
GO:0009892	negative regulation of metabolic process	1550 (7.08%)	1766 (6.86%)	0.00033	0.006131
GO:0072594	establishment of protein localization to organelle	329 (1.5%)	361 (1.4%)	0.000333	0.00616
GO:0030218	erythrocyte differentiation	76 (0.35%)	78 (0.3%)	0.000337	0.006189
GO:0034101	erythrocyte homeostasis	76 (0.35%)	78 (0.3%)	0.000337	0.006189
GO:0045837	negative regulation of membrane potential	49 (0.22%)	49 (0.19%)	0.000348	0.00636
GO:0008645	hexose transport	145 (0.66%)	154 (0.6%)	0.000348	0.00636
GO:0014070	response to organic cyclic compound	632 (2.89%)	707 (2.75%)	0.000354	0.006446
GO:0007043	cell-cell junction assembly	97 (0.44%)	101 (0.39%)	0.000372	0.006757
GO:0098656	anion transmembrane transport	75 (0.34%)	77 (0.3%)	0.000387	0.006991
GO:0001667	ameboidal-type cell migration	406 (1.85%)	449 (1.74%)	0.00042	0.007518
GO:0008643	carbohydrate transport	152 (0.69%)	162 (0.63%)	0.000421	0.007518
GO:0015749	monosaccharide transport	152 (0.69%)	162 (0.63%)	0.000421	0.007518
GO:0051056	regulation of small GTPase mediated signal transduction	152 (0.69%)	162 (0.63%)	0.000421	0.007518
GO:0061448	connective tissue development	125 (0.57%)	132 (0.51%)	0.000425	0.007558
GO:0006898	receptor-mediated endocytosis	143 (0.65%)	152 (0.59%)	0.00043	0.007626
GO:0040007	growth	1101 (5.03%)	1248 (4.85%)	0.000476	0.008403
GO:0043549	regulation of kinase activity	646 (2.95%)	724 (2.81%)	0.000498	0.008776
GO:0002009	morphogenesis of an epithelium	403 (1.84%)	446 (1.73%)	0.000512	0.008992
GO:0098771	inorganic ion homeostasis	618 (2.82%)	692 (2.69%)	0.000523	0.009132
GO:0006352	DNA-templated transcription, initiation	208 (0.95%)	225 (0.87%)	0.000524	0.009132
GO:0051170	nuclear import	255 (1.17%)	278 (1.08%)	0.000525	0.009135
GO:0070848	response to growth factor	459 (2.1%)	510 (1.98%)	0.000535	0.009272
GO:2000736	regulation of stem cell differentiation	104 (0.48%)	109 (0.42%)	0.000537	0.009277
GO:1901701	cellular response to oxygen-containing compound	175 (0.8%)	188 (0.73%)	0.000542	0.009326
GO:0022402	cell cycle process	1283 (5.86%)	1459 (5.67%)	0.00055	0.009435
GO:0022618	ribonucleoprotein complex assembly	262 (1.2%)	286 (1.11%)	0.000554	0.009482
GO:0016049	cell growth	430 (1.96%)	477 (1.85%)	0.000562	0.009592
GO:0007041	lysosomal transport	60 (0.27%)	61 (0.24%)	0.000581	0.009877
GO:0010717	regulation of epithelial to mesenchymal transition	83 (0.38%)	86 (0.33%)	0.000586	0.009934
GO:0043067	regulation of programmed cell death	1451 (6.63%)	1654 (6.42%)	0.000612	0.010263
GO:0034612	response to tumor necrosis factor	93 (0.42%)	97 (0.38%)	0.000613	0.010263
GO:0006606	protein import into nucleus	253 (1.16%)	276 (1.07%)	0.000617	0.010263
GO:0017038	protein import	253 (1.16%)	276 (1.07%)	0.000617	0.010263
GO:0044744	protein targeting to nucleus	253 (1.16%)	276 (1.07%)	0.000617	0.010263
GO:1902593	single-organism nuclear import	253 (1.16%)	276 (1.07%)	0.000617	0.010263
GO:0019221	cytokine-mediated signaling pathway	283 (1.29%)	310 (1.2%)	0.000633	0.0105
GO:0051259	protein oligomerization	421 (1.92%)	467 (1.81%)	0.000635	0.0105
GO:0051050	positive regulation of transport	442 (2.02%)	491 (1.91%)	0.000641	0.010574
GO:1903825	organic acid transmembrane transport	71 (0.32%)	73 (0.28%)	0.000671	0.011034
GO:0051223	regulation of protein transport	476 (2.17%)	530 (2.06%)	0.00068	0.011144
GO:0009987	cellular process	18421 (84.16%)	21588 (83.85%)	0.000689	0.011258
GO:0009790	embryo development	1014 (4.63%)	1149 (4.46%)	0.000709	0.011524
GO:0070201	regulation of establishment of protein localization	503 (2.3%)	561 (2.18%)	0.00071	0.011524
GO:0007269	neurotransmitter secretion	111 (0.51%)	117 (0.45%)	0.000722	0.011645
GO:0099531	presynaptic process involved in synaptic transmission	111 (0.51%)	117 (0.45%)	0.000722	0.011645
GO:0009894	regulation of catabolic process	578 (2.64%)	647 (2.51%)	0.000724	0.011645
GO:0007005	mitochondrion organization	296 (1.35%)	325 (1.26%)	0.000731	0.011733
GO:0050673	epithelial cell proliferation	281 (1.28%)	308 (1.2%)	0.000736	0.01178
GO:0042981	regulation of apoptotic process	1425 (6.51%)	1625 (6.31%)	0.000789	0.012581
GO:0019216	regulation of lipid metabolic process	242 (1.11%)	264 (1.03%)	0.000806	0.012778
GO:0010771	negative regulation of cell morphogenesis involved in differentiation	110 (0.5%)	116 (0.45%)	0.000808	0.012778
GO:0015758	glucose transport	110 (0.5%)	116 (0.45%)	0.000808	0.012778
GO:0050678	regulation of epithelial cell proliferation	203 (0.93%)	220 (0.85%)	0.000811	0.012778
GO:0006520	cellular amino acid metabolic process	309 (1.41%)	340 (1.32%)	0.000831	0.013065
GO:0032268	regulation of cellular protein metabolic process	2351 (10.74%)	2701 (10.49%)	0.000834	0.01307
GO:0008283	cell proliferation	1853 (8.47%)	2122 (8.24%)	0.000847	0.013242
GO:0061005	cell differentiation involved in kidney development	80 (0.37%)	83 (0.32%)	0.000864	0.013468
GO:0098660	inorganic ion transmembrane transport	178 (0.81%)	192 (0.75%)	0.000881	0.013651
GO:0098662	inorganic cation transmembrane transport	178 (0.81%)	192 (0.75%)	0.000881	0.013651
GO:0055080	cation homeostasis	601 (2.75%)	674 (2.62%)	0.000899	0.013887
GO:0042692	muscle cell differentiation	387 (1.77%)	429 (1.67%)	0.00091	0.014013
GO:0006511	ubiquitin-dependent protein catabolic process	415 (1.9%)	461 (1.79%)	0.000924	0.014195
GO:0016458	gene silencing	144 (0.66%)	154 (0.6%)	0.000948	0.014513
GO:0033993	response to lipid	566 (2.59%)	634 (2.46%)	0.000958	0.014629
GO:0051051	negative regulation of transport	201 (0.92%)	218 (0.85%)	0.000963	0.014651
GO:0048514	blood vessel morphogenesis	336 (1.54%)	371 (1.44%)	0.000965	0.014651
GO:0043069	negative regulation of programmed cell death	470 (2.15%)	524 (2.04%)	0.000968	0.01466
GO:0048565	digestive tract development	79 (0.36%)	82 (0.32%)	0.000983	0.014777
GO:0055123	digestive system development	79 (0.36%)	82 (0.32%)	0.000983	0.014777
GO:0006875	cellular metal ion homeostasis	428 (1.96%)	476 (1.85%)	0.000984	0.014777
GO:0019722	calcium-mediated signaling	152 (0.69%)	163 (0.63%)	0.000991	0.014824
GO:0055082	cellular chemical homeostasis	504 (2.3%)	563 (2.19%)	0.000992	0.014824
GO:0055065	metal ion homeostasis	531 (2.43%)	594 (2.31%)	0.001012	0.015072
GO:0007051	spindle organization	117 (0.53%)	124 (0.48%)	0.001026	0.015247
GO:0003333	amino acid transmembrane transport	56 (0.26%)	57 (0.22%)	0.001047	0.015467
GO:0055013	cardiac muscle cell development	56 (0.26%)	57 (0.22%)	0.001047	0.015467
GO:0046323	glucose import	42 (0.19%)	42 (0.16%)	0.001085	0.015991
GO:0035239	tube morphogenesis	419 (1.91%)	466 (1.81%)	0.001111	0.01633
GO:0043066	negative regulation of apoptotic process	460 (2.1%)	513 (1.99%)	0.001158	0.016956
GO:0008285	negative regulation of cell proliferation	260 (1.19%)	285 (1.11%)	0.00116	0.016956
GO:0016482	cytoplasmic transport	676 (3.09%)	761 (2.96%)	0.001171	0.017062
GO:0060537	muscle tissue development	404 (1.85%)	449 (1.74%)	0.001181	0.017166
GO:0031401	positive regulation of protein modification process	937 (4.28%)	1062 (4.12%)	0.001192	0.017285
GO:0051052	regulation of DNA metabolic process	311 (1.42%)	343 (1.33%)	0.001207	0.01745
GO:0006836	neurotransmitter transport	124 (0.57%)	132 (0.51%)	0.001253	0.018063
GO:0060429	epithelium development	882 (4.03%)	999 (3.88%)	0.00137	0.019706
GO:0009896	positive regulation of catabolic process	220 (1.01%)	240 (0.93%)	0.001376	0.019741
GO:0044093	positive regulation of molecular function	991 (4.53%)	1125 (4.37%)	0.001397	0.019982
GO:0060341	regulation of cellular localization	731 (3.34%)	825 (3.2%)	0.001441	0.020558
GO:1901342	regulation of vasculature development	204 (0.93%)	222 (0.86%)	0.001446	0.020572
GO:0043068	positive regulation of programmed cell death	264 (1.21%)	290 (1.13%)	0.001498	0.021263
GO:0031047	gene silencing by RNA	40 (0.18%)	40 (0.16%)	0.001503	0.021269
GO:0009890	negative regulation of biosynthetic process	469 (2.14%)	524 (2.04%)	0.00152	0.021454
GO:0051592	response to calcium ion	85 (0.39%)	89 (0.35%)	0.001629	0.022938
GO:0009755	hormone-mediated signaling pathway	328 (1.5%)	363 (1.41%)	0.001648	0.023142
GO:0051338	regulation of transferase activity	701 (3.2%)	791 (3.07%)	0.001711	0.023963
GO:0030155	regulation of cell adhesion	575 (2.63%)	646 (2.51%)	0.001716	0.02397
GO:0030001	metal ion transport	694 (3.17%)	783 (3.04%)	0.001745	0.024314
GO:0010942	positive regulation of cell death	298 (1.36%)	329 (1.28%)	0.001793	0.024929
GO:0022008	neurogenesis	1225 (5.6%)	1397 (5.43%)	0.001837	0.025407
GO:0040029	regulation of gene expression, epigenetic	84 (0.38%)	88 (0.34%)	0.001837	0.025407
GO:0045765	regulation of angiogenesis	201 (0.92%)	219 (0.85%)	0.00185	0.02552
GO:0035850	epithelial cell differentiation involved in kidney development	74 (0.34%)	77 (0.3%)	0.00186	0.025592
GO:1903047	mitotic cell cycle process	526 (2.4%)	590 (2.29%)	0.001901	0.026095
GO:0030522	intracellular receptor signaling pathway	304 (1.39%)	336 (1.31%)	0.001946	0.026643
GO:0045862	positive regulation of proteolysis	177 (0.81%)	192 (0.75%)	0.001957	0.026719
GO:0048863	stem cell differentiation	223 (1.02%)	244 (0.95%)	0.001977	0.026931
GO:0031324	negative regulation of cellular metabolic process	1197 (5.47%)	1365 (5.3%)	0.00203	0.027577
GO:0042327	positive regulation of phosphorylation	840 (3.84%)	952 (3.7%)	0.002059	0.027909
GO:0036314	response to sterol	38 (0.17%)	38 (0.15%)	0.00208	0.02812
GO:0009225	nucleotide-sugar metabolic process	51 (0.23%)	52 (0.2%)	0.002173	0.029305
GO:0030111	regulation of Wnt signaling pathway	251 (1.15%)	276 (1.07%)	0.002258	0.030371
GO:0005975	carbohydrate metabolic process	721 (3.29%)	815 (3.17%)	0.002265	0.030387
GO:0071363	cellular response to growth factor stimulus	379 (1.73%)	422 (1.64%)	0.002307	0.030802
GO:1901605	alpha-amino acid metabolic process	221 (1.01%)	242 (0.94%)	0.002307	0.030802
GO:0030003	cellular cation homeostasis	454 (2.07%)	508 (1.97%)	0.002392	0.031862
GO:0016573	histone acetylation	190 (0.87%)	207 (0.8%)	0.002425	0.032214
GO:0007229	integrin-mediated signaling pathway	37 (0.17%)	37 (0.14%)	0.002448	0.032438
GO:0033043	regulation of organelle organization	1040 (4.75%)	1184 (4.6%)	0.002469	0.032643
GO:0043065	positive regulation of apoptotic process	257 (1.17%)	283 (1.1%)	0.002485	0.032717
GO:0006950	response to stress	3075 (14.05%)	3552 (13.8%)	0.002487	0.032717
GO:0043967	histone H4 acetylation	50 (0.23%)	51 (0.2%)	0.002513	0.032876
GO:1901077	regulation of relaxation of muscle	50 (0.23%)	51 (0.2%)	0.002513	0.032876
GO:0030856	regulation of epithelial cell differentiation	134 (0.61%)	144 (0.56%)	0.002517	0.032876
GO:0043491	protein kinase B signaling	189 (0.86%)	206 (0.8%)	0.002631	0.034201
GO:0051896	regulation of protein kinase B signaling	189 (0.86%)	206 (0.8%)	0.002631	0.034201
GO:0070838	divalent metal ion transport	397 (1.81%)	443 (1.72%)	0.002713	0.035093
GO:0072511	divalent inorganic cation transport	397 (1.81%)	443 (1.72%)	0.002713	0.035093
GO:0009411	response to UV	90 (0.41%)	95 (0.37%)	0.002732	0.035261
GO:0019827	stem cell population maintenance	165 (0.75%)	179 (0.7%)	0.002796	0.035908
GO:0098727	maintenance of cell number	165 (0.75%)	179 (0.7%)	0.002796	0.035908
GO:0034599	cellular response to oxidative stress	116 (0.53%)	124 (0.48%)	0.002848	0.036491
GO:0006811	ion transport	1387 (6.34%)	1587 (6.16%)	0.002859	0.036547
GO:0001934	positive regulation of protein phosphorylation	761 (3.48%)	862 (3.35%)	0.002874	0.03664
GO:0031062	positive regulation of histone methylation	36 (0.16%)	36 (0.14%)	0.00288	0.03664
GO:0048699	generation of neurons	1142 (5.22%)	1303 (5.06%)	0.00299	0.037852
GO:0010721	negative regulation of cell development	225 (1.03%)	247 (0.96%)	0.002996	0.037852
GO:0071396	cellular response to lipid	225 (1.03%)	247 (0.96%)	0.002996	0.037852
GO:0009725	response to hormone	721 (3.29%)	816 (3.17%)	0.003014	0.037986
GO:0006997	nucleus organization	98 (0.45%)	104 (0.4%)	0.003053	0.038395
GO:0006575	cellular modified amino acid metabolic process	156 (0.71%)	169 (0.66%)	0.003082	0.038668
GO:0014706	striated muscle tissue development	374 (1.71%)	417 (1.62%)	0.003102	0.038828
GO:0046683	response to organophosphorus	115 (0.53%)	123 (0.48%)	0.003149	0.039328
GO:0023057	negative regulation of signaling	700 (3.2%)	792 (3.08%)	0.003218	0.040097
GO:0001558	regulation of cell growth	352 (1.61%)	392 (1.52%)	0.003334	0.041444
GO:0007044	cell-substrate junction assembly	48 (0.22%)	49 (0.19%)	0.003356	0.041624
GO:0001655	urogenital system development	201 (0.92%)	220 (0.85%)	0.003388	0.041775
GO:0007584	response to nutrient	35 (0.16%)	35 (0.14%)	0.003389	0.041775
GO:0048285	organelle fission	508 (2.32%)	571 (2.22%)	0.003396	0.041775
GO:0055006	cardiac cell development	59 (0.27%)	61 (0.24%)	0.0034	0.041775
GO:0010822	positive regulation of mitochondrion organization	88 (0.4%)	93 (0.36%)	0.003422	0.04178
GO:0032990	cell part morphogenesis	866 (3.96%)	984 (3.82%)	0.003423	0.04178
GO:0048858	cell projection morphogenesis	866 (3.96%)	984 (3.82%)	0.003423	0.04178
GO:2001252	positive regulation of chromosome organization	114 (0.52%)	122 (0.47%)	0.003481	0.042392
GO:0060485	mesenchyme development	208 (0.95%)	228 (0.89%)	0.003517	0.042735
GO:0006873	cellular ion homeostasis	467 (2.13%)	524 (2.04%)	0.003536	0.042871
GO:0031400	negative regulation of protein modification process	406 (1.85%)	454 (1.76%)	0.003544	0.042871
GO:0006874	cellular calcium ion homeostasis	266 (1.22%)	294 (1.14%)	0.003637	0.043744
GO:0055074	calcium ion homeostasis	266 (1.22%)	294 (1.14%)	0.003637	0.043744
GO:0016311	dephosphorylation	385 (1.76%)	430 (1.67%)	0.003641	0.043744
GO:0010770	positive regulation of cell morphogenesis involved in differentiation	130 (0.59%)	140 (0.54%)	0.003676	0.04407
GO:0008637	apoptotic mitochondrial changes	78 (0.36%)	82 (0.32%)	0.003743	0.04468
GO:0045807	positive regulation of endocytosis	78 (0.36%)	82 (0.32%)	0.003743	0.04468
GO:0030239	myofibril assembly	47 (0.21%)	48 (0.19%)	0.003877	0.046175
GO:0021932	hindbrain radial glia guided cell migration	34 (0.16%)	34 (0.13%)	0.003987	0.047378
GO:0006470	protein dephosphorylation	369 (1.69%)	412 (1.6%)	0.004146	0.049164
GO:0043010	camera-type eye development	168 (0.77%)	183 (0.71%)	0.00418	0.049456
GO:0034614	cellular response to reactive oxygen species	95 (0.43%)	101 (0.39%)	0.004212	0.049721
GO:0090596	sensory organ morphogenesis	86 (0.39%)	91 (0.35%)	0.004277	0.050388
GO:0010632	regulation of epithelial cell migration	205 (0.94%)	225 (0.87%)	0.004411	0.05172
GO:0048729	tissue morphogenesis	516 (2.36%)	581 (2.26%)	0.004418	0.05172
GO:0043500	muscle adaptation	144 (0.66%)	156 (0.61%)	0.004419	0.05172
GO:0043062	extracellular structure organization	347 (1.59%)	387 (1.5%)	0.004484	0.052366
GO:0051186	cofactor metabolic process	277 (1.27%)	307 (1.19%)	0.004517	0.052638
GO:0045859	regulation of protein kinase activity	581 (2.65%)	656 (2.55%)	0.004613	0.05364
GO:0048048	embryonic eye morphogenesis	33 (0.15%)	33 (0.13%)	0.004691	0.054428
GO:0009968	negative regulation of signal transduction	691 (3.16%)	783 (3.04%)	0.004737	0.054845
GO:0006790	sulfur compound metabolic process	204 (0.93%)	224 (0.87%)	0.004753	0.054914
GO:0010959	regulation of metal ion transport	240 (1.1%)	265 (1.03%)	0.004918	0.056696
GO:0008214	protein dealkylation	66 (0.3%)	69 (0.27%)	0.00504	0.05798
GO:1903706	regulation of hemopoiesis	282 (1.29%)	313 (1.22%)	0.005159	0.059226
GO:0045637	regulation of myeloid cell differentiation	188 (0.86%)	206 (0.8%)	0.005183	0.059376
GO:0021700	developmental maturation	210 (0.96%)	231 (0.9%)	0.005254	0.060065
GO:0010648	negative regulation of cell communication	714 (3.26%)	810 (3.15%)	0.00532	0.060519
GO:0051246	regulation of protein metabolic process	2431 (11.11%)	2806 (10.9%)	0.005324	0.060519
GO:0032845	negative regulation of homeostatic process	126 (0.58%)	136 (0.53%)	0.005328	0.060519
GO:1903522	regulation of blood circulation	253 (1.16%)	280 (1.09%)	0.005384	0.061035
GO:0042391	regulation of membrane potential	267 (1.22%)	296 (1.15%)	0.005459	0.061752
GO:0046324	regulation of glucose import	32 (0.15%)	32 (0.12%)	0.005519	0.06217
GO:0046326	positive regulation of glucose import	32 (0.15%)	32 (0.12%)	0.005519	0.06217
GO:0002429	immune response-activating cell surface receptor signaling pathway	231 (1.06%)	255 (0.99%)	0.005565	0.062559
GO:0032872	regulation of stress-activated MAPK cascade	209 (0.95%)	230 (0.89%)	0.00565	0.063252
GO:0070302	regulation of stress-activated protein kinase signaling cascade	209 (0.95%)	230 (0.89%)	0.00565	0.063252
GO:0044723	single-organism carbohydrate metabolic process	609 (2.78%)	689 (2.68%)	0.005683	0.063485
GO:0042307	positive regulation of protein import into nucleus	55 (0.25%)	57 (0.22%)	0.005759	0.063682
GO:0090316	positive regulation of intracellular protein transport	55 (0.25%)	57 (0.22%)	0.005759	0.063682
GO:1900182	positive regulation of protein localization to nucleus	55 (0.25%)	57 (0.22%)	0.005759	0.063682
GO:1903829	positive regulation of cellular protein localization	55 (0.25%)	57 (0.22%)	0.005759	0.063682
GO:1904591	positive regulation of protein import	55 (0.25%)	57 (0.22%)	0.005759	0.063682
GO:0010827	regulation of glucose transport	92 (0.42%)	98 (0.38%)	0.005782	0.063802
GO:0014065	phosphatidylinositol 3-kinase signaling	133 (0.61%)	144 (0.56%)	0.005814	0.064021
GO:0001501	skeletal system development	280 (1.28%)	311 (1.21%)	0.005856	0.064257
GO:0072507	divalent inorganic cation homeostasis	287 (1.31%)	319 (1.24%)	0.005859	0.064257
GO:0018394	peptidyl-lysine acetylation	201 (0.92%)	221 (0.86%)	0.005934	0.064948
GO:0071900	regulation of protein serine/threonine kinase activity	328 (1.5%)	366 (1.42%)	0.006083	0.066448
GO:0006914	autophagy	140 (0.64%)	152 (0.59%)	0.006261	0.068248
GO:0040008	regulation of growth	652 (2.98%)	739 (2.87%)	0.006286	0.06839
GO:0032409	regulation of transporter activity	178 (0.81%)	195 (0.76%)	0.0063	0.068398
GO:0061061	muscle structure development	561 (2.56%)	634 (2.46%)	0.00632	0.068484
GO:0032411	positive regulation of transporter activity	64 (0.29%)	67 (0.26%)	0.006433	0.069569
GO:0034097	response to cytokine	554 (2.53%)	626 (2.43%)	0.006455	0.069669
GO:0018126	protein hydroxylation	31 (0.14%)	31 (0.12%)	0.006493	0.069802
GO:0044786	cell cycle DNA replication	31 (0.14%)	31 (0.12%)	0.006493	0.069802
GO:0007033	vacuole organization	73 (0.33%)	77 (0.3%)	0.006679	0.071648
GO:0014896	muscle hypertrophy	99 (0.45%)	106 (0.41%)	0.006732	0.071933
GO:0048469	cell maturation	99 (0.45%)	106 (0.41%)	0.006732	0.071933
GO:0033365	protein localization to organelle	579 (2.65%)	655 (2.54%)	0.006774	0.072241
GO:0000302	response to reactive oxygen species	177 (0.81%)	194 (0.75%)	0.006803	0.07227
GO:0015698	inorganic anion transport	177 (0.81%)	194 (0.75%)	0.006803	0.07227
GO:0051726	regulation of cell cycle	695 (3.18%)	789 (3.06%)	0.006838	0.072499
GO:0010543	regulation of platelet activation	43 (0.2%)	44 (0.17%)	0.006877	0.07277
GO:0000209	protein polyubiquitination	154 (0.7%)	168 (0.65%)	0.007037	0.074314
GO:0010950	positive regulation of endopeptidase activity	138 (0.63%)	150 (0.58%)	0.00743	0.078316
GO:0006040	amino sugar metabolic process	53 (0.24%)	55 (0.21%)	0.007474	0.078416
GO:0034762	regulation of transmembrane transport	248 (1.13%)	275 (1.07%)	0.007482	0.078416
GO:0033120	positive regulation of RNA splicing	72 (0.33%)	76 (0.3%)	0.007486	0.078416
GO:0071826	ribonucleoprotein complex subunit organization	283 (1.29%)	315 (1.22%)	0.007498	0.078416
GO:1901699	cellular response to nitrogen compound	106 (0.48%)	114 (0.44%)	0.007615	0.078771
GO:2000021	regulation of ion homeostasis	153 (0.7%)	167 (0.65%)	0.007633	0.078771
GO:0001953	negative regulation of cell-matrix adhesion	30 (0.14%)	30 (0.12%)	0.00764	0.078771
GO:0010812	negative regulation of cell-substrate adhesion	30 (0.14%)	30 (0.12%)	0.00764	0.078771
GO:0044773	mitotic DNA damage checkpoint	30 (0.14%)	30 (0.12%)	0.00764	0.078771
GO:0044774	mitotic DNA integrity checkpoint	30 (0.14%)	30 (0.12%)	0.00764	0.078771
GO:1901071	glucosamine-containing compound metabolic process	30 (0.14%)	30 (0.12%)	0.00764	0.078771
GO:0071383	cellular response to steroid hormone stimulus	212 (0.97%)	234 (0.91%)	0.007648	0.078771
GO:0015711	organic anion transport	324 (1.48%)	362 (1.41%)	0.007663	0.078776
GO:0030182	neuron differentiation	1051 (4.8%)	1202 (4.67%)	0.007853	0.080284
GO:0010952	positive regulation of peptidase activity	145 (0.66%)	158 (0.61%)	0.007876	0.080284
GO:0008016	regulation of heart contraction	175 (0.8%)	192 (0.75%)	0.007925	0.080284
GO:0007031	peroxisome organization	42 (0.19%)	43 (0.17%)	0.007929	0.080284
GO:0007045	cell-substrate adherens junction assembly	42 (0.19%)	43 (0.17%)	0.007929	0.080284
GO:0034332	adherens junction organization	42 (0.19%)	43 (0.17%)	0.007929	0.080284
GO:0034333	adherens junction assembly	42 (0.19%)	43 (0.17%)	0.007929	0.080284
GO:0051193	regulation of cofactor metabolic process	42 (0.19%)	43 (0.17%)	0.007929	0.080284
GO:0035295	tube development	697 (3.18%)	792 (3.08%)	0.008157	0.082442
GO:0006482	protein demethylation	62 (0.28%)	65 (0.25%)	0.008193	0.082497
GO:0016577	histone demethylation	62 (0.28%)	65 (0.25%)	0.008193	0.082497
GO:0072006	nephron development	97 (0.44%)	104 (0.4%)	0.008212	0.082534
GO:1901565	organonitrogen compound catabolic process	152 (0.69%)	166 (0.64%)	0.008275	0.083008
GO:0006865	amino acid transport	121 (0.55%)	131 (0.51%)	0.008379	0.083896
GO:0050804	modulation of synaptic transmission	260 (1.19%)	289 (1.12%)	0.00853	0.085249
GO:0002521	leukocyte differentiation	515 (2.35%)	582 (2.26%)	0.008605	0.085839
GO:1901135	carbohydrate derivative metabolic process	841 (3.84%)	959 (3.72%)	0.008776	0.087383
GO:0048585	negative regulation of response to stimulus	897 (4.1%)	1024 (3.98%)	0.008967	0.089014
GO:0034643	establishment of mitochondrion localization, microtubule-mediated	29 (0.13%)	29 (0.11%)	0.008989	0.089014
GO:0051654	establishment of mitochondrion localization	29 (0.13%)	29 (0.11%)	0.008989	0.089014
GO:0006260	DNA replication	173 (0.79%)	190 (0.74%)	0.009215	0.091086
GO:0043550	regulation of lipid kinase activity	61 (0.28%)	64 (0.25%)	0.009238	0.091152
GO:0032388	positive regulation of intracellular transport	143 (0.65%)	156 (0.61%)	0.009284	0.09144
GO:0010562	positive regulation of phosphorus metabolic process	902 (4.12%)	1030 (4%)	0.009372	0.091967
GO:0045937	positive regulation of phosphate metabolic process	902 (4.12%)	1030 (4%)	0.009372	0.091967
GO:0000226	microtubule cytoskeleton organization	500 (2.28%)	565 (2.19%)	0.009397	0.092042
GO:0007399	nervous system development	1658 (7.57%)	1909 (7.41%)	0.009701	0.094852
GO:0018393	internal peptidyl-lysine acetylation	194 (0.89%)	214 (0.83%)	0.009822	0.095864
GO:0097190	apoptotic signaling pathway	531 (2.43%)	601 (2.33%)	0.010074	0.097748
GO:0030518	intracellular steroid hormone receptor signaling pathway	208 (0.95%)	230 (0.89%)	0.010076	0.097748
GO:0043401	steroid hormone mediated signaling pathway	208 (0.95%)	230 (0.89%)	0.010076	0.097748
GO:0032412	regulation of ion transmembrane transporter activity	157 (0.72%)	172 (0.67%)	0.010088	0.097748
GO:0072503	cellular divalent inorganic cation homeostasis	278 (1.27%)	310 (1.2%)	0.010134	0.098023
GO:0060047	heart contraction	179 (0.82%)	197 (0.77%)	0.010168	0.09818
GO:0031345	negative regulation of cell projection organization	60 (0.27%)	63 (0.24%)	0.01041	0.099978
GO:0032414	positive regulation of ion transmembrane transporter activity	60 (0.27%)	63 (0.24%)	0.01041	0.099978
GO:0043367	CD4-positive, alpha-beta T cell differentiation	60 (0.27%)	63 (0.24%)	0.01041	0.099978
GO:0031060	regulation of histone methylation	69 (0.32%)	73 (0.28%)	0.010503	0.100695
GO:0051196	regulation of coenzyme metabolic process	40 (0.18%)	41 (0.16%)	0.010525	0.100727
GO:0006289	nucleotide-excision repair	28 (0.13%)	28 (0.11%)	0.010575	0.100849
GO:0055003	cardiac myofibril assembly	28 (0.13%)	28 (0.11%)	0.010575	0.100849
GO:0008277	regulation of G-protein coupled receptor protein signaling pathway	126 (0.58%)	137 (0.53%)	0.010695	0.101452
GO:0031109	microtubule polymerization or depolymerization	126 (0.58%)	137 (0.53%)	0.010695	0.101452
GO:0034470	ncRNA processing	126 (0.58%)	137 (0.53%)	0.010695	0.101452
GO:0002431	Fc receptor mediated stimulatory signaling pathway	50 (0.23%)	52 (0.2%)	0.011003	0.103798
GO:0042991	transcription factor import into nucleus	94 (0.43%)	101 (0.39%)	0.011018	0.103798
GO:0072073	kidney epithelium development	94 (0.43%)	101 (0.39%)	0.011018	0.103798
GO:0010628	positive regulation of gene expression	431 (1.97%)	486 (1.89%)	0.011019	0.103798
GO:0031346	positive regulation of cell projection organization	102 (0.47%)	110 (0.43%)	0.011118	0.104544
GO:0070988	demethylation	68 (0.31%)	72 (0.28%)	0.011744	0.110244
GO:0000280	nuclear division	475 (2.17%)	537 (2.09%)	0.012019	0.11263
GO:0003013	circulatory system process	396 (1.81%)	446 (1.73%)	0.012136	0.11346
GO:0043414	macromolecule methylation	309 (1.41%)	346 (1.34%)	0.01215	0.11346
GO:0007178	transmembrane receptor protein serine/threonine kinase signaling pathway	376 (1.72%)	423 (1.64%)	0.012198	0.113719
GO:0006360	transcription from RNA polymerase I promoter	27 (0.12%)	27 (0.1%)	0.012442	0.11422
GO:0006739	NADP metabolic process	27 (0.12%)	27 (0.1%)	0.012442	0.11422
GO:0014904	myotube cell development	27 (0.12%)	27 (0.1%)	0.012442	0.11422
GO:0031050	dsRNA fragmentation	27 (0.12%)	27 (0.1%)	0.012442	0.11422
GO:0034311	diol metabolic process	27 (0.12%)	27 (0.1%)	0.012442	0.11422
GO:0051781	positive regulation of cell division	27 (0.12%)	27 (0.1%)	0.012442	0.11422
GO:0051785	positive regulation of nuclear division	27 (0.12%)	27 (0.1%)	0.012442	0.11422
GO:0070918	production of small RNA involved in gene silencing by RNA	27 (0.12%)	27 (0.1%)	0.012442	0.11422
GO:0071359	cellular response to dsRNA	27 (0.12%)	27 (0.1%)	0.012442	0.11422
GO:0009636	response to toxic substance	76 (0.35%)	81 (0.31%)	0.012617	0.115623
GO:0014066	regulation of phosphatidylinositol 3-kinase signaling	124 (0.57%)	135 (0.52%)	0.01267	0.115919
GO:0044092	negative regulation of molecular function	525 (2.4%)	595 (2.31%)	0.013063	0.119313
GO:0043331	response to dsRNA	67 (0.31%)	71 (0.28%)	0.013123	0.119655
GO:0010038	response to metal ion	232 (1.06%)	258 (1%)	0.013269	0.120784
GO:0048762	mesenchymal cell differentiation	168 (0.77%)	185 (0.72%)	0.013332	0.121151
GO:0031058	positive regulation of histone modification	100 (0.46%)	108 (0.42%)	0.013387	0.121245
GO:1903310	positive regulation of chromatin modification	100 (0.46%)	108 (0.42%)	0.013387	0.121245
GO:0051017	actin filament bundle assembly	153 (0.7%)	168 (0.65%)	0.013708	0.123735
GO:0061572	actin filament bundle organization	153 (0.7%)	168 (0.65%)	0.013708	0.123735
GO:0002064	epithelial cell development	259 (1.18%)	289 (1.12%)	0.013823	0.124567
GO:0048562	embryonic organ morphogenesis	252 (1.15%)	281 (1.09%)	0.013922	0.125215
GO:0001656	metanephros development	38 (0.17%)	39 (0.15%)	0.013946	0.125215
GO:0044770	cell cycle phase transition	340 (1.55%)	382 (1.48%)	0.013992	0.125215
GO:0009615	response to virus	75 (0.34%)	80 (0.31%)	0.014011	0.125215
GO:0046632	alpha-beta T cell differentiation	75 (0.34%)	80 (0.31%)	0.014011	0.125215
GO:0072331	signal transduction by p53 class mediator	160 (0.73%)	176 (0.68%)	0.01405	0.12536
GO:0034765	regulation of ion transmembrane transport	231 (1.06%)	257 (1%)	0.014124	0.125658
GO:0051146	striated muscle cell differentiation	224 (1.02%)	249 (0.97%)	0.014153	0.125658
GO:0006497	protein lipidation	115 (0.53%)	125 (0.49%)	0.014176	0.125658
GO:0042158	lipoprotein biosynthetic process	115 (0.53%)	125 (0.49%)	0.014176	0.125658
GO:0098732	macromolecule deacylation	83 (0.38%)	89 (0.35%)	0.014505	0.128361
GO:0045836	positive regulation of meiotic nuclear division	26 (0.12%)	26 (0.1%)	0.014639	0.129331
GO:0070076	histone lysine demethylation	57 (0.26%)	60 (0.23%)	0.014838	0.130883
GO:0006812	cation transport	919 (4.2%)	1052 (4.09%)	0.015061	0.132515
GO:0002573	myeloid leukocyte differentiation	223 (1.02%)	248 (0.96%)	0.015072	0.132515
GO:0001654	eye development	305 (1.39%)	342 (1.33%)	0.015124	0.132749
GO:0034728	nucleosome organization	166 (0.76%)	183 (0.71%)	0.015405	0.134783
GO:0072001	renal system development	166 (0.76%)	183 (0.71%)	0.015405	0.134783
GO:0032392	DNA geometric change	74 (0.34%)	79 (0.31%)	0.015548	0.135597
GO:0051607	defense response to virus	74 (0.34%)	79 (0.31%)	0.015548	0.135597
GO:0098602	single organism cell adhesion	680 (3.11%)	775 (3.01%)	0.015639	0.136167
GO:0060562	epithelial tube morphogenesis	243 (1.11%)	271 (1.05%)	0.0158	0.137346
GO:0010821	regulation of mitochondrion organization	151 (0.69%)	166 (0.64%)	0.015933	0.13828
GO:0050818	regulation of coagulation	82 (0.37%)	88 (0.34%)	0.016016	0.138781
GO:0008033	tRNA processing	47 (0.21%)	49 (0.19%)	0.016112	0.138946
GO:0046902	regulation of mitochondrial membrane permeability	47 (0.21%)	49 (0.19%)	0.016112	0.138946
GO:0072160	nephron tubule epithelial cell differentiation	47 (0.21%)	49 (0.19%)	0.016112	0.138946
GO:0042990	regulation of transcription factor import into nucleus	90 (0.41%)	97 (0.38%)	0.016166	0.139185
GO:0051216	cartilage development	65 (0.3%)	69 (0.27%)	0.016352	0.140565
GO:0008015	blood circulation	370 (1.69%)	417 (1.62%)	0.016432	0.141029
GO:0007268	synaptic transmission	396 (1.81%)	447 (1.74%)	0.016676	0.142227
GO:0099536	synaptic signaling	396 (1.81%)	447 (1.74%)	0.016676	0.142227
GO:0099537	trans-synaptic signaling	396 (1.81%)	447 (1.74%)	0.016676	0.142227
GO:0006282	regulation of DNA repair	56 (0.26%)	59 (0.23%)	0.016677	0.142227
GO:0030198	extracellular matrix organization	113 (0.52%)	123 (0.48%)	0.016817	0.143195
GO:0071824	protein-DNA complex subunit organization	179 (0.82%)	198 (0.77%)	0.01693	0.143928
GO:0032204	regulation of telomere maintenance	25 (0.11%)	25 (0.1%)	0.017222	0.145451
GO:0051875	pigment granule localization	25 (0.11%)	25 (0.1%)	0.017222	0.145451
GO:0072665	protein localization to vacuole	25 (0.11%)	25 (0.1%)	0.017222	0.145451
GO:0014897	striated muscle hypertrophy	73 (0.33%)	78 (0.3%)	0.017243	0.145451
GO:0055007	cardiac muscle cell differentiation	73 (0.33%)	78 (0.3%)	0.017243	0.145451
GO:0046486	glycerolipid metabolic process	289 (1.32%)	324 (1.26%)	0.017352	0.146137
GO:0032259	methylation	309 (1.41%)	347 (1.35%)	0.017483	0.146933
GO:0022898	regulation of transmembrane transporter activity	157 (0.72%)	173 (0.67%)	0.0175	0.146933
GO:0035601	protein deacylation	81 (0.37%)	87 (0.34%)	0.017673	0.147575
GO:0051099	positive regulation of binding	81 (0.37%)	87 (0.34%)	0.017673	0.147575
GO:0043502	regulation of muscle adaptation	89 (0.41%)	96 (0.37%)	0.017764	0.147575
GO:0051208	sequestering of calcium ion	89 (0.41%)	96 (0.37%)	0.017764	0.147575
GO:0051282	regulation of sequestering of calcium ion	89 (0.41%)	96 (0.37%)	0.017764	0.147575
GO:0051283	negative regulation of sequestering of calcium ion	89 (0.41%)	96 (0.37%)	0.017764	0.147575
GO:1902532	negative regulation of intracellular signal transduction	164 (0.75%)	181 (0.7%)	0.017768	0.147575
GO:0006816	calcium ion transport	275 (1.26%)	308 (1.2%)	0.017837	0.147922
GO:0010975	regulation of neuron projection development	234 (1.07%)	261 (1.01%)	0.017939	0.148542
GO:0050803	regulation of synapse structure or activity	142 (0.65%)	156 (0.61%)	0.018073	0.149423
GO:0003170	heart valve development	46 (0.21%)	48 (0.19%)	0.018273	0.150712
GO:0042060	wound healing	192 (0.88%)	213 (0.83%)	0.018285	0.150712
GO:0031214	biomineral tissue development	127 (0.58%)	139 (0.54%)	0.018387	0.151078
GO:0021535	cell migration in hindbrain	36 (0.16%)	37 (0.14%)	0.018441	0.151078
GO:0051668	localization within membrane	36 (0.16%)	37 (0.14%)	0.018441	0.151078
GO:0072215	regulation of metanephros development	36 (0.16%)	37 (0.14%)	0.018441	0.151078
GO:0060627	regulation of vesicle-mediated transport	354 (1.62%)	399 (1.55%)	0.018852	0.153989
GO:0033044	regulation of chromosome organization	274 (1.25%)	307 (1.19%)	0.018853	0.153989
GO:0014031	mesenchymal cell development	134 (0.61%)	147 (0.57%)	0.01899	0.154637
GO:0048864	stem cell development	134 (0.61%)	147 (0.57%)	0.01899	0.154637
GO:0006643	membrane lipid metabolic process	163 (0.74%)	180 (0.7%)	0.019068	0.154679
GO:0006023	aminoglycan biosynthetic process	72 (0.33%)	77 (0.3%)	0.01911	0.154679
GO:0030193	regulation of blood coagulation	72 (0.33%)	77 (0.3%)	0.01911	0.154679
GO:1900046	regulation of hemostasis	72 (0.33%)	77 (0.3%)	0.01911	0.154679
GO:0016567	protein ubiquitination	541 (2.47%)	615 (2.39%)	0.019473	0.156802
GO:0061138	morphogenesis of a branching epithelium	184 (0.84%)	204 (0.79%)	0.019481	0.156802
GO:0051222	positive regulation of protein transport	80 (0.37%)	86 (0.33%)	0.019488	0.156802
GO:1904951	positive regulation of establishment of protein localization	80 (0.37%)	86 (0.33%)	0.019488	0.156802
GO:0008104	protein localization	2257 (10.31%)	2613 (10.15%)	0.020213	0.161351
GO:0033260	nuclear DNA replication	24 (0.11%)	24 (0.09%)	0.020262	0.161351
GO:0033262	regulation of nuclear cell cycle DNA replication	24 (0.11%)	24 (0.09%)	0.020262	0.161351
GO:0035272	exocrine system development	24 (0.11%)	24 (0.09%)	0.020262	0.161351
GO:0043578	nuclear matrix organization	24 (0.11%)	24 (0.09%)	0.020262	0.161351
GO:0045161	neuronal ion channel clustering	24 (0.11%)	24 (0.09%)	0.020262	0.161351
GO:0050680	negative regulation of epithelial cell proliferation	24 (0.11%)	24 (0.09%)	0.020262	0.161351
GO:0055081	anion homeostasis	63 (0.29%)	67 (0.26%)	0.020319	0.161564
GO:0006814	sodium ion transport	162 (0.74%)	179 (0.7%)	0.020454	0.162403
GO:0042551	neuron maturation	45 (0.21%)	47 (0.18%)	0.020709	0.163943
GO:0043551	regulation of phosphatidylinositol 3-kinase activity	45 (0.21%)	47 (0.18%)	0.020709	0.163943
GO:0048589	developmental growth	319 (1.46%)	359 (1.39%)	0.020762	0.16412
GO:0016052	carbohydrate catabolic process	54 (0.25%)	57 (0.22%)	0.021021	0.165926
GO:0045639	positive regulation of myeloid cell differentiation	71 (0.32%)	76 (0.3%)	0.021163	0.166762
GO:0043266	regulation of potassium ion transport	35 (0.16%)	36 (0.14%)	0.021188	0.166762
GO:0044772	mitotic cell cycle phase transition	325 (1.48%)	366 (1.42%)	0.021424	0.168371
GO:0050851	antigen receptor-mediated signaling pathway	125 (0.57%)	137 (0.53%)	0.021529	0.168953
GO:0016050	vesicle organization	161 (0.74%)	178 (0.69%)	0.02193	0.17185
GO:0006275	regulation of DNA replication	132 (0.6%)	145 (0.56%)	0.022135	0.173201
GO:0022613	ribonucleoprotein complex biogenesis	344 (1.57%)	388 (1.51%)	0.022264	0.173962
GO:2001242	regulation of intrinsic apoptotic signaling pathway	102 (0.47%)	111 (0.43%)	0.022394	0.174725
GO:0036075	replacement ossification	62 (0.28%)	66 (0.26%)	0.022625	0.175513
GO:0048592	eye morphogenesis	62 (0.28%)	66 (0.26%)	0.022625	0.175513
GO:0051100	negative regulation of binding	62 (0.28%)	66 (0.26%)	0.022625	0.175513
GO:0060041	retina development in camera-type eye	62 (0.28%)	66 (0.26%)	0.022625	0.175513
GO:0043405	regulation of MAP kinase activity	223 (1.02%)	249 (0.97%)	0.022957	0.177838
GO:0060606	tube closure	146 (0.67%)	161 (0.63%)	0.023004	0.177944
GO:0035710	CD4-positive, alpha-beta T cell activation	70 (0.32%)	75 (0.29%)	0.02342	0.180689
GO:0035794	positive regulation of mitochondrial membrane permeability	44 (0.2%)	46 (0.18%)	0.023453	0.180689
GO:0072009	nephron epithelium development	86 (0.39%)	93 (0.36%)	0.023476	0.180689
GO:0002698	negative regulation of immune effector process	109 (0.5%)	119 (0.46%)	0.023498	0.180689
GO:0042127	regulation of cell proliferation	1217 (5.56%)	1401 (5.44%)	0.023526	0.180689
GO:0003006	developmental process involved in reproduction	612 (2.8%)	698 (2.71%)	0.023619	0.181142
GO:0032091	negative regulation of protein binding	23 (0.11%)	23 (0.09%)	0.023838	0.18154
GO:0032835	glomerulus development	23 (0.11%)	23 (0.09%)	0.023838	0.18154
GO:0035561	regulation of chromatin binding	23 (0.11%)	23 (0.09%)	0.023838	0.18154
GO:0035567	non-canonical Wnt signaling pathway	23 (0.11%)	23 (0.09%)	0.023838	0.18154
GO:0051291	protein heterooligomerization	23 (0.11%)	23 (0.09%)	0.023838	0.18154
GO:0010761	fibroblast migration	34 (0.16%)	35 (0.14%)	0.024331	0.184252
GO:0010762	regulation of fibroblast migration	34 (0.16%)	35 (0.14%)	0.024331	0.184252
GO:0015807	L-amino acid transport	34 (0.16%)	35 (0.14%)	0.024331	0.184252
GO:0040023	establishment of nucleus localization	34 (0.16%)	35 (0.14%)	0.024331	0.184252
GO:0007015	actin filament organization	452 (2.07%)	513 (1.99%)	0.02471	0.186865
GO:0006733	oxidoreduction coenzyme metabolic process	93 (0.42%)	101 (0.39%)	0.025152	0.18931
GO:0001822	kidney development	159 (0.73%)	176 (0.68%)	0.025172	0.18931
GO:0014074	response to purine-containing compound	61 (0.28%)	65 (0.25%)	0.025174	0.18931
GO:0097192	extrinsic apoptotic signaling pathway in absence of ligand	61 (0.28%)	65 (0.25%)	0.025174	0.18931
GO:0006821	chloride transport	108 (0.49%)	118 (0.46%)	0.025509	0.191568
GO:0045744	negative regulation of G-protein coupled receptor protein signaling pathway	85 (0.39%)	92 (0.36%)	0.025727	0.192404
GO:0045926	negative regulation of growth	85 (0.39%)	92 (0.36%)	0.025727	0.192404
GO:0072524	pyridine-containing compound metabolic process	85 (0.39%)	92 (0.36%)	0.025727	0.192404
GO:0010517	regulation of phospholipase activity	69 (0.32%)	74 (0.29%)	0.025899	0.193416
GO:1902229	regulation of intrinsic apoptotic signaling pathway in response to DNA damage	77 (0.35%)	83 (0.32%)	0.02602	0.194057
GO:0048754	branching morphogenesis of an epithelial tube	137 (0.63%)	151 (0.59%)	0.026203	0.195154
GO:0006835	dicarboxylic acid transport	52 (0.24%)	55 (0.21%)	0.026417	0.195838
GO:0090183	regulation of kidney development	52 (0.24%)	55 (0.21%)	0.026417	0.195838
GO:0043516	regulation of DNA damage response, signal transduction by p53 class mediator	43 (0.2%)	45 (0.17%)	0.026541	0.195838
GO:0045682	regulation of epidermis development	43 (0.2%)	45 (0.17%)	0.026541	0.195838
GO:0061383	trabecula morphogenesis	43 (0.2%)	45 (0.17%)	0.026541	0.195838
GO:0010035	response to inorganic substance	261 (1.19%)	293 (1.14%)	0.026546	0.195838
GO:0016337	single organismal cell-cell adhesion	571 (2.61%)	651 (2.53%)	0.026549	0.195838
GO:0006399	tRNA metabolic process	165 (0.75%)	183 (0.71%)	0.027027	0.199096
GO:0002376	immune system process	2153 (9.84%)	2494 (9.69%)	0.027288	0.200741
GO:0006732	coenzyme metabolic process	220 (1.01%)	246 (0.96%)	0.027369	0.201069
GO:0007519	skeletal muscle tissue development	92 (0.42%)	100 (0.39%)	0.027451	0.201115
GO:0009798	axis specification	107 (0.49%)	117 (0.45%)	0.027675	0.201115
GO:0000266	mitochondrial fission	33 (0.15%)	34 (0.13%)	0.027922	0.201115
GO:0022602	ovulation cycle process	33 (0.15%)	34 (0.13%)	0.027922	0.201115
GO:0042698	ovulation cycle	33 (0.15%)	34 (0.13%)	0.027922	0.201115
GO:0043954	cellular component maintenance	33 (0.15%)	34 (0.13%)	0.027922	0.201115
GO:0015748	organophosphate ester transport	60 (0.27%)	64 (0.25%)	0.027988	0.201115
GO:0051209	release of sequestered calcium ion into cytosol	60 (0.27%)	64 (0.25%)	0.027988	0.201115
GO:0070509	calcium ion import	60 (0.27%)	64 (0.25%)	0.027988	0.201115
GO:0097553	calcium ion transmembrane import into cytosol	60 (0.27%)	64 (0.25%)	0.027988	0.201115
GO:1902656	calcium ion import into cytosol	60 (0.27%)	64 (0.25%)	0.027988	0.201115
GO:0003254	regulation of membrane depolarization	22 (0.1%)	22 (0.09%)	0.028045	0.201115
GO:0006623	protein targeting to vacuole	22 (0.1%)	22 (0.09%)	0.028045	0.201115
GO:0070922	small RNA loading onto RISC	22 (0.1%)	22 (0.09%)	0.028045	0.201115
GO:0072497	mesenchymal stem cell differentiation	22 (0.1%)	22 (0.09%)	0.028045	0.201115
GO:0072666	establishment of protein localization to vacuole	22 (0.1%)	22 (0.09%)	0.028045	0.201115
GO:1901021	positive regulation of calcium ion transmembrane transporter activity	22 (0.1%)	22 (0.09%)	0.028045	0.201115
GO:1904427	positive regulation of calcium ion transmembrane transport	22 (0.1%)	22 (0.09%)	0.028045	0.201115
GO:0097191	extrinsic apoptotic signaling pathway	273 (1.25%)	307 (1.19%)	0.028494	0.20396
GO:0009743	response to carbohydrate	76 (0.35%)	82 (0.32%)	0.028611	0.20396
GO:0050688	regulation of defense response to virus	68 (0.31%)	73 (0.28%)	0.028618	0.20396
GO:0090068	positive regulation of cell cycle process	68 (0.31%)	73 (0.28%)	0.028618	0.20396
GO:0035148	tube formation	185 (0.85%)	206 (0.8%)	0.028631	0.20396
GO:0033143	regulation of intracellular steroid hormone receptor signaling pathway	99 (0.45%)	108 (0.42%)	0.028864	0.205079
GO:0033673	negative regulation of kinase activity	99 (0.45%)	108 (0.42%)	0.028864	0.205079
GO:0044380	protein localization to cytoskeleton	51 (0.23%)	54 (0.21%)	0.02958	0.209892
GO:0043281	regulation of cysteine-type endopeptidase activity involved in apoptotic process	128 (0.58%)	141 (0.55%)	0.029872	0.211412
GO:2000116	regulation of cysteine-type endopeptidase activity	128 (0.58%)	141 (0.55%)	0.029872	0.211412
GO:1904062	regulation of cation transmembrane transport	106 (0.48%)	116 (0.45%)	0.030005	0.212077
GO:0043269	regulation of ion transport	370 (1.69%)	419 (1.63%)	0.030263	0.21362
GO:0006839	mitochondrial transport	83 (0.38%)	90 (0.35%)	0.030833	0.217075
GO:0019362	pyridine nucleotide metabolic process	83 (0.38%)	90 (0.35%)	0.030833	0.217075
GO:0002253	activation of immune response	376 (1.72%)	426 (1.65%)	0.030892	0.217209
GO:0006901	vesicle coating	59 (0.27%)	63 (0.24%)	0.031092	0.218167
GO:0030100	regulation of endocytosis	211 (0.96%)	236 (0.92%)	0.031109	0.218167
GO:0051648	vesicle localization	98 (0.45%)	107 (0.42%)	0.03137	0.219714
GO:0006813	potassium ion transport	67 (0.31%)	72 (0.28%)	0.031598	0.2206
GO:0043280	positive regulation of cysteine-type endopeptidase activity involved in apoptotic process	120 (0.55%)	132 (0.51%)	0.031619	0.2206
GO:2001056	positive regulation of cysteine-type endopeptidase activity	120 (0.55%)	132 (0.51%)	0.031619	0.2206
GO:0006650	glycerophospholipid metabolic process	197 (0.9%)	220 (0.85%)	0.031828	0.221773
GO:0045646	regulation of erythrocyte differentiation	32 (0.15%)	33 (0.13%)	0.032023	0.222553
GO:1904064	positive regulation of cation transmembrane transport	32 (0.15%)	33 (0.13%)	0.032023	0.222553
GO:0003015	heart process	190 (0.87%)	212 (0.82%)	0.03214	0.223085
GO:0007599	hemostasis	297 (1.36%)	335 (1.3%)	0.032202	0.223226
GO:1902105	regulation of leukocyte differentiation	217 (0.99%)	243 (0.94%)	0.032513	0.22509
GO:0031098	stress-activated protein kinase signaling cascade	237 (1.08%)	266 (1.03%)	0.032815	0.226399
GO:0051403	stress-activated MAPK cascade	237 (1.08%)	266 (1.03%)	0.032815	0.226399
GO:0043542	endothelial cell migration	155 (0.71%)	172 (0.67%)	0.032967	0.226399
GO:0016236	macroautophagy	21 (0.1%)	21 (0.08%)	0.032995	0.226399
GO:0019321	pentose metabolic process	21 (0.1%)	21 (0.08%)	0.032995	0.226399
GO:0032469	endoplasmic reticulum calcium ion homeostasis	21 (0.1%)	21 (0.08%)	0.032995	0.226399
GO:0038179	neurotrophin signaling pathway	21 (0.1%)	21 (0.08%)	0.032995	0.226399
GO:0032330	regulation of chondrocyte differentiation	50 (0.23%)	53 (0.21%)	0.033094	0.226504
GO:0061035	regulation of cartilage development	50 (0.23%)	53 (0.21%)	0.033094	0.226504
GO:0050854	regulation of antigen receptor-mediated signaling pathway	41 (0.19%)	43 (0.17%)	0.033912	0.231809
GO:0016055	Wnt signaling pathway	322 (1.47%)	364 (1.41%)	0.034031	0.232314
GO:0006469	negative regulation of protein kinase activity	97 (0.44%)	106 (0.41%)	0.034072	0.232314
GO:0000271	polysaccharide biosynthetic process	58 (0.26%)	62 (0.24%)	0.034513	0.234435
GO:0033692	cellular polysaccharide biosynthetic process	58 (0.26%)	62 (0.24%)	0.034513	0.234435
GO:0034637	cellular carbohydrate biosynthetic process	58 (0.26%)	62 (0.24%)	0.034513	0.234435
GO:0002683	negative regulation of immune system process	269 (1.23%)	303 (1.18%)	0.034991	0.23721
GO:0051169	nuclear transport	418 (1.91%)	475 (1.84%)	0.035009	0.23721
GO:0007017	microtubule-based process	743 (3.39%)	852 (3.31%)	0.035837	0.242515
GO:0033619	membrane protein proteolysis	31 (0.14%)	32 (0.12%)	0.036701	0.247433
GO:0035725	sodium ion transmembrane transport	31 (0.14%)	32 (0.12%)	0.036701	0.247433
GO:0044272	sulfur compound biosynthetic process	31 (0.14%)	32 (0.12%)	0.036701	0.247433
GO:0046496	nicotinamide nucleotide metabolic process	81 (0.37%)	88 (0.34%)	0.036844	0.248089
GO:0022029	telencephalon cell migration	49 (0.22%)	52 (0.2%)	0.036994	0.248791
GO:0048167	regulation of synaptic plasticity	132 (0.6%)	146 (0.57%)	0.037474	0.251392
GO:0060560	developmental growth involved in morphogenesis	132 (0.6%)	146 (0.57%)	0.037474	0.251392
GO:0003279	cardiac septum development	73 (0.33%)	79 (0.31%)	0.037864	0.253693
GO:0002062	chondrocyte differentiation	57 (0.26%)	61 (0.24%)	0.038277	0.255252
GO:0006778	porphyrin-containing compound metabolic process	57 (0.26%)	61 (0.24%)	0.038277	0.255252
GO:0007266	Rho protein signal transduction	40 (0.18%)	42 (0.16%)	0.038285	0.255252
GO:0042593	glucose homeostasis	40 (0.18%)	42 (0.16%)	0.038285	0.255252
GO:0032101	regulation of response to external stimulus	371 (1.69%)	421 (1.64%)	0.03839	0.255634
GO:0002011	morphogenesis of an epithelial sheet	20 (0.09%)	20 (0.08%)	0.038817	0.256269
GO:0006356	regulation of transcription from RNA polymerase I promoter	20 (0.09%)	20 (0.08%)	0.038817	0.256269
GO:0007063	regulation of sister chromatid cohesion	20 (0.09%)	20 (0.08%)	0.038817	0.256269
GO:0010658	striated muscle cell apoptotic process	20 (0.09%)	20 (0.08%)	0.038817	0.256269
GO:0032400	melanosome localization	20 (0.09%)	20 (0.08%)	0.038817	0.256269
GO:0032776	DNA methylation on cytosine	20 (0.09%)	20 (0.08%)	0.038817	0.256269
GO:0098754	detoxification	20 (0.09%)	20 (0.08%)	0.038817	0.256269
GO:0001101	response to acid chemical	260 (1.19%)	293 (1.14%)	0.039519	0.260522
GO:0031329	regulation of cellular catabolic process	415 (1.9%)	472 (1.83%)	0.039558	0.260522
GO:0002768	immune response-regulating cell surface receptor signaling pathway	286 (1.31%)	323 (1.25%)	0.03997	0.262554
GO:0005996	monosaccharide metabolic process	286 (1.31%)	323 (1.25%)	0.03997	0.262554
GO:0009408	response to heat	95 (0.43%)	104 (0.4%)	0.040109	0.262554
GO:0060401	cytosolic calcium ion transport	95 (0.43%)	104 (0.4%)	0.040109	0.262554
GO:0060402	calcium ion transport into cytosol	95 (0.43%)	104 (0.4%)	0.040109	0.262554
GO:0061326	renal tubule development	80 (0.37%)	87 (0.34%)	0.04023	0.262711
GO:0072080	nephron tubule development	80 (0.37%)	87 (0.34%)	0.04023	0.262711
GO:0031331	positive regulation of cellular catabolic process	138 (0.63%)	153 (0.59%)	0.040285	0.262749
GO:0033036	macromolecule localization	2634 (12.03%)	3060 (11.88%)	0.04059	0.264424
GO:0009063	cellular amino acid catabolic process	48 (0.22%)	51 (0.2%)	0.041318	0.267876
GO:0021533	cell differentiation in hindbrain	48 (0.22%)	51 (0.2%)	0.041318	0.267876
GO:0034453	microtubule anchoring	48 (0.22%)	51 (0.2%)	0.041318	0.267876
GO:1901264	carbohydrate derivative transport	48 (0.22%)	51 (0.2%)	0.041318	0.267876
GO:0001508	action potential	72 (0.33%)	78 (0.3%)	0.041506	0.268126
GO:0031123	RNA 3'-end processing	72 (0.33%)	78 (0.3%)	0.041506	0.268126
GO:0060411	cardiac septum morphogenesis	72 (0.33%)	78 (0.3%)	0.041506	0.268126
GO:0051348	negative regulation of transferase activity	109 (0.5%)	120 (0.47%)	0.041987	0.270237
GO:0090305	nucleic acid phosphodiester bond hydrolysis	109 (0.5%)	120 (0.47%)	0.041987	0.270237
GO:0032092	positive regulation of protein binding	30 (0.14%)	31 (0.12%)	0.042032	0.270237
GO:0072217	negative regulation of metanephros development	30 (0.14%)	31 (0.12%)	0.042032	0.270237
GO:0051293	establishment of spindle localization	56 (0.26%)	60 (0.23%)	0.042416	0.272057
GO:0051653	spindle localization	56 (0.26%)	60 (0.23%)	0.042416	0.272057
GO:0006913	nucleocytoplasmic transport	413 (1.89%)	470 (1.83%)	0.042861	0.274391
GO:0009066	aspartate family amino acid metabolic process	39 (0.18%)	41 (0.16%)	0.043186	0.274391
GO:0035023	regulation of Rho protein signal transduction	39 (0.18%)	41 (0.16%)	0.043186	0.274391
GO:0045604	regulation of epidermal cell differentiation	39 (0.18%)	41 (0.16%)	0.043186	0.274391
GO:0060561	apoptotic process involved in morphogenesis	39 (0.18%)	41 (0.16%)	0.043186	0.274391
GO:0070555	response to interleukin-1	39 (0.18%)	41 (0.16%)	0.043186	0.274391
GO:1902742	apoptotic process involved in development	39 (0.18%)	41 (0.16%)	0.043186	0.274391
GO:2000696	regulation of epithelial cell differentiation involved in kidney development	39 (0.18%)	41 (0.16%)	0.043186	0.274391
GO:0009451	RNA modification	94 (0.43%)	103 (0.4%)	0.043472	0.275884
GO:0046942	carboxylic acid transport	258 (1.18%)	291 (1.13%)	0.043681	0.276883
GO:0051254	positive regulation of RNA metabolic process	387 (1.77%)	440 (1.71%)	0.043852	0.277647
GO:0010608	posttranscriptional regulation of gene expression	531 (2.43%)	607 (2.36%)	0.045419	0.28527
GO:0006082	organic acid metabolic process	827 (3.78%)	951 (3.69%)	0.045613	0.28527
GO:0007405	neuroblast proliferation	19 (0.09%)	19 (0.07%)	0.045667	0.28527
GO:0010644	cell communication by electrical coupling	19 (0.09%)	19 (0.07%)	0.045667	0.28527
GO:0010829	negative regulation of glucose transport	19 (0.09%)	19 (0.07%)	0.045667	0.28527
GO:0036230	granulocyte activation	19 (0.09%)	19 (0.07%)	0.045667	0.28527
GO:0036445	neuronal stem cell division	19 (0.09%)	19 (0.07%)	0.045667	0.28527
GO:0042993	positive regulation of transcription factor import into nucleus	19 (0.09%)	19 (0.07%)	0.045667	0.28527
GO:0048103	somatic stem cell division	19 (0.09%)	19 (0.07%)	0.045667	0.28527
GO:0055057	neuroblast division	19 (0.09%)	19 (0.07%)	0.045667	0.28527
GO:0097286	iron ion import	19 (0.09%)	19 (0.07%)	0.045667	0.28527
GO:0048066	developmental pigmentation	86 (0.39%)	94 (0.37%)	0.045719	0.28527
GO:0009266	response to temperature stimulus	115 (0.53%)	127 (0.49%)	0.045742	0.28527
GO:0042770	signal transduction in response to DNA damage	122 (0.56%)	135 (0.52%)	0.046023	0.286549
GO:0043409	negative regulation of MAPK cascade	136 (0.62%)	151 (0.59%)	0.046086	0.286549
GO:0090559	regulation of membrane permeability	47 (0.21%)	50 (0.19%)	0.046106	0.286549
GO:0048545	response to steroid hormone	341 (1.56%)	387 (1.5%)	0.046258	0.28716
GO:0003300	cardiac muscle hypertrophy	63 (0.29%)	68 (0.26%)	0.046583	0.287864
GO:0043467	regulation of generation of precursor metabolites and energy	63 (0.29%)	68 (0.26%)	0.046583	0.287864
GO:1901796	regulation of signal transduction by p53 class mediator	63 (0.29%)	68 (0.26%)	0.046583	0.287864
GO:0051345	positive regulation of hydrolase activity	237 (1.08%)	267 (1.04%)	0.046584	0.287864
GO:0006024	glycosaminoglycan biosynthetic process	55 (0.25%)	59 (0.23%)	0.046961	0.289529
GO:0060993	kidney morphogenesis	55 (0.25%)	59 (0.23%)	0.046961	0.289529
GO:0010692	regulation of alkaline phosphatase activity	29 (0.13%)	30 (0.12%)	0.048103	0.295222
GO:0035637	multicellular organismal signaling	29 (0.13%)	30 (0.12%)	0.048103	0.295222
GO:0061337	cardiac conduction	29 (0.13%)	30 (0.12%)	0.048103	0.295222
GO:0086065	cell communication involved in cardiac conduction	29 (0.13%)	30 (0.12%)	0.048103	0.295222
GO:0045806	negative regulation of endocytosis	38 (0.17%)	40 (0.16%)	0.04867	0.298366
GO:0009611	response to wounding	346 (1.58%)	393 (1.53%)	0.049107	0.300703
GO:0030177	positive regulation of Wnt signaling pathway	121 (0.55%)	134 (0.52%)	0.049355	0.301883
GO:0046824	positive regulation of nucleocytoplasmic transport	70 (0.32%)	76 (0.3%)	0.049752	0.303965
GO:0010611	regulation of cardiac muscle hypertrophy	62 (0.28%)	67 (0.26%)	0.05122	0.312231
GO:0014743	regulation of muscle hypertrophy	62 (0.28%)	67 (0.26%)	0.05122	0.312231
GO:0061245	establishment or maintenance of bipolar cell polarity	46 (0.21%)	49 (0.19%)	0.051402	0.312983
GO:0003205	cardiac chamber development	148 (0.68%)	165 (0.64%)	0.05181	0.314521
GO:0006909	phagocytosis	54 (0.25%)	58 (0.23%)	0.051945	0.314521
GO:0051279	regulation of release of sequestered calcium ion into cytosol	54 (0.25%)	58 (0.23%)	0.051945	0.314521
GO:0051983	regulation of chromosome segregation	54 (0.25%)	58 (0.23%)	0.051945	0.314521
GO:0090279	regulation of calcium ion import	54 (0.25%)	58 (0.23%)	0.051945	0.314521
GO:0043488	regulation of mRNA stability	77 (0.35%)	84 (0.33%)	0.052129	0.315279
GO:0051641	cellular localization	2560 (11.7%)	2976 (11.56%)	0.05244	0.315885
GO:0001959	regulation of cytokine-mediated signaling pathway	106 (0.48%)	117 (0.45%)	0.052463	0.315885
GO:0043487	regulation of RNA stability	106 (0.48%)	117 (0.45%)	0.052463	0.315885
GO:0060759	regulation of response to cytokine stimulus	106 (0.48%)	117 (0.45%)	0.052463	0.315885
GO:0009991	response to extracellular stimulus	127 (0.58%)	141 (0.55%)	0.052824	0.317705
GO:0006109	regulation of carbohydrate metabolic process	188 (0.86%)	211 (0.82%)	0.053481	0.319923
GO:0010675	regulation of cellular carbohydrate metabolic process	188 (0.86%)	211 (0.82%)	0.053481	0.319923
GO:0002088	lens development in camera-type eye	18 (0.08%)	18 (0.07%)	0.053725	0.319923
GO:0009129	pyrimidine nucleoside monophosphate metabolic process	18 (0.08%)	18 (0.07%)	0.053725	0.319923
GO:0010766	negative regulation of sodium ion transport	18 (0.08%)	18 (0.07%)	0.053725	0.319923
GO:0016079	synaptic vesicle exocytosis	18 (0.08%)	18 (0.07%)	0.053725	0.319923
GO:0021952	central nervous system projection neuron axonogenesis	18 (0.08%)	18 (0.07%)	0.053725	0.319923
GO:0051560	mitochondrial calcium ion homeostasis	18 (0.08%)	18 (0.07%)	0.053725	0.319923
GO:0061318	renal filtration cell differentiation	18 (0.08%)	18 (0.07%)	0.053725	0.319923
GO:0044262	cellular carbohydrate metabolic process	299 (1.37%)	339 (1.32%)	0.053853	0.320097
GO:1903708	positive regulation of hemopoiesis	84 (0.38%)	92 (0.36%)	0.053872	0.320097
GO:0030010	establishment of cell polarity	69 (0.32%)	75 (0.29%)	0.054402	0.322889
GO:0051646	mitochondrion localization	37 (0.17%)	39 (0.15%)	0.054799	0.323471
GO:0072182	regulation of nephron tubule epithelial cell differentiation	37 (0.17%)	39 (0.15%)	0.054799	0.323471
GO:1902108	regulation of mitochondrial membrane permeability involved in apoptotic process	37 (0.17%)	39 (0.15%)	0.054799	0.323471
GO:1902110	positive regulation of mitochondrial membrane permeability involved in apoptotic process	37 (0.17%)	39 (0.15%)	0.054799	0.323471
GO:1902686	mitochondrial outer membrane permeabilization involved in programmed cell death	37 (0.17%)	39 (0.15%)	0.054799	0.323471
GO:0009135	purine nucleoside diphosphate metabolic process	28 (0.13%)	29 (0.11%)	0.055006	0.323532
GO:0060231	mesenchymal to epithelial transition	28 (0.13%)	29 (0.11%)	0.055006	0.323532
GO:2000243	positive regulation of reproductive process	28 (0.13%)	29 (0.11%)	0.055006	0.323532
GO:0060191	regulation of lipase activity	91 (0.42%)	100 (0.39%)	0.055109	0.323532
GO:0061041	regulation of wound healing	91 (0.42%)	100 (0.39%)	0.055109	0.323532
GO:0002757	immune response-activating signal transduction	343 (1.57%)	390 (1.51%)	0.055675	0.325928
GO:0015849	organic acid transport	266 (1.22%)	301 (1.17%)	0.055688	0.325928
GO:0006006	glucose metabolic process	140 (0.64%)	156 (0.61%)	0.055698	0.325928
GO:0010557	positive regulation of macromolecule biosynthetic process	381 (1.74%)	434 (1.69%)	0.0558	0.326172
GO:0010469	regulation of receptor activity	98 (0.45%)	108 (0.42%)	0.055935	0.326612
GO:0050931	pigment cell differentiation	76 (0.35%)	83 (0.32%)	0.056739	0.330949
GO:0051173	positive regulation of nitrogen compound metabolic process	543 (2.48%)	622 (2.42%)	0.056976	0.33197
GO:0072028	nephron morphogenesis	53 (0.24%)	57 (0.22%)	0.057405	0.33411
GO:0008593	regulation of Notch signaling pathway	83 (0.38%)	91 (0.35%)	0.058411	0.3396
GO:0007219	Notch signaling pathway	90 (0.41%)	99 (0.38%)	0.059554	0.345503
GO:0046631	alpha-beta T cell activation	90 (0.41%)	99 (0.38%)	0.059554	0.345503
GO:0051495	positive regulation of cytoskeleton organization	166 (0.76%)	186 (0.72%)	0.05962	0.345515
GO:0043436	oxoacid metabolic process	811 (3.71%)	934 (3.63%)	0.06002	0.34746
GO:0051090	regulation of sequence-specific DNA binding transcription factor activity	277 (1.27%)	314 (1.22%)	0.060786	0.351516
GO:0009891	positive regulation of biosynthetic process	516 (2.36%)	591 (2.3%)	0.061322	0.354242
GO:0001678	cellular glucose homeostasis	36 (0.16%)	38 (0.15%)	0.06164	0.35494
GO:0009112	nucleobase metabolic process	36 (0.16%)	38 (0.15%)	0.06164	0.35494
GO:0060343	trabecula formation	36 (0.16%)	38 (0.15%)	0.06164	0.35494
GO:0060491	regulation of cell projection assembly	60 (0.27%)	65 (0.25%)	0.06176	0.355251
GO:0003338	metanephros morphogenesis	27 (0.12%)	28 (0.11%)	0.062847	0.356728
GO:0006826	iron ion transport	27 (0.12%)	28 (0.11%)	0.062847	0.356728
GO:0018023	peptidyl-lysine trimethylation	27 (0.12%)	28 (0.11%)	0.062847	0.356728
GO:0030166	proteoglycan biosynthetic process	27 (0.12%)	28 (0.11%)	0.062847	0.356728
GO:0031440	regulation of mRNA 3'-end processing	27 (0.12%)	28 (0.11%)	0.062847	0.356728
GO:0031669	cellular response to nutrient levels	27 (0.12%)	28 (0.11%)	0.062847	0.356728
GO:0032292	peripheral nervous system axon ensheathment	27 (0.12%)	28 (0.11%)	0.062847	0.356728
GO:0051093	negative regulation of developmental process	509 (2.33%)	583 (2.26%)	0.062988	0.356728
GO:0006544	glycine metabolic process	17 (0.08%)	17 (0.07%)	0.063204	0.356728
GO:0007350	blastoderm segmentation	17 (0.08%)	17 (0.07%)	0.063204	0.356728
GO:0007431	salivary gland development	17 (0.08%)	17 (0.07%)	0.063204	0.356728
GO:0009130	pyrimidine nucleoside monophosphate biosynthetic process	17 (0.08%)	17 (0.07%)	0.063204	0.356728
GO:0016601	Rac protein signal transduction	17 (0.08%)	17 (0.07%)	0.063204	0.356728
GO:0019471	4-hydroxyproline metabolic process	17 (0.08%)	17 (0.07%)	0.063204	0.356728
GO:0033598	mammary gland epithelial cell proliferation	17 (0.08%)	17 (0.07%)	0.063204	0.356728
GO:0035020	regulation of Rac protein signal transduction	17 (0.08%)	17 (0.07%)	0.063204	0.356728
GO:0050807	regulation of synapse organization	17 (0.08%)	17 (0.07%)	0.063204	0.356728
GO:0097205	renal filtration	17 (0.08%)	17 (0.07%)	0.063204	0.356728
GO:0022612	gland morphogenesis	52 (0.24%)	56 (0.22%)	0.063378	0.357333
GO:0043009	chordate embryonic development	459 (2.1%)	525 (2.04%)	0.063642	0.357661
GO:0002367	cytokine production involved in immune response	44 (0.2%)	47 (0.18%)	0.0637	0.357661
GO:0016575	histone deacetylation	44 (0.2%)	47 (0.18%)	0.0637	0.357661
GO:0043501	skeletal muscle adaptation	44 (0.2%)	47 (0.18%)	0.0637	0.357661
GO:0010522	regulation of calcium ion transport into cytosol	89 (0.41%)	98 (0.38%)	0.064309	0.359955
GO:0051238	sequestering of metal ion	89 (0.41%)	98 (0.38%)	0.064309	0.359955
GO:0070588	calcium ion transmembrane transport	89 (0.41%)	98 (0.38%)	0.064309	0.359955
GO:0009792	embryo development ending in birth or egg hatching	471 (2.15%)	539 (2.09%)	0.064633	0.361036
GO:0019752	carboxylic acid metabolic process	790 (3.61%)	910 (3.53%)	0.064691	0.361036
GO:0045596	negative regulation of cell differentiation	446 (2.04%)	510 (1.98%)	0.06486	0.361036
GO:0006476	protein deacetylation	67 (0.31%)	73 (0.28%)	0.064877	0.361036
GO:1901136	carbohydrate derivative catabolic process	67 (0.31%)	73 (0.28%)	0.064877	0.361036
GO:0031032	actomyosin structure organization	96 (0.44%)	106 (0.41%)	0.064902	0.361036
GO:0006638	neutral lipid metabolic process	110 (0.5%)	122 (0.47%)	0.065121	0.361671
GO:0001837	epithelial to mesenchymal transition	103 (0.47%)	114 (0.44%)	0.06515	0.361671
GO:0033500	carbohydrate homeostasis	204 (0.93%)	230 (0.89%)	0.065678	0.364228
GO:0007610	behavior	746 (3.41%)	859 (3.34%)	0.067312	0.372907
GO:0010828	positive regulation of glucose transport	59 (0.27%)	64 (0.25%)	0.067723	0.374796
GO:0001763	morphogenesis of a branching structure	203 (0.93%)	229 (0.89%)	0.069121	0.38138
GO:0030098	lymphocyte differentiation	306 (1.4%)	348 (1.35%)	0.069123	0.38138
GO:0006779	porphyrin-containing compound biosynthetic process	35 (0.16%)	37 (0.14%)	0.069265	0.38138
GO:0033014	tetrapyrrole biosynthetic process	35 (0.16%)	37 (0.14%)	0.069265	0.38138
GO:0060048	cardiac muscle contraction	35 (0.16%)	37 (0.14%)	0.069265	0.38138
GO:0044765	single-organism transport	3278 (14.98%)	3820 (14.84%)	0.069338	0.381395
GO:0048588	developmental cell growth	109 (0.5%)	121 (0.47%)	0.069747	0.383255
GO:0036293	response to decreased oxygen levels	102 (0.47%)	113 (0.44%)	0.069929	0.383477
GO:0070482	response to oxygen levels	102 (0.47%)	113 (0.44%)	0.069929	0.383477
GO:0009746	response to hexose	66 (0.3%)	72 (0.28%)	0.070753	0.387099
GO:0034284	response to monosaccharide	66 (0.3%)	72 (0.28%)	0.070753	0.387099
GO:0032387	negative regulation of intracellular transport	43 (0.2%)	46 (0.18%)	0.070805	0.387099
GO:0006629	lipid metabolic process	1213 (5.54%)	1404 (5.45%)	0.071417	0.389856
GO:0008406	gonad development	136 (0.62%)	152 (0.59%)	0.071467	0.389856
GO:0035282	segmentation	26 (0.12%)	27 (0.1%)	0.071742	0.389856
GO:0051446	positive regulation of meiotic cell cycle	26 (0.12%)	27 (0.1%)	0.071742	0.389856
GO:0072077	renal vesicle morphogenesis	26 (0.12%)	27 (0.1%)	0.071742	0.389856
GO:0072087	renal vesicle development	26 (0.12%)	27 (0.1%)	0.071742	0.389856
GO:0045785	positive regulation of cell adhesion	129 (0.59%)	144 (0.56%)	0.072454	0.393334
GO:0009100	glycoprotein metabolic process	292 (1.33%)	332 (1.29%)	0.072961	0.393772
GO:0050878	regulation of body fluid levels	399 (1.82%)	456 (1.77%)	0.073081	0.393772
GO:0042157	lipoprotein metabolic process	122 (0.56%)	136 (0.53%)	0.073334	0.393772
GO:0052548	regulation of endopeptidase activity	149 (0.68%)	167 (0.65%)	0.073431	0.393772
GO:0023061	signal release	279 (1.27%)	317 (1.23%)	0.073797	0.393772
GO:0006939	smooth muscle contraction	80 (0.37%)	88 (0.34%)	0.074093	0.393772
GO:0002763	positive regulation of myeloid leukocyte differentiation	58 (0.26%)	63 (0.24%)	0.07419	0.393772
GO:0006029	proteoglycan metabolic process	58 (0.26%)	63 (0.24%)	0.07419	0.393772
GO:0033013	tetrapyrrole metabolic process	58 (0.26%)	63 (0.24%)	0.07419	0.393772
GO:0009101	glycoprotein biosynthetic process	234 (1.07%)	265 (1.03%)	0.074241	0.393772
GO:0006222	UMP biosynthetic process	16 (0.07%)	16 (0.06%)	0.074356	0.393772
GO:0009081	branched-chain amino acid metabolic process	16 (0.07%)	16 (0.06%)	0.074356	0.393772
GO:0009173	pyrimidine ribonucleoside monophosphate metabolic process	16 (0.07%)	16 (0.06%)	0.074356	0.393772
GO:0009174	pyrimidine ribonucleoside monophosphate biosynthetic process	16 (0.07%)	16 (0.06%)	0.074356	0.393772
GO:0021873	forebrain neuroblast division	16 (0.07%)	16 (0.06%)	0.074356	0.393772
GO:0031342	negative regulation of cell killing	16 (0.07%)	16 (0.06%)	0.074356	0.393772
GO:0031644	regulation of neurological system process	16 (0.07%)	16 (0.06%)	0.074356	0.393772
GO:0033599	regulation of mammary gland epithelial cell proliferation	16 (0.07%)	16 (0.06%)	0.074356	0.393772
GO:0042762	regulation of sulfur metabolic process	16 (0.07%)	16 (0.06%)	0.074356	0.393772
GO:0046049	UMP metabolic process	16 (0.07%)	16 (0.06%)	0.074356	0.393772
GO:0051095	regulation of helicase activity	16 (0.07%)	16 (0.06%)	0.074356	0.393772
GO:0051220	cytoplasmic sequestering of protein	16 (0.07%)	16 (0.06%)	0.074356	0.393772
GO:0051931	regulation of sensory perception	16 (0.07%)	16 (0.06%)	0.074356	0.393772
GO:0098900	regulation of action potential	16 (0.07%)	16 (0.06%)	0.074356	0.393772
GO:2001259	positive regulation of cation channel activity	16 (0.07%)	16 (0.06%)	0.074356	0.393772
GO:0044087	regulation of cellular component biogenesis	596 (2.72%)	685 (2.66%)	0.07461	0.394157
GO:0006639	acylglycerol metabolic process	108 (0.49%)	120 (0.47%)	0.074651	0.394157
GO:0010506	regulation of autophagy	108 (0.49%)	120 (0.47%)	0.074651	0.394157
GO:0007623	circadian rhythm	142 (0.65%)	159 (0.62%)	0.07472	0.394157
GO:0001666	response to hypoxia	101 (0.46%)	112 (0.44%)	0.075005	0.395274
GO:0051591	response to cAMP	50 (0.23%)	54 (0.21%)	0.07702	0.401905
GO:0001649	osteoblast differentiation	65 (0.3%)	71 (0.28%)	0.07709	0.401905
GO:0051650	establishment of vesicle localization	65 (0.3%)	71 (0.28%)	0.07709	0.401905
GO:0002761	regulation of myeloid leukocyte differentiation	128 (0.58%)	143 (0.56%)	0.077105	0.401905
GO:0045664	regulation of neuron differentiation	246 (1.12%)	279 (1.08%)	0.077243	0.401905
GO:0006942	regulation of striated muscle contraction	34 (0.16%)	36 (0.14%)	0.07775	0.401905
GO:0010880	regulation of release of sequestered calcium ion into cytosol by sarcoplasmic reticulum	34 (0.16%)	36 (0.14%)	0.07775	0.401905
GO:0014808	release of sequestered calcium ion into cytosol by sarcoplasmic reticulum	34 (0.16%)	36 (0.14%)	0.07775	0.401905
GO:0021955	central nervous system neuron axonogenesis	34 (0.16%)	36 (0.14%)	0.07775	0.401905
GO:0042093	T-helper cell differentiation	34 (0.16%)	36 (0.14%)	0.07775	0.401905
GO:0042308	negative regulation of protein import into nucleus	34 (0.16%)	36 (0.14%)	0.07775	0.401905
GO:0043470	regulation of carbohydrate catabolic process	34 (0.16%)	36 (0.14%)	0.07775	0.401905
GO:0043471	regulation of cellular carbohydrate catabolic process	34 (0.16%)	36 (0.14%)	0.07775	0.401905
GO:0070296	sarcoplasmic reticulum calcium ion transport	34 (0.16%)	36 (0.14%)	0.07775	0.401905
GO:0090317	negative regulation of intracellular protein transport	34 (0.16%)	36 (0.14%)	0.07775	0.401905
GO:1900181	negative regulation of protein localization to nucleus	34 (0.16%)	36 (0.14%)	0.07775	0.401905
GO:1903513	endoplasmic reticulum to cytosol transport	34 (0.16%)	36 (0.14%)	0.07775	0.401905
GO:1903514	calcium ion transport from endoplasmic reticulum to cytosol	34 (0.16%)	36 (0.14%)	0.07775	0.401905
GO:1903828	negative regulation of cellular protein localization	34 (0.16%)	36 (0.14%)	0.07775	0.401905
GO:1904590	negative regulation of protein import	34 (0.16%)	36 (0.14%)	0.07775	0.401905
GO:0043085	positive regulation of catalytic activity	625 (2.86%)	719 (2.79%)	0.078094	0.403293
GO:0048017	inositol lipid-mediated signaling	220 (1.01%)	249 (0.97%)	0.078167	0.403293
GO:0030217	T cell differentiation	194 (0.89%)	219 (0.85%)	0.078342	0.403689
GO:0006342	chromatin silencing	42 (0.19%)	45 (0.17%)	0.078618	0.403689
GO:0045814	negative regulation of gene expression, epigenetic	42 (0.19%)	45 (0.17%)	0.078618	0.403689
GO:0048546	digestive tract morphogenesis	42 (0.19%)	45 (0.17%)	0.078618	0.403689
GO:0086001	cardiac muscle cell action potential	42 (0.19%)	45 (0.17%)	0.078618	0.403689
GO:0009314	response to radiation	428 (1.96%)	490 (1.9%)	0.078782	0.404152
GO:1903651	positive regulation of cytoplasmic transport	93 (0.42%)	103 (0.4%)	0.080666	0.413424
GO:0008284	positive regulation of cell proliferation	321 (1.47%)	366 (1.42%)	0.081206	0.413449
GO:0006096	glycolytic process	25 (0.11%)	26 (0.1%)	0.081818	0.413449
GO:0006110	regulation of glycolytic process	25 (0.11%)	26 (0.1%)	0.081818	0.413449
GO:0006757	ATP generation from ADP	25 (0.11%)	26 (0.1%)	0.081818	0.413449
GO:0009179	purine ribonucleoside diphosphate metabolic process	25 (0.11%)	26 (0.1%)	0.081818	0.413449
GO:0009185	ribonucleoside diphosphate metabolic process	25 (0.11%)	26 (0.1%)	0.081818	0.413449
GO:0031061	negative regulation of histone methylation	25 (0.11%)	26 (0.1%)	0.081818	0.413449
GO:0035065	regulation of histone acetylation	25 (0.11%)	26 (0.1%)	0.081818	0.413449
GO:0046031	ADP metabolic process	25 (0.11%)	26 (0.1%)	0.081818	0.413449
GO:0048793	pronephros development	25 (0.11%)	26 (0.1%)	0.081818	0.413449
GO:0072528	pyrimidine-containing compound biosynthetic process	25 (0.11%)	26 (0.1%)	0.081818	0.413449
GO:0090207	regulation of triglyceride metabolic process	25 (0.11%)	26 (0.1%)	0.081818	0.413449
GO:1901983	regulation of protein acetylation	25 (0.11%)	26 (0.1%)	0.081818	0.413449
GO:1903578	regulation of ATP metabolic process	25 (0.11%)	26 (0.1%)	0.081818	0.413449
GO:2000756	regulation of peptidyl-lysine acetylation	25 (0.11%)	26 (0.1%)	0.081818	0.413449
GO:0006022	aminoglycan metabolic process	120 (0.55%)	134 (0.52%)	0.083247	0.420275
GO:1901657	glycosyl compound metabolic process	140 (0.64%)	157 (0.61%)	0.084035	0.423859
GO:0021885	forebrain cell migration	49 (0.22%)	53 (0.21%)	0.084774	0.426101
GO:0072088	nephron epithelium morphogenesis	49 (0.22%)	53 (0.21%)	0.084774	0.426101
GO:0030855	epithelial cell differentiation	579 (2.65%)	666 (2.59%)	0.085929	0.426101
GO:0022409	positive regulation of cell-cell adhesion	99 (0.45%)	110 (0.43%)	0.086098	0.426101
GO:0097305	response to alcohol	99 (0.45%)	110 (0.43%)	0.086098	0.426101
GO:0007626	locomotory behavior	179 (0.82%)	202 (0.78%)	0.086561	0.426101
GO:0019751	polyol metabolic process	85 (0.39%)	94 (0.37%)	0.086752	0.426101
GO:0050848	regulation of calcium-mediated signaling	85 (0.39%)	94 (0.37%)	0.086752	0.426101
GO:0010594	regulation of endothelial cell migration	126 (0.58%)	141 (0.55%)	0.087157	0.426101
GO:0009118	regulation of nucleoside metabolic process	33 (0.15%)	35 (0.14%)	0.087177	0.426101
GO:0019080	viral gene expression	33 (0.15%)	35 (0.14%)	0.087177	0.426101
GO:0019083	viral transcription	33 (0.15%)	35 (0.14%)	0.087177	0.426101
GO:0044033	multi-organism metabolic process	33 (0.15%)	35 (0.14%)	0.087177	0.426101
GO:0048332	mesoderm morphogenesis	33 (0.15%)	35 (0.14%)	0.087177	0.426101
GO:0000187	activation of MAPK activity	41 (0.19%)	44 (0.17%)	0.087196	0.426101
GO:0010657	muscle cell apoptotic process	41 (0.19%)	44 (0.17%)	0.087196	0.426101
GO:0014909	smooth muscle cell migration	41 (0.19%)	44 (0.17%)	0.087196	0.426101
GO:0044724	single-organism carbohydrate catabolic process	41 (0.19%)	44 (0.17%)	0.087196	0.426101
GO:1903650	negative regulation of cytoplasmic transport	41 (0.19%)	44 (0.17%)	0.087196	0.426101
GO:0000045	autophagosome assembly	15 (0.07%)	15 (0.06%)	0.087474	0.426101
GO:0000387	spliceosomal snRNP assembly	15 (0.07%)	15 (0.06%)	0.087474	0.426101
GO:0001736	establishment of planar polarity	15 (0.07%)	15 (0.06%)	0.087474	0.426101
GO:0001990	regulation of systemic arterial blood pressure by hormone	15 (0.07%)	15 (0.06%)	0.087474	0.426101
GO:0003177	pulmonary valve development	15 (0.07%)	15 (0.06%)	0.087474	0.426101
GO:0006474	N-terminal protein amino acid acetylation	15 (0.07%)	15 (0.06%)	0.087474	0.426101
GO:0006999	nuclear pore organization	15 (0.07%)	15 (0.06%)	0.087474	0.426101
GO:0007164	establishment of tissue polarity	15 (0.07%)	15 (0.06%)	0.087474	0.426101
GO:0007215	glutamate receptor signaling pathway	15 (0.07%)	15 (0.06%)	0.087474	0.426101
GO:0030497	fatty acid elongation	15 (0.07%)	15 (0.06%)	0.087474	0.426101
GO:0039528	cytoplasmic pattern recognition receptor signaling pathway in response to virus	15 (0.07%)	15 (0.06%)	0.087474	0.426101
GO:0043330	response to exogenous dsRNA	15 (0.07%)	15 (0.06%)	0.087474	0.426101
GO:0046365	monosaccharide catabolic process	15 (0.07%)	15 (0.06%)	0.087474	0.426101
GO:0046473	phosphatidic acid metabolic process	15 (0.07%)	15 (0.06%)	0.087474	0.426101
GO:0048070	regulation of developmental pigmentation	15 (0.07%)	15 (0.06%)	0.087474	0.426101
GO:0050687	negative regulation of defense response to virus	15 (0.07%)	15 (0.06%)	0.087474	0.426101
GO:0050812	regulation of acyl-CoA biosynthetic process	15 (0.07%)	15 (0.06%)	0.087474	0.426101
GO:0071241	cellular response to inorganic substance	15 (0.07%)	15 (0.06%)	0.087474	0.426101
GO:0098586	cellular response to virus	15 (0.07%)	15 (0.06%)	0.087474	0.426101
GO:0045137	development of primary sexual characteristics	139 (0.64%)	156 (0.61%)	0.089041	0.433342
GO:0031667	response to nutrient levels	112 (0.51%)	125 (0.49%)	0.089948	0.437362
GO:0001764	neuron migration	63 (0.29%)	69 (0.27%)	0.091257	0.442511
GO:0031334	positive regulation of protein complex assembly	98 (0.45%)	109 (0.42%)	0.092143	0.442511
GO:0007163	establishment or maintenance of cell polarity	145 (0.66%)	163 (0.63%)	0.092262	0.442511
GO:0032231	regulation of actin filament bundle assembly	125 (0.57%)	140 (0.54%)	0.092576	0.442511
GO:0007059	chromosome segregation	158 (0.72%)	178 (0.69%)	0.093078	0.442511
GO:0001960	negative regulation of cytokine-mediated signaling pathway	48 (0.22%)	52 (0.2%)	0.093208	0.442511
GO:0060761	negative regulation of response to cytokine stimulus	48 (0.22%)	52 (0.2%)	0.093208	0.442511
GO:0000038	very long-chain fatty acid metabolic process	24 (0.11%)	25 (0.1%)	0.093216	0.442511
GO:0002467	germinal center formation	24 (0.11%)	25 (0.1%)	0.093216	0.442511
GO:0003337	mesenchymal to epithelial transition involved in metanephros morphogenesis	24 (0.11%)	25 (0.1%)	0.093216	0.442511
GO:0003339	regulation of mesenchymal to epithelial transition involved in metanephros morphogenesis	24 (0.11%)	25 (0.1%)	0.093216	0.442511
GO:0006221	pyrimidine nucleotide biosynthetic process	24 (0.11%)	25 (0.1%)	0.093216	0.442511
GO:0006749	glutathione metabolic process	24 (0.11%)	25 (0.1%)	0.093216	0.442511
GO:0009218	pyrimidine ribonucleotide metabolic process	24 (0.11%)	25 (0.1%)	0.093216	0.442511
GO:0009220	pyrimidine ribonucleotide biosynthetic process	24 (0.11%)	25 (0.1%)	0.093216	0.442511
GO:0042471	ear morphogenesis	24 (0.11%)	25 (0.1%)	0.093216	0.442511
GO:0046132	pyrimidine ribonucleoside biosynthetic process	24 (0.11%)	25 (0.1%)	0.093216	0.442511
GO:0046134	pyrimidine nucleoside biosynthetic process	24 (0.11%)	25 (0.1%)	0.093216	0.442511
GO:0050918	positive chemotaxis	24 (0.11%)	25 (0.1%)	0.093216	0.442511
GO:0050926	regulation of positive chemotaxis	24 (0.11%)	25 (0.1%)	0.093216	0.442511
GO:0050927	positive regulation of positive chemotaxis	24 (0.11%)	25 (0.1%)	0.093216	0.442511
GO:0072017	distal tubule development	24 (0.11%)	25 (0.1%)	0.093216	0.442511
GO:0072025	distal convoluted tubule development	24 (0.11%)	25 (0.1%)	0.093216	0.442511
GO:0072210	metanephric nephron development	24 (0.11%)	25 (0.1%)	0.093216	0.442511
GO:0072273	metanephric nephron morphogenesis	24 (0.11%)	25 (0.1%)	0.093216	0.442511
GO:0072283	metanephric renal vesicle morphogenesis	24 (0.11%)	25 (0.1%)	0.093216	0.442511
GO:1990267	response to transition metal nanoparticle	24 (0.11%)	25 (0.1%)	0.093216	0.442511
GO:0009116	nucleoside metabolic process	138 (0.63%)	155 (0.6%)	0.094289	0.446818
GO:0035051	cardiocyte differentiation	138 (0.63%)	155 (0.6%)	0.094289	0.446818
GO:0009308	amine metabolic process	111 (0.51%)	124 (0.48%)	0.095828	0.453316
GO:0044106	cellular amine metabolic process	111 (0.51%)	124 (0.48%)	0.095828	0.453316
GO:0006940	regulation of smooth muscle contraction	40 (0.18%)	43 (0.17%)	0.096601	0.456174
GO:0046823	negative regulation of nucleocytoplasmic transport	40 (0.18%)	43 (0.17%)	0.096601	0.456174
GO:0072527	pyrimidine-containing compound metabolic process	55 (0.25%)	60 (0.23%)	0.096953	0.457437
GO:0003299	muscle hypertrophy in response to stress	32 (0.15%)	34 (0.13%)	0.097634	0.459051
GO:0006213	pyrimidine nucleoside metabolic process	32 (0.15%)	34 (0.13%)	0.097634	0.459051
GO:0090185	negative regulation of kidney development	32 (0.15%)	34 (0.13%)	0.097634	0.459051
GO:1902882	regulation of response to oxidative stress	32 (0.15%)	34 (0.13%)	0.097634	0.459051
GO:0097285	cell-type specific apoptotic process	234 (1.07%)	266 (1.03%)	0.099155	0.465794
GO:0007420	brain development	384 (1.75%)	440 (1.71%)	0.099701	0.467547
GO:0060322	head development	384 (1.75%)	440 (1.71%)	0.099701	0.467547
GO:0051188	cofactor biosynthetic process	117 (0.53%)	131 (0.51%)	0.100186	0.468572
GO:0071103	DNA conformation change	117 (0.53%)	131 (0.51%)	0.100186	0.468572
GO:0007006	mitochondrial membrane organization	69 (0.32%)	76 (0.3%)	0.100237	0.468572
GO:1903169	regulation of calcium ion transmembrane transport	83 (0.38%)	92 (0.36%)	0.100266	0.468572
GO:0048168	regulation of neuronal synaptic plasticity	76 (0.35%)	84 (0.33%)	0.100541	0.469048
GO:0071417	cellular response to organonitrogen compound	76 (0.35%)	84 (0.33%)	0.100541	0.469048
GO:0006487	protein N-linked glycosylation	47 (0.21%)	51 (0.2%)	0.102367	0.473947
GO:0007186	G-protein coupled receptor signaling pathway	463 (2.12%)	532 (2.07%)	0.102895	0.473947
GO:0006206	pyrimidine nucleobase metabolic process	14 (0.06%)	14 (0.05%)	0.102906	0.473947
GO:0010662	regulation of striated muscle cell apoptotic process	14 (0.06%)	14 (0.05%)	0.102906	0.473947
GO:0030318	melanocyte differentiation	14 (0.06%)	14 (0.05%)	0.102906	0.473947
GO:0044319	wound healing, spreading of cells	14 (0.06%)	14 (0.05%)	0.102906	0.473947
GO:0045634	regulation of melanocyte differentiation	14 (0.06%)	14 (0.05%)	0.102906	0.473947
GO:0050932	regulation of pigment cell differentiation	14 (0.06%)	14 (0.05%)	0.102906	0.473947
GO:0071229	cellular response to acid chemical	14 (0.06%)	14 (0.05%)	0.102906	0.473947
GO:0090427	activation of meiosis	14 (0.06%)	14 (0.05%)	0.102906	0.473947
GO:0090504	epiboly	14 (0.06%)	14 (0.05%)	0.102906	0.473947
GO:0090505	epiboly involved in wound healing	14 (0.06%)	14 (0.05%)	0.102906	0.473947
GO:1901339	regulation of store-operated calcium channel activity	14 (0.06%)	14 (0.05%)	0.102906	0.473947
GO:1901341	positive regulation of store-operated calcium channel activity	14 (0.06%)	14 (0.05%)	0.102906	0.473947
GO:1903053	regulation of extracellular matrix organization	14 (0.06%)	14 (0.05%)	0.102906	0.473947
GO:0050808	synapse organization	103 (0.47%)	115 (0.45%)	0.103738	0.47737
GO:0031348	negative regulation of defense response	96 (0.44%)	107 (0.42%)	0.105293	0.484113
GO:0008652	cellular amino acid biosynthetic process	54 (0.25%)	59 (0.23%)	0.105777	0.484887
GO:0006241	CTP biosynthetic process	23 (0.11%)	24 (0.09%)	0.106089	0.484887
GO:0006892	post-Golgi vesicle-mediated transport	23 (0.11%)	24 (0.09%)	0.106089	0.484887
GO:0010984	regulation of lipoprotein particle clearance	23 (0.11%)	24 (0.09%)	0.106089	0.484887
GO:0015914	phospholipid transport	23 (0.11%)	24 (0.09%)	0.106089	0.484887
GO:0035019	somatic stem cell population maintenance	23 (0.11%)	24 (0.09%)	0.106089	0.484887
GO:0046036	CTP metabolic process	23 (0.11%)	24 (0.09%)	0.106089	0.484887
GO:0032147	activation of protein kinase activity	162 (0.74%)	183 (0.71%)	0.10621	0.485034
GO:0002287	alpha-beta T cell activation involved in immune response	39 (0.18%)	42 (0.16%)	0.106892	0.485686
GO:0002292	T cell differentiation involved in immune response	39 (0.18%)	42 (0.16%)	0.106892	0.485686
GO:0002293	alpha-beta T cell differentiation involved in immune response	39 (0.18%)	42 (0.16%)	0.106892	0.485686
GO:0009311	oligosaccharide metabolic process	39 (0.18%)	42 (0.16%)	0.106892	0.485686
GO:0031112	positive regulation of microtubule polymerization or depolymerization	39 (0.18%)	42 (0.16%)	0.106892	0.485686
GO:0042743	hydrogen peroxide metabolic process	39 (0.18%)	42 (0.16%)	0.106892	0.485686
GO:0034622	cellular macromolecular complex assembly	776 (3.55%)	897 (3.48%)	0.10782	0.48949
GO:0050817	coagulation	129 (0.59%)	145 (0.56%)	0.108028	0.490022
GO:0006090	pyruvate metabolic process	75 (0.34%)	83 (0.32%)	0.108274	0.490728
GO:0019318	hexose metabolic process	257 (1.17%)	293 (1.14%)	0.109122	0.493619
GO:0033002	muscle cell proliferation	31 (0.14%)	33 (0.13%)	0.109212	0.493619
GO:0006644	phospholipid metabolic process	307 (1.4%)	351 (1.36%)	0.109277	0.493619
GO:0007346	regulation of mitotic cell cycle	307 (1.4%)	351 (1.36%)	0.109277	0.493619
GO:0098609	cell-cell adhesion	727 (3.32%)	840 (3.26%)	0.110413	0.498127
GO:0030278	regulation of ossification	122 (0.56%)	137 (0.53%)	0.110511	0.498127
GO:0016051	carbohydrate biosynthetic process	102 (0.47%)	114 (0.44%)	0.110552	0.498127
GO:0070085	glycosylation	206 (0.94%)	234 (0.91%)	0.111114	0.500226
GO:0050905	neuromuscular process	174 (0.79%)	197 (0.77%)	0.111202	0.500226
GO:0007162	negative regulation of cell adhesion	148 (0.68%)	167 (0.65%)	0.111918	0.503025
GO:0001935	endothelial cell proliferation	95 (0.43%)	106 (0.41%)	0.112424	0.504882
GO:1902578	single-organism localization	3483 (15.91%)	4067 (15.8%)	0.114718	0.514756
GO:0070646	protein modification by small protein removal	81 (0.37%)	90 (0.35%)	0.11549	0.517789
GO:0006576	cellular biogenic amine metabolic process	74 (0.34%)	82 (0.32%)	0.116495	0.521864
GO:0007507	heart development	336 (1.54%)	385 (1.5%)	0.117501	0.525933
GO:0003158	endothelium development	94 (0.43%)	105 (0.41%)	0.119944	0.529589
GO:0045860	positive regulation of protein kinase activity	323 (1.48%)	370 (1.44%)	0.120177	0.529589
GO:0042594	response to starvation	22 (0.1%)	23 (0.09%)	0.120601	0.529589
GO:0002682	regulation of immune system process	1128 (5.15%)	1309 (5.08%)	0.120762	0.529589
GO:0030178	negative regulation of Wnt signaling pathway	153 (0.7%)	173 (0.67%)	0.12083	0.529589
GO:0000154	rRNA modification	13 (0.06%)	13 (0.05%)	0.12106	0.529589
GO:0000414	regulation of histone H3-K36 methylation	13 (0.06%)	13 (0.05%)	0.12106	0.529589
GO:0006910	phagocytosis, recognition	13 (0.06%)	13 (0.05%)	0.12106	0.529589
GO:0008105	asymmetric protein localization	13 (0.06%)	13 (0.05%)	0.12106	0.529589
GO:0009067	aspartate family amino acid biosynthetic process	13 (0.06%)	13 (0.05%)	0.12106	0.529589
GO:0019933	cAMP-mediated signaling	13 (0.06%)	13 (0.05%)	0.12106	0.529589
GO:0021761	limbic system development	13 (0.06%)	13 (0.05%)	0.12106	0.529589
GO:0022617	extracellular matrix disassembly	13 (0.06%)	13 (0.05%)	0.12106	0.529589
GO:0032239	regulation of nucleobase-containing compound transport	13 (0.06%)	13 (0.05%)	0.12106	0.529589
GO:0033194	response to hydroperoxide	13 (0.06%)	13 (0.05%)	0.12106	0.529589
GO:0033273	response to vitamin	13 (0.06%)	13 (0.05%)	0.12106	0.529589
GO:0035290	trunk segmentation	13 (0.06%)	13 (0.05%)	0.12106	0.529589
GO:0035886	vascular smooth muscle cell differentiation	13 (0.06%)	13 (0.05%)	0.12106	0.529589
GO:0036484	trunk neural crest cell migration	13 (0.06%)	13 (0.05%)	0.12106	0.529589
GO:0043094	cellular metabolic compound salvage	13 (0.06%)	13 (0.05%)	0.12106	0.529589
GO:0043949	regulation of cAMP-mediated signaling	13 (0.06%)	13 (0.05%)	0.12106	0.529589
GO:0044557	relaxation of smooth muscle	13 (0.06%)	13 (0.05%)	0.12106	0.529589
GO:0060071	Wnt signaling pathway, planar cell polarity pathway	13 (0.06%)	13 (0.05%)	0.12106	0.529589
GO:0060363	cranial suture morphogenesis	13 (0.06%)	13 (0.05%)	0.12106	0.529589
GO:0071624	positive regulation of granulocyte chemotaxis	13 (0.06%)	13 (0.05%)	0.12106	0.529589
GO:0072010	glomerular epithelium development	13 (0.06%)	13 (0.05%)	0.12106	0.529589
GO:0090175	regulation of establishment of planar polarity	13 (0.06%)	13 (0.05%)	0.12106	0.529589
GO:0098901	regulation of cardiac muscle cell action potential	13 (0.06%)	13 (0.05%)	0.12106	0.529589
GO:0001954	positive regulation of cell-matrix adhesion	30 (0.14%)	32 (0.12%)	0.122008	0.530301
GO:0010811	positive regulation of cell-substrate adhesion	30 (0.14%)	32 (0.12%)	0.122008	0.530301
GO:0046131	pyrimidine ribonucleoside metabolic process	30 (0.14%)	32 (0.12%)	0.122008	0.530301
GO:0060788	ectodermal placode formation	30 (0.14%)	32 (0.12%)	0.122008	0.530301
GO:0060968	regulation of gene silencing	30 (0.14%)	32 (0.12%)	0.122008	0.530301
GO:0070542	response to fatty acid	30 (0.14%)	32 (0.12%)	0.122008	0.530301
GO:0071696	ectodermal placode development	30 (0.14%)	32 (0.12%)	0.122008	0.530301
GO:0071697	ectodermal placode morphogenesis	30 (0.14%)	32 (0.12%)	0.122008	0.530301
GO:0007052	mitotic spindle organization	45 (0.21%)	49 (0.19%)	0.123043	0.534374
GO:0001704	formation of primary germ layer	80 (0.37%)	89 (0.35%)	0.123785	0.536733
GO:0034112	positive regulation of homotypic cell-cell adhesion	80 (0.37%)	89 (0.35%)	0.123785	0.536733
GO:1902275	regulation of chromatin organization	216 (0.99%)	246 (0.96%)	0.124866	0.540988
GO:0045935	positive regulation of nucleobase-containing compound metabolic process	517 (2.36%)	596 (2.31%)	0.125972	0.545342
GO:0034764	positive regulation of transmembrane transport	93 (0.42%)	104 (0.4%)	0.127865	0.552846
GO:0048736	appendage development	228 (1.04%)	260 (1.01%)	0.12791	0.552846
GO:0035107	appendage morphogenesis	209 (0.95%)	238 (0.92%)	0.128651	0.555605
GO:0009628	response to abiotic stimulus	816 (3.73%)	945 (3.67%)	0.129231	0.557662
GO:0043473	pigmentation	106 (0.48%)	119 (0.46%)	0.130125	0.559552
GO:0032846	positive regulation of homeostatic process	86 (0.39%)	96 (0.37%)	0.130319	0.559552
GO:0035966	response to topologically incorrect protein	86 (0.39%)	96 (0.37%)	0.130319	0.559552
GO:0045580	regulation of T cell differentiation	86 (0.39%)	96 (0.37%)	0.130319	0.559552
GO:0014910	regulation of smooth muscle cell migration	37 (0.17%)	40 (0.16%)	0.130393	0.559552
GO:0033059	cellular pigmentation	37 (0.17%)	40 (0.16%)	0.130393	0.559552
GO:0071695	anatomical structure maturation	37 (0.17%)	40 (0.16%)	0.130393	0.559552
GO:0007596	blood coagulation	119 (0.54%)	134 (0.52%)	0.131136	0.562292
GO:0042493	response to drug	79 (0.36%)	88 (0.34%)	0.132558	0.567489
GO:0045787	positive regulation of cell cycle	79 (0.36%)	88 (0.34%)	0.132558	0.567489
GO:0050778	positive regulation of immune response	430 (1.96%)	495 (1.92%)	0.133772	0.568214
GO:1903308	regulation of chromatin modification	208 (0.95%)	237 (0.92%)	0.134264	0.568214
GO:0000723	telomere maintenance	44 (0.2%)	48 (0.19%)	0.134655	0.568214
GO:0051928	positive regulation of calcium ion transport	44 (0.2%)	48 (0.19%)	0.134655	0.568214
GO:0061333	renal tubule morphogenesis	44 (0.2%)	48 (0.19%)	0.134655	0.568214
GO:0071901	negative regulation of protein serine/threonine kinase activity	44 (0.2%)	48 (0.19%)	0.134655	0.568214
GO:0072078	nephron tubule morphogenesis	44 (0.2%)	48 (0.19%)	0.134655	0.568214
GO:0000082	G1/S transition of mitotic cell cycle	65 (0.3%)	72 (0.28%)	0.135933	0.568214
GO:0006900	membrane budding	65 (0.3%)	72 (0.28%)	0.135933	0.568214
GO:0044843	cell cycle G1/S phase transition	65 (0.3%)	72 (0.28%)	0.135933	0.568214
GO:0001823	mesonephros development	29 (0.13%)	31 (0.12%)	0.136119	0.568214
GO:0003179	heart valve morphogenesis	29 (0.13%)	31 (0.12%)	0.136119	0.568214
GO:0040020	regulation of meiotic nuclear division	29 (0.13%)	31 (0.12%)	0.136119	0.568214
GO:0046782	regulation of viral transcription	29 (0.13%)	31 (0.12%)	0.136119	0.568214
GO:1902337	regulation of apoptotic process involved in morphogenesis	29 (0.13%)	31 (0.12%)	0.136119	0.568214
GO:1904748	regulation of apoptotic process involved in development	29 (0.13%)	31 (0.12%)	0.136119	0.568214
GO:0070925	organelle assembly	157 (0.72%)	178 (0.69%)	0.13626	0.568214
GO:0001885	endothelial cell development	51 (0.23%)	56 (0.22%)	0.136456	0.568214
GO:0042345	regulation of NF-kappaB import into nucleus	51 (0.23%)	56 (0.22%)	0.136456	0.568214
GO:0042348	NF-kappaB import into nucleus	51 (0.23%)	56 (0.22%)	0.136456	0.568214
GO:0000096	sulfur amino acid metabolic process	21 (0.1%)	22 (0.09%)	0.13693	0.568214
GO:0016441	posttranscriptional gene silencing	21 (0.1%)	22 (0.09%)	0.13693	0.568214
GO:0032594	protein transport within lipid bilayer	21 (0.1%)	22 (0.09%)	0.13693	0.568214
GO:0040001	establishment of mitotic spindle localization	21 (0.1%)	22 (0.09%)	0.13693	0.568214
GO:0071526	semaphorin-plexin signaling pathway	21 (0.1%)	22 (0.09%)	0.13693	0.568214
GO:0072038	mesenchymal stem cell maintenance involved in nephron morphogenesis	21 (0.1%)	22 (0.09%)	0.13693	0.568214
GO:0072039	regulation of mesenchymal cell apoptotic process involved in nephron morphogenesis	21 (0.1%)	22 (0.09%)	0.13693	0.568214
GO:0072040	negative regulation of mesenchymal cell apoptotic process involved in nephron morphogenesis	21 (0.1%)	22 (0.09%)	0.13693	0.568214
GO:0086009	membrane repolarization	21 (0.1%)	22 (0.09%)	0.13693	0.568214
GO:0097152	mesenchymal cell apoptotic process	21 (0.1%)	22 (0.09%)	0.13693	0.568214
GO:0099504	synaptic vesicle cycle	21 (0.1%)	22 (0.09%)	0.13693	0.568214
GO:1901145	mesenchymal cell apoptotic process involved in nephron morphogenesis	21 (0.1%)	22 (0.09%)	0.13693	0.568214
GO:1902338	negative regulation of apoptotic process involved in morphogenesis	21 (0.1%)	22 (0.09%)	0.13693	0.568214
GO:1902455	negative regulation of stem cell population maintenance	21 (0.1%)	22 (0.09%)	0.13693	0.568214
GO:1904672	regulation of somatic stem cell population maintenance	21 (0.1%)	22 (0.09%)	0.13693	0.568214
GO:1904673	negative regulation of somatic stem cell population maintenance	21 (0.1%)	22 (0.09%)	0.13693	0.568214
GO:1904746	negative regulation of apoptotic process involved in development	21 (0.1%)	22 (0.09%)	0.13693	0.568214
GO:2000036	regulation of stem cell population maintenance	21 (0.1%)	22 (0.09%)	0.13693	0.568214
GO:2001053	regulation of mesenchymal cell apoptotic process	21 (0.1%)	22 (0.09%)	0.13693	0.568214
GO:2001054	negative regulation of mesenchymal cell apoptotic process	21 (0.1%)	22 (0.09%)	0.13693	0.568214
GO:0010256	endomembrane system organization	220 (1.01%)	251 (0.97%)	0.137366	0.569583
GO:0048738	cardiac muscle tissue development	144 (0.66%)	163 (0.63%)	0.137551	0.569914
GO:0007126	meiotic nuclear division	105 (0.48%)	118 (0.46%)	0.138033	0.571474
GO:0051924	regulation of calcium ion transport	118 (0.54%)	133 (0.52%)	0.138645	0.573568
GO:0048511	rhythmic process	232 (1.06%)	265 (1.03%)	0.140137	0.577242
GO:0001776	leukocyte homeostasis	78 (0.36%)	87 (0.34%)	0.141822	0.577242
GO:1903046	meiotic cell cycle process	124 (0.57%)	140 (0.54%)	0.14239	0.577242
GO:0001911	negative regulation of leukocyte mediated cytotoxicity	12 (0.05%)	12 (0.05%)	0.142415	0.577242
GO:0002097	tRNA wobble base modification	12 (0.05%)	12 (0.05%)	0.142415	0.577242
GO:0006367	transcription initiation from RNA polymerase II promoter	12 (0.05%)	12 (0.05%)	0.142415	0.577242
GO:0010470	regulation of gastrulation	12 (0.05%)	12 (0.05%)	0.142415	0.577242
GO:0010572	positive regulation of platelet activation	12 (0.05%)	12 (0.05%)	0.142415	0.577242
GO:0016479	negative regulation of transcription from RNA polymerase I promoter	12 (0.05%)	12 (0.05%)	0.142415	0.577242
GO:0019368	fatty acid elongation, unsaturated fatty acid	12 (0.05%)	12 (0.05%)	0.142415	0.577242
GO:0021517	ventral spinal cord development	12 (0.05%)	12 (0.05%)	0.142415	0.577242
GO:0021522	spinal cord motor neuron differentiation	12 (0.05%)	12 (0.05%)	0.142415	0.577242
GO:0021877	forebrain neuron fate commitment	12 (0.05%)	12 (0.05%)	0.142415	0.577242
GO:0032508	DNA duplex unwinding	12 (0.05%)	12 (0.05%)	0.142415	0.577242
GO:0033627	cell adhesion mediated by integrin	12 (0.05%)	12 (0.05%)	0.142415	0.577242
GO:0034629	cellular protein complex localization	12 (0.05%)	12 (0.05%)	0.142415	0.577242
GO:0036005	response to macrophage colony-stimulating factor	12 (0.05%)	12 (0.05%)	0.142415	0.577242
GO:0043090	amino acid import	12 (0.05%)	12 (0.05%)	0.142415	0.577242
GO:0050853	B cell receptor signaling pathway	12 (0.05%)	12 (0.05%)	0.142415	0.577242
GO:0050855	regulation of B cell receptor signaling pathway	12 (0.05%)	12 (0.05%)	0.142415	0.577242
GO:0060260	regulation of transcription initiation from RNA polymerase II promoter	12 (0.05%)	12 (0.05%)	0.142415	0.577242
GO:0060600	dichotomous subdivision of an epithelial terminal unit	12 (0.05%)	12 (0.05%)	0.142415	0.577242
GO:0061687	detoxification of inorganic compound	12 (0.05%)	12 (0.05%)	0.142415	0.577242
GO:0072311	glomerular epithelial cell differentiation	12 (0.05%)	12 (0.05%)	0.142415	0.577242
GO:0072384	organelle transport along microtubule	12 (0.05%)	12 (0.05%)	0.142415	0.577242
GO:0097306	cellular response to alcohol	12 (0.05%)	12 (0.05%)	0.142415	0.577242
GO:2000142	regulation of DNA-templated transcription, initiation	12 (0.05%)	12 (0.05%)	0.142415	0.577242
GO:0031347	regulation of defense response	464 (2.12%)	535 (2.08%)	0.14335	0.580595
GO:0002294	CD4-positive, alpha-beta T cell differentiation involved in immune response	36 (0.16%)	39 (0.15%)	0.143732	0.581707
GO:0002526	acute inflammatory response	71 (0.32%)	79 (0.31%)	0.144277	0.582602
GO:0019079	viral genome replication	71 (0.32%)	79 (0.31%)	0.144277	0.582602
GO:1902107	positive regulation of leukocyte differentiation	71 (0.32%)	79 (0.31%)	0.144277	0.582602
GO:0030203	glycosaminoglycan metabolic process	91 (0.42%)	102 (0.4%)	0.144954	0.584462
GO:0038034	signal transduction in absence of ligand	91 (0.42%)	102 (0.4%)	0.144954	0.584462
GO:0008610	lipid biosynthetic process	231 (1.06%)	264 (1.03%)	0.145794	0.585406
GO:0007179	transforming growth factor beta receptor signaling pathway	130 (0.59%)	147 (0.57%)	0.145837	0.585406
GO:0017015	regulation of transforming growth factor beta receptor signaling pathway	130 (0.59%)	147 (0.57%)	0.145837	0.585406
GO:0071559	response to transforming growth factor beta	130 (0.59%)	147 (0.57%)	0.145837	0.585406
GO:0071560	cellular response to transforming growth factor beta stimulus	130 (0.59%)	147 (0.57%)	0.145837	0.585406
GO:1903844	regulation of cellular response to transforming growth factor beta stimulus	130 (0.59%)	147 (0.57%)	0.145837	0.585406
GO:0002697	regulation of immune effector process	268 (1.22%)	307 (1.19%)	0.146823	0.587725
GO:0006766	vitamin metabolic process	43 (0.2%)	47 (0.18%)	0.147176	0.587725
GO:0009250	glucan biosynthetic process	43 (0.2%)	47 (0.18%)	0.147176	0.587725
GO:0010962	regulation of glucan biosynthetic process	43 (0.2%)	47 (0.18%)	0.147176	0.587725
GO:0032885	regulation of polysaccharide biosynthetic process	43 (0.2%)	47 (0.18%)	0.147176	0.587725
GO:0048489	synaptic vesicle transport	43 (0.2%)	47 (0.18%)	0.147176	0.587725
GO:0097480	establishment of synaptic vesicle localization	43 (0.2%)	47 (0.18%)	0.147176	0.587725
GO:0030838	positive regulation of actin filament polymerization	50 (0.23%)	55 (0.21%)	0.148201	0.59051
GO:0032273	positive regulation of protein polymerization	50 (0.23%)	55 (0.21%)	0.148201	0.59051
GO:0045010	actin nucleation	50 (0.23%)	55 (0.21%)	0.148201	0.59051
GO:0016485	protein processing	136 (0.62%)	154 (0.6%)	0.149017	0.592888
GO:0051604	protein maturation	136 (0.62%)	154 (0.6%)	0.149017	0.592888
GO:0019058	viral life cycle	174 (0.79%)	198 (0.77%)	0.149832	0.595694
GO:0001775	cell activation	880 (4.02%)	1021 (3.97%)	0.15098	0.599815
GO:0002456	T cell mediated immunity	28 (0.13%)	30 (0.12%)	0.151649	0.600267
GO:0003230	cardiac atrium development	28 (0.13%)	30 (0.12%)	0.151649	0.600267
GO:0006026	aminoglycan catabolic process	28 (0.13%)	30 (0.12%)	0.151649	0.600267
GO:0010977	negative regulation of neuron projection development	28 (0.13%)	30 (0.12%)	0.151649	0.600267
GO:0045834	positive regulation of lipid metabolic process	28 (0.13%)	30 (0.12%)	0.151649	0.600267
GO:0033674	positive regulation of kinase activity	328 (1.5%)	377 (1.46%)	0.154034	0.605284
GO:0030168	platelet activation	90 (0.41%)	101 (0.39%)	0.154144	0.605284
GO:0090501	RNA phosphodiester bond hydrolysis	90 (0.41%)	101 (0.39%)	0.154144	0.605284
GO:0033144	negative regulation of intracellular steroid hormone receptor signaling pathway	70 (0.32%)	78 (0.3%)	0.154637	0.605284
GO:0045069	regulation of viral genome replication	70 (0.32%)	78 (0.3%)	0.154637	0.605284
GO:0051899	membrane depolarization	70 (0.32%)	78 (0.3%)	0.154637	0.605284
GO:0000060	protein import into nucleus, translocation	20 (0.09%)	21 (0.08%)	0.155267	0.605284
GO:0009267	cellular response to starvation	20 (0.09%)	21 (0.08%)	0.155267	0.605284
GO:0009268	response to pH	20 (0.09%)	21 (0.08%)	0.155267	0.605284
GO:0010603	regulation of cytoplasmic mRNA processing body assembly	20 (0.09%)	21 (0.08%)	0.155267	0.605284
GO:0014033	neural crest cell differentiation	20 (0.09%)	21 (0.08%)	0.155267	0.605284
GO:0031365	N-terminal protein amino acid modification	20 (0.09%)	21 (0.08%)	0.155267	0.605284
GO:0031442	positive regulation of mRNA 3'-end processing	20 (0.09%)	21 (0.08%)	0.155267	0.605284
GO:0031958	corticosteroid receptor signaling pathway	20 (0.09%)	21 (0.08%)	0.155267	0.605284
GO:0033158	regulation of protein import into nucleus, translocation	20 (0.09%)	21 (0.08%)	0.155267	0.605284
GO:0033962	cytoplasmic mRNA processing body assembly	20 (0.09%)	21 (0.08%)	0.155267	0.605284
GO:0034331	cell junction maintenance	20 (0.09%)	21 (0.08%)	0.155267	0.605284
GO:0035337	fatty-acyl-CoA metabolic process	20 (0.09%)	21 (0.08%)	0.155267	0.605284
GO:0039017	pattern specification involved in pronephros development	20 (0.09%)	21 (0.08%)	0.155267	0.605284
GO:0046341	CDP-diacylglycerol metabolic process	20 (0.09%)	21 (0.08%)	0.155267	0.605284
GO:0050685	positive regulation of mRNA processing	20 (0.09%)	21 (0.08%)	0.155267	0.605284
GO:0015672	monovalent inorganic cation transport	297 (1.36%)	341 (1.32%)	0.156191	0.608448
GO:0010660	regulation of muscle cell apoptotic process	35 (0.16%)	38 (0.15%)	0.158218	0.61325
GO:0015988	energy coupled proton transmembrane transport, against electrochemical gradient	35 (0.16%)	38 (0.15%)	0.158218	0.61325
GO:0042102	positive regulation of T cell proliferation	35 (0.16%)	38 (0.15%)	0.158218	0.61325
GO:0044275	cellular carbohydrate catabolic process	35 (0.16%)	38 (0.15%)	0.158218	0.61325
GO:0050671	positive regulation of lymphocyte proliferation	35 (0.16%)	38 (0.15%)	0.158218	0.61325
GO:0051145	smooth muscle cell differentiation	35 (0.16%)	38 (0.15%)	0.158218	0.61325
GO:1902600	hydrogen ion transmembrane transport	35 (0.16%)	38 (0.15%)	0.158218	0.61325
GO:0002756	MyD88-independent toll-like receptor signaling pathway	56 (0.26%)	62 (0.24%)	0.15948	0.6177
GO:0048532	anatomical structure arrangement	49 (0.22%)	54 (0.21%)	0.160762	0.621776
GO:1903725	regulation of phospholipid metabolic process	49 (0.22%)	54 (0.21%)	0.160762	0.621776
GO:0044255	cellular lipid metabolic process	829 (3.79%)	962 (3.74%)	0.162666	0.628687
GO:0003206	cardiac chamber morphogenesis	115 (0.53%)	130 (0.5%)	0.163173	0.630199
GO:0031056	regulation of histone modification	197 (0.9%)	225 (0.87%)	0.163652	0.631595
GO:0001936	regulation of endothelial cell proliferation	89 (0.41%)	100 (0.39%)	0.163779	0.631637
GO:0000097	sulfur amino acid biosynthetic process	11 (0.05%)	11 (0.04%)	0.167537	0.63169
GO:0002701	negative regulation of production of molecular mediator of immune response	11 (0.05%)	11 (0.04%)	0.167537	0.63169
GO:0006007	glucose catabolic process	11 (0.05%)	11 (0.04%)	0.167537	0.63169
GO:0006071	glycerol metabolic process	11 (0.05%)	11 (0.04%)	0.167537	0.63169
GO:0006522	alanine metabolic process	11 (0.05%)	11 (0.04%)	0.167537	0.63169
GO:0006524	alanine catabolic process	11 (0.05%)	11 (0.04%)	0.167537	0.63169
GO:0007189	adenylate cyclase-activating G-protein coupled receptor signaling pathway	11 (0.05%)	11 (0.04%)	0.167537	0.63169
GO:0007501	mesodermal cell fate specification	11 (0.05%)	11 (0.04%)	0.167537	0.63169
GO:0009078	pyruvate family amino acid metabolic process	11 (0.05%)	11 (0.04%)	0.167537	0.63169
GO:0009080	pyruvate family amino acid catabolic process	11 (0.05%)	11 (0.04%)	0.167537	0.63169
GO:0010043	response to zinc ion	11 (0.05%)	11 (0.04%)	0.167537	0.63169
GO:0010649	regulation of cell communication by electrical coupling	11 (0.05%)	11 (0.04%)	0.167537	0.63169
GO:0010664	negative regulation of striated muscle cell apoptotic process	11 (0.05%)	11 (0.04%)	0.167537	0.63169
GO:0015697	quaternary ammonium group transport	11 (0.05%)	11 (0.04%)	0.167537	0.63169
GO:0015780	nucleotide-sugar transport	11 (0.05%)	11 (0.04%)	0.167537	0.63169
GO:0015781	pyrimidine nucleotide-sugar transport	11 (0.05%)	11 (0.04%)	0.167537	0.63169
GO:0016486	peptide hormone processing	11 (0.05%)	11 (0.04%)	0.167537	0.63169
GO:0019320	hexose catabolic process	11 (0.05%)	11 (0.04%)	0.167537	0.63169
GO:0032105	negative regulation of response to extracellular stimulus	11 (0.05%)	11 (0.04%)	0.167537	0.63169
GO:0032108	negative regulation of response to nutrient levels	11 (0.05%)	11 (0.04%)	0.167537	0.63169
GO:0033683	nucleotide-excision repair, DNA incision	11 (0.05%)	11 (0.04%)	0.167537	0.63169
GO:0035437	maintenance of protein localization in endoplasmic reticulum	11 (0.05%)	11 (0.04%)	0.167537	0.63169
GO:0036315	cellular response to sterol	11 (0.05%)	11 (0.04%)	0.167537	0.63169
GO:0042661	regulation of mesodermal cell fate specification	11 (0.05%)	11 (0.04%)	0.167537	0.63169
GO:0043171	peptide catabolic process	11 (0.05%)	11 (0.04%)	0.167537	0.63169
GO:0043476	pigment accumulation	11 (0.05%)	11 (0.04%)	0.167537	0.63169
GO:0043482	cellular pigment accumulation	11 (0.05%)	11 (0.04%)	0.167537	0.63169
GO:0043485	endosome to pigment granule transport	11 (0.05%)	11 (0.04%)	0.167537	0.63169
GO:0048757	pigment granule maturation	11 (0.05%)	11 (0.04%)	0.167537	0.63169
GO:0072050	S-shaped body morphogenesis	11 (0.05%)	11 (0.04%)	0.167537	0.63169
GO:1902307	positive regulation of sodium ion transmembrane transport	11 (0.05%)	11 (0.04%)	0.167537	0.63169
GO:2000380	regulation of mesoderm development	11 (0.05%)	11 (0.04%)	0.167537	0.63169
GO:0001707	mesoderm formation	27 (0.12%)	29 (0.11%)	0.1687	0.63169
GO:0006400	tRNA modification	27 (0.12%)	29 (0.11%)	0.1687	0.63169
GO:0030879	mammary gland development	27 (0.12%)	29 (0.11%)	0.1687	0.63169
GO:0031668	cellular response to extracellular stimulus	27 (0.12%)	29 (0.11%)	0.1687	0.63169
GO:0035510	DNA dealkylation	27 (0.12%)	29 (0.11%)	0.1687	0.63169
GO:0071496	cellular response to external stimulus	27 (0.12%)	29 (0.11%)	0.1687	0.63169
GO:0072163	mesonephric epithelium development	27 (0.12%)	29 (0.11%)	0.1687	0.63169
GO:0072164	mesonephric tubule development	27 (0.12%)	29 (0.11%)	0.1687	0.63169
GO:0086002	cardiac muscle cell action potential involved in contraction	27 (0.12%)	29 (0.11%)	0.1687	0.63169
GO:0086003	cardiac muscle cell contraction	27 (0.12%)	29 (0.11%)	0.1687	0.63169
GO:0030330	DNA damage response, signal transduction by p53 class mediator	95 (0.43%)	107 (0.42%)	0.168884	0.631941
GO:0006486	protein glycosylation	196 (0.9%)	224 (0.87%)	0.170456	0.636944
GO:0043413	macromolecule glycosylation	196 (0.9%)	224 (0.87%)	0.170456	0.636944
GO:0031124	mRNA 3'-end processing	55 (0.25%)	61 (0.24%)	0.171959	0.642114
GO:0045619	regulation of lymphocyte differentiation	101 (0.46%)	114 (0.44%)	0.173451	0.647241
GO:0006885	regulation of pH	34 (0.16%)	37 (0.14%)	0.173913	0.647622
GO:0030858	positive regulation of epithelial cell differentiation	34 (0.16%)	37 (0.14%)	0.173913	0.647622
GO:0031623	receptor internalization	34 (0.16%)	37 (0.14%)	0.173913	0.647622
GO:0007093	mitotic cell cycle checkpoint	48 (0.22%)	53 (0.21%)	0.174172	0.647693
GO:0019217	regulation of fatty acid metabolic process	48 (0.22%)	53 (0.21%)	0.174172	0.647693
GO:0034381	plasma lipoprotein particle clearance	41 (0.19%)	45 (0.17%)	0.175128	0.648879
GO:0002711	positive regulation of T cell mediated immunity	19 (0.09%)	20 (0.08%)	0.17581	0.648879
GO:0007530	sex determination	19 (0.09%)	20 (0.08%)	0.17581	0.648879
GO:0014032	neural crest cell development	19 (0.09%)	20 (0.08%)	0.17581	0.648879
GO:0034694	response to prostaglandin	19 (0.09%)	20 (0.08%)	0.17581	0.648879
GO:0043921	modulation by host of viral transcription	19 (0.09%)	20 (0.08%)	0.17581	0.648879
GO:0048799	organ maturation	19 (0.09%)	20 (0.08%)	0.17581	0.648879
GO:0052312	modulation of transcription in other organism involved in symbiotic interaction	19 (0.09%)	20 (0.08%)	0.17581	0.648879
GO:0052472	modulation by host of symbiont transcription	19 (0.09%)	20 (0.08%)	0.17581	0.648879
GO:0060563	neuroepithelial cell differentiation	19 (0.09%)	20 (0.08%)	0.17581	0.648879
GO:0072044	collecting duct development	19 (0.09%)	20 (0.08%)	0.17581	0.648879
GO:0071705	nitrogen compound transport	588 (2.69%)	681 (2.64%)	0.175949	0.648946
GO:0060249	anatomical structure homeostasis	195 (0.89%)	223 (0.87%)	0.177462	0.653974
GO:0098813	nuclear chromosome segregation	107 (0.49%)	121 (0.47%)	0.177554	0.653974
GO:0030902	hindbrain development	94 (0.43%)	106 (0.41%)	0.17885	0.657762
GO:0000079	regulation of cyclin-dependent protein serine/threonine kinase activity	81 (0.37%)	91 (0.35%)	0.178947	0.657762
GO:1904029	regulation of cyclin-dependent protein kinase activity	81 (0.37%)	91 (0.35%)	0.178947	0.657762
GO:0097193	intrinsic apoptotic signaling pathway	244 (1.11%)	280 (1.09%)	0.179405	0.658998
GO:0048609	multicellular organismal reproductive process	563 (2.57%)	652 (2.53%)	0.180914	0.664089
GO:0050920	regulation of chemotaxis	113 (0.52%)	128 (0.5%)	0.18125	0.66468
GO:0002244	hematopoietic progenitor cell differentiation	61 (0.28%)	68 (0.26%)	0.181321	0.66468
GO:1903900	regulation of viral life cycle	132 (0.6%)	150 (0.58%)	0.181494	0.664863
GO:0007159	leukocyte cell-cell adhesion	377 (1.72%)	435 (1.69%)	0.182755	0.66903
GO:0000819	sister chromatid segregation	100 (0.46%)	113 (0.44%)	0.183288	0.670528
GO:0055076	transition metal ion homeostasis	138 (0.63%)	157 (0.61%)	0.184106	0.672161
GO:1903034	regulation of response to wounding	138 (0.63%)	157 (0.61%)	0.184106	0.672161
GO:0048608	reproductive structure development	231 (1.06%)	265 (1.03%)	0.184232	0.672161
GO:0061458	reproductive system development	231 (1.06%)	265 (1.03%)	0.184232	0.672161
GO:0006720	isoprenoid metabolic process	54 (0.25%)	60 (0.23%)	0.185195	0.675218
GO:0007267	cell-cell signaling	722 (3.3%)	838 (3.25%)	0.18583	0.677078
GO:0006595	polyamine metabolic process	26 (0.12%)	28 (0.11%)	0.187375	0.678137
GO:0014855	striated muscle cell proliferation	26 (0.12%)	28 (0.11%)	0.187375	0.678137
GO:0030811	regulation of nucleotide catabolic process	26 (0.12%)	28 (0.11%)	0.187375	0.678137
GO:0034250	positive regulation of cellular amide metabolic process	26 (0.12%)	28 (0.11%)	0.187375	0.678137
GO:0051204	protein insertion into mitochondrial membrane	26 (0.12%)	28 (0.11%)	0.187375	0.678137
GO:0070585	protein localization to mitochondrion	26 (0.12%)	28 (0.11%)	0.187375	0.678137
GO:0071804	cellular potassium ion transport	26 (0.12%)	28 (0.11%)	0.187375	0.678137
GO:0071805	potassium ion transmembrane transport	26 (0.12%)	28 (0.11%)	0.187375	0.678137
GO:0072655	establishment of protein localization to mitochondrion	26 (0.12%)	28 (0.11%)	0.187375	0.678137
GO:2001257	regulation of cation channel activity	26 (0.12%)	28 (0.11%)	0.187375	0.678137
GO:0010518	positive regulation of phospholipase activity	47 (0.21%)	52 (0.2%)	0.188458	0.680236
GO:0014888	striated muscle adaptation	47 (0.21%)	52 (0.2%)	0.188458	0.680236
GO:0032946	positive regulation of mononuclear cell proliferation	47 (0.21%)	52 (0.2%)	0.188458	0.680236
GO:0060193	positive regulation of lipase activity	47 (0.21%)	52 (0.2%)	0.188458	0.680236
GO:0000122	negative regulation of transcription from RNA polymerase II promoter	67 (0.31%)	75 (0.29%)	0.189245	0.681258
GO:0006637	acyl-CoA metabolic process	67 (0.31%)	75 (0.29%)	0.189245	0.681258
GO:0030888	regulation of B cell proliferation	67 (0.31%)	75 (0.29%)	0.189245	0.681258
GO:0035383	thioester metabolic process	67 (0.31%)	75 (0.29%)	0.189245	0.681258
GO:0071822	protein complex subunit organization	1762 (8.05%)	2056 (7.99%)	0.18992	0.683234
GO:1901987	regulation of cell cycle phase transition	131 (0.6%)	149 (0.58%)	0.190362	0.683243
GO:0010837	regulation of keratinocyte proliferation	40 (0.18%)	44 (0.17%)	0.190643	0.683243
GO:0031638	zymogen activation	40 (0.18%)	44 (0.17%)	0.190643	0.683243
GO:0043616	keratinocyte proliferation	40 (0.18%)	44 (0.17%)	0.190643	0.683243
GO:0033045	regulation of sister chromatid segregation	33 (0.15%)	36 (0.14%)	0.190879	0.683243
GO:0035088	establishment or maintenance of apical/basal cell polarity	33 (0.15%)	36 (0.14%)	0.190879	0.683243
GO:0060348	bone development	33 (0.15%)	36 (0.14%)	0.190879	0.683243
GO:0043254	regulation of protein complex assembly	321 (1.47%)	370 (1.44%)	0.192157	0.683243
GO:0010212	response to ionizing radiation	99 (0.45%)	112 (0.44%)	0.19353	0.683243
GO:0010906	regulation of glucose metabolic process	99 (0.45%)	112 (0.44%)	0.19353	0.683243
GO:0030282	bone mineralization	60 (0.27%)	67 (0.26%)	0.19433	0.683243
GO:0051480	regulation of cytosolic calcium ion concentration	174 (0.79%)	199 (0.77%)	0.195757	0.683243
GO:0030307	positive regulation of cell growth	73 (0.33%)	82 (0.32%)	0.196019	0.683243
GO:0045944	positive regulation of transcription from RNA polymerase II promoter	73 (0.33%)	82 (0.32%)	0.196019	0.683243
GO:0051321	meiotic cell cycle	124 (0.57%)	141 (0.55%)	0.196919	0.683243
GO:0000303	response to superoxide	10 (0.05%)	10 (0.04%)	0.197088	0.683243
GO:0000305	response to oxygen radical	10 (0.05%)	10 (0.04%)	0.197088	0.683243
GO:0001889	liver development	10 (0.05%)	10 (0.04%)	0.197088	0.683243
GO:0002266	follicular dendritic cell activation	10 (0.05%)	10 (0.04%)	0.197088	0.683243
GO:0002634	regulation of germinal center formation	10 (0.05%)	10 (0.04%)	0.197088	0.683243
GO:0002887	negative regulation of myeloid leukocyte mediated immunity	10 (0.05%)	10 (0.04%)	0.197088	0.683243
GO:0006020	inositol metabolic process	10 (0.05%)	10 (0.04%)	0.197088	0.683243
GO:0006047	UDP-N-acetylglucosamine metabolic process	10 (0.05%)	10 (0.04%)	0.197088	0.683243
GO:0006379	mRNA cleavage	10 (0.05%)	10 (0.04%)	0.197088	0.683243
GO:0006451	translational readthrough	10 (0.05%)	10 (0.04%)	0.197088	0.683243
GO:0006471	protein ADP-ribosylation	10 (0.05%)	10 (0.04%)	0.197088	0.683243
GO:0006590	thyroid hormone generation	10 (0.05%)	10 (0.04%)	0.197088	0.683243
GO:0006596	polyamine biosynthetic process	10 (0.05%)	10 (0.04%)	0.197088	0.683243
GO:0006775	fat-soluble vitamin metabolic process	10 (0.05%)	10 (0.04%)	0.197088	0.683243
GO:0006929	substrate-dependent cell migration	10 (0.05%)	10 (0.04%)	0.197088	0.683243
GO:0008347	glial cell migration	10 (0.05%)	10 (0.04%)	0.197088	0.683243
GO:0009309	amine biosynthetic process	10 (0.05%)	10 (0.04%)	0.197088	0.683243
GO:0016553	base conversion or substitution editing	10 (0.05%)	10 (0.04%)	0.197088	0.683243
GO:0031268	pseudopodium organization	10 (0.05%)	10 (0.04%)	0.197088	0.683243
GO:0031269	pseudopodium assembly	10 (0.05%)	10 (0.04%)	0.197088	0.683243
GO:0032096	negative regulation of response to food	10 (0.05%)	10 (0.04%)	0.197088	0.683243
GO:0032480	negative regulation of type I interferon production	10 (0.05%)	10 (0.04%)	0.197088	0.683243
GO:0033131	regulation of glucokinase activity	10 (0.05%)	10 (0.04%)	0.197088	0.683243
GO:0035329	hippo signaling	10 (0.05%)	10 (0.04%)	0.197088	0.683243
GO:0035330	regulation of hippo signaling	10 (0.05%)	10 (0.04%)	0.197088	0.683243
GO:0035455	response to interferon-alpha	10 (0.05%)	10 (0.04%)	0.197088	0.683243
GO:0042401	cellular biogenic amine biosynthetic process	10 (0.05%)	10 (0.04%)	0.197088	0.683243
GO:0044381	glucose import in response to insulin stimulus	10 (0.05%)	10 (0.04%)	0.197088	0.683243
GO:0050779	RNA destabilization	10 (0.05%)	10 (0.04%)	0.197088	0.683243
GO:0055117	regulation of cardiac muscle contraction	10 (0.05%)	10 (0.04%)	0.197088	0.683243
GO:0061008	hepaticobiliary system development	10 (0.05%)	10 (0.04%)	0.197088	0.683243
GO:0061157	mRNA destabilization	10 (0.05%)	10 (0.04%)	0.197088	0.683243
GO:0061437	renal system vasculature development	10 (0.05%)	10 (0.04%)	0.197088	0.683243
GO:0061440	kidney vasculature development	10 (0.05%)	10 (0.04%)	0.197088	0.683243
GO:0065002	intracellular protein transmembrane transport	10 (0.05%)	10 (0.04%)	0.197088	0.683243
GO:0071806	protein transmembrane transport	10 (0.05%)	10 (0.04%)	0.197088	0.683243
GO:0072012	glomerulus vasculature development	10 (0.05%)	10 (0.04%)	0.197088	0.683243
GO:1902914	regulation of protein polyubiquitination	10 (0.05%)	10 (0.04%)	0.197088	0.683243
GO:1903299	regulation of hexokinase activity	10 (0.05%)	10 (0.04%)	0.197088	0.683243
GO:0001755	neural crest cell migration	18 (0.08%)	19 (0.07%)	0.198769	0.683243
GO:0007586	digestion	18 (0.08%)	19 (0.07%)	0.198769	0.683243
GO:0009226	nucleotide-sugar biosynthetic process	18 (0.08%)	19 (0.07%)	0.198769	0.683243
GO:0010866	regulation of triglyceride biosynthetic process	18 (0.08%)	19 (0.07%)	0.198769	0.683243
GO:0015800	acidic amino acid transport	18 (0.08%)	19 (0.07%)	0.198769	0.683243
GO:0015813	L-glutamate transport	18 (0.08%)	19 (0.07%)	0.198769	0.683243
GO:0019432	triglyceride biosynthetic process	18 (0.08%)	19 (0.07%)	0.198769	0.683243
GO:0030575	nuclear body organization	18 (0.08%)	19 (0.07%)	0.198769	0.683243
GO:0042268	regulation of cytolysis	18 (0.08%)	19 (0.07%)	0.198769	0.683243
GO:0046460	neutral lipid biosynthetic process	18 (0.08%)	19 (0.07%)	0.198769	0.683243
GO:0046463	acylglycerol biosynthetic process	18 (0.08%)	19 (0.07%)	0.198769	0.683243
GO:0060306	regulation of membrane repolarization	18 (0.08%)	19 (0.07%)	0.198769	0.683243
GO:0060969	negative regulation of gene silencing	18 (0.08%)	19 (0.07%)	0.198769	0.683243
GO:0072216	positive regulation of metanephros development	18 (0.08%)	19 (0.07%)	0.198769	0.683243
GO:1900408	negative regulation of cellular response to oxidative stress	18 (0.08%)	19 (0.07%)	0.198769	0.683243
GO:1902883	negative regulation of response to oxidative stress	18 (0.08%)	19 (0.07%)	0.198769	0.683243
GO:0048732	gland development	155 (0.71%)	177 (0.69%)	0.199103	0.683887
GO:0070665	positive regulation of leukocyte proliferation	53 (0.24%)	59 (0.23%)	0.199209	0.683887
GO:0055067	monovalent inorganic cation homeostasis	66 (0.3%)	74 (0.29%)	0.202002	0.693035
GO:0000768	syncytium formation by plasma membrane fusion	39 (0.18%)	43 (0.17%)	0.207236	0.706
GO:0006949	syncytium formation	39 (0.18%)	43 (0.17%)	0.207236	0.706
GO:0001844	protein insertion into mitochondrial membrane involved in apoptotic signaling pathway	25 (0.11%)	27 (0.1%)	0.207775	0.706
GO:0006027	glycosaminoglycan catabolic process	25 (0.11%)	27 (0.1%)	0.207775	0.706
GO:0006359	regulation of transcription from RNA polymerase III promoter	25 (0.11%)	27 (0.1%)	0.207775	0.706
GO:0021795	cerebral cortex cell migration	25 (0.11%)	27 (0.1%)	0.207775	0.706
GO:0021987	cerebral cortex development	25 (0.11%)	27 (0.1%)	0.207775	0.706
GO:0051148	negative regulation of muscle cell differentiation	25 (0.11%)	27 (0.1%)	0.207775	0.706
GO:0097345	mitochondrial outer membrane permeabilization	25 (0.11%)	27 (0.1%)	0.207775	0.706
GO:1900407	regulation of cellular response to oxidative stress	25 (0.11%)	27 (0.1%)	0.207775	0.706
GO:1900739	regulation of protein insertion into mitochondrial membrane involved in apoptotic signaling pathway	25 (0.11%)	27 (0.1%)	0.207775	0.706
GO:1901028	regulation of mitochondrial outer membrane permeabilization involved in apoptotic signaling pathway	25 (0.11%)	27 (0.1%)	0.207775	0.706
GO:1903747	regulation of establishment of protein localization to mitochondrion	25 (0.11%)	27 (0.1%)	0.207775	0.706
GO:0006261	DNA-dependent DNA replication	59 (0.27%)	66 (0.26%)	0.208036	0.706
GO:0048706	embryonic skeletal system development	59 (0.27%)	66 (0.26%)	0.208036	0.706
GO:0042176	regulation of protein catabolic process	72 (0.33%)	81 (0.31%)	0.208513	0.706
GO:1903362	regulation of cellular protein catabolic process	72 (0.33%)	81 (0.31%)	0.208513	0.706
GO:0046649	lymphocyte activation	616 (2.81%)	715 (2.78%)	0.208809	0.706
GO:0003407	neural retina development	32 (0.15%)	35 (0.14%)	0.209175	0.706
GO:0008038	neuron recognition	32 (0.15%)	35 (0.14%)	0.209175	0.706
GO:0009069	serine family amino acid metabolic process	32 (0.15%)	35 (0.14%)	0.209175	0.706
GO:0032232	negative regulation of actin filament bundle assembly	32 (0.15%)	35 (0.14%)	0.209175	0.706
GO:0032869	cellular response to insulin stimulus	32 (0.15%)	35 (0.14%)	0.209175	0.706
GO:0035914	skeletal muscle cell differentiation	32 (0.15%)	35 (0.14%)	0.209175	0.706
GO:0051702	interaction with symbiont	32 (0.15%)	35 (0.14%)	0.209175	0.706
GO:0051851	modification by host of symbiont morphology or physiology	32 (0.15%)	35 (0.14%)	0.209175	0.706
GO:0044708	single-organism behavior	396 (1.81%)	458 (1.78%)	0.209913	0.708046
GO:0032874	positive regulation of stress-activated MAPK cascade	110 (0.5%)	125 (0.49%)	0.211041	0.710963
GO:0070304	positive regulation of stress-activated protein kinase signaling cascade	110 (0.5%)	125 (0.49%)	0.211041	0.710963
GO:0050792	regulation of viral process	135 (0.62%)	154 (0.6%)	0.211239	0.71119
GO:0003012	muscle system process	485 (2.22%)	562 (2.18%)	0.211896	0.712957
GO:0044057	regulation of system process	437 (2%)	506 (1.97%)	0.214076	0.719845
GO:0009880	embryonic pattern specification	65 (0.3%)	73 (0.28%)	0.215386	0.723799
GO:0043270	positive regulation of ion transport	122 (0.56%)	139 (0.54%)	0.216494	0.72707
GO:0072089	stem cell proliferation	103 (0.47%)	117 (0.45%)	0.218666	0.733601
GO:0030900	forebrain development	214 (0.98%)	246 (0.96%)	0.21871	0.733601
GO:0002286	T cell activation involved in immune response	45 (0.21%)	50 (0.19%)	0.219767	0.735323
GO:0007062	sister chromatid cohesion	45 (0.21%)	50 (0.19%)	0.219767	0.735323
GO:0043489	RNA stabilization	45 (0.21%)	50 (0.19%)	0.219767	0.735323
GO:0048255	mRNA stabilization	45 (0.21%)	50 (0.19%)	0.219767	0.735323
GO:0006664	glycolipid metabolic process	71 (0.32%)	80 (0.31%)	0.221578	0.739482
GO:0046890	regulation of lipid biosynthetic process	71 (0.32%)	80 (0.31%)	0.221578	0.739482
GO:1903050	regulation of proteolysis involved in cellular protein catabolic process	71 (0.32%)	80 (0.31%)	0.221578	0.739482
GO:1903509	liposaccharide metabolic process	71 (0.32%)	80 (0.31%)	0.221578	0.739482
GO:0051260	protein homooligomerization	109 (0.5%)	124 (0.48%)	0.221694	0.739482
GO:0009166	nucleotide catabolic process	58 (0.26%)	65 (0.25%)	0.222448	0.741084
GO:0042787	protein ubiquitination involved in ubiquitin-dependent protein catabolic process	58 (0.26%)	65 (0.25%)	0.222448	0.741084
GO:0050767	regulation of neurogenesis	340 (1.55%)	393 (1.53%)	0.22276	0.741538
GO:0090087	regulation of peptide transport	183 (0.84%)	210 (0.82%)	0.222859	0.741538
GO:0046488	phosphatidylinositol metabolic process	90 (0.41%)	102 (0.4%)	0.223075	0.741801
GO:0018198	peptidyl-cysteine modification	17 (0.08%)	18 (0.07%)	0.224354	0.742855
GO:0051937	catecholamine transport	17 (0.08%)	18 (0.07%)	0.224354	0.742855
GO:0070664	negative regulation of leukocyte proliferation	17 (0.08%)	18 (0.07%)	0.224354	0.742855
GO:0097094	craniofacial suture morphogenesis	17 (0.08%)	18 (0.07%)	0.224354	0.742855
GO:1902305	regulation of sodium ion transmembrane transport	17 (0.08%)	18 (0.07%)	0.224354	0.742855
GO:1903959	regulation of anion transmembrane transport	17 (0.08%)	18 (0.07%)	0.224354	0.742855
GO:1904888	cranial skeletal system development	17 (0.08%)	18 (0.07%)	0.224354	0.742855
GO:2001233	regulation of apoptotic signaling pathway	195 (0.89%)	224 (0.87%)	0.224568	0.743107
GO:0002704	negative regulation of leukocyte mediated immunity	38 (0.17%)	42 (0.16%)	0.22494	0.743429
GO:0016358	dendrite development	38 (0.17%)	42 (0.16%)	0.22494	0.743429
GO:0045446	endothelial cell differentiation	77 (0.35%)	87 (0.34%)	0.226842	0.745756
GO:0070486	leukocyte aggregation	357 (1.63%)	413 (1.6%)	0.228526	0.745756
GO:0042752	regulation of circadian rhythm	31 (0.14%)	34 (0.13%)	0.228853	0.745756
GO:0045913	positive regulation of carbohydrate metabolic process	31 (0.14%)	34 (0.13%)	0.228853	0.745756
GO:0060349	bone morphogenesis	31 (0.14%)	34 (0.13%)	0.228853	0.745756
GO:0072079	nephron tubule formation	31 (0.14%)	34 (0.13%)	0.228853	0.745756
GO:0072348	sulfur compound transport	31 (0.14%)	34 (0.13%)	0.228853	0.745756
GO:1903036	positive regulation of response to wounding	31 (0.14%)	34 (0.13%)	0.228853	0.745756
GO:0014902	myotube differentiation	64 (0.29%)	72 (0.28%)	0.229406	0.745756
GO:0048568	embryonic organ development	321 (1.47%)	371 (1.44%)	0.229434	0.745756
GO:0006508	proteolysis	1144 (5.23%)	1334 (5.18%)	0.229634	0.745756
GO:0070997	neuron death	51 (0.23%)	57 (0.22%)	0.229638	0.745756
GO:0007204	positive regulation of cytosolic calcium ion concentration	102 (0.47%)	116 (0.45%)	0.229908	0.745756
GO:0001570	vasculogenesis	24 (0.11%)	26 (0.1%)	0.229995	0.745756
GO:0002718	regulation of cytokine production involved in immune response	24 (0.11%)	26 (0.1%)	0.229995	0.745756
GO:0042992	negative regulation of transcription factor import into nucleus	24 (0.11%)	26 (0.1%)	0.229995	0.745756
GO:0046889	positive regulation of lipid biosynthetic process	24 (0.11%)	26 (0.1%)	0.229995	0.745756
GO:0050691	regulation of defense response to virus by host	24 (0.11%)	26 (0.1%)	0.229995	0.745756
GO:0061004	pattern specification involved in kidney development	24 (0.11%)	26 (0.1%)	0.229995	0.745756
GO:0072048	renal system pattern specification	24 (0.11%)	26 (0.1%)	0.229995	0.745756
GO:0001743	optic placode formation	9 (0.04%)	9 (0.03%)	0.23185	0.745756
GO:0002504	antigen processing and presentation of peptide or polysaccharide antigen via MHC class II	9 (0.04%)	9 (0.03%)	0.23185	0.745756
GO:0002577	regulation of antigen processing and presentation	9 (0.04%)	9 (0.03%)	0.23185	0.745756
GO:0006528	asparagine metabolic process	9 (0.04%)	9 (0.03%)	0.23185	0.745756
GO:0006656	phosphatidylcholine biosynthetic process	9 (0.04%)	9 (0.03%)	0.23185	0.745756
GO:0006921	cellular component disassembly involved in execution phase of apoptosis	9 (0.04%)	9 (0.03%)	0.23185	0.745756
GO:0007549	dosage compensation	9 (0.04%)	9 (0.03%)	0.23185	0.745756
GO:0008053	mitochondrial fusion	9 (0.04%)	9 (0.03%)	0.23185	0.745756
GO:0008298	intracellular mRNA localization	9 (0.04%)	9 (0.03%)	0.23185	0.745756
GO:0010715	regulation of extracellular matrix disassembly	9 (0.04%)	9 (0.03%)	0.23185	0.745756
GO:0032070	regulation of deoxyribonuclease activity	9 (0.04%)	9 (0.03%)	0.23185	0.745756
GO:0042723	thiamine-containing compound metabolic process	9 (0.04%)	9 (0.03%)	0.23185	0.745756
GO:0043102	amino acid salvage	9 (0.04%)	9 (0.03%)	0.23185	0.745756
GO:0045471	response to ethanol	9 (0.04%)	9 (0.03%)	0.23185	0.745756
GO:0046503	glycerolipid catabolic process	9 (0.04%)	9 (0.03%)	0.23185	0.745756
GO:0051303	establishment of chromosome localization	9 (0.04%)	9 (0.03%)	0.23185	0.745756
GO:0060149	negative regulation of posttranscriptional gene silencing	9 (0.04%)	9 (0.03%)	0.23185	0.745756
GO:0060972	left/right pattern formation	9 (0.04%)	9 (0.03%)	0.23185	0.745756
GO:0071436	sodium ion export	9 (0.04%)	9 (0.03%)	0.23185	0.745756
GO:0072396	response to cell cycle checkpoint signaling	9 (0.04%)	9 (0.03%)	0.23185	0.745756
GO:0072402	response to DNA integrity checkpoint signaling	9 (0.04%)	9 (0.03%)	0.23185	0.745756
GO:0072423	response to DNA damage checkpoint signaling	9 (0.04%)	9 (0.03%)	0.23185	0.745756
GO:0097028	dendritic cell differentiation	9 (0.04%)	9 (0.03%)	0.23185	0.745756
GO:0097194	execution phase of apoptosis	9 (0.04%)	9 (0.03%)	0.23185	0.745756
GO:0097343	ripoptosome assembly	9 (0.04%)	9 (0.03%)	0.23185	0.745756
GO:0051302	regulation of cell division	188 (0.86%)	216 (0.84%)	0.232186	0.746392
GO:0038127	ERBB signaling pathway	145 (0.66%)	166 (0.64%)	0.233989	0.751741
GO:0097485	neuron projection guidance	356 (1.63%)	412 (1.6%)	0.234761	0.753771
GO:0044281	small molecule metabolic process	1792 (8.19%)	2094 (8.13%)	0.235112	0.754452
GO:0021604	cranial nerve structural organization	44 (0.2%)	49 (0.19%)	0.236833	0.75804
GO:0030308	negative regulation of cell growth	44 (0.2%)	49 (0.19%)	0.236833	0.75804
GO:0032200	telomere organization	44 (0.2%)	49 (0.19%)	0.236833	0.75804
GO:1901607	alpha-amino acid biosynthetic process	44 (0.2%)	49 (0.19%)	0.236833	0.75804
GO:0030163	protein catabolic process	610 (2.79%)	709 (2.75%)	0.236931	0.75804
GO:0000070	mitotic sister chromatid segregation	57 (0.26%)	64 (0.25%)	0.237578	0.758314
GO:0007589	body fluid secretion	57 (0.26%)	64 (0.25%)	0.237578	0.758314
GO:0032465	regulation of cytokinesis	57 (0.26%)	64 (0.25%)	0.237578	0.758314
GO:0048704	embryonic skeletal system morphogenesis	57 (0.26%)	64 (0.25%)	0.237578	0.758314
GO:0030850	prostate gland development	37 (0.17%)	41 (0.16%)	0.243782	0.777659
GO:0019218	regulation of steroid metabolic process	82 (0.37%)	93 (0.36%)	0.244287	0.778351
GO:0034767	positive regulation of ion transmembrane transport	82 (0.37%)	93 (0.36%)	0.244287	0.778351
GO:0031929	TOR signaling	50 (0.23%)	56 (0.22%)	0.246079	0.783599
GO:0035113	embryonic appendage morphogenesis	113 (0.52%)	129 (0.5%)	0.246327	0.783926
GO:0001505	regulation of neurotransmitter levels	180 (0.82%)	207 (0.8%)	0.249119	0.787415
GO:0010676	positive regulation of cellular carbohydrate metabolic process	30 (0.14%)	33 (0.13%)	0.249959	0.787415
GO:0032663	regulation of interleukin-2 production	30 (0.14%)	33 (0.13%)	0.249959	0.787415
GO:0048537	mucosal-associated lymphoid tissue development	30 (0.14%)	33 (0.13%)	0.249959	0.787415
GO:0072523	purine-containing compound catabolic process	30 (0.14%)	33 (0.13%)	0.249959	0.787415
GO:1901606	alpha-amino acid catabolic process	30 (0.14%)	33 (0.13%)	0.249959	0.787415
GO:0007249	I-kappaB kinase/NF-kappaB signaling	306 (1.4%)	354 (1.37%)	0.250085	0.787415
GO:0009416	response to light stimulus	288 (1.32%)	333 (1.29%)	0.250789	0.787415
GO:0071902	positive regulation of protein serine/threonine kinase activity	94 (0.43%)	107 (0.42%)	0.250912	0.787415
GO:0002237	response to molecule of bacterial origin	234 (1.07%)	270 (1.05%)	0.251614	0.787415
GO:0021554	optic nerve development	16 (0.07%)	17 (0.07%)	0.252779	0.787415
GO:0021631	optic nerve morphogenesis	16 (0.07%)	17 (0.07%)	0.252779	0.787415
GO:0021634	optic nerve formation	16 (0.07%)	17 (0.07%)	0.252779	0.787415
GO:0022600	digestive system process	16 (0.07%)	17 (0.07%)	0.252779	0.787415
GO:0030540	female genitalia development	16 (0.07%)	17 (0.07%)	0.252779	0.787415
GO:0031935	regulation of chromatin silencing	16 (0.07%)	17 (0.07%)	0.252779	0.787415
GO:0032355	response to estradiol	16 (0.07%)	17 (0.07%)	0.252779	0.787415
GO:0032945	negative regulation of mononuclear cell proliferation	16 (0.07%)	17 (0.07%)	0.252779	0.787415
GO:0035384	thioester biosynthetic process	16 (0.07%)	17 (0.07%)	0.252779	0.787415
GO:0035728	response to hepatocyte growth factor	16 (0.07%)	17 (0.07%)	0.252779	0.787415
GO:0043966	histone H3 acetylation	16 (0.07%)	17 (0.07%)	0.252779	0.787415
GO:0045684	positive regulation of epidermis development	16 (0.07%)	17 (0.07%)	0.252779	0.787415
GO:0048199	vesicle targeting, to, from or within Golgi	16 (0.07%)	17 (0.07%)	0.252779	0.787415
GO:0061082	myeloid leukocyte cytokine production	16 (0.07%)	17 (0.07%)	0.252779	0.787415
GO:0070972	protein localization to endoplasmic reticulum	16 (0.07%)	17 (0.07%)	0.252779	0.787415
GO:0071616	acyl-CoA biosynthetic process	16 (0.07%)	17 (0.07%)	0.252779	0.787415
GO:0002260	lymphocyte homeostasis	56 (0.26%)	63 (0.24%)	0.253429	0.787415
GO:0003231	cardiac ventricle development	56 (0.26%)	63 (0.24%)	0.253429	0.787415
GO:0006935	chemotaxis	589 (2.69%)	685 (2.66%)	0.253794	0.787415
GO:0042330	taxis	589 (2.69%)	685 (2.66%)	0.253794	0.787415
GO:0002027	regulation of heart rate	75 (0.34%)	85 (0.33%)	0.253925	0.787415
GO:0002709	regulation of T cell mediated immunity	23 (0.11%)	25 (0.1%)	0.254122	0.787415
GO:0014733	regulation of skeletal muscle adaptation	23 (0.11%)	25 (0.1%)	0.254122	0.787415
GO:0015909	long-chain fatty acid transport	23 (0.11%)	25 (0.1%)	0.254122	0.787415
GO:0030194	positive regulation of blood coagulation	23 (0.11%)	25 (0.1%)	0.254122	0.787415
GO:0043114	regulation of vascular permeability	23 (0.11%)	25 (0.1%)	0.254122	0.787415
GO:0045056	transcytosis	23 (0.11%)	25 (0.1%)	0.254122	0.787415
GO:0050820	positive regulation of coagulation	23 (0.11%)	25 (0.1%)	0.254122	0.787415
GO:0050852	T cell receptor signaling pathway	23 (0.11%)	25 (0.1%)	0.254122	0.787415
GO:0050856	regulation of T cell receptor signaling pathway	23 (0.11%)	25 (0.1%)	0.254122	0.787415
GO:0060602	branch elongation of an epithelium	23 (0.11%)	25 (0.1%)	0.254122	0.787415
GO:0061640	cytoskeleton-dependent cytokinesis	23 (0.11%)	25 (0.1%)	0.254122	0.787415
GO:0072525	pyridine-containing compound biosynthetic process	23 (0.11%)	25 (0.1%)	0.254122	0.787415
GO:0090303	positive regulation of wound healing	23 (0.11%)	25 (0.1%)	0.254122	0.787415
GO:1900048	positive regulation of hemostasis	23 (0.11%)	25 (0.1%)	0.254122	0.787415
GO:1903313	positive regulation of mRNA metabolic process	23 (0.11%)	25 (0.1%)	0.254122	0.787415
GO:0010623	developmental programmed cell death	43 (0.2%)	48 (0.19%)	0.254859	0.788795
GO:0032881	regulation of polysaccharide metabolic process	43 (0.2%)	48 (0.19%)	0.254859	0.788795
GO:0048232	male gamete generation	406 (1.85%)	471 (1.83%)	0.256104	0.792194
GO:0043112	receptor metabolic process	81 (0.37%)	92 (0.36%)	0.257704	0.795655
GO:0009119	ribonucleoside metabolic process	112 (0.51%)	128 (0.5%)	0.257812	0.795655
GO:0030326	embryonic limb morphogenesis	112 (0.51%)	128 (0.5%)	0.257812	0.795655
GO:0050864	regulation of B cell activation	112 (0.51%)	128 (0.5%)	0.257812	0.795655
GO:0007173	epidermal growth factor receptor signaling pathway	62 (0.28%)	70 (0.27%)	0.259371	0.799574
GO:0016053	organic acid biosynthetic process	118 (0.54%)	135 (0.52%)	0.259525	0.799574
GO:0046394	carboxylic acid biosynthetic process	118 (0.54%)	135 (0.52%)	0.259525	0.799574
GO:0043255	regulation of carbohydrate biosynthetic process	87 (0.4%)	99 (0.38%)	0.260905	0.803368
GO:0032006	regulation of TOR signaling	49 (0.22%)	55 (0.21%)	0.263348	0.80366
GO:0045930	negative regulation of mitotic cell cycle	49 (0.22%)	55 (0.21%)	0.263348	0.80366
GO:0045995	regulation of embryonic development	49 (0.22%)	55 (0.21%)	0.263348	0.80366
GO:0005978	glycogen biosynthetic process	36 (0.16%)	40 (0.16%)	0.263786	0.80366
GO:0005979	regulation of glycogen biosynthetic process	36 (0.16%)	40 (0.16%)	0.263786	0.80366
GO:0050773	regulation of dendrite development	36 (0.16%)	40 (0.16%)	0.263786	0.80366
GO:0051053	negative regulation of DNA metabolic process	36 (0.16%)	40 (0.16%)	0.263786	0.80366
GO:0071173	spindle assembly checkpoint	36 (0.16%)	40 (0.16%)	0.263786	0.80366
GO:0051248	negative regulation of protein metabolic process	628 (2.87%)	731 (2.84%)	0.2642	0.80366
GO:0016331	morphogenesis of embryonic epithelium	68 (0.31%)	77 (0.3%)	0.264234	0.80366
GO:0042100	B cell proliferation	68 (0.31%)	77 (0.3%)	0.264234	0.80366
GO:0032496	response to lipopolysaccharide	105 (0.48%)	120 (0.47%)	0.267936	0.80366
GO:0007631	feeding behavior	74 (0.34%)	84 (0.33%)	0.268254	0.80366
GO:0051649	establishment of localization in cell	2023 (9.24%)	2367 (9.19%)	0.268618	0.80366
GO:0032873	negative regulation of stress-activated MAPK cascade	55 (0.25%)	62 (0.24%)	0.270005	0.80366
GO:0061136	regulation of proteasomal protein catabolic process	55 (0.25%)	62 (0.24%)	0.270005	0.80366
GO:0070303	negative regulation of stress-activated protein kinase signaling cascade	55 (0.25%)	62 (0.24%)	0.270005	0.80366
GO:0032269	negative regulation of cellular protein metabolic process	615 (2.81%)	716 (2.78%)	0.270877	0.80366
GO:0002764	immune response-regulating signaling pathway	380 (1.74%)	441 (1.71%)	0.271196	0.80366
GO:0006974	cellular response to DNA damage stimulus	644 (2.94%)	750 (2.91%)	0.272088	0.80366
GO:0006862	nucleotide transport	29 (0.13%)	32 (0.12%)	0.272531	0.80366
GO:0007050	cell cycle arrest	29 (0.13%)	32 (0.12%)	0.272531	0.80366
GO:0008088	axo-dendritic transport	29 (0.13%)	32 (0.12%)	0.272531	0.80366
GO:0000186	activation of MAPKK activity	8 (0.04%)	8 (0.03%)	0.272742	0.80366
GO:0001783	B cell apoptotic process	8 (0.04%)	8 (0.03%)	0.272742	0.80366
GO:0002063	chondrocyte development	8 (0.04%)	8 (0.03%)	0.272742	0.80366
GO:0003373	dynamin polymerization involved in membrane fission	8 (0.04%)	8 (0.03%)	0.272742	0.80366
GO:0006063	uronic acid metabolic process	8 (0.04%)	8 (0.03%)	0.272742	0.80366
GO:0006555	methionine metabolic process	8 (0.04%)	8 (0.03%)	0.272742	0.80366
GO:0006598	polyamine catabolic process	8 (0.04%)	8 (0.03%)	0.272742	0.80366
GO:0006670	sphingosine metabolic process	8 (0.04%)	8 (0.03%)	0.272742	0.80366
GO:0007416	synapse assembly	8 (0.04%)	8 (0.03%)	0.272742	0.80366
GO:0007492	endoderm development	8 (0.04%)	8 (0.03%)	0.272742	0.80366
GO:0007565	female pregnancy	8 (0.04%)	8 (0.03%)	0.272742	0.80366
GO:0007635	chemosensory behavior	8 (0.04%)	8 (0.03%)	0.272742	0.80366
GO:0009071	serine family amino acid catabolic process	8 (0.04%)	8 (0.03%)	0.272742	0.80366
GO:0009086	methionine biosynthetic process	8 (0.04%)	8 (0.03%)	0.272742	0.80366
GO:0010635	regulation of mitochondrial fusion	8 (0.04%)	8 (0.03%)	0.272742	0.80366
GO:0010896	regulation of triglyceride catabolic process	8 (0.04%)	8 (0.03%)	0.272742	0.80366
GO:0014819	regulation of skeletal muscle contraction	8 (0.04%)	8 (0.03%)	0.272742	0.80366
GO:0014831	gastro-intestinal system smooth muscle contraction	8 (0.04%)	8 (0.03%)	0.272742	0.80366
GO:0015712	hexose phosphate transport	8 (0.04%)	8 (0.03%)	0.272742	0.80366
GO:0019430	removal of superoxide radicals	8 (0.04%)	8 (0.03%)	0.272742	0.80366
GO:0019433	triglyceride catabolic process	8 (0.04%)	8 (0.03%)	0.272742	0.80366
GO:0019585	glucuronate metabolic process	8 (0.04%)	8 (0.03%)	0.272742	0.80366
GO:0019674	NAD metabolic process	8 (0.04%)	8 (0.03%)	0.272742	0.80366
GO:0021511	spinal cord patterning	8 (0.04%)	8 (0.03%)	0.272742	0.80366
GO:0021513	spinal cord dorsal/ventral patterning	8 (0.04%)	8 (0.03%)	0.272742	0.80366
GO:0031670	cellular response to nutrient	8 (0.04%)	8 (0.03%)	0.272742	0.80366
GO:0034091	regulation of maintenance of sister chromatid cohesion	8 (0.04%)	8 (0.03%)	0.272742	0.80366
GO:0034093	positive regulation of maintenance of sister chromatid cohesion	8 (0.04%)	8 (0.03%)	0.272742	0.80366
GO:0034142	toll-like receptor 4 signaling pathway	8 (0.04%)	8 (0.03%)	0.272742	0.80366
GO:0034505	tooth mineralization	8 (0.04%)	8 (0.03%)	0.272742	0.80366
GO:0034698	response to gonadotropin	8 (0.04%)	8 (0.03%)	0.272742	0.80366
GO:0035194	posttranscriptional gene silencing by RNA	8 (0.04%)	8 (0.03%)	0.272742	0.80366
GO:0042483	negative regulation of odontogenesis	8 (0.04%)	8 (0.03%)	0.272742	0.80366
GO:0045876	positive regulation of sister chromatid cohesion	8 (0.04%)	8 (0.03%)	0.272742	0.80366
GO:0045990	carbon catabolite regulation of transcription	8 (0.04%)	8 (0.03%)	0.272742	0.80366
GO:0046461	neutral lipid catabolic process	8 (0.04%)	8 (0.03%)	0.272742	0.80366
GO:0046464	acylglycerol catabolic process	8 (0.04%)	8 (0.03%)	0.272742	0.80366
GO:0046519	sphingoid metabolic process	8 (0.04%)	8 (0.03%)	0.272742	0.80366
GO:0046685	response to arsenic-containing substance	8 (0.04%)	8 (0.03%)	0.272742	0.80366
GO:0048010	vascular endothelial growth factor receptor signaling pathway	8 (0.04%)	8 (0.03%)	0.272742	0.80366
GO:0050919	negative chemotaxis	8 (0.04%)	8 (0.03%)	0.272742	0.80366
GO:0050994	regulation of lipid catabolic process	8 (0.04%)	8 (0.03%)	0.272742	0.80366
GO:0051984	positive regulation of chromosome segregation	8 (0.04%)	8 (0.03%)	0.272742	0.80366
GO:0060926	cardiac pacemaker cell development	8 (0.04%)	8 (0.03%)	0.272742	0.80366
GO:0070098	chemokine-mediated signaling pathway	8 (0.04%)	8 (0.03%)	0.272742	0.80366
GO:0070424	regulation of nucleotide-binding oligomerization domain containing signaling pathway	8 (0.04%)	8 (0.03%)	0.272742	0.80366
GO:0070843	misfolded protein transport	8 (0.04%)	8 (0.03%)	0.272742	0.80366
GO:0071265	L-methionine biosynthetic process	8 (0.04%)	8 (0.03%)	0.272742	0.80366
GO:0071267	L-methionine salvage	8 (0.04%)	8 (0.03%)	0.272742	0.80366
GO:0071450	cellular response to oxygen radical	8 (0.04%)	8 (0.03%)	0.272742	0.80366
GO:0071451	cellular response to superoxide	8 (0.04%)	8 (0.03%)	0.272742	0.80366
GO:0072575	epithelial cell proliferation involved in liver morphogenesis	8 (0.04%)	8 (0.03%)	0.272742	0.80366
GO:0072576	liver morphogenesis	8 (0.04%)	8 (0.03%)	0.272742	0.80366
GO:0090148	membrane fission	8 (0.04%)	8 (0.03%)	0.272742	0.80366
GO:0098869	cellular oxidant detoxification	8 (0.04%)	8 (0.03%)	0.272742	0.80366
GO:1990748	cellular detoxification	8 (0.04%)	8 (0.03%)	0.272742	0.80366
GO:0006094	gluconeogenesis	42 (0.19%)	47 (0.18%)	0.273857	0.805189
GO:0006111	regulation of gluconeogenesis	42 (0.19%)	47 (0.18%)	0.273857	0.805189
GO:0019319	hexose biosynthetic process	42 (0.19%)	47 (0.18%)	0.273857	0.805189
GO:0046364	monosaccharide biosynthetic process	42 (0.19%)	47 (0.18%)	0.273857	0.805189
GO:0048705	skeletal system morphogenesis	86 (0.39%)	98 (0.38%)	0.274402	0.806353
GO:0002028	regulation of sodium ion transport	61 (0.28%)	69 (0.27%)	0.275316	0.808161
GO:1901019	regulation of calcium ion transmembrane transporter activity	61 (0.28%)	69 (0.27%)	0.275316	0.808161
GO:1901652	response to peptide	231 (1.06%)	267 (1.04%)	0.276358	0.81078
GO:0031647	regulation of protein stability	195 (0.89%)	225 (0.87%)	0.277347	0.812851
GO:0010498	proteasomal protein catabolic process	189 (0.86%)	218 (0.85%)	0.277364	0.812851
GO:0030004	cellular monovalent inorganic cation homeostasis	22 (0.1%)	24 (0.09%)	0.280234	0.817275
GO:0030641	regulation of cellular pH	22 (0.1%)	24 (0.09%)	0.280234	0.817275
GO:0034394	protein localization to cell surface	22 (0.1%)	24 (0.09%)	0.280234	0.817275
GO:0061013	regulation of mRNA catabolic process	22 (0.1%)	24 (0.09%)	0.280234	0.817275
GO:0061014	positive regulation of mRNA catabolic process	22 (0.1%)	24 (0.09%)	0.280234	0.817275
GO:0070059	intrinsic apoptotic signaling pathway in response to endoplasmic reticulum stress	22 (0.1%)	24 (0.09%)	0.280234	0.817275
GO:0071867	response to monoamine	22 (0.1%)	24 (0.09%)	0.280234	0.817275
GO:0071869	response to catecholamine	22 (0.1%)	24 (0.09%)	0.280234	0.817275
GO:1902235	regulation of endoplasmic reticulum stress-induced intrinsic apoptotic signaling pathway	22 (0.1%)	24 (0.09%)	0.280234	0.817275
GO:0060538	skeletal muscle organ development	104 (0.48%)	119 (0.46%)	0.280393	0.817297
GO:0032970	regulation of actin filament-based process	355 (1.62%)	412 (1.6%)	0.280574	0.817382
GO:0050796	regulation of insulin secretion	110 (0.5%)	126 (0.49%)	0.281789	0.820481
GO:0009123	nucleoside monophosphate metabolic process	116 (0.53%)	133 (0.52%)	0.282957	0.822638
GO:1901990	regulation of mitotic cell cycle phase transition	116 (0.53%)	133 (0.52%)	0.282957	0.822638
GO:0010452	histone H3-K36 methylation	15 (0.07%)	16 (0.06%)	0.28425	0.822638
GO:0010765	positive regulation of sodium ion transport	15 (0.07%)	16 (0.06%)	0.28425	0.822638
GO:0032461	positive regulation of protein oligomerization	15 (0.07%)	16 (0.06%)	0.28425	0.822638
GO:0033034	positive regulation of myeloid cell apoptotic process	15 (0.07%)	16 (0.06%)	0.28425	0.822638
GO:0035872	nucleotide-binding domain, leucine rich repeat containing receptor signaling pathway	15 (0.07%)	16 (0.06%)	0.28425	0.822638
GO:0042311	vasodilation	15 (0.07%)	16 (0.06%)	0.28425	0.822638
GO:0043537	negative regulation of blood vessel endothelial cell migration	15 (0.07%)	16 (0.06%)	0.28425	0.822638
GO:0070423	nucleotide-binding oligomerization domain containing signaling pathway	15 (0.07%)	16 (0.06%)	0.28425	0.822638
GO:0098810	neurotransmitter reuptake	15 (0.07%)	16 (0.06%)	0.28425	0.822638
GO:0001961	positive regulation of cytokine-mediated signaling pathway	35 (0.16%)	39 (0.15%)	0.284964	0.822638
GO:0060512	prostate gland morphogenesis	35 (0.16%)	39 (0.15%)	0.284964	0.822638
GO:0060740	prostate gland epithelium morphogenesis	35 (0.16%)	39 (0.15%)	0.284964	0.822638
GO:0060760	positive regulation of response to cytokine stimulus	35 (0.16%)	39 (0.15%)	0.284964	0.822638
GO:0090329	regulation of DNA-dependent DNA replication	35 (0.16%)	39 (0.15%)	0.284964	0.822638
GO:0051347	positive regulation of transferase activity	372 (1.7%)	432 (1.68%)	0.285291	0.823143
GO:0015833	peptide transport	218 (1%)	252 (0.98%)	0.285619	0.823352
GO:0032526	response to retinoic acid	79 (0.36%)	90 (0.35%)	0.285973	0.823352
GO:0048520	positive regulation of behavior	79 (0.36%)	90 (0.35%)	0.285973	0.823352
GO:0050921	positive regulation of chemotaxis	79 (0.36%)	90 (0.35%)	0.285973	0.823352
GO:0007548	sex differentiation	176 (0.8%)	203 (0.79%)	0.287005	0.825005
GO:0035108	limb morphogenesis	176 (0.8%)	203 (0.79%)	0.287005	0.825005
GO:0060173	limb development	176 (0.8%)	203 (0.79%)	0.287005	0.825005
GO:0042110	T cell activation	342 (1.56%)	397 (1.54%)	0.28904	0.829533
GO:0070489	T cell aggregation	342 (1.56%)	397 (1.54%)	0.28904	0.829533
GO:0071593	lymphocyte aggregation	342 (1.56%)	397 (1.54%)	0.28904	0.829533
GO:0032103	positive regulation of response to external stimulus	97 (0.44%)	111 (0.43%)	0.291885	0.837252
GO:0007369	gastrulation	115 (0.53%)	132 (0.51%)	0.295139	0.846137
GO:0030324	lung development	66 (0.3%)	75 (0.29%)	0.295549	0.846415
GO:0060541	respiratory system development	66 (0.3%)	75 (0.29%)	0.295549	0.846415
GO:0003401	axis elongation	28 (0.13%)	31 (0.12%)	0.296593	0.846715
GO:0006767	water-soluble vitamin metabolic process	28 (0.13%)	31 (0.12%)	0.296593	0.846715
GO:0015858	nucleoside transport	28 (0.13%)	31 (0.12%)	0.296593	0.846715
GO:0048875	chemical homeostasis within a tissue	28 (0.13%)	31 (0.12%)	0.296593	0.846715
GO:0060795	cell fate commitment involved in formation of primary germ layer	28 (0.13%)	31 (0.12%)	0.296593	0.846715
GO:0072393	microtubule anchoring at microtubule organizing center	28 (0.13%)	31 (0.12%)	0.296593	0.846715
GO:0009064	glutamine family amino acid metabolic process	72 (0.33%)	82 (0.32%)	0.298468	0.85117
GO:0015718	monocarboxylic acid transport	72 (0.33%)	82 (0.32%)	0.298468	0.85117
GO:0097479	synaptic vesicle localization	47 (0.21%)	53 (0.21%)	0.30037	0.856142
GO:0050708	regulation of protein secretion	228 (1.04%)	264 (1.03%)	0.30245	0.86009
GO:0031294	lymphocyte costimulation	34 (0.16%)	38 (0.15%)	0.307322	0.86009
GO:0032069	regulation of nuclease activity	34 (0.16%)	38 (0.15%)	0.307322	0.86009
GO:0042113	B cell activation	156 (0.71%)	180 (0.7%)	0.308059	0.86009
GO:0001881	receptor recycling	21 (0.1%)	23 (0.09%)	0.308391	0.86009
GO:0008156	negative regulation of DNA replication	21 (0.1%)	23 (0.09%)	0.308391	0.86009
GO:0019359	nicotinamide nucleotide biosynthetic process	21 (0.1%)	23 (0.09%)	0.308391	0.86009
GO:0019363	pyridine nucleotide biosynthetic process	21 (0.1%)	23 (0.09%)	0.308391	0.86009
GO:0034122	negative regulation of toll-like receptor signaling pathway	21 (0.1%)	23 (0.09%)	0.308391	0.86009
GO:0046637	regulation of alpha-beta T cell differentiation	21 (0.1%)	23 (0.09%)	0.308391	0.86009
GO:0048640	negative regulation of developmental growth	21 (0.1%)	23 (0.09%)	0.308391	0.86009
GO:0060442	branching involved in prostate gland morphogenesis	21 (0.1%)	23 (0.09%)	0.308391	0.86009
GO:0061180	mammary gland epithelium development	21 (0.1%)	23 (0.09%)	0.308391	0.86009
GO:0071868	cellular response to monoamine stimulus	21 (0.1%)	23 (0.09%)	0.308391	0.86009
GO:0071870	cellular response to catecholamine stimulus	21 (0.1%)	23 (0.09%)	0.308391	0.86009
GO:2000737	negative regulation of stem cell differentiation	21 (0.1%)	23 (0.09%)	0.308391	0.86009
GO:0045017	glycerolipid biosynthetic process	59 (0.27%)	67 (0.26%)	0.309112	0.86009
GO:0043122	regulation of I-kappaB kinase/NF-kappaB signaling	298 (1.36%)	346 (1.34%)	0.309814	0.86009
GO:0045893	positive regulation of transcription, DNA-templated	292 (1.33%)	339 (1.32%)	0.310716	0.86009
GO:1902680	positive regulation of RNA biosynthetic process	292 (1.33%)	339 (1.32%)	0.310716	0.86009
GO:1903508	positive regulation of nucleic acid-templated transcription	292 (1.33%)	339 (1.32%)	0.310716	0.86009
GO:0003382	epithelial cell morphogenesis	40 (0.18%)	45 (0.17%)	0.314765	0.86009
GO:0021988	olfactory lobe development	40 (0.18%)	45 (0.17%)	0.314765	0.86009
GO:0048259	regulation of receptor-mediated endocytosis	40 (0.18%)	45 (0.17%)	0.314765	0.86009
GO:0043406	positive regulation of MAP kinase activity	77 (0.35%)	88 (0.34%)	0.316113	0.86009
GO:0007517	muscle organ development	250 (1.14%)	290 (1.13%)	0.317014	0.86009
GO:0031328	positive regulation of cellular biosynthetic process	420 (1.92%)	489 (1.9%)	0.31778	0.86009
GO:0002507	tolerance induction	14 (0.06%)	15 (0.06%)	0.318956	0.86009
GO:0003209	cardiac atrium morphogenesis	14 (0.06%)	15 (0.06%)	0.318956	0.86009
GO:0003283	atrial septum development	14 (0.06%)	15 (0.06%)	0.318956	0.86009
GO:0008045	motor neuron axon guidance	14 (0.06%)	15 (0.06%)	0.318956	0.86009
GO:0009151	purine deoxyribonucleotide metabolic process	14 (0.06%)	15 (0.06%)	0.318956	0.86009
GO:0009262	deoxyribonucleotide metabolic process	14 (0.06%)	15 (0.06%)	0.318956	0.86009
GO:0009394	2'-deoxyribonucleotide metabolic process	14 (0.06%)	15 (0.06%)	0.318956	0.86009
GO:0010310	regulation of hydrogen peroxide metabolic process	14 (0.06%)	15 (0.06%)	0.318956	0.86009
GO:0010544	negative regulation of platelet activation	14 (0.06%)	15 (0.06%)	0.318956	0.86009
GO:0010661	positive regulation of muscle cell apoptotic process	14 (0.06%)	15 (0.06%)	0.318956	0.86009
GO:0010870	positive regulation of receptor biosynthetic process	14 (0.06%)	15 (0.06%)	0.318956	0.86009
GO:0016073	snRNA metabolic process	14 (0.06%)	15 (0.06%)	0.318956	0.86009
GO:0018231	peptidyl-S-diacylglycerol-L-cysteine biosynthetic process from peptidyl-cysteine	14 (0.06%)	15 (0.06%)	0.318956	0.86009
GO:0019692	deoxyribose phosphate metabolic process	14 (0.06%)	15 (0.06%)	0.318956	0.86009
GO:0032228	regulation of synaptic transmission, GABAergic	14 (0.06%)	15 (0.06%)	0.318956	0.86009
GO:0032897	negative regulation of viral transcription	14 (0.06%)	15 (0.06%)	0.318956	0.86009
GO:0035305	negative regulation of dephosphorylation	14 (0.06%)	15 (0.06%)	0.318956	0.86009
GO:0035308	negative regulation of protein dephosphorylation	14 (0.06%)	15 (0.06%)	0.318956	0.86009
GO:0035336	long-chain fatty-acyl-CoA metabolic process	14 (0.06%)	15 (0.06%)	0.318956	0.86009
GO:0042130	negative regulation of T cell proliferation	14 (0.06%)	15 (0.06%)	0.318956	0.86009
GO:0042312	regulation of vasodilation	14 (0.06%)	15 (0.06%)	0.318956	0.86009
GO:0048333	mesodermal cell differentiation	14 (0.06%)	15 (0.06%)	0.318956	0.86009
GO:0048668	collateral sprouting	14 (0.06%)	15 (0.06%)	0.318956	0.86009
GO:0050672	negative regulation of lymphocyte proliferation	14 (0.06%)	15 (0.06%)	0.318956	0.86009
GO:0051384	response to glucocorticoid	14 (0.06%)	15 (0.06%)	0.318956	0.86009
GO:0051932	synaptic transmission, GABAergic	14 (0.06%)	15 (0.06%)	0.318956	0.86009
GO:0060147	regulation of posttranscriptional gene silencing	14 (0.06%)	15 (0.06%)	0.318956	0.86009
GO:1903901	negative regulation of viral life cycle	14 (0.06%)	15 (0.06%)	0.318956	0.86009
GO:0002831	regulation of response to biotic stimulus	101 (0.46%)	116 (0.45%)	0.319839	0.86009
GO:0060428	lung epithelium development	46 (0.21%)	52 (0.2%)	0.320112	0.86009
GO:0032868	response to insulin	119 (0.54%)	137 (0.53%)	0.320477	0.86009
GO:0002407	dendritic cell chemotaxis	7 (0.03%)	7 (0.03%)	0.320844	0.86009
GO:0002517	T cell tolerance induction	7 (0.03%)	7 (0.03%)	0.320844	0.86009
GO:0002578	negative regulation of antigen processing and presentation	7 (0.03%)	7 (0.03%)	0.320844	0.86009
GO:0002664	regulation of T cell tolerance induction	7 (0.03%)	7 (0.03%)	0.320844	0.86009
GO:0002666	positive regulation of T cell tolerance induction	7 (0.03%)	7 (0.03%)	0.320844	0.86009
GO:0002719	negative regulation of cytokine production involved in immune response	7 (0.03%)	7 (0.03%)	0.320844	0.86009
GO:0003096	renal sodium ion transport	7 (0.03%)	7 (0.03%)	0.320844	0.86009
GO:0003415	chondrocyte hypertrophy	7 (0.03%)	7 (0.03%)	0.320844	0.86009
GO:0006072	glycerol-3-phosphate metabolic process	7 (0.03%)	7 (0.03%)	0.320844	0.86009
GO:0006266	DNA ligation	7 (0.03%)	7 (0.03%)	0.320844	0.86009
GO:0006531	aspartate metabolic process	7 (0.03%)	7 (0.03%)	0.320844	0.86009
GO:0006558	L-phenylalanine metabolic process	7 (0.03%)	7 (0.03%)	0.320844	0.86009
GO:0006825	copper ion transport	7 (0.03%)	7 (0.03%)	0.320844	0.86009
GO:0006971	hypotonic response	7 (0.03%)	7 (0.03%)	0.320844	0.86009
GO:0008054	negative regulation of cyclin-dependent protein serine/threonine kinase by cyclin degradation	7 (0.03%)	7 (0.03%)	0.320844	0.86009
GO:0008608	attachment of spindle microtubules to kinetochore	7 (0.03%)	7 (0.03%)	0.320844	0.86009
GO:0010560	positive regulation of glycoprotein biosynthetic process	7 (0.03%)	7 (0.03%)	0.320844	0.86009
GO:0010731	protein glutathionylation	7 (0.03%)	7 (0.03%)	0.320844	0.86009
GO:0010732	regulation of protein glutathionylation	7 (0.03%)	7 (0.03%)	0.320844	0.86009
GO:0022615	protein to membrane docking	7 (0.03%)	7 (0.03%)	0.320844	0.86009
GO:0032242	regulation of nucleoside transport	7 (0.03%)	7 (0.03%)	0.320844	0.86009
GO:0032369	negative regulation of lipid transport	7 (0.03%)	7 (0.03%)	0.320844	0.86009
GO:0032515	negative regulation of phosphoprotein phosphatase activity	7 (0.03%)	7 (0.03%)	0.320844	0.86009
GO:0032616	interleukin-13 production	7 (0.03%)	7 (0.03%)	0.320844	0.86009
GO:0032656	regulation of interleukin-13 production	7 (0.03%)	7 (0.03%)	0.320844	0.86009
GO:0032808	lacrimal gland development	7 (0.03%)	7 (0.03%)	0.320844	0.86009
GO:0034285	response to disaccharide	7 (0.03%)	7 (0.03%)	0.320844	0.86009
GO:0034442	regulation of lipoprotein oxidation	7 (0.03%)	7 (0.03%)	0.320844	0.86009
GO:0034443	negative regulation of lipoprotein oxidation	7 (0.03%)	7 (0.03%)	0.320844	0.86009
GO:0035067	negative regulation of histone acetylation	7 (0.03%)	7 (0.03%)	0.320844	0.86009
GO:0036336	dendritic cell migration	7 (0.03%)	7 (0.03%)	0.320844	0.86009
GO:0042996	regulation of Golgi to plasma membrane protein transport	7 (0.03%)	7 (0.03%)	0.320844	0.86009
GO:0043370	regulation of CD4-positive, alpha-beta T cell differentiation	7 (0.03%)	7 (0.03%)	0.320844	0.86009
GO:0043628	ncRNA 3'-end processing	7 (0.03%)	7 (0.03%)	0.320844	0.86009
GO:0045736	negative regulation of cyclin-dependent protein serine/threonine kinase activity	7 (0.03%)	7 (0.03%)	0.320844	0.86009
GO:0045898	regulation of RNA polymerase II transcriptional preinitiation complex assembly	7 (0.03%)	7 (0.03%)	0.320844	0.86009
GO:0045910	negative regulation of DNA recombination	7 (0.03%)	7 (0.03%)	0.320844	0.86009
GO:0048247	lymphocyte chemotaxis	7 (0.03%)	7 (0.03%)	0.320844	0.86009
GO:0048260	positive regulation of receptor-mediated endocytosis	7 (0.03%)	7 (0.03%)	0.320844	0.86009
GO:0048262	determination of dorsal/ventral asymmetry	7 (0.03%)	7 (0.03%)	0.320844	0.86009
GO:0048263	determination of dorsal identity	7 (0.03%)	7 (0.03%)	0.320844	0.86009
GO:0050746	regulation of lipoprotein metabolic process	7 (0.03%)	7 (0.03%)	0.320844	0.86009
GO:0050748	negative regulation of lipoprotein metabolic process	7 (0.03%)	7 (0.03%)	0.320844	0.86009
GO:0051123	RNA polymerase II transcriptional preinitiation complex assembly	7 (0.03%)	7 (0.03%)	0.320844	0.86009
[truncated: 3,408 more rows]
