# Supplementary material for: The Roles of the miRNAome and Transcriptome in the Ovine Ovary Reveal Poor Efficiency in Juvenile Superovulation
Source: Animals (Basel). 2021 Jan 19;11(1):239. doi: 10.3390/ani11010239 (PMC7832859; doi:10.3390/ani11010239)
Supplement: Supplementary file 1 [file animals-11-00239-s001.zip › Supplementary file/Supplementary File 9.xlsx]

## Sheet: sheet1
Additional File 9: KEGG analysis of target genes for differentially expressed miRNAs in the lamb and adult sheep libraries
Pathway	Target genes of Adult_vs_Lamb differentially expressed miRNAs with pathway annotation(13290)	All genes of the species with pathway annotation (16627)	Pvalue	Q-value	Pathway ID
Metabolic pathways	2275	2619	5.40387e-24	1.85893e-21	ko01100
MAPK signaling pathway	716	786	1.99287e-18	3.42774e-16	ko04010
Endocytosis	632	692	4.82238e-17	5.52966e-15	ko04144
Axon guidance	500	540	9.31519e-17	8.01106e-15	ko04360
Ras signaling pathway	556	605	1.3436e-16	9.24399e-15	ko04014
Bacterial invasion of epithelial cells	244	251	2.16108e-16	1.23902e-14	ko05100
Focal adhesion	483	522	4.55417e-16	2.23805e-14	ko04510
ErbB signaling pathway	267	279	1.38347e-14	5.94891e-13	ko04012
Neurotrophin signaling pathway	332	356	1.03627e-12	3.48046e-11	ko04722
Pathways in cancer	1079	1236	1.10326e-12	3.48046e-11	ko05200
Proteoglycans in cancer	510	562	1.11294e-12	3.48046e-11	ko05205
Leukocyte transendothelial migration	272	288	1.55523e-12	4.38563e-11	ko04670
Rap1 signaling pathway	507	559	1.65736e-12	4.38563e-11	ko04015
Phospholipase D signaling pathway	363	394	1.16144e-11	2.85382e-10	ko04072
Fc gamma R-mediated phagocytosis	250	266	6.37506e-11	1.45527e-09	ko04666
Regulation of actin cytoskeleton	490	544	6.76871e-11	1.45527e-09	ko04810
Adherens junction	217	229	1.09327e-10	2.21226e-09	ko04520
MicroRNAs in cancer	352	384	1.43656e-10	2.74542e-09	ko05206
Choline metabolism in cancer	223	237	5.05893e-10	9.15933e-09	ko05231
Insulin resistance	264	284	6.12297e-10	1.01841e-08	ko04931
Calcium signaling pathway	420	465	6.21705e-10	1.01841e-08	ko04020
Amphetamine addiction	203	215	1.22059e-09	1.90857e-08	ko05031
Insulin signaling pathway	334	366	1.78122e-09	2.64367e-08	ko04910
Dopaminergic synapse	346	380	1.84442e-09	2.64367e-08	ko04728
VEGF signaling pathway	167	175	2.94709e-09	4.05519e-08	ko04370
Chemokine signaling pathway	389	431	3.43117e-09	4.43766e-08	ko04062
Oxytocin signaling pathway	371	410	3.58583e-09	4.43766e-08	ko04921
Phosphatidylinositol signaling system	239	257	3.61204e-09	4.43766e-08	ko04070
Endocrine and other factor-regulated calcium reabsorption	154	161	7.14339e-09	8.29299e-08	ko04961
Glucagon signaling pathway	261	283	7.23226e-09	8.29299e-08	ko04922
cAMP signaling pathway	494	556	8.75811e-09	9.71868e-08	ko04024
Epithelial cell signaling in Helicobacter pylori infection	152	159	1.02934e-08	1.10654e-07	ko05120
Human cytomegalovirus infection	516	583	1.54089e-08	1.60626e-07	ko05163
Osteoclast differentiation	286	313	1.88903e-08	1.91125e-07	ko04380
Tight junction	418	468	2.62894e-08	2.55733e-07	ko04530
Epstein-Barr virus infection	429	481	2.67628e-08	2.55733e-07	ko05169
Circadian entrainment	251	273	3.11963e-08	2.90041e-07	ko04713
Insulin secretion	257	280	3.28775e-08	2.97628e-07	ko04911
Adrenergic signaling in cardiomyocytes	398	445	3.8122e-08	3.36255e-07	ko04261
Wnt signaling pathway	322	356	4.3966e-08	3.78108e-07	ko04310
mTOR signaling pathway	327	362	4.92876e-08	4.13535e-07	ko04150
FoxO signaling pathway	272	298	5.56059e-08	4.55439e-07	ko04068
cGMP - PKG signaling pathway	375	419	7.83434e-08	6.26747e-07	ko04022
Fc epsilon RI signaling pathway	155	164	9.59582e-08	7.50219e-07	ko04664
T cell receptor signaling pathway	243	265	9.8198e-08	7.50669e-07	ko04660
GnRH signaling pathway	240	262	1.50134e-07	1.12274e-06	ko04912
Inflammatory mediator regulation of TRP channels	264	290	1.65399e-07	1.21058e-06	ko04750
AMPK signaling pathway	287	317	1.89558e-07	1.3585e-06	ko04152
Long-term potentiation	191	206	2.62587e-07	1.84347e-06	ko04720
Prostate cancer	252	277	3.67172e-07	2.52615e-06	ko05215
Transcriptional misregulation in cancers	463	526	4.29556e-07	2.89739e-06	ko05202
Lysosome	238	261	4.68684e-07	3.10052e-06	ko04142
Apelin signaling pathway	279	309	5.29013e-07	3.43359e-06	ko04371
TNF signaling pathway	265	293	7.03769e-07	4.48327e-06	ko04668
Aldosterone synthesis and secretion	252	278	8.1495e-07	5.09714e-06	ko04925
B cell receptor signaling pathway	176	190	9.36354e-07	5.75189e-06	ko04662
Sphingolipid signaling pathway	249	275	1.20455e-06	7.15307e-06	ko04071
Fluid shear stress and atherosclerosis	318	356	1.20604e-06	7.15307e-06	ko05418
MAPK signaling pathway - fly	199	217	1.41723e-06	8.12968e-06	ko04013
Spliceosome	311	348	1.41951e-06	8.12968e-06	ko03040
RNA degradation	146	156	1.4416e-06	8.12968e-06	ko03018
EGFR tyrosine kinase inhibitor resistance	198	216	1.63333e-06	9.06236e-06	ko01521
Pancreatic cancer	191	208	1.80203e-06	9.68967e-06	ko05212
Endocrine resistance	234	258	1.80273e-06	9.68967e-06	ko01522
Arrhythmogenic right ventricular cardiomyopathy (ARVC)	182	198	2.63792e-06	1.39607e-05	ko05412
Chronic myeloid leukemia	181	197	3.04714e-06	1.58821e-05	ko05220
Gastric acid secretion	168	182	3.1147e-06	1.59919e-05	ko04971
Colorectal cancer	198	217	3.88533e-06	1.96552e-05	ko05210
Glioma	179	195	4.06065e-06	2.02444e-05	ko05214
Signaling pathways regulating pluripotency of stem cells	284	318	4.66186e-06	2.29097e-05	ko04550
Cellular senescence	337	381	5.70111e-06	2.74462e-05	ko04218
Parathyroid hormone synthesis, secretion and action	254	283	5.74455e-06	2.74462e-05	ko04928
Estrogen signaling pathway	242	269	6.12793e-06	2.88768e-05	ko04915
HIF-1 signaling pathway	224	248	6.57422e-06	3.05613e-05	ko04066
Thyroid hormone signaling pathway	252	281	7.31403e-06	3.3547e-05	ko04919
Shigellosis	180	197	8.50749e-06	3.85076e-05	ko05131
Human papillomavirus infection	712	832	9.48339e-06	4.23673e-05	ko05165
Glycerophospholipid metabolism	220	244	1.0906e-05	4.80981e-05	ko00564
C-type lectin receptor signaling pathway	246	275	1.4953e-05	6.51118e-05	ko04625
Cholinergic synapse	251	281	1.60628e-05	6.85992e-05	ko04725
Renal cell carcinoma	163	178	1.61527e-05	6.85992e-05	ko05211
Peroxisome	137	148	1.71618e-05	7.19957e-05	ko04146
mRNA surveillance pathway	210	233	1.84498e-05	7.64668e-05	ko03015
Aldosterone-regulated sodium reabsorption	86	90	2.07717e-05	8.48878e-05	ko04960
Ubiquitin mediated proteolysis	335	381	2.12219e-05	8.48878e-05	ko04120
Cushing syndrome	335	381	2.12219e-05	8.48878e-05	ko04934
Acute myeloid leukemia	142	154	2.15178e-05	8.5082e-05	ko05221
Autophagy - animal	308	349	2.23738e-05	8.70138e-05	ko04140
Notch signaling pathway	108	115	2.25123e-05	8.70138e-05	ko04330
Platelet activation	259	291	2.29429e-05	8.76929e-05	ko04611
N-Glycan biosynthesis	92	97	2.83749e-05	0.000107263	ko00510
HTLV-I infection	545	634	3.67555e-05	0.000137434	ko05166
Inositol phosphate metabolism	156	171	4.2795e-05	0.000158296	ko00562
Central carbon metabolism in cancer	149	163	4.81597e-05	0.000176244	ko05230
Type II diabetes mellitus	116	125	5.62981e-05	0.000203066	ko04930
Synaptic vesicle cycle	160	176	5.66697e-05	0.000203066	ko04721
Oocyte meiosis	282	320	6.36027e-05	0.00022556	ko04114
Phototransduction - fly	87	92	6.76347e-05	0.000237412	ko04745
Mannose type O-glycan biosyntheis	53	54	7.9751e-05	0.000274343	ko00515
Dorso-ventral axis formation	53	54	7.9751e-05	0.000274343	ko04320
Biosynthesis of amino acids	119	129	9.61789e-05	0.00032758	ko01230
Endometrial cancer	125	136	0.000101701	0.000342993	ko05213
RNA transport	291	332	0.000125625	0.000419564	ko03013
Relaxin signaling pathway	263	299	0.000150991	0.000499433	ko04926
Cell cycle	220	248	0.000154732	0.000506933	ko04110
Long-term depression	128	140	0.000161395	0.000523772	ko04730
Cocaine addiction	109	118	0.00016323	0.000524231	ko05030
Lysine degradation	146	161	0.000164584	0.000524231	ko00310
Longevity regulating pathway - worm	169	188	0.000171429	0.000541024	ko04212
Small cell lung cancer	218	246	0.00019268	0.000598861	ko05222
Protein processing in endoplasmic reticulum	302	346	0.000193237	0.000598861	ko04141
Arginine and proline metabolism	73	77	0.000212221	0.000651822	ko00330
Apoptosis - fly	130	143	0.000282537	0.000860112	ko04214
Glutamatergic synapse	246	280	0.00029132	0.00087907	ko04724
Amoebiasis	239	272	0.000347798	0.00104037	ko05146
Cysteine and methionine metabolism	76	81	0.000434088	0.00128729	ko00270
Hippo signaling pathway	303	349	0.000446501	0.00131279	ko04390
Cell adhesion molecules (CAMs)	344	399	0.000611826	0.00178363	ko04514
Dilated cardiomyopathy (DCM)	228	260	0.000619889	0.00178666	ko05414
PI3K-Akt signaling pathway	678	804	0.000623253	0.00178666	ko04151
Hippo signaling pathway -fly	152	170	0.000675826	0.00192136	ko04391
Pyrimidine metabolism	179	202	0.000712478	0.00200895	ko00240
Purine metabolism	327	379	0.000736997	0.00206119	ko00230
Longevity regulating pathway - mammal	210	239	0.000783455	0.00216808	ko04211
Vibrio cholerae infection	92	100	0.000787819	0.00216808	ko05110
Carbohydrate digestion and absorption	98	107	0.000815612	0.00222675	ko04973
AGE-RAGE signaling pathway in diabetic complications	217	248	0.00109763	0.00294987	ko04933
Hypertrophic cardiomyopathy (HCM)	217	248	0.00109763	0.00294987	ko05410
ECM-receptor interaction	169	191	0.00117837	0.00314232	ko04512
Glycine, serine and threonine metabolism	75	81	0.0014856	0.00390111	ko00260
Nicotinate and nicotinamide metabolism	75	81	0.0014856	0.00390111	ko00760
Pathogenic Escherichia coli infection	156	176	0.0015039	0.00391926	ko05130
TGF-beta signaling pathway	139	156	0.00161739	0.00418333	ko04350
Hepatitis B	282	327	0.00177227	0.00454972	ko05161
Morphine addiction	165	187	0.00180945	0.00461073	ko05032
Mitophagy - animal	154	174	0.00187292	0.00471266	ko04137
Nitrogen metabolism	28	28	0.00187684	0.00471266	ko00910
Gap junction	159	180	0.00194518	0.00484886	ko04540
Non-small cell lung cancer	131	147	0.00215923	0.00534371	ko05223
NF-kappa B signaling pathway	199	228	0.00230915	0.0056739	ko04064
Pantothenate and CoA biosynthesis	36	37	0.00256702	0.00624281	ko00770
Progesterone-mediated oocyte maturation	208	239	0.00257697	0.00624281	ko04914
Toll and Imd signaling pathway	118	132	0.0027102	0.00651963	ko04624
Fructose and mannose metabolism	77	84	0.00281919	0.00673472	ko00051
Renin secretion	150	170	0.00288164	0.00683645	ko04924
Glycosaminoglycan biosynthesis - keratan sulfate	26	26	0.00294005	0.00692723	ko00533
RNA polymerase	43	45	0.00310021	0.00722408	ko03020
Th17 cell differentiation	216	249	0.00310803	0.00722408	ko04659
Adipocytokine signaling pathway	148	168	0.00355969	0.00821835	ko04920
Glycosphingolipid biosynthesis - lacto and neolacto series	55	59	0.00440117	0.0100933	ko00601
Pentose and glucuronate interconversions	61	66	0.00473971	0.0107978	ko00040
Vascular smooth muscle contraction	274	320	0.00493148	0.0111607	ko04270
Carbon metabolism	185	213	0.00530654	0.011931	ko01200
Salmonella infection	183	211	0.00635778	0.0142018	ko05132
Glycosylphosphatidylinositol(GPI)-anchor biosynthesis	46	49	0.00642333	0.0142556	ko00563
Kaposi sarcoma-associated herpesvirus infection	394	467	0.00759526	0.0167485	ko05167
Thermogenesis	407	483	0.00793928	0.0173956	ko04714
Cortisol synthesis and secretion	155	178	0.00828162	0.0180309	ko04927
PPAR signaling pathway	173	200	0.009931	0.021486	ko03320
Cardiac muscle contraction	158	182	0.00999791	0.0214955	ko04260
Melanogenesis	207	241	0.0101247	0.0216329	ko04916
Protein export	29	30	0.0102424	0.0217493	ko03060
Breast cancer	257	302	0.0121593	0.0256613	ko05224
Prion diseases	71	79	0.0141371	0.0296534	ko05020
Glycosaminoglycan biosynthesis - chondroitin sulfate / dermatan sulfate	41	44	0.0146459	0.0303506	ko00532
Collecting duct acid secretion	41	44	0.0146459	0.0303506	ko04966
Bladder cancer	76	85	0.0151593	0.0312264	ko05219
Starch and sucrose metabolism	47	51	0.0153616	0.0314546	ko00500
Selenocompound metabolism	40	43	0.0172068	0.0348186	ko00450
Glycosaminoglycan biosynthesis - heparan sulfate / heparin	40	43	0.0172068	0.0348186	ko00534
Sulfur relay system	18	18	0.0176928	0.0355924	ko04122
Viral myocarditis	171	199	0.0178031	0.0356062	ko05416
Non-homologous end-joining	33	35	0.0185222	0.0368302	ko03450
Other types of O-glycan biosynthesis	39	42	0.0201883	0.0399125	ko00514
Amyotrophic lateral sclerosis (ALS)	110	126	0.0207086	0.0407071	ko05014
Alanine, aspartate and glutamate metabolism	62	69	0.0217934	0.0425962	ko00250
Th1 and Th2 cell differentiation	163	190	0.023038	0.0447743	ko04658
GABAergic synapse	158	184	0.0233825	0.0451887	ko04727
Thyroid hormone synthesis	138	160	0.0245571	0.0471936	ko04918
Serotonergic synapse	209	246	0.0255335	0.0487974	ko04726
Autophagy - other eukaryotes	71	80	0.0274867	0.05224	ko04136
Pentose phosphate pathway	60	67	0.028059	0.0530347	ko00030
Drug metabolism - other enzymes	146	170	0.0283573	0.0533055	ko00983
Fatty acid elongation	59	66	0.0317735	0.0594027	ko00062
Ribosome biogenesis in eukaryotes	120	139	0.0328357	0.0608961	ko03008
Retrograde endocannabinoid signaling	274	326	0.0329264	0.0608961	ko04723
Regulation of lipolysis in adipocyte	115	133	0.0331179	0.0609228	ko04923
Hippo signaling pathway - multiple species	64	72	0.0333581	0.0610382	ko04392
NOD-like receptor signaling pathway	340	407	0.0354808	0.0645788	ko04621
Platinum drug resistance	143	167	0.0361615	0.0654713	ko01524
Alzheimer disease	294	351	0.03812	0.068656	ko05010
Porphyrin and chlorophyll metabolism	73	83	0.0395553	0.0708699	ko00860
Hepatocellular carcinoma	327	392	0.0440325	0.0784829	ko05225
Apoptosis	280	335	0.0504275	0.0894178	ko04210
Huntington disease	297	356	0.0525807	0.0927578	ko05016
Hedgehog signaling pathway	119	139	0.0537492	0.0943354	ko04340
Ascorbate and aldarate metabolism	49	55	0.0559508	0.0972075	ko00053
alpha-Linolenic acid metabolism	49	55	0.0559508	0.0972075	ko00592
Chemical carcinogenesis	137	161	0.0575025	0.0990942	ko05204
Ether lipid metabolism	99	115	0.0576129	0.0990942	ko00565
One carbon pool by folate	37	41	0.0648468	0.110982	ko00670
Circadian rhythm	83	96	0.0655243	0.111443	ko04710
Basal cell carcinoma	107	125	0.0658307	0.111443	ko05217
Rheumatoid arthritis	149	176	0.0660885	0.111443	ko05323
Linoleic acid metabolism	63	72	0.0666182	0.111788	ko00591
Phagosome	270	324	0.0678473	0.113298	ko04145
2-Oxocarboxylic acid metabolism	31	34	0.0685372	0.113898	ko01210
Staphylococcus aureus infection	119	140	0.0775908	0.128323	ko05150
Vasopressin-regulated water reabsorption	100	117	0.0791713	0.130311	ko04962
Fanconi anemia pathway	95	111	0.0809509	0.132605	ko03460
Terpenoid backbone biosynthesis	35	39	0.0847238	0.138128	ko00900
Retinol metabolism	108	127	0.0881936	0.143107	ko00830
Glyoxylate and dicarboxylate metabolism	45	51	0.0900341	0.145407	ko00630
Basal transcription factors	84	98	0.0919363	0.147785	ko03022
Natural killer cell mediated cytotoxicity	289	349	0.0970511	0.155282	ko04650
Nicotine addiction	64	74	0.0989314	0.157049	ko05033
Non-alcoholic fatty liver disease (NAFLD)	245	295	0.0990685	0.157049	ko04932
Hepatitis C	258	311	0.0995734	0.157125	ko05160
Apoptosis - multiple species	87	102	0.10597	0.166455	ko04215
Salivary secretion	173	207	0.107455	0.16802	ko04970
Ferroptosis	105	124	0.110332	0.171739	ko04216
Primary bile acid biosynthesis	22	24	0.112789	0.174772	ko00120
Glutathione metabolism	86	101	0.114818	0.176617	ko00480
Metabolism of xenobiotics by cytochrome P450	109	129	0.115006	0.176617	ko00980
Melanoma	140	167	0.119695	0.183001	ko05218
Gastric cancer	254	307	0.120449	0.183338	ko05226
Thyroid cancer	89	105	0.130188	0.19729	ko05216
Sphingolipid metabolism	84	99	0.134276	0.202592	ko00600
Mucin type O-glycan biosynthesis	46	53	0.138813	0.208522	ko00512
Glycosphingolipid biosynthesis - globo and isoglobo series	36	41	0.141504	0.21164	ko00603
Prolactin signaling pathway	146	175	0.142305	0.211917	ko04917
Pertussis	128	153	0.144815	0.214726	ko05133
Chagas disease (American trypanosomiasis)	185	223	0.145645	0.215029	ko05142
Citrate cycle (TCA cycle)	50	58	0.150285	0.219992	ko00020
Primary immunodeficiency	50	58	0.150285	0.219992	ko05340
Biosynthesis of unsaturated fatty acids	35	40	0.158423	0.230922	ko01040
Homologous recombination	77	91	0.161595	0.233711	ko03440
Drug metabolism - cytochrome P450	104	124	0.161757	0.233711	ko00982
Fatty acid metabolism	86	102	0.162375	0.233711	ko01212
Tuberculosis	370	452	0.164076	0.235176	ko05152
Synthesis and degradation of ketone bodies	14	15	0.165397	0.236085	ko00072
Valine, leucine and isoleucine biosynthesis	8	8	0.166535	0.236727	ko00290
Arginine biosynthesis	29	33	0.179312	0.253287	ko00220
Glycerolipid metabolism	120	144	0.179657	0.253287	ko00561
Proximal tubule bicarbonate reclamation	38	44	0.192142	0.269784	ko04964
Hematopoietic cell lineage	166	201	0.196802	0.274527	ko04640
Herpes simplex infection	373	457	0.197117	0.274527	ko05168
Viral carcinogenesis	393	482	0.202744	0.281225	ko05203
Vitamin digestion and absorption	42	49	0.205326	0.283663	ko04977
African trypanosomiasis	69	82	0.209488	0.287779	ko05143
Pyruvate metabolism	60	71	0.209979	0.287779	ko00620
Glycolysis / Gluconeogenesis	86	103	0.219719	0.298749	ko00010
Hedgehog signaling pathway - fly	86	103	0.219719	0.298749	ko04341
Fatty acid biosynthesis	27	31	0.225627	0.304376	ko00061
Histidine metabolism	27	31	0.225627	0.304376	ko00340
Phosphonate and phosphinate metabolism	12	13	0.231669	0.311306	ko00440
Glycosphingolipid biosynthesis - ganglio series	36	42	0.233902	0.313083	ko00604
Toxoplasmosis	196	239	0.236049	0.314732	ko05145
beta-Alanine metabolism	49	58	0.246466	0.327352	ko00410
Amino sugar and nucleotide sugar metabolism	84	101	0.249171	0.329672	ko00520
Butanoate metabolism	35	41	0.257122	0.338889	ko00650
p53 signaling pathway	147	179	0.263825	0.346397	ko04115
Valine, leucine and isoleucine degradation	70	84	0.26509	0.346734	ko00280
Tryptophan metabolism	61	73	0.270379	0.352312	ko00380
Pancreatic secretion	175	214	0.280466	0.364076	ko04972
Fatty acid degradation	69	83	0.282804	0.364362	ko00071
Nucleotide excision repair	69	83	0.282804	0.364362	ko03420
Galactose metabolism	42	50	0.302729	0.388578	ko00052
Mineral absorption	113	138	0.32565	0.416445	ko04978
Taurine and hypotaurine metabolism	19	22	0.328954	0.419112	ko00430
Aminoacyl-tRNA biosynthesis	62	75	0.335487	0.425858	ko00970
Influenza A	330	408	0.339538	0.429416	ko05164
Sulfur metabolism	14	16	0.34916	0.439838	ko00920
Toll-like receptor signaling pathway	198	244	0.350336	0.439838	ko04620
Arachidonic acid metabolism	123	151	0.362858	0.453903	ko00590
D-Glutamine and D-glutamate metabolism	9	10	0.373634	0.465688	ko00471
SNARE interactions in vesicular transport	72	88	0.387652	0.481416	ko04130
Complement and coagulation cascades	129	159	0.396483	0.490612	ko04610
IL-17 signaling pathway	140	173	0.414867	0.511521	ko04657
Glycosaminoglycan degradation	29	35	0.428639	0.526118	ko00531
Antigen processing and presentation	139	172	0.429765	0.526118	ko04612
Cytosolic DNA-sensing pathway	114	141	0.441097	0.538076	ko04623
Cutin, suberine and wax biosynthesis	3	3	0.510638	0.61852	ko00073
Monobactam biosynthesis	3	3	0.510638	0.61852	ko00261
Cholesterol metabolism	73	91	0.53505	0.645815	ko04979
Longevity regulating pathway - multiple species	120	150	0.540189	0.649738	ko04213
Steroid biosynthesis	37	46	0.553776	0.66376	ko00100
Phenylalanine metabolism	29	36	0.561849	0.668775	ko00360
Other glycan degradation	29	36	0.561849	0.668775	ko00511
Caffeine metabolism	6	7	0.57478	0.679465	ko00232
Neomycin, kanamycin and gentamicin biosynthesis	6	7	0.57478	0.679465	ko00524
Ovarian Steroidogenesis	90	113	0.585414	0.689665	ko04913
Parkinson disease	171	215	0.597567	0.70158	ko05012
Leishmaniasis	96	121	0.616933	0.721854	ko05140
Folate biosynthesis	42	53	0.628255	0.72852	ko00790
Antifolate resistance	80	101	0.62871	0.72852	ko01523
Legionellosis	103	130	0.628984	0.72852	ko05134
Polyketide sugar unit biosynthesis	2	2	0.638875	0.735026	ko00523
C5-Branched dibasic acid metabolism	2	2	0.638875	0.735026	ko00660
Intestinal immune network for IgA production	83	105	0.644182	0.738662	ko04672
Base excision repair	60	76	0.648917	0.741619	ko03410
Malaria	75	95	0.651717	0.742353	ko05144
Propanoate metabolism	43	55	0.697696	0.792104	ko00640
Type I diabetes mellitus	109	139	0.71493	0.808999	ko04940
Circadian rhythm - fly	17	22	0.729916	0.823249	ko04711
Mismatch repair	34	44	0.742633	0.833615	ko03430
Bile secretion	167	213	0.743953	0.833615	ko04976
Oxidative phosphorylation	150	192	0.766478	0.855678	ko00190
Fat digestion and absorption	65	84	0.768617	0.855678	ko04975
Tyrosine metabolism	50	65	0.780735	0.866364	ko00350
Vitamin B6 metabolism	12	16	0.796237	0.880725	ko00750
D-Arginine and D-ornithine metabolism	1	1	0.799302	0.881282	ko00472
Lysine biosynthesis	3	4	0.818146	0.899176	ko00300
Inflammatiory bowel disease (IBD)	101	131	0.822614	0.901208	ko05321
Lipoic acid metabolism	11	15	0.834055	0.910808	ko00785
Maturity onset diabetes of the young	30	40	0.836672	0.910808	ko04950
Renin-angiotensin system	29	39	0.857081	0.930082	ko04614
Riboflavin metabolism	10	14	0.868747	0.939776	ko00740
DNA replication	44	59	0.881265	0.949531	ko03030
Steroid hormone biosynthesis	88	116	0.885939	0.949531	ko00140
ABC transporters	102	134	0.886045	0.949531	ko02010
Thiamine metabolism	27	37	0.893557	0.951886	ko00730
Insect hormone biosynthesis	2	3	0.895347	0.951886	ko00981
Asthma	33	45	0.89868	0.951886	ko05310
Allograft rejection	90	119	0.899311	0.951886	ko05330
Graft-versus-host disease	94	125	0.92183	0.972728	ko05332
Ubiquinone and other terpenoid-quinone biosynthesis	13	19	0.931425	0.979847	ko00130
Phototransduction	27	38	0.936497	0.982179	ko04744
Biotin metabolism	3	5	0.941571	0.984499	ko00780
Phenylalanine, tyrosine and tryptophan biosynthesis	4	7	0.966286	1	ko00400
Proteasome	38	54	0.968274	1	ko03050
Measles	229	303	0.974129	1	ko05162
Necroptosis	296	390	0.97932	1	ko04217
Taste transduction	93	129	0.988131	1	ko04742
RIG-I-like receptor signaling pathway	151	208	0.995995	1	ko04622
Neuroactive ligand-receptor interaction	364	485	0.996691	1	ko04080
Protein digestion and absorption	169	236	0.999229	1	ko04974
Jak-STAT signaling pathway	278	380	0.999495	1	ko04630
Autoimmune thyroid disease	92	135	0.999598	1	ko05320
Alcoholism	248	344	0.999837	1	ko05034
Cytokine-cytokine receptor interaction	387	526	0.999862	1	ko04060
Ribosome	129	330	1	1	ko03010
Olfactory transduction	167	1231	1	1	ko04740
Systemic lupus erythematosus	134	234	1	1	ko05322
