# Supplementary material for: The Roles of the miRNAome and Transcriptome in the Ovine Ovary Reveal Poor Efficiency in Juvenile Superovulation
Source: Animals (Basel). 2021 Jan 19;11(1):239. doi: 10.3390/ani11010239 (PMC7832859; doi:10.3390/ani11010239)
Supplement: Supplementary file 1 [file animals-11-00239-s001.zip › Supplementary file/supplementary File 12.xlsx]

## Sheet: List
				Supplementary File 12: Pearson correlation analysis of high-throughput sequencing and real-time PCR in expression detection of five selected miRNAs and five selected mRNAs
					Table 1: Expression levels of the five selected miRNAs in each samples detected by Real-time PCR and its correlation with RNA-seq
					Table 2: Expression levels of the five selected mRNAs in each samples detected by Real-time PCR and its correlation with RNA-seq
					Table 3: Real-time PCR Primers for selected miRNAs and mRNAs

## Sheet: Table 1
Expression levels of the five selected miRNAs in each samples detected by Real-time PCR and its correlation with RNA-seq
	Relative expression level calculated based on 2−ΔΔCT (Real-time PCR)
	miRNAs	Lamb1	Lamb2	Lamb3	Adult1	Adult2	Adult3
	oar-miR-143	0.308095	0.301267	0.723501	2.41508	2.06832	2.99935
	oar-miR-487b-3p	1.69018	2.00191	4.5765	0.927065	0.877824	0.998683
	oar-miR-485-3p	1.8149	1.34756	1.36347	0.928621	0.412534	0.803512
	oar-miR-377-3p	1.72395	1.97998	2.14063	0.917067	0.827074	1.00153
	miR-224-x	0.656897	0.90822	0.590597	0.499675	0.518587	0.349251
	Read counts for each miRNAs (RNA-Seq)
	miRNAs	Lamb1	Lamb2	Lamb3	Adult1	Adult2	Adult3
	oar-miR-143	983008	740061	1190339	1103848	2446057	2227206
	oar-miR-487b-3p	978	1475	1565	284	297	312
	oar-miR-485-3p	764	764	985	71	96	99
	oar-miR-377-3p	134	140	115	27	15	24
	miR-224-x	20092	22283	20298	9196	10475	9350
Pearson correlation analysis of miRNAs expression levels between Real-time PCR and RNA-Seq
	RNA-Seq
Real-time PCR	miRNAs	oar-miR-143	oar-miR-487b-3p	oar-miR-485-3p	oar-miR-377-3p	miR-224-x
	oar-miR-143	0.729141	-0.409816	-.816*	-0.710566	-0.72745
	oar-miR-487b-3p	-.876*	.828*	0.7157	.988**	0.751745
	oar-miR-485-3p	-.913*	.828*	.824*	.986**	0.674949
	oar-miR-377-3p	-.954**	0.60554	.901*	.942**	.812*
	miR-224-x	-.968**	0.66768	.818*	.960**	.835*

## Sheet: Table 2
Expression levels of the five selected mRNAs in each samples detected by Real-time PCR and its correlation with RNA-seq
	Relative expression level calculated based on 2−ΔΔCT (Real-time PCR)
	mRNAs	Lamb1	Lamb2	Lamb3	Adult1	Adult2	Adult3
	FSHR	4.80117	4.25216	3.02101	1.20867	1.00309	1.0371
	LHCGR	4.33582	4.80311	5.80111	1.00364	1.4341	0.877713
	PTX3	0.413411	0.430614	0.42904	0.999637	1.60045	1.24378
	BCL2	0.72434	0.510504	0.421246	0.881854	1.21454	0.996916
	CASP3	5.82559	7.32167	2.92951	1.07001	1.6756	0.998314
	Read counts for each mRNAs(RNA-Seq)
	mRNAs	Lamb1	Lamb2	Lamb3	Adult1	Adult2	Adult3
	FSHR	372	258	225	89	33	64
	LHCGR	7146	3539	3812	940	749	734
	PTX3	294	159	199	794	1191	907
	BCL2	128	101	135	203	160	172
	CASP3	371	442	407	35	99	116
Pearson correlation analysis of mRNAs expression levels between Real-time PCR and RNA-Seq
	RNA-Seq
Real-time PCR	mRNAs	FSHR	LHCGR	PTX3	BCL2	CASP3
	FSHR	.978**	.817*	-.907*	-0.732039	.842*
	LHCGR	.932**	0.766132	-.816*	-0.611519	0.760016
	PTX3	-.885*	-.912*	.989**	.964**	-0.781725
	BCL2	-.841*	-.833*	0.662796	0.634867	-.898*
	CASP3	.904*	.964**	-.869*	-.853*	.852*
				4.80117	4.33582	0.413411	0.72434	5.82559
				4.25216	4.80311	0.430614	0.510504	7.32167
				3.02101	5.80111	0.42904	0.421246	2.92951
				1.20867	1.00364	0.999637	0.881854	1.07001
				1.00309	1.4341	1.60045	1.21454	1.6756
				1.0371	0.877713	1.24378	0.996916	0.998314

## Sheet: Table 3
		Table 3: Real-time PCR Primers for selected miRNAs and mRNAs
	Type	Molecules	F	R
	mRNA	FSHR	CAAAGATCCTCCTGGTCCTGTTC	GTTCCTGGTGAAGATGGCGTAG
	mRNA	LHCGR	ATAACCACCGTACCAGGAAA	TTTAGCTCCAGGGAAATCAG
	mRNA	PTX3	GCTATCGGTCCATAATGCTTGT	CTTTCTTTGAATCCCAGGTGC
	mRNA	BCL2	GACTGACACTGAGTTTGGCTACG	GAGTCCTTTCCACTTCGTCCTG
	mRNA	CASP	CAGACAGTGGTGCTGAGGATGA	GCTACCTTTCGGTTAACCCGA
	mRNA housekeeping	RPL19	AATGCCAATGCCAACTC	CCCTTTCGCTACCTATACC
	miRNA	oar-miR-143	cagtgagatgaagcactgtag	ggtccagtttttttttttttttgag
	miRNA	oar-miR-487b-3p	agatcatacagggacatccag	ggtccagtttttttttttttttaaactg
	miRNA	oar-miR-485-3p	gtcatacacggctctcct	tccagtttttttttttttttagagagg
	miRNA	oar-miR-377-3p	gcagatcacacaaaggcaac	gtccagtttttttttttttttacgaaag
	miRNA	miR-224-x	cagcaagtcactagtggttc	tccagtttttttttttttttaaacgga
	miRNA housekeeping	U6	ctcgcttcggcagcaca	aacgcttcacgaatttgcgt
